# Supplementary material for: Discerning asthma endotypes through comorbidity mapping
Source: Nat Commun. 2022 Nov 7;13:6712. doi: 10.1038/s41467-022-33628-8 (PMC9640644; doi:10.1038/s41467-022-33628-8)
Supplement: Supplementary file 4 — Supplementary Data 1 [file 41467_2022_33628_MOESM4_ESM.xlsx]

## Sheet: 1_Diabetes
Disease_name	Minimum	1st_quartile	Median	3rd_quartile	Maximum
Type_II_Diabetes_Mellitus	0.369524	0.565225	0.581471	0.602448	0.727015
General_Hypertension	0	0.0987121	0.105191	0.113401	0.268768
Type_I_Diabetes_Mellitus	0.005089	0.064981	0.0669281	0.0696468	0.22435
Unspecified_Hyperlipidemia	0	0.0390995	0.0426003	0.0451547	0.0812436
Unspecified_Diabetes_Mellitus	0.00605872	0.0212009	0.0217938	0.0224891	0.0606055
Mixed_Hyperlipidemia	0	0.0068197	0.0117694	0.0127127	0.0247018
Obesity	0	0.00772381	0.0095075	0.0108714	0.0337181
Fungal_Infection	0.0036761	0.00725249	0.0091056	0.011724	0.0165375
Cataract	0.00513733	0.00786792	0.00862219	0.0104957	0.0139036
Acute_Bronchitis	0	0.00663794	0.00782207	0.00850588	0.0134293
Non-Specific_Pain	0	0	0.00758427	0.0093935	0.015732
Atherosclerosis	0.00110715	0.00556036	0.005961	0.00760663	0.0823337
Cellulitis	0	0.00489644	0.00583517	0.0076532	0.0139078
Non-Specific_Joint_Disorder	0	0.00012892	0.00508811	0.0063586	0.0104472
UTI	0	0.00413525	0.00487102	0.00552926	0.00810107
Non-Specific_Cardiovascular_Disease	0	0.00417202	0.0045002	0.00499953	0.0250266
Osteoarthritis	0	0.00259177	0.00416122	0.00502722	0.00715969
Non-Specific_Skin_Disorder	0.00123841	0.00269681	0.00355781	0.00546252	0.0120791
Nail_Disease	0.00118574	0.00267256	0.00335859	0.00482971	0.00779057
Peripheral_Nerve_Disorder	0.00161754	0.00235751	0.00302398	0.00391067	0.00693782
Non-Specific_Anemia	0	0.00201838	0.00254619	0.003297	0.0289057
Unspecified_Neuropathy	0.00144456	0.00225493	0.00250978	0.00280333	0.00554345
Glaucoma	0	0.00211892	0.00250612	0.00461327	0.00744245
Pneumonia	0	0.00200565	0.00235581	0.00257346	0.00351073
Chronic_Liver_Disease	0.000301605	0.0020202	0.00228226	0.00250547	0.00476913
Acquired_Visual_Disturbances	0	0.00207039	0.00219908	0.00249719	0.00369766
Non-Specific_Acquired_Musculoskeletal_Abnormality	0	0.00178694	0.0021839	0.00264988	0.00436071
Peripheral_Vascular_Disease	0.000807631	0.00174904	0.0021668	0.00268669	0.00609304
Cerebrovascular_Disease	0	0.00174097	0.00213526	0.00250847	0.00792851
Electrolyte_Acid_Base_Balance_Disorder	0	0.00180279	0.00209132	0.00238112	0.00565714
Non-Specified_Cardiac_Ischemia	0.000713058	0.00189382	0.00207461	0.00246537	0.0219292
Benign_Colon_Neoplasm	0	0.00188436	0.00205848	0.00234554	0.00445226
Acute_Upper_Respiratory_Infection	0	0.00127575	0.00200759	0.00238282	0.00507823
Acquired_Retinal_Defects	0	0.0016221	0.00189012	0.00254467	0.00693807
Vitamin_Deficiency	0	0.000985966	0.00184576	0.00225803	0.00444458
Acquired_Hypothyroidism	0	0.0016142	0.00183498	0.00204826	0.00694766
Non-Specific_Sugar_Metabolism_Disorder	0.000804732	0.00173796	0.00180806	0.00190452	0.00457778
Non-Specific_Pulmonary_Disorder	0	0.0013207	0.00163307	0.0018858	0.00708471
Emphysema_COPD	0	0.000864722	0.00151233	0.00177972	0.00282439
Non-Specific_Gastrointestinal_Disorder	0	0.00116441	0.00139322	0.00165466	0.00244241
Non-Specific_Urinary_Disorder	0	0.00111065	0.0013728	0.00170677	0.00337364
Gout_Related_Crystal_Arthropathies	0	0.000885841	0.00125056	0.00154724	0.00302205
Functional_Digestive_Disorder	0	0.000967189	0.00122637	0.0013632	0.0031303
Pure_Hyperglyceridemia	0	0.000936775	0.00122281	0.00141889	0.00278929
Sleep_Apnea	0	0.00086804	0.00111971	0.00137299	0.162511
Diverticulosis_Diverticulitis	0	0.000665709	0.00110588	0.00131422	0.00383017
Synovium_Tendon_Bursa_Disorder	0	0.000783995	0.00109938	0.00139667	0.00232953
Muscle_Ligament_Disorder	0	0	0.00102873	0.00194702	0.00402836
Vitreous_Body_Disorder	0	0.000854117	0.000982987	0.00136516	0.00342276
Gastritis_Duodenitis	0	0.000766212	0.000951089	0.00105277	0.00150783
Non-Specific_Nephropathy	0	0.000875273	0.000946303	0.00103389	0.00177307
Chronic_Kidney_Disease	0.000352196	0.000802156	0.00092608	0.00121235	0.0370382
Corns_Callosites	0.00027812	0.000646027	0.000888224	0.00122813	0.00172738
Ear_Infection	0	0.00056829	0.000884494	0.00109549	0.00211175
Acute_Sinusitis	0	0	0.000835676	0.00121431	0.00333677
Biliary_Tract_Disease	0	0.000563521	0.000825987	0.00101444	0.0014845
Unspecified_Lipid_Metabolism_Disorder	0	0.000664961	0.000781856	0.000843119	0.00338801
Secondary_Diabetes_Mellitus	0.000262632	0.000658786	0.000712864	0.000772586	0.00184255
Macular_Degeneration	0	0.000621389	0.000707483	0.00108705	0.00276357
Non-Specific_Arthritis	0	0.00043502	0.000698754	0.000904399	0.00395432
General_Spondylosis_Spine_Disorder	0	0	0.000629867	0.00105289	0.00184119
Autonomic_System_Disorder	0.000205392	0.000553509	0.00062142	0.000687784	0.00168968
Metabolic_Syndrome_X	0	0.000466806	0.000619669	0.000854527	0.00221218
Hearing_Loss	0	0.000349166	0.000606358	0.000905498	0.00212291
Acute_Renal_Failure	1.39482e-06	0.000450211	0.000547364	0.000698187	0.00478342
Depression	0	0	0.000538217	0.000705582	0.00164439
Non-Specific_Metabolic_Disorder	0.000124674	0.00045876	0.000531731	0.000595795	0.00103123
Goiter	0	0.000324694	0.000401582	0.000471723	0.00118269
Fasciitis	0	0	0.000395576	0.000635075	0.00106619
Disease_of_the_Male_Reproductive_Organs	0	0.000231072	0.000387609	0.000546055	0.00208944
Herpes_Zoster	0	0.000314002	0.000372778	0.000428437	0.000736638
External_Ear_Disorders	0	0.000259937	0.000350665	0.000460608	0.000849443
Pancreatic_Disease	0	0.000254805	0.000336148	0.000407559	0.00099808
Non-Specific_Osteopathy	0	0	0.000300778	0.000664516	0.00173387
Eye_Infection	0	4.20854e-05	0.000299498	0.000404097	0.000733139
Skin_Infection	8.21465e-07	0.000224267	0.000298999	0.000435543	0.000816018
Influenza	0	0.000248134	0.000292429	0.000329874	0.00046416
Gastrointestinal_Infection	0	0.000252028	0.000291548	0.000345986	0.0006729
Non-Rheumatic_Heart_Disease	0	0	0.000283878	0.000489842	0.0103278
Breast_Disorder	0	0	0.000277717	0.000536841	0.00132815
Kidney_Infection	0	0.000213994	0.000261582	0.000339381	0.000758583
Non-Specific_Immune.Related_Skin_Disorder	0	0.000184459	0.000252324	0.000368924	0.000658185
Urinary_Calculus	0	0.000161186	0.000247184	0.000322035	0.000879979
Eye_Inflammation	0	1.00629e-05	0.00024417	0.000484433	0.000929628
Refraction_Accomodation_Disorders	0	0.000221505	0.000244117	0.000260946	0.000352889
Upper_Respiratory_Inflammation	0	0	0.000229072	0.00057461	0.0016859
Carbuncle_Furuncle	0	0.000195796	0.000228203	0.000271878	0.000426668
Non-Specific_Eye_Disorders	0	0.000113082	0.000226886	0.000378187	0.000879691
Hypotension	0	0.000182072	0.000217516	0.000262604	0.000926061
Secondary_Arthropathy	0	0.000113592	0.000209434	0.00037434	0.00105611
Disorder_of_the_Vestibular_System	0	3.37783e-05	0.000206166	0.00031024	0.000500435
Spinal_Stenosis	0	3.97103e-05	0.000199377	0.000240896	0.000526849
Unspecified_Cancer	0	3.33582e-07	0.000195935	0.000286711	0.000490563
Non-Specific_Vascular_Disease	0	0	0.000184082	0.000638212	0.00180594
Myocardial_Infarction	3.30513e-05	0.000144151	0.00017308	0.00022498	0.0110446
Conjunctival_Disorders	0	0.00011428	0.000171021	0.000208392	0.000321434
Cardiac_Conduction_Disorder	0	0.00013244	0.000168968	0.000214448	0.00384868
Inflammatory_Toxic_Neuropathy	0	0.000130187	0.000159851	0.000183983	0.000487853
Lipoma	0	5.74389e-05	0.000155707	0.000204485	0.000352063
Cranial_Nerve_Disorder	0	0.000109883	0.000154586	0.000197688	0.000360277
General_Viral_Infection	0	7.04506e-05	0.000154247	0.00021399	0.000335654
Pernicious_or_B12_Deficiency_Anemia	0	9.29389e-05	0.000152516	0.000215009	0.000520577
Cardiac_Dysrhythmia	0	0	0.000147452	0.000342186	0.078104
Eyelid_Disorders	0	0.000108664	0.000146065	0.000181815	0.000276052
Osteomyelitis	0	8.61889e-05	0.00014401	0.000215968	0.0112588
Salivary_Gland_Disease	0	9.96206e-05	0.000138005	0.000169812	0.000352889
Non-Specific_Thryroid_Disorder	0	0.00010336	0.000134296	0.000156678	0.000317101
General_Ear_Disorder	0	0	0.00013405	0.000183943	0.000314924
Other_Viral_Hepatitis	0	9.50995e-05	0.000128441	0.000159284	0.000383173
Hernia	0	0	0.000127123	0.000332832	0.00121927
Ocular_Musculoskeletal_Disorder	0	7.62343e-05	0.000126136	0.00017736	0.000341305
Non-Specific_Gingival_Peridontal_Disorder	0	0.000105768	0.000121532	0.00014087	0.000193958
Benign_Prostatic_Hyperplasia	0	0	0.000121427	0.000211911	0.000754596
Bladder_Disorder	0	0	0.000119417	0.000180714	0.00034378
Benign_Digestive_Neoplasm	0	4.26318e-05	0.000116529	0.000153352	0.000243629
Unspecified_White_Blood_Cell_Disease	0	0	0.000115544	0.000194351	0.000383304
Chronic_Sinusitis	0	0	0.000113043	0.000335434	0.000754557
Non-Specific_Dental_Disorder	0	8.6454e-05	0.000107767	0.000124364	0.000172957
Non-Specific_Liver_Disease	0	5.49674e-05	0.000106351	0.000162261	0.000371174
Other_Corticoadrenal_Disorder	0	7.88612e-05	9.79737e-05	0.000114804	0.000210427
Cystitis_Urethritis	0	8.83699e-06	9.26907e-05	0.000162521	0.000409455
Optic_Neuritis_Neuropathy	0	6.59615e-05	9.12166e-05	0.000129955	0.000238081
Schizophrenia_Related_Psychosis	0	6.42187e-05	9.11412e-05	0.00011142	0.000298178
General_Cerebral_Degeneration	0	7.27159e-05	8.80877e-05	0.000103778	0.000245733
Septicemia	0	4.51777e-05	8.65214e-05	0.000136051	0.00143605
Benign_Eye_Neoplasm	0	6.78273e-05	8.61356e-05	0.000101845	0.000143657
Parathyroid_Disorder	0	6.83179e-05	8.44655e-05	9.8179e-05	0.000573127
General_Bacterial_Infection	0	5.45168e-05	8.34545e-05	0.000109587	0.00045812
Lymphatic_Disorder	0	4.31712e-05	8.23533e-05	0.00015314	0.000541552
Phlebitis_Thrombophlebitis	0	0	7.82384e-05	0.00012686	0.000329752
Hair_Related_Disease	0	1.02412e-06	7.81014e-05	0.000103481	0.00023536
STI	0	5.33728e-05	7.78872e-05	0.000102732	0.000676327
Non-Specific_Congenital_Musculoskeletal_Anomaly	0	4.27621e-05	7.78517e-05	0.000108359	0.000281041
Chronic_Pruritus	0	0	7.73616e-05	0.000122836	0.000210187
Hyperchylomicronemia	0	5.8882e-05	7.65563e-05	9.44596e-05	0.000152865
Thyrotoxicosis	0	4.71038e-05	7.51352e-05	9.6388e-05	0.000203722
Escherichia_Coli_Infection	0	5.95529e-05	7.5067e-05	9.4046e-05	0.000164512
Extrapyramidal_Abnormal_Movement_Disorders	0	0	6.89878e-05	0.000156879	0.0012839
Helicobacter_Pylori_Infection	0	4.7683e-05	6.87671e-05	8.46488e-05	0.000129306
Staphylococcus_Aureus_Infection	0	2.70186e-05	6.78617e-05	0.000128559	0.000622628
Lipoprotein_Deficiency	0	4.31096e-05	6.59564e-05	8.98461e-05	0.000233392
Benign_Oropharyngeal_Neoplasm	0	4.40348e-05	6.59533e-05	8.67292e-05	0.000134603
Cardiomyopathy	0	4.6822e-05	6.34104e-05	9.22334e-05	0.0106493
Vascular_Insufficiency	0	3.97336e-05	6.14175e-05	8.40512e-05	0.00046075
Inner_Ear_Disorder	0	3.42386e-05	6.1197e-05	7.70039e-05	0.00011539
Disorders_of_Straight_Chain_Amino_Acid_Metabolism	3.16201e-05	4.90496e-05	5.60237e-05	6.42931e-05	9.22579e-05
Unspecified_Neuropsychiatric_Disorder	0	3.81539e-05	5.39797e-05	6.79392e-05	0.000203272
Benign_Endocrine_Neoplasm	0	3.16858e-05	5.31972e-05	7.08934e-05	0.000149738
Deep_Vein_Thrombosis	0	0	5.2901e-05	0.000108031	0.000269617
Diabetes_Insipidus	2.95511e-05	4.59526e-05	5.28828e-05	6.07761e-05	8.94712e-05
Unspecified_Encephalopathy	0	2.96086e-05	4.98255e-05	7.48993e-05	0.000587217
Oral_Soft_Tissue_Disease	0	1.61723e-07	4.90739e-05	8.8241e-05	0.000197396
Localized_Adiposity	0	2.87022e-05	4.41988e-05	6.42209e-05	0.000138208
Arterial_Embolism_Thrombosis	0	3.1633e-05	4.32143e-05	6.34106e-05	0.000286253
Pulmonary_Heart_Disease	0	6.90446e-06	4.26512e-05	7.07807e-05	0.000719784
Myeloid_Leukemia	1.2048e-05	3.53509e-05	4.13869e-05	4.50546e-05	7.08316e-05
Non-Hodgkins_Lymphoma	0	3.08611e-05	4.0578e-05	4.57626e-05	6.08504e-05
Epidermolysis_Bullosa	0	1.3301e-05	3.90447e-05	7.41679e-05	0.000142374
Hereditary_Sensory_Neuropathy	0	3.17817e-05	3.89482e-05	5.05329e-05	8.40191e-05
Infestation	0	2.54538e-05	3.82404e-05	4.772e-05	8.72203e-05
Hereditary_Corneal_Dystrophy	0	2.5324e-05	3.74328e-05	6.37316e-05	9.75706e-05
Nephrotic_Syndrome	0	2.99154e-05	3.71954e-05	4.92702e-05	0.000400923
Generalized_Lipidoses	0	2.26701e-05	3.71473e-05	4.89176e-05	0.000126781
Atopic_Contact_Dermatitis	0	0	3.5968e-05	0.000536233	0.00166934
General_Dementia	0	2.47084e-05	3.5357e-05	4.54231e-05	0.00012106
Rheumatic_Heart_Disease	0	0	3.27978e-05	8.5109e-05	0.0018849
Lacrimal_System_Disorder	0	7.76241e-06	3.27717e-05	4.95978e-05	9.63839e-05
General_Thrombocytopenia	0	0	3.14666e-05	5.00927e-05	0.00021174
Thyroiditis	0	1.35644e-05	3.00418e-05	4.10684e-05	0.000125818
Other_Infectious_Diseases	0	5.98731e-06	2.84966e-05	4.84661e-05	0.000226204
Benign_Breast_Neoplasm	0	0	2.66363e-05	6.17012e-05	0.000168809
Acquired_Other_Myopathies	0	1.19476e-05	2.63229e-05	4.53439e-05	0.000238506
Disorders_of_Iris_Ciliary_Body	0	1.75394e-05	2.57798e-05	4.49531e-05	0.00014966
Lipodystrophy	0	1.64603e-05	2.18598e-05	2.65592e-05	0.000104345
Globe_Disorders	0	1.14335e-05	1.70624e-05	2.51349e-05	6.1692e-05
Protozoan_Infection	0	1.95536e-06	1.60634e-05	2.26286e-05	4.36823e-05
Non-Specific_Congenital_Eye_Anomaly	0	8.33387e-06	1.60081e-05	2.22954e-05	6.73416e-05
Non-Specific_Prostate_Disease	0	0	1.60081e-05	4.284e-05	0.000115588
Unspecified_Plasma_Protein_Metabolism_Disorder	0	0	1.5296e-05	2.56946e-05	9.90673e-05
Esophagitis	0	0	1.40392e-05	7.16977e-05	0.000172113
Hyperalimentation	0	7.00676e-06	1.37395e-05	2.03673e-05	7.45728e-05
Chronic_Venous_Hypertension	0	3.01238e-06	1.36119e-05	2.29214e-05	0.000142118
Colorectal_Cancer	0	0	1.25866e-05	2.50098e-05	0.000190888
Renal_Glycosuria	2.40365e-06	9.6393e-06	1.23943e-05	1.63412e-05	5.25524e-05
Myoneural_Disorders	0	9.3536e-06	1.23228e-05	1.63205e-05	2.95278e-05
Overweight	0	0	1.23152e-05	7.30065e-05	0.000342289
Unspecified_Immune_Disorder	0	0	1.18587e-05	4.17938e-05	8.0646e-05
Uterine_Cancer	0	0	1.16754e-05	1.98581e-05	8.62559e-05
Streptococcal_Infection	0	0	1.10055e-05	3.22006e-05	0.00015423
Dermatomyositis_Polymyositis	0	0	1.09224e-05	1.50224e-05	6.77573e-05
Benign_Bone_Connective_Tissue_Neoplasm	0	0	1.03566e-05	5.30647e-05	9.90029e-05
Alzheimers_Disease	0	0	9.40687e-06	1.63733e-05	0.000105701
Charcot_Marie_Tooth_Disease	0	2.16058e-06	9.39609e-06	1.61468e-05	8.56833e-05
Phosphorus_Metabolism_Disorder	0	0	9.37066e-06	1.48526e-05	0.00019348
Corneal_Disorders	0	0	6.96013e-06	9.32893e-05	0.000249385
Primary_Hereditary_Retinal_Dystrophy	0	0	6.76313e-06	1.44919e-05	2.97853e-05
Unspecified_Polyglandular_Disorder	0	0	6.10641e-06	1.15093e-05	1.9186e-05
Congenital_Hair_Anomaly	0	0	5.61074e-06	8.28622e-06	1.68777e-05
Choroidal_Disorders	0	0	5.40442e-06	1.20702e-05	2.24227e-05
Sweat_Gland_Disorder	0	0	5.21575e-06	1.6268e-05	3.5968e-05
Intellectual_Disability	0	0	2.98162e-06	1.79375e-05	6.95642e-05
MENIIA	0	9.99182e-07	1.72353e-06	2.93795e-06	4.92312e-06
Thymic_Disorders	0	0	1.61228e-06	8.34857e-06	1.98229e-05
MENI	0	0	1.60476e-06	3.12424e-06	8.44655e-06
Purine_Pyrimidine_Metabolic_Disorder	0	0	1.5908e-06	6.24714e-06	2.43402e-05
Vitamin_Toxicity	0	0	3.94974e-07	5.49398e-06	1.89721e-05
Pleuritis	0	0	3.38066e-07	4.62721e-05	0.000946601
Connective_Tissue_Infection	0	0	3.27804e-07	1.38462e-05	7.94926e-05
Spleen_Disease	0	0	0	0	3.3427e-05
Visual_Pathway_Cortex_Disorder	0	0	0	4.10353e-06	1.53583e-05
IgA_Immunodeficiency	0	0	0	0	1.00606e-06
Hereditary_Breast_Cancer	0	0	0	0	6.788e-07
Peritonitis_Retroperitoneal_Infection	0	0	0	0	8.33766e-05
Congenital_Neutropenia	0	0	0	0	1.94451e-06
Huntingtons_Chorea	0	0	0	0	2.24353e-06
Non-Specific_Autosomal_Abnormality	0	0	0	0	6.26071e-07
Lupus_Erythematosus	0	0	0	0	7.41119e-05
Septic_Arthritis	0	0	0	0	9.2538e-05
Eustachian_Tube_Disorder	0	0	0	2.60656e-06	0.000152167
Chronic_Progressive_External_Ophthalmoplegia	0	0	0	0	1.49423e-06
Hereditary_Hemoglobin_Disease	0	0	0	2.84248e-07	0.00319994
Non-Specific_Nasal_Throat_Disorder	0	0	0	0	3.41194e-06
Common_Variable_Immunodeficiency	0	0	0	0	0
Kaposis_Sarcoma	0	0	0	0	6.54943e-06
Branched_Chain_Amino_Acid_Metabolism_Disorder	0	0	0	0	4.51716e-06
Polycystic_Kidney_Disease	0	0	0	0	2.99196e-06
Ulcerative_Colitis	0	0	0	0	3.04371e-05
Oro_Naso_Pharyngeal_Cancer	0	0	0	1.9639e-06	2.07789e-05
Neurofibromatosis	0	0	0	0	3.30044e-07
Female_Genital_Congenital_Anomaly	0	0	0	0	1.00137e-06
Substance_Abuse	0	0	0	0	0.000145312
Unspecified_Congenital_Anomaly	0	0	0	0	1.99673e-05
Orbit_Disorders	0	0	0	1.45275e-05	3.29651e-05
Sideroblastic_Anemia	0	0	0	0	0
Friedreichs_Ataxia	0	0	0	0	0
Tuberous_Sclerosis	0	0	0	0	2.56955e-06
Tongue_Disease	0	0	0	7.20657e-06	5.8723e-05
Unspecified_Cerebellar_Disease	0	0	0	6.17526e-06	1.89721e-05
Velo_Cardio_Facial_Syndrome	0	0	0	0	0
Learning_Disorder	0	0	0	0	3.24084e-07
Gestational_Pregnancy_Related_Disorder	0	0	0	0	6.67582e-07
Alopecia	0	0	0	0	5.48083e-05
Varicella_Infection	0	0	0	0	1.79857e-05
Phenyketonuria	0	0	0	0	0.000119286
Hereditary_Thrombocytopenic_Purpura	0	0	0	0	1.3436e-06
Adrenogenital_Disorder	0	0	0	0	7.11664e-06
Familial_Adenomatous_Polyposis	0	0	0	0	3.22054e-07
Intrathoracic_Organ_Cancer	0	0	0	0	2.69788e-06
Male_Genital_Congenital_Anomaly	0	0	0	0	4.28867e-06
Hereditary_Fructose_Intolerance	0	0	0	0	2.78963e-06
Optic_Disc_Disorder	0	0	0	7.7616e-06	3.00237e-05
Non-Specific_Digestive_Congenital_Anomaly	0	0	0	1.02908e-05	4.33647e-05
HIV	0	0	0	0	0.00951314
Circulating_Enzyme_Deficiency	0	0	0	0	8.5108e-06
Myasthenia_Gravis	0	0	0	0	9.63737e-07
Congenital_Pigmentary_Anomaly	0	0	0	0	6.58073e-06
Fragile_X_Syndrome	0	0	0	0	1.40475e-06
Disorders_of_Urea_Cycle_Metabolism	0	0	0	0	1.03939e-05
Childhood_Disintegrative_Disorder	0	0	0	0	0
Marfan_Syndrome	0	0	0	0	6.79258e-07
Carditis	0	0	0	4.76246e-06	0.000586709
Congenital_Breast_Anomaly	0	0	0	0	7.58724e-06
CNS_Infection	0	0	0	0	3.64522e-06
Prion_Disease	0	0	0	0	9.67369e-07
Hereditary_Muscular_Dystrophy	0	0	0	0	0
Aneurysm	0	0	0	0	0.000833848
Parasitic_Infection	0	0	0	4.16997e-06	2.67309e-05
Endocrine_Cancer	0	0	0	0	1.49433e-05
Tics_Tourettes	0	0	0	0	7.1158e-06
Viral_Hepatitis_B	0	0	0	0	2.03943e-05
Degenerative_Dementia	0	0	0	4.64634e-06	3.3427e-05
Pancreatic_Cancer	0	0	0	0	4.72822e-06
Graves_Disease	0	0	0	7.47073e-06	3.48154e-05
Generalized_Digestive_Cancer	0	0	0	0	7.20084e-06
Hereditary_Blepharophimosis	0	0	0	0	9.7625e-07
Autism	0	0	0	0	3.61373e-06
Spirochetal_Infection	0	0	0	2.54398e-06	1.64247e-05
Acrocephalosyndactyly	0	0	0	0	3.94974e-07
Prader_Willi_Syndrome	0	0	0	0	1.68931e-06
Long_QT_Syndrome	0	0	0	4.98533e-06	7.64798e-05
Larynx_Vocal_Chord_Disorders	0	0	0	0	9.08441e-06
Prostate_Cancer	0	0	0	0	1.07387e-05
Urethral_Disorder	0	0	0	1.29556e-05	2.8491e-05
Copper_Metabolism_Disorder	0	0	0	0	1.68617e-06
Spinocerebellar_Ataxia	0	0	0	0	2.56704e-06
Pure_Hypercholesterolemia	0	0	0	0	0
Benign_Urinary_Neoplasm	0	0	0	1.38469e-05	2.97688e-05
Klippel_Feil_Syndrome	0	0	0	0	3.25417e-07
Pulmonary_Embolism_Infarction	0	0	0	0	0.000108601
Lysosomal_Storage_Disease	0	0	0	0	1.58954e-06
Complex_Regional_Pain_Syndrome	0	0	0	1.8722e-05	4.95249e-05
Hereditary_Stomatocytosis	0	0	0	0	4.73955e-06
Respiratory_System_Cancer	0	0	0	3.25444e-07	6.2589e-06
Melanoma	0	0	0	0	0
Gastrointestinal_Ulcer	0	0	0	7.26735e-05	0.000246637
Congenital_Aphakia	0	0	0	0	0
Respiratory_Congenital_Anomaly	0	0	0	0	4.69784e-05
Viral_Hepatitis_C	0	0	0	1.28741e-06	4.27257e-05
Anterior_Eye_Anomaly	0	0	0	0	4.51716e-06
Behcets_Syndrome	0	0	0	0	0.000299939
Carinoid_Neoplasm	0	0	0	0	7.03016e-06
Neonatal_Disease	0	0	0	0	2.88348e-05
Lichen	0	0	0	1.99994e-05	5.76574e-05
Thyroid_Cancer	0	0	0	0	3.46463e-07
Stomach_Cancer	0	0	0	0	6.60741e-06
Mood_Disorder	0	0	0	0	4.68402e-05
Neural_Tube_Defect	0	0	0	0	1.6044e-06
Lung_Cancer	0	0	0	0	0
Chondrocalcinosis	0	0	0	1.01726e-05	3.88475e-05
Esophageal_Disease	0	0	0	4.70521e-05	0.00257152
General_Paralysis	0	0	0	0	1.75671e-05
Sleep_Disorder	0	0	0	0	0.00281239
Familial_Dysautonomia_Related_Conditions	0	0	0	0	0
Congenital_Anomaly_of_Skull_Neck	0	0	0	0	1.6044e-05
Ruvalcaba.Myhre_Syndrome	0	0	0	0	7.79759e-07
Syndrome_with_Pervasive_Congenital_Anomalies	0	0	0	0	1.62791e-06
Myotonic_Muscular_Dystrophy	0	0	0	0	3.69659e-06
Cri.Du.Chat_Syndrome	0	0	0	0	6.85467e-06
Polymorphonuclear_Neutrophils_Disorders	0	0	0	0	1.23721e-05
Indeterminate_Sex_Pseudohermaphroditism	0	0	0	0	1.0109e-06
Multiple_Myeloma	0	0	0	0	6.08518e-06
Other_Inherited_Amino_Acid_Metabolic_Disorder	0	0	0	0	9.81723e-06
Hemiplegia	0	0	0	1.17011e-05	8.22123e-05
Edwards_Syndrome	0	0	0	0	9.94304e-07
Hyperaldosteronism	0	0	0	0	5.07103e-05
Spinal_Chord_Degeneration	0	0	0	0	3.61373e-05
Cyclic_Neutropenia	0	0	0	0	5.31905e-06
Anxiety_Phobic_Disorder	0	0	0	0	6.37379e-05
Non-Specific_Leukemia	0	0	0	0	9.59522e-06
Bladder_Cancer	0	0	0	0	1.56429e-05
Cardiac_Congenital_Anomaly	0	0	0	2.23155e-05	0.000653793
Rectal_Anal_Disorder	0	0	0	8.51912e-05	0.000228115
Paranoia	0	0	0	0	2.28961e-05
Ichthyosis_Congenita	0	0	0	0	9.17696e-06
Psoriasis_Related_Disorders	0	0	0	5.30384e-05	0.000316441
Hereditary_Harartoses	0	0	0	0	4.92212e-06
Sjogrens_Syndrome	0	0	0	0	0.000129954
Stuttering	0	0	0	0	0
Specified_Childhood_Cerebral_Degeneration	0	0	0	0	0
Dwarfism_of_Unknown_Etiology	0	0	0	0	3.44643e-07
Developmental_Delay	0	0	0	0	2.19338e-06
Myeloproliferative_Disease	0	0	0	0	5.48527e-05
Otosclerosis	0	0	0	0	8.07132e-06
Cystic_Fibrosis	0	0	0	0	0.00701696
Cushings_Syndrome	0	0	0	0	0
Disorders_of_Fatty_Acid_Oxidation	0	0	0	0	5.90774e-06
Ovarian_Cancer	0	0	0	0	1.75671e-05
Acquired_Hemolytic_Anemias	0	0	0	0	6.64881e-06
Polyostotic_Fibrous_Dysplasia_of_Bone	0	0	0	0	9.4166e-07
Hereditary_Spastic_Paraplegia	0	0	0	0	1.63621e-06
Radiation_Sensitivity	0	0	0	0	1.45105e-05
Intestinal_Cancer	0	0	0	0	3.42733e-06
Acne	0	0	0	0	0
Female_Genital_Cancer	0	0	0	0	3.6016e-05
Dermatitis_Herpetiformis	0	0	0	0	2.37119e-05
Purpura_Other_Hemorrhagic_Conditions	0	0	0	0	0.000110568
Photodermatitis	0	0	0	0	1.72353e-06
Carcinoid_Syndrome	0	0	0	0	1.10287e-05
Ellis_Van_Creveld_Syndrome	0	0	0	0	3.13887e-07
Porphyrin_Metabolic_Disorder	0	0	0	0	8.04342e-06
Varicose_Veins	0	0	0	0	4.13279e-06
Hereditary_Polycythemia_Vera	0	0	0	0	4.78007e-06
Hepatobiliary_Congenital_Anomaly	0	0	0	0	1.39618e-05
Mucopolysaccharidosis	0	0	0	0	3.13887e-07
Herpes_Simplex	0	0	0	0	8.34001e-07
Viral_Hepatitis_A	0	0	0	1.06616e-05	2.10905e-05
Non-Specific_Genitourinary_Congenital_Anomaly	0	0	0	4.17135e-05	0.000133974
Benign_Thyroid_Neoplasm	0	0	0	0	1.62012e-05
Acquired_Coagulation_Defect	0	0	0	0	0.000243206
Dissociative_Disorder	0	0	0	0	1.29749e-06
Mycobacterial_Disease	0	0	0	0	1.73232e-06
Homocystinuria	0	0	0	0	2.93039e-05
Non-Specific_Humoral_Deficiency	0	0	0	0	2.65952e-06
Erythematous_Disorder	0	0	0	0	6.21606e-06
Kawasaki_Disease	0	0	0	0	3.4859e-06
Secondary_Malignant_Neoplasm	0	0	0	0	6.29304e-07
Rheumatoid_Arthritis_Related_Conditions	0	0	0	6.47108e-05	0.107119
Brain_Damage	0	0	0	6.66846e-07	7.67917e-05
Unspecified_Middle_Ear_Mastoid_Diseases	0	0	0	0	9.59299e-06
Brain_Cancer	0	0	0	0	2.50757e-06
Spinal_Muscular_Atrophy	0	0	0	0	4.0238e-06
Non-Specific_Neurologic_Congenital_Anomaly	0	0	0	0	1.11287e-05
Hyper_IgM_Immunodeficiency	0	0	0	0	8.72344e-07
Dejerine_Sottas_Disease	0	0	0	0	0
Personality_Disorder	0	0	0	0	4.0338e-06
Arthropod.Borne_Diseases	0	0	0	0	0
Congenital_Nail_Anomaly	0	0	0	0	1.90744e-06
Epilepsy_Related_Disorders	0	0	0	0	6.86608e-05
Menstrual_Disorder	0	0	0	0	0
General_Osteochondropathy	0	0	0	0	2.01576e-06
Aromatic_Amino_Acid_Metabolism_Disorder	0	0	0	0	7.08193e-06
Aplastic_Anemia	0	0	0	0	2.98132e-05
Unspecified_Benign_Neoplasm	0	0	0	2.0405e-05	5.33024e-05
Multiple_Epiphyseal_Dysplasia	0	0	0	0	0
Cerebral_Lipidoses	0	0	0	0	2.00275e-06
Balanced_Translocation	0	0	0	0	3.05108e-06
Myotonia_Congenita	0	0	0	0	0
Unspecified_Endocrine_Disorder	0	0	0	0	1.0093e-05
Tympanic_Membrane_Disorders	0	0	0	3.30136e-06	3.75226e-05
Alpha_1_Antitrypsin_Deficiency	0	0	0	0	0
Hereditary_Hemochromatosis	0	0	0	0	1.74469e-06
Esophageal_Cancer	0	0	0	0	4.71391e-06
Allergic_Rhinitis	0	0	0	0	0.000450844
Unspecified_Childhood_Cerebral_Degeneration	0	0	0	0	0
Hodgkins_Disease	0	0	0	0	2.31836e-06
Benign_Uterine_Neoplasm	0	0	0	0	3.38117e-05
Hereditary_Hemorrhagic_Telangiectasia	0	0	0	0	0
Osteogenesis_Imperfecta	0	0	0	1.42215e-06	6.00343e-06
Polycystic_Liver_Disease	0	0	0	0	1.33867e-06
Hereditary_Elliptocytosis	0	0	0	0	9.48999e-06
Arterial_Dissection	0	0	0	0	1.15812e-05
Wiskott.Alrich_Syndrome	0	0	0	0	6.51163e-07
Sexual_Dysfunction	0	0	0	0	7.68968e-06
Benign_Male_Genital_Neoplasm	0	0	0	6.27905e-06	3.34756e-05
Viral_Warts_HPV	0	0	0	0	0.000160537
Osteopetrosis	0	0	0	0	5.12058e-06
Autoimmune_Polyglandular_Disorder	0	0	0	6.67192e-07	5.48939e-06
Leukodystropy	0	0	0	0	0
Bone_Cancer	0	0	0	0	5.23586e-06
Unspecified_Autoimmune_Disease	0	0	0	0	0.000112929
Unspecified_Hepatitis	0	0	0	1.45715e-05	9.15845e-05
Benign_Skin_Neoplasm	0	0	0	0	0.000134302
Adjustment_Disorder	0	0	0	0	0.156144
Benign_Ovarian_Neoplasm	0	0	0	0	1.5027e-05
Unspecified_Amyloidosis	0	0	0	0	8.05134e-06
Reactive_Arthritis	0	0	0	0	4.6075e-05
Other_Inherited_Myotonias	0	0	0	0	1.0077e-06
Dyschromia	0	0	0	0	1.58405e-05
Congenital_Spine_Anomaly	0	0	0	0	2.07789e-05
Congenital_Hypogammaglobulinemia	0	0	0	0	1.88301e-06
Hereditary_Progessive_Muscular_Dystrophy	0	0	0	0	4.2667e-06
Other_Lymphoid_Histiocytic_Cancers	0	0	0	0	5.63194e-06
Hirsutism	0	0	0	0	3.2462e-05
Disorders_of_Mitochondrial_Metabolism	0	0	0	3.87323e-07	5.90981e-06
Pituitary_Disorder	0	0	0	2.57388e-05	5.8723e-05
Male_Genital_Cancer	0	0	0	0	1.30097e-05
Autoimmune_Lymphoproliferative_Syndrome	0	0	0	0	1.24288e-06
Turners_Syndrome	0	0	0	0	7.16881e-06
Seborrheic_Dermatitis	0	0	0	7.60182e-05	0.000134302
Parkinsons_Disease	0	0	0	0	2.16824e-05
Cerebral_Cysts	0	0	0	0	0
Inflammatory_Spondylopathies	0	0	0	0	0.000113832
Optic_Chiasm_Disorder	0	0	0	0	3.19724e-07
Psychogenic_Somatoform_Disorder	0	0	0	0	1.86106e-06
Disease_of_the_Female_Reproductive_Organs	0	0	0	0	0.000458115
Hypotony_of_the_Eye	0	0	0	0	4.24289e-06
Pataus_Syndrome	0	0	0	0	2.7447e-06
Cataplexy_Narcolepsy	0	0	0	0	0.000156851
Refsums_Disease	0	0	0	0	2.95327e-06
Jaw_Disease	0	0	0	0	0.000126163
Migraine	0	0	0	0	3.13368e-07
Glucocorticoid_Remediable_Aldosteronism	0	0	0	1.67385e-07	3.32527e-06
Benign_Female_Genital_Neoplasm	0	0	0	0	7.36493e-06
Polyclonal_Hypergammaglobulinemia	0	0	0	0	0
Eating_Disorder	0	0	0	1.53001e-05	9.09788e-05
Familial_Mediterranean_Fever	0	0	0	0	1.2322e-06
Galactosemia	0	0	0	2.14721e-06	6.92234e-06
Severe_Combined_Immunodeficiency	0	0	0	0	2.18897e-06
Non-Specific_Congenital_Integumentary_Anomaly	0	0	0	0	1.17495e-05
Addisons_Disease	0	0	0	0	3.42733e-05
Medullary_Cystic_Kidney_Disease	0	0	0	0	1.9525e-06
Cervical_Cancer	0	0	0	0	7.89949e-07
Impulse_Control_Disorder	0	0	0	0	6.40324e-06
Encephalitis	0	0	0	0	1.25534e-05
Food_Allergy	0	0	0	0	1.26086e-06
Tuberculosis	0	0	0	9.83454e-06	5.8723e-05
Erythromelalgia	0	0	0	0	8.17275e-06
Non-Specific_Soft_Tissue_Disorder	0	0	0	0	0.000163521
Haemophilia_Related_Diseases	0	0	0	0	1.37664e-05
Chronic_Upper_Respiratory_Infection	0	0	0	0	0.000162093
Acquired_Limb_Deformities	0	0	0	0	1.30745e-05
Unspecified_Recurrent_Headaches	0	0	0	0	5.48083e-05
Motor_Neuron_Disease	0	0	0	0	8.61782e-06
Klinefelters_Syndrome	0	0	0	0	1.0142e-06
Sebaceous_Gland_Disorder	0	0	0	0	0
Non-Specific_Peritoneal_Disorder	0	0	0	0	1.02701e-05
IBS	0	0	0	0	7.45728e-07
Peroxisomal_Disorders	0	0	0	0	6.09932e-07
Vasculitis	0	0	0	9.73182e-06	0.000148163
Bone_Infection	0	0	0	0	8.56833e-05
Diamond.Blackfan_Anemia	0	0	0	0	3.07235e-06
Deviated_Nasal_Septum	0	0	0	0	0.000100176
Lymphoid_Leukemia	0	0	0	0	7.18027e-06
Histidinemia	0	0	0	0	2.22712e-06
Unspecified_Immune_Deficiency	0	0	0	0	1.09705e-05
Oro.Facial_Congenital_Anomaly	0	0	0	0	6.08518e-06
Sarcoidosis	0	0	0	1.46303e-05	0.0469793
Unspecified_Hematological_Disorder	0	0	0	0	1.16384e-05
Hirschsprungs_Disease	0	0	0	0	1.24071e-06
Primary_Carnitine_Deficiency	0	0	0	0	3.03769e-07
Unspecified_Behavioral_Development_Disorder	0	0	0	0	8.50827e-06
Secondary_Hereditary_Retinal_Dystrophy	0	0	0	0	9.28569e-06
Malnutrition	0	0	0	0	9.30833e-05
Non-Specific_Hemoglobinopathies	0	0	0	3.52505e-07	2.22227e-05
Paritial_Androgen_Insensitivity_Syndrome	0	0	0	0	3.79115e-07
G6PD	0	0	0	1.16444e-06	1.00074e-05
Bipolar_Disorder	0	0	0	0	0
PTSD	0	0	0	0	1.65444e-06
Pubertal_Dysfunction	0	0	0	5.44134e-07	8.08709e-06
Vascular_Congenital_Anomaly	0	0	0	0	8.30352e-05
Congenital_Ectodermal_Dysplasia	0	0	0	0	0
Chronic_Tonsillitis_Adenoiditis	0	0	0	0	7.47117e-07
Ehlers_Danlos_Syndrome	0	0	0	0	2.98291e-06
Menopausal_Disorder	0	0	0	0	0.00118993
CNS_Cancer	0	0	0	0	2.07789e-05
OCD	0	0	0	0	0
Aniridia	0	0	0	0	2.18514e-07
Bartters_Syndrome	0	0	0	0	9.81888e-07
Digeorges_Syndrome	0	0	0	0	1.80686e-06
Non-Specific_Chromosomal_Anomaly	0	0	0	0	9.98942e-07
Hereditary_Color_Blindness	0	0	0	0	0
Megaloblastic_Anemia	0	0	0	0	3.17165e-05
Poliomyelitis	0	0	0	6.62394e-07	2.78204e-05
Connective_Tissue_Cancer	0	0	0	0	1.81326e-05
Genetic_Anomolies_of_Leukocytes	0	0	0	0	1.34605e-05
IgM_Immunodeficiency	0	0	0	0	6.73416e-06
Nerve_Root_Plexus_Disorders	0	0	0	0	4.46655e-05
Appendiceal_Disease	0	0	0	0	8.48212e-05
Anophthalmia_Mircopthalmia	0	0	0	0	5.02e-06
Dopa_Responsive_Dystonia	0	0	0	0	3.5094e-06
Hereditary_Night_Blindness	0	0	0	0	0
Chondrodystrophy	0	0	0	0	3.21246e-06
Papilledema	0	0	0	1.97762e-06	1.47073e-05
Hereditary_Face_Skull_Anomalies	0	0	0	0	0
Lactose_Intolerance	0	0	0	2.75557e-05	0.000409839
Speech_Language_Disorder	0	0	0	0	5.22202e-06
Amino_Acid_Transport_Disorder	0	0	0	0	0
Chronic_Glomerulonephritis	0	0	0	5.35091e-06	0.000174199
Schwartz.Jampel_Syndrome	0	0	0	0	0
Hemangioma_Lymphangioma	0	0	0	0	4.10733e-07
Smith.Magenis_Syndrome	0	0	0	0	6.32969e-07
Benign_CNS_Neoplasm	0	0	0	0	2.52961e-05
Benign_Intrathoracic_Neoplasm	0	0	0	0	7.58882e-05
Unspecified_Childhood_Psychoses	0	0	0	0	0
Downs_Syndrome	0	0	0	0	0
Pancytopenia	0	0	0	0	2.06113e-05
Iron_Metabolism_Disorder	0	0	0	0	1.06888e-05
Hereditary_Spherocytosis	0	0	0	0	0
Congenital_Hypothyroidism	0	0	0	4.88455e-07	4.17238e-05
Eye_Cancer	0	0	0	0	7.61969e-06
Pagets_Disease	0	0	0	0	0
Male_Breast_Cancer	0	0	0	0	1.98774e-06
Nezelofs_Syndrome	0	0	0	0	0
Meningitis	0	0	0	0	2.57447e-05
MENIIB	0	0	0	0	2.28489e-06
Asthma	0	0	0	0	0
Osteoporosis	0	0	0	0	0.0013678
Osteopoikilosis	0	0	0	0	5.42059e-06
Keratosis	0	0	0	0	0.000241082
Hepatobiliary_Cancer	0	0	0	0	5.78786e-06
Acute_Glomerulonephritis	0	0	0	0	3.75658e-05
Kidney_Cancer	0	0	0	0	9.12504e-06
Other_Inherited_Osteodystrophy	0	0	0	0	9.88217e-06
Abnormal_Spine_Curvature	0	0	0	0	2.78963e-06
Hereditary_Lymphadema	0	0	0	0	0
Non-Melanoma_Skin_Cancer	0	0	0	0	0.000151776
Breast_Cancer	0	0	0	0	3.4136e-05
Rosacea	0	0	0	0	6.54592e-07
Growth_Hormone_Deficiency	0	0	0	0	5.2942e-06
Glycogenosis	0	0	0	0	0
Alveolar_Disease	0	0	0	7.37552e-06	5.96265e-05
Hereditary_Dental_Anomaly	0	0	0	0	1.08008e-05
Celiac_Disease	0	0	0	0	0
Conduct_Disorder	0	0	0	0	6.29304e-06
Multiple_Sclerosis_Other_Demyelinating_Disease	0	0	0	0	2.4125e-06
Androgen_Insensitivity_Syndrome	0	0	0	0	3.85143e-06
ADHD	0	0	0	0	1.04315e-06

## Sheet: 2_Autoimmune
Disease_name	Minimum	1st_quartile	Median	3rd_quartile	Maximum
Rheumatoid_Arthritis_Related_Conditions	0.0147757	0.384589	0.448489	0.541406	0.780303
Lupus_Erythematosus	0	0.00740251	0.0982349	0.12006	0.345027
Non-Specific_Joint_Disorder	0	0	0.0321485	0.04408	0.102922
Non-Specific_Arthritis	0	0.0225477	0.0318004	0.0420462	0.0645064
Sjogrens_Syndrome	0	0.0150158	0.0288652	0.0362658	0.0878344
Osteoarthritis	0	0.00476573	0.0284954	0.0378846	0.0901137
Non-Specific_Soft_Tissue_Disorder	0	0.00627569	0.0169311	0.020468	0.178062
Osteoporosis	0	0.0110056	0.0136984	0.0163682	0.034565
Non-Specific_Osteopathy	0	0.00798069	0.00946075	0.0109404	0.0348485
Vitamin_Deficiency	0	0.00647006	0.00885809	0.0114842	0.0678691
Non-Specific_Skin_Disorder	0	0.00410491	0.00813587	0.0119158	0.155691
Non-Specific_Anemia	0	0.00595312	0.00805775	0.00950786	0.0698789
Muscle_Ligament_Disorder	0	0	0.00761296	0.0205804	0.0617756
Behcets_Syndrome	0	0.00479358	0.00721113	0.00949577	0.0276403
UTI	0	0	0.00607021	0.00790223	0.0142789
Dermatomyositis_Polymyositis	0	0.000491823	0.0057114	0.0143658	0.111885
Vasculitis	0	0.00156986	0.00508875	0.0268913	0.278146
Non-Specific_Eye_Disorders	0	0.00272432	0.00463107	0.0057796	0.015523
Inflammatory_Spondylopathies	0	0.000993684	0.00424439	0.0254196	0.129515
Unspecified_Autoimmune_Disease	0	0.00140384	0.0033379	0.00637006	0.0650759
Menopausal_Disorder	0	0	0.00332953	0.00418985	0.00740439
Cataract	0	0.00105024	0.00320465	0.00411075	0.0171347
Esophageal_Disease	0	0	0.00301887	0.00496888	0.0124239
General_Spondylosis_Spine_Disorder	0	0	0.00293409	0.00531596	0.0106924
Pneumonia	0	0	0.00292095	0.00380358	0.0147013
Non-Specific_Pulmonary_Disorder	0	0	0.00291105	0.004245	0.0169512
Unspecified_White_Blood_Cell_Disease	0	0.00187718	0.00253625	0.00347226	0.0353249
Acquired_Hypothyroidism	0	0	0.00217375	0.00293434	0.0143063
Peripheral_Vascular_Disease	0	0.000411097	0.00212995	0.00380493	0.0487065
Peripheral_Nerve_Disorder	0	0	0.00207516	0.00350348	0.00750696
Non-Specific_Immune.Related_Skin_Disorder	0	0.0013169	0.00199266	0.00304149	0.097924
Electrolyte_Acid_Base_Balance_Disorder	0	0.000233973	0.00191998	0.00281104	0.0113039
Unspecified_Neuropathy	0	0.00103266	0.00190294	0.00287673	0.0217616
Non-Rheumatic_Heart_Disease	0	0	0.00168573	0.00236757	0.0101739
Herpes_Zoster	0	0.00129238	0.00162174	0.00182137	0.0554516
Atopic_Contact_Dermatitis	0	0	0.00155256	0.00335574	0.00809514
Corneal_Disorders	0	0.000928891	0.00153454	0.00200306	0.00566886
Reactive_Arthritis	0	0.000578541	0.00153188	0.00191395	0.00694531
Cellulitis	0	0	0.00151414	0.00236402	0.120537
Emphysema_COPD	0	0	0.00124141	0.00190605	0.00843359
Pleuritis	0	0.00062237	0.00120932	0.00153627	0.00441319
Synovium_Tendon_Bursa_Disorder	0	0	0.00117165	0.00326442	0.0113389
Salivary_Gland_Disease	0	0.000553301	0.00116913	0.00158705	0.0210544
Fungal_Infection	0	0	0.00116571	0.00205236	0.0235499
Carditis	0	0.000283097	0.000971182	0.001496	0.0481413
Breast_Disorder	0	0	0.000960417	0.00231412	0.00550428
Acquired_Other_Myopathies	0	0.000364407	0.000950296	0.00187	0.0188252
Pernicious_or_B12_Deficiency_Anemia	0	0	0.000880902	0.00121822	0.0765536
Acquired_Visual_Disturbances	0	0	0.000873537	0.00131406	0.00504283
Eye_Inflammation	0	0	0.000857328	0.00147137	0.00414382
Oral_Soft_Tissue_Disease	0	0.000643023	0.000835569	0.00102992	0.00401466
Unspecified_Immune_Disorder	0	0.000479146	0.000809046	0.00111262	0.0130022
Gastritis_Duodenitis	0	0	0.000765278	0.00170723	0.00479784
Psoriasis_Related_Disorders	0	0.000306711	0.000685857	0.00279236	0.249047
Acquired_Retinal_Defects	0	0.000408464	0.000662913	0.000881319	0.00239881
Non-Specific_Urinary_Disorder	0	0	0.000616876	0.00185409	0.00982266
Tuberculosis	0	0.000430905	0.000597407	0.00113763	0.00533486
Other_Viral_Hepatitis	0	0.000384009	0.000545593	0.000665021	0.00210576
Non-Specific_Nephropathy	0	0	0.000530813	0.00117868	0.0330265
Unspecified_Hematological_Disorder	0	0.000204643	0.000523263	0.000838744	0.0161009
Unspecified_Immune_Deficiency	0	0.000383845	0.000513162	0.000651453	0.00235644
Secondary_Arthropathy	0	0	0.000490055	0.000685162	0.00843359
Non-Specific_Liver_Disease	0	0	0.00046076	0.000653801	0.00148828
Addisons_Disease	0	0.000240569	0.000458568	0.000814817	0.036023
General_Hypertension	0	0	0.000437697	0.00663135	0.0170392
Purpura_Other_Hemorrhagic_Conditions	0	0.000123611	0.000409927	0.000719908	0.0341495
Gout_Related_Crystal_Arthropathies	0	0	0.000380984	0.000782699	0.0121666
Pulmonary_Heart_Disease	0	0	0.000373502	0.00080815	0.0669602
Depression	0	0	0.000372199	0.0012338	0.00335045
Alveolar_Disease	0	0.000199289	0.000371786	0.000849446	0.090661
Ichthyosis_Congenita	0	7.17271e-05	0.000353967	0.000524266	0.00280767
Alopecia	0	0	0.000307296	0.000543348	0.00264289
Osteomyelitis	0	0	0.000297522	0.000461136	0.0309917
Glaucoma	0	0	0.000294508	0.000561144	0.00379795
Jaw_Disease	0	0	0.000280537	0.000433445	0.0010055
Unspecified_Plasma_Protein_Metabolism_Disorder	0	0.000202131	0.000272688	0.000373453	0.00187178
Rheumatic_Heart_Disease	0	0	0.000270172	0.000426669	0.00220113
General_Thrombocytopenia	0	0	0.000261438	0.000544563	0.0318511
Kidney_Infection	0	0	0.000254188	0.000397471	0.00112953
Chronic_Pruritus	0	0	0.000242388	0.00062393	0.00147469
Myeloproliferative_Disease	0	1.75165e-05	0.000234598	0.00037559	0.0749622
Inflammatory_Toxic_Neuropathy	0	0.000100861	0.000228609	0.000433881	0.0151519
Macular_Degeneration	0	0	0.000222893	0.000319891	0.00683631
Acquired_Coagulation_Defect	0	0	0.000216033	0.000455094	0.00325406
Dyschromia	0	0	0.000207997	0.000377177	0.00138498
Hypotension	0	0	0.000203826	0.000419706	0.00208975
Skin_Infection	0	0	0.000190448	0.000415579	0.0141716
Septic_Arthritis	0	1.20969e-05	0.000189488	0.000331647	0.00509596
Gastrointestinal_Ulcer	0	0	0.000188964	0.000343615	0.00654165
Arthropod.Borne_Diseases	0	0	0.000182555	0.000296544	0.0403286
Chronic_Liver_Disease	0	0	0.000182271	0.00041901	0.000881542
Herpes_Simplex	0	0	0.000177699	0.000349534	0.00561535
Sarcoidosis	0	7.96966e-05	0.000166106	0.000288566	0.00999524
Vitreous_Body_Disorder	0	0	0.000155897	0.000379022	0.0087222
Tongue_Disease	0	0	0.000140132	0.00022037	0.00230877
Chondrocalcinosis	0	2.85219e-05	0.000133297	0.000230111	0.000972399
Non-Specific_Hemoglobinopathies	0	0	0.000123058	0.000264799	0.00186047
Non-Specific_Cardiovascular_Disease	0	0	0.000114497	0.0010841	0.00482468
Unspecified_Hepatitis	0	5.38901e-06	0.000101878	0.000189388	0.00174444
Other_Infectious_Diseases	0	0	9.96967e-05	0.000172483	0.0027907
Cystitis_Urethritis	0	0	9.8934e-05	0.000569994	0.00136306
Non-Specific_Humoral_Deficiency	0	0	9.39018e-05	0.000148491	0.00139535
Streptococcal_Infection	0	0	8.65764e-05	0.000136197	0.00304165
Phlebitis_Thrombophlebitis	0	0	8.07025e-05	0.000235306	0.00325167
Parathyroid_Disorder	0	0	7.84432e-05	0.000179461	0.0225928
Thyroiditis	0	0	7.68595e-05	0.000140307	0.00189897
Other_Corticoadrenal_Disorder	0	0	7.27516e-05	0.000154703	0.00462723
Benign_Oropharyngeal_Neoplasm	0	0	6.52788e-05	0.000137465	0.00149779
Encephalitis	0	0	6.4487e-05	0.000105067	0.000488739
Spinal_Chord_Degeneration	0	0	5.47278e-05	0.000113763	0.000399484
Autoimmune_Lymphoproliferative_Syndrome	0	0	4.93218e-05	8.85482e-05	0.0011968
Lichen	0	0	4.74308e-05	0.000118952	0.00609541
Meningitis	0	0	4.20686e-05	0.000107912	0.00045398
Breast_Cancer	0	0	3.95473e-05	0.000111987	0.000208901
Chronic_Glomerulonephritis	0	0	3.93278e-05	0.000133361	0.0205206
Refraction_Accomodation_Disorders	0	0	3.48154e-05	0.000116865	0.000312798
Multiple_Sclerosis_Other_Demyelinating_Disease	0	0	3.18774e-05	8.39783e-05	0.000348154
Connective_Tissue_Infection	0	0	3.11792e-05	0.000103889	0.00222747
Megaloblastic_Anemia	0	0	2.88916e-05	6.98199e-05	0.00491343
Polymorphonuclear_Neutrophils_Disorders	0	0	2.8821e-05	5.43098e-05	0.00131099
Nephrotic_Syndrome	0	0	2.57972e-05	7.86872e-05	0.0336468
Lacrimal_System_Disorder	0	0	2.17513e-05	0.00010482	0.000978292
Eye_Infection	0	0	1.57229e-05	0.000605718	0.00161581
Pancytopenia	0	0	1.4559e-05	5.73455e-05	0.00265502
Non-Specific_Metabolic_Disorder	0	0	1.1723e-05	0.000245589	0.101785
Disease_of_the_Female_Reproductive_Organs	0	0	8.11603e-06	0.00285533	0.0120348
Extrapyramidal_Abnormal_Movement_Disorders	0	0	1.87275e-06	0.00047816	0.0960852
Spleen_Disease	0	0	0	2.47935e-05	0.000375003
Visual_Pathway_Cortex_Disorder	0	0	0	1.64643e-06	6.46162e-05
IgA_Immunodeficiency	0	0	0	2.2086e-05	0.000935891
Chronic_Kidney_Disease	0	0	0	0	0.00191062
Hereditary_Breast_Cancer	0	0	0	0	0
Pure_Hyperglyceridemia	0	0	0	0	1.51614e-05
Peritonitis_Retroperitoneal_Infection	0	0	0	0	0.000592311
Congenital_Hair_Anomaly	0	0	0	0	4.61659e-05
Disorders_of_Iris_Ciliary_Body	0	0	0	0	0.00075959
Congenital_Neutropenia	0	0	0	4.91323e-06	4.61659e-05
Huntingtons_Chorea	0	0	0	0	0.00109363
Non-Specific_Autosomal_Abnormality	0	0	0	0	6.79728e-06
Eustachian_Tube_Disorder	0	0	0	0	0.000233207
Corns_Callosites	0	0	0	6.37445e-05	0.00241134
Chronic_Progressive_External_Ophthalmoplegia	0	0	0	0	0
Hereditary_Hemoglobin_Disease	0	0	0	0	0.0109203
Non-Specific_Nasal_Throat_Disorder	0	0	0	0	2.32783e-05
Common_Variable_Immunodeficiency	0	0	0	0	0.000233973
Fasciitis	0	0	0	0	3.37899e-05
Kaposis_Sarcoma	0	0	0	0	1.55896e-05
Branched_Chain_Amino_Acid_Metabolism_Disorder	0	0	0	0	1.06957e-05
Non-Hodgkins_Lymphoma	0	0	0	4.93708e-05	0.120831
Polycystic_Kidney_Disease	0	0	0	0	0
Ulcerative_Colitis	0	0	0	7.08386e-06	0.0688555
Non-Specified_Cardiac_Ischemia	0	0	0	0.000288243	0.000718147
Biliary_Tract_Disease	0	0	0	0.000209815	0.00757576
Oro_Naso_Pharyngeal_Cancer	0	0	0	8.70384e-06	0.00123801
Neurofibromatosis	0	0	0	0	1.67641e-05
Myeloid_Leukemia	0	0	0	0	0.0228824
Female_Genital_Congenital_Anomaly	0	0	0	0	5.48585e-05
Sleep_Apnea	0	0	0	0	0.00186047
Diverticulosis_Diverticulitis	0	0	0	0.000452676	0.00604651
Mixed_Hyperlipidemia	0	0	0	0	0.000351496
Substance_Abuse	0	0	0	0	0.019697
Unspecified_Congenital_Anomaly	0	0	0	0	0.000374
Benign_Endocrine_Neoplasm	0	0	0	0	0.018326
Orbit_Disorders	0	0	0	0	0.000421037
Sideroblastic_Anemia	0	0	0	0	0
Friedreichs_Ataxia	0	0	0	0	0
Tuberous_Sclerosis	0	0	0	0	1.45941e-05
Unspecified_Cerebellar_Disease	0	0	0	0	5.16513e-05
Ear_Infection	0	0	0	0	0.000801222
Lipodystrophy	0	0	0	0	0.000309502
Velo_Cardio_Facial_Syndrome	0	0	0	0	0
Staphylococcus_Aureus_Infection	0	0	0	0.000118857	0.0170431
Learning_Disorder	0	0	0	0	3.87602e-06
Non-Specific_Congenital_Eye_Anomaly	0	0	0	2.45421e-05	0.000321969
Gestational_Pregnancy_Related_Disorder	0	0	0	0	0
Secondary_Diabetes_Mellitus	0	0	0	5.66848e-05	0.00113938
Diabetes_Insipidus	0	0	0	0	0.00153604
Varicella_Infection	0	0	0	0	0.00087222
Phenyketonuria	0	0	0	0	0.000719636
Hereditary_Thrombocytopenic_Purpura	0	0	0	0	0.000520165
Uterine_Cancer	0	0	0	0	0.000233973
Adrenogenital_Disorder	0	0	0	0	0.00265182
Chronic_Sinusitis	0	0	0	0.00138186	0.0119691
Familial_Adenomatous_Polyposis	0	0	0	0	3.56099e-06
Intrathoracic_Organ_Cancer	0	0	0	0	4.77577e-05
Non-Specific_Thryroid_Disorder	0	0	0	0.00016225	0.00110252
Male_Genital_Congenital_Anomaly	0	0	0	0	0
Thymic_Disorders	0	0	0	0	0.000619003
Hereditary_Fructose_Intolerance	0	0	0	0	3.21997e-05
Optic_Disc_Disorder	0	0	0	0	0.00010744
Non-Specific_Digestive_Congenital_Anomaly	0	0	0	0	0.000928505
HIV	0	0	0	0	2.67954e-05
Circulating_Enzyme_Deficiency	0	0	0	0	0.00553783
Myasthenia_Gravis	0	0	0	2.94505e-05	0.0201385
Congenital_Pigmentary_Anomaly	0	0	0	0	0.00295164
Lipoma	0	0	0	0	0.0148837
Fragile_X_Syndrome	0	0	0	0	1.84618e-05
Disorders_of_Urea_Cycle_Metabolism	0	0	0	0	0
Childhood_Disintegrative_Disorder	0	0	0	0	8.97241e-05
Marfan_Syndrome	0	0	0	0	0.00321969
Congenital_Breast_Anomaly	0	0	0	0	4.25616e-05
CNS_Infection	0	0	0	0	0.00156435
Prion_Disease	0	0	0	0	0.000136218
Infestation	0	0	0	0	0.00011052
Hereditary_Muscular_Dystrophy	0	0	0	0	0
Aneurysm	0	0	0	0	0.000568553
Parasitic_Infection	0	0	0	0	0.00151515
Endocrine_Cancer	0	0	0	0	0.00208901
Tics_Tourettes	0	0	0	0	0.00043611
Deep_Vein_Thrombosis	0	0	0	0.000169091	0.00493733
Viral_Hepatitis_B	0	0	0	3.81719e-05	0.000170437
Cardiac_Dysrhythmia	0	0	0	0.000404523	0.00153128
Acute_Renal_Failure	0	0	0	0	0.0013614
Degenerative_Dementia	0	0	0	0	0.000226739
Unspecified_Cancer	0	0	0	0.00051453	0.0176744
Pancreatic_Cancer	0	0	0	0	4.87938e-06
Graves_Disease	0	0	0	0	0.00151918
Generalized_Digestive_Cancer	0	0	0	0	0.00139535
Hereditary_Blepharophimosis	0	0	0	0	5.47278e-06
Myoneural_Disorders	0	0	0	3.3344e-06	0.000757234
Autism	0	0	0	0	2.16181e-05
Spirochetal_Infection	0	0	0	3.51196e-06	0.000283013
Hereditary_Sensory_Neuropathy	0	0	0	2.24075e-05	0.000342743
Unspecified_Neuropsychiatric_Disorder	0	0	0	0	0.00116986
Acrocephalosyndactyly	0	0	0	0	1.99485e-05
Prader_Willi_Syndrome	0	0	0	0	6.20249e-05
Long_QT_Syndrome	0	0	0	0	0.000136473
Larynx_Vocal_Chord_Disorders	0	0	0	7.10951e-05	0.0353129
Non-Specific_Dental_Disorder	0	0	0	0	0.000324335
Prostate_Cancer	0	0	0	0	0
Urethral_Disorder	0	0	0	2.31086e-05	0.00023083
Copper_Metabolism_Disorder	0	0	0	0	0.000475964
Spinocerebellar_Ataxia	0	0	0	0	2.75998e-05
Atherosclerosis	0	0	0	2.32783e-05	0.01861
Pure_Hypercholesterolemia	0	0	0	0	0
Benign_Urinary_Neoplasm	0	0	0	0	0.00151515
Klippel_Feil_Syndrome	0	0	0	0	0.000641166
Pulmonary_Embolism_Infarction	0	0	0	0.000102658	0.00139114
Lysosomal_Storage_Disease	0	0	0	0	1.83999e-05
Complex_Regional_Pain_Syndrome	0	0	0	4.78544e-05	0.0318728
Hereditary_Stomatocytosis	0	0	0	0	0.00010473
Respiratory_System_Cancer	0	0	0	0	2.54978e-05
Melanoma	0	0	0	0	0.0001496
Congenital_Aphakia	0	0	0	0	0
Respiratory_Congenital_Anomaly	0	0	0	9.19993e-06	0.0052356
Viral_Hepatitis_C	0	0	0	0	0.000105682
Anterior_Eye_Anomaly	0	0	0	0	5.70909e-06
Carinoid_Neoplasm	0	0	0	0	1.22351e-05
Neonatal_Disease	0	0	0	0	6.04844e-05
Urinary_Calculus	0	0	0	0.000110492	0.000515049
Thyroid_Cancer	0	0	0	0	0
Stomach_Cancer	0	0	0	0	0.0348837
Mood_Disorder	0	0	0	0	0.000136473
Generalized_Lipidoses	0	0	0	0	0.00703562
Carbuncle_Furuncle	0	0	0	0	0.00367829
Neural_Tube_Defect	0	0	0	2.54256e-05	0.000114704
STI	0	0	0	0.000145219	0.00267983
Lung_Cancer	0	0	0	0	7.20512e-05
General_Paralysis	0	0	0	0	0.00879532
Sleep_Disorder	0	0	0	0	0.0224477
Renal_Glycosuria	0	0	0	0	7.4807e-05
Familial_Dysautonomia_Related_Conditions	0	0	0	0	4.47645e-05
Congenital_Anomaly_of_Skull_Neck	0	0	0	0	2.09172e-05
Ruvalcaba.Myhre_Syndrome	0	0	0	0	3.60302e-05
Syndrome_with_Pervasive_Congenital_Anomalies	0	0	0	0	2.71275e-05
Myotonic_Muscular_Dystrophy	0	0	0	0	0.00242417
Cri.Du.Chat_Syndrome	0	0	0	0	1.42196e-05
Indeterminate_Sex_Pseudohermaphroditism	0	0	0	0	6.56994e-05
Multiple_Myeloma	0	0	0	4.43712e-05	0.000674981
Other_Inherited_Amino_Acid_Metabolic_Disorder	0	0	0	0	0.000169342
Benign_Eye_Neoplasm	0	0	0	0	0.000133806
Hemiplegia	0	0	0	0	0.0227273
Intellectual_Disability	0	0	0	5.84695e-06	0.00013964
Edwards_Syndrome	0	0	0	0	3.27549e-06
Hyperaldosteronism	0	0	0	0	0.000606224
Cyclic_Neutropenia	0	0	0	0	0.000277329
Anxiety_Phobic_Disorder	0	0	0	0	0.00176647
Non-Specific_Leukemia	0	0	0	0	0.00539161
MENIIA	0	0	0	0	2.37399e-06
Bladder_Cancer	0	0	0	0	1.36409e-05
Cardiac_Congenital_Anomaly	0	0	0	3.43589e-05	0.000849942
Non-Specific_Congenital_Musculoskeletal_Anomaly	0	0	0	0	0.000438059
Rectal_Anal_Disorder	0	0	0	0	0.00784998
Paranoia	0	0	0	0	0.000108872
Epidermolysis_Bullosa	0	0	0	0	0.00019793
MENI	0	0	0	0	0.000196613
Purine_Pyrimidine_Metabolic_Disorder	0	0	0	0	0.00380771
Hereditary_Harartoses	0	0	0	0	0.00511628
Stuttering	0	0	0	0	0
Specified_Childhood_Cerebral_Degeneration	0	0	0	0	3.25163e-06
General_Bacterial_Infection	0	0	0	0.000144695	0.00455441
Dwarfism_of_Unknown_Etiology	0	0	0	0	0.019697
Developmental_Delay	0	0	0	0	0
General_Dementia	0	0	0	0	0.000105034
Otosclerosis	0	0	0	0	8.55483e-06
Pancreatic_Disease	0	0	0	0.000102103	0.000598399
Cystic_Fibrosis	0	0	0	0	2.23895e-05
Cushings_Syndrome	0	0	0	0	0
Disorders_of_Fatty_Acid_Oxidation	0	0	0	0	0.00128227
Ovarian_Cancer	0	0	0	0	5.29631e-05
Non-Specific_Prostate_Disease	0	0	0	0	0.0030303
Choroidal_Disorders	0	0	0	0	5.51566e-05
Acquired_Hemolytic_Anemias	0	0	0	2.96749e-05	0.00151211
Polyostotic_Fibrous_Dysplasia_of_Bone	0	0	0	0	1.49614e-05
Hereditary_Spastic_Paraplegia	0	0	0	0	0.000119521
Radiation_Sensitivity	0	0	0	0	0.000247669
Intestinal_Cancer	0	0	0	0	7.47999e-05
Acne	0	0	0	0	5.52151e-06
Female_Genital_Cancer	0	0	0	0	0.00265856
Dermatitis_Herpetiformis	0	0	0	2.17596e-05	0.00139276
Photodermatitis	0	0	0	0.000167641	0.000611795
Carcinoid_Syndrome	0	0	0	0	8.26697e-05
Acute_Upper_Respiratory_Infection	0	0	0	0.000883443	0.00243802
Ellis_Van_Creveld_Syndrome	0	0	0	0	2.12482e-06
Porphyrin_Metabolic_Disorder	0	0	0	0	0.0237982
Varicose_Veins	0	0	0	0	8.78829e-06
Hereditary_Polycythemia_Vera	0	0	0	0	0.00183627
Hepatobiliary_Congenital_Anomaly	0	0	0	7.26446e-06	3.89612e-05
Mucopolysaccharidosis	0	0	0	0	1.62646e-06
Cardiac_Conduction_Disorder	0	0	0	0	0.0287837
Viral_Hepatitis_A	0	0	0	0	3.33636e-05
Non-Specific_Genitourinary_Congenital_Anomaly	0	0	0	0	0.000297759
Non-Specific_Acquired_Musculoskeletal_Abnormality	0	0	0	0.00335567	0.0198754
Influenza	0	0	0	1.97277e-05	0.00151918
Benign_Thyroid_Neoplasm	0	0	0	0	0.000281266
Unspecified_Lipid_Metabolism_Disorder	0	0	0	0	0.000155815
Dissociative_Disorder	0	0	0	0	3.51196e-06
Mycobacterial_Disease	0	0	0	1.51998e-05	0.00610554
Homocystinuria	0	0	0	0	0.00210576
Goiter	0	0	0	0.000339864	0.00164117
Erythematous_Disorder	0	0	0	1.16392e-05	4.93218e-05
Kawasaki_Disease	0	0	0	1.64184e-05	0.00504283
Secondary_Malignant_Neoplasm	0	0	0	0	0.000197121
Brain_Damage	0	0	0	0	0.000283013
Unspecified_Middle_Ear_Mastoid_Diseases	0	0	0	0	1.62646e-05
Unspecified_Diabetes_Mellitus	0	0	0	0	5.6245e-05
Brain_Cancer	0	0	0	0	7.68595e-06
Spinal_Muscular_Atrophy	0	0	0	0	0.00489803
Non-Specific_Gingival_Peridontal_Disorder	0	0	0	6.38492e-05	0.000310166
Non-Specific_Neurologic_Congenital_Anomaly	0	0	0	0	0.000315533
Hyper_IgM_Immunodeficiency	0	0	0	0	3.96332e-05
Dejerine_Sottas_Disease	0	0	0	0	0
Personality_Disorder	0	0	0	0	1.37999e-05
Metabolic_Syndrome_X	0	0	0	0	5.40453e-05
Congenital_Nail_Anomaly	0	0	0	0	1.56076e-05
Epilepsy_Related_Disorders	0	0	0	7.86555e-05	0.0130833
Menstrual_Disorder	0	0	0	0	0.00254344
General_Osteochondropathy	0	0	0	0	0.0138643
Disease_of_the_Male_Reproductive_Organs	0	0	0	0	4.72907e-06
Aromatic_Amino_Acid_Metabolism_Disorder	0	0	0	0	0.000464253
Aplastic_Anemia	0	0	0	3.78776e-05	0.000795282
General_Cerebral_Degeneration	0	0	0	1.9086e-06	0.000275088
Cranial_Nerve_Disorder	0	0	0	5.84854e-05	0.00163781
Autonomic_System_Disorder	0	0	0	0.000130816	0.00322091
Unspecified_Benign_Neoplasm	0	0	0	5.40394e-06	0.000935891
Multiple_Epiphyseal_Dysplasia	0	0	0	0	7.25812e-05
Cerebral_Lipidoses	0	0	0	0	5.7954e-06
Balanced_Translocation	0	0	0	0	5.77774e-06
Myotonia_Congenita	0	0	0	0	0.000292691
Benign_Breast_Neoplasm	0	0	0	0.000186776	0.00065425
Unspecified_Endocrine_Disorder	0	0	0	0	0.0300924
Tympanic_Membrane_Disorders	0	0	0	0	5.92885e-05
Alpha_1_Antitrypsin_Deficiency	0	0	0	0	0.013715
Hereditary_Hemochromatosis	0	0	0	0	0.00310854
Esophageal_Cancer	0	0	0	0	1.87162e-05
Vitamin_Toxicity	0	0	0	0	0.000161722
Arterial_Embolism_Thrombosis	0	0	0	0	0.00145162
Allergic_Rhinitis	0	0	0	0	0.00138858
Alzheimers_Disease	0	0	0	0	8.50272e-05
Unspecified_Childhood_Cerebral_Degeneration	0	0	0	0	5.0538e-06
Hodgkins_Disease	0	0	0	0	0.0272579
Benign_Uterine_Neoplasm	0	0	0	0	0.000410976
Hereditary_Hemorrhagic_Telangiectasia	0	0	0	0	0
Myocardial_Infarction	0	0	0	0	0.000119691
Osteogenesis_Imperfecta	0	0	0	0	0.000813018
Polycystic_Liver_Disease	0	0	0	0	1.5759e-05
Hereditary_Elliptocytosis	0	0	0	0	0.000475964
Arterial_Dissection	0	0	0	0	1.80151e-05
General_Viral_Infection	0	0	0	0.000264916	0.00247167
Colorectal_Cancer	0	0	0	0	5.33152e-06
Wiskott.Alrich_Syndrome	0	0	0	0	8.61134e-06
Protozoan_Infection	0	0	0	0	9.36785e-05
Sexual_Dysfunction	0	0	0	0	0.000935891
Benign_Male_Genital_Neoplasm	0	0	0	0	0
Upper_Respiratory_Inflammation	0	0	0	0.000423993	0.00313301
Viral_Warts_HPV	0	0	0	0	0.000831245
Osteopetrosis	0	0	0	2.8821e-05	0.000744398
Autoimmune_Polyglandular_Disorder	0	0	0	0	0.000201769
Leukodystropy	0	0	0	0	0
Bone_Cancer	0	0	0	0	0.000701919
Localized_Adiposity	0	0	0	0	0.00010851
Hair_Related_Disease	0	0	0	8.62024e-05	0.0011906
Benign_Skin_Neoplasm	0	0	0	0	0.00110312
Adjustment_Disorder	0	0	0	0	0.000421826
Benign_Ovarian_Neoplasm	0	0	0	0	0.000243028
Unspecified_Amyloidosis	0	0	0	0	4.16203e-05
Other_Inherited_Myotonias	0	0	0	0	0.0005234
Congenital_Spine_Anomaly	0	0	0	7.66912e-05	0.00075959
Congenital_Hypogammaglobulinemia	0	0	0	0	5.0538e-05
Hereditary_Progessive_Muscular_Dystrophy	0	0	0	0	0.0123929
Other_Lymphoid_Histiocytic_Cancers	0	0	0	0	0.00428039
Hirsutism	0	0	0	0	0.000100885
Eyelid_Disorders	0	0	0	0	0.000299247
Disorders_of_Mitochondrial_Metabolism	0	0	0	0	0.00172515
Pituitary_Disorder	0	0	0	0	0.0213298
Male_Genital_Cancer	0	0	0	0	2.4265e-06
Turners_Syndrome	0	0	0	0	9.49989e-06
Chronic_Venous_Hypertension	0	0	0	0	0.00489683
Seborrheic_Dermatitis	0	0	0	0.000291722	0.000804164
Parkinsons_Disease	0	0	0	0	0.0300863
Benign_Digestive_Neoplasm	0	0	0	0.000121163	0.00130833
Type_I_Diabetes_Mellitus	0	0	0	0	3.56524e-06
Cerebral_Cysts	0	0	0	0	0
Vascular_Insufficiency	0	0	0	4.79837e-05	0.00237982
Cardiomyopathy	0	0	0	0	0.000187567
Optic_Chiasm_Disorder	0	0	0	0	0.000162479
Hyperalimentation	0	0	0	0	0.0119062
Psychogenic_Somatoform_Disorder	0	0	0	8.56146e-05	0.015655
Optic_Neuritis_Neuropathy	0	0	0	0.000110627	0.000694595
Schizophrenia_Related_Psychosis	0	0	0	0	0.000272946
Hypotony_of_the_Eye	0	0	0	0	1.9487e-06
Pataus_Syndrome	0	0	0	0	7.20604e-06
Cataplexy_Narcolepsy	0	0	0	0	0.00478784
Refsums_Disease	0	0	0	0	4.68919e-05
Migraine	0	0	0	0.000254896	0.00331146
Glucocorticoid_Remediable_Aldosteronism	0	0	0	0	7.20604e-05
Benign_Female_Genital_Neoplasm	0	0	0	8.82099e-05	0.000369048
Unspecified_Hyperlipidemia	0	0	0	0	0.00172321
Polyclonal_Hypergammaglobulinemia	0	0	0	0	0
Eating_Disorder	0	0	0	0	0.0678675
Familial_Mediterranean_Fever	0	0	0	6.0802e-05	0.00177083
Cerebrovascular_Disease	0	0	0	0.000708386	0.0109472
Galactosemia	0	0	0	0	0
Severe_Combined_Immunodeficiency	0	0	0	2.63649e-06	0.000235726
Disorder_of_the_Vestibular_System	0	0	0	0	0.000610144
Non-Specific_Congenital_Integumentary_Anomaly	0	0	0	0	1.90897e-05
Bladder_Disorder	0	0	0	0.00023094	0.00241151
Medullary_Cystic_Kidney_Disease	0	0	0	0	1.24066e-05
Functional_Digestive_Disorder	0	0	0	0.00126513	0.00873985
Spinal_Stenosis	0	0	0	0.000503966	0.00137143
Cervical_Cancer	0	0	0	0	0.000368446
Impulse_Control_Disorder	0	0	0	0	1.82457e-06
Hearing_Loss	0	0	0	0.000115479	0.00151918
Food_Allergy	0	0	0	0	0.0128051
Type_II_Diabetes_Mellitus	0	0	0	0.000235025	0.00113627
General_Ear_Disorder	0	0	0	0	0.000342957
Erythromelalgia	0	0	0	0	0.000275163
Unspecified_Polyglandular_Disorder	0	0	0	1.55062e-05	0.00163768
Haemophilia_Related_Diseases	0	0	0	2.67954e-05	0.000379188
Chronic_Upper_Respiratory_Infection	0	0	0	0	0.0023083
Acquired_Limb_Deformities	0	0	0	0	0.000110368
Unspecified_Encephalopathy	0	0	0	2.68225e-05	0.000770733
Unspecified_Recurrent_Headaches	0	0	0	0	0.000154309
Motor_Neuron_Disease	0	0	0	0	0.00781233
Klinefelters_Syndrome	0	0	0	0	0.0006252
Acute_Sinusitis	0	0	0	0.00189956	0.00467914
Sebaceous_Gland_Disorder	0	0	0	0	4.84987e-05
Non-Specific_Peritoneal_Disorder	0	0	0	0	0.000375003
IBS	0	0	0	0.000159946	0.136005
Septicemia	0	0	0	0.000109424	0.00759671
Peroxisomal_Disorders	0	0	0	0	2.73462e-06
Bone_Infection	0	0	0	0	0.000973577
Diamond.Blackfan_Anemia	0	0	0	0	0
Deviated_Nasal_Septum	0	0	0	0	0.000116213
Lymphoid_Leukemia	0	0	0	0	0.031814
Histidinemia	0	0	0	0	2.41937e-05
Oro.Facial_Congenital_Anomaly	0	0	0	0	0.000182271
Disorders_of_Straight_Chain_Amino_Acid_Metabolism	0	0	0	0	1.31824e-05
Hirschsprungs_Disease	0	0	0	0	2.31816e-05
Acute_Bronchitis	0	0	0	0.00450197	0.00828609
Primary_Carnitine_Deficiency	0	0	0	0	0.00116986
Hereditary_Corneal_Dystrophy	0	0	0	5.05996e-05	0.000249518
Unspecified_Behavioral_Development_Disorder	0	0	0	0	3.41446e-05
Escherichia_Coli_Infection	0	0	0	6.90676e-05	0.00113938
Secondary_Hereditary_Retinal_Dystrophy	0	0	0	0	7.81531e-05
Malnutrition	0	0	0	0	0.0194239
Paritial_Androgen_Insensitivity_Syndrome	0	0	0	0	0
G6PD	0	0	0	0	0.000111451
Bipolar_Disorder	0	0	0	0	3.87972e-06
PTSD	0	0	0	0	0
Pubertal_Dysfunction	0	0	0	0	1.77498e-05
Vascular_Congenital_Anomaly	0	0	0	0	0.000448799
Non-Specific_Sugar_Metabolism_Disorder	0	0	0	0	0.00264101
Congenital_Ectodermal_Dysplasia	0	0	0	0	7.40342e-05
Chronic_Tonsillitis_Adenoiditis	0	0	0	0	0
Ehlers_Danlos_Syndrome	0	0	0	0	0.00833406
Thyrotoxicosis	0	0	0	1.79975e-05	0.000634896
External_Ear_Disorders	0	0	0	0	0.000543805
Lymphatic_Disorder	0	0	0	0.000125614	0.0148504
CNS_Cancer	0	0	0	0	0.000157017
Overweight	0	0	0	0	8.26697e-05
Non-Specific_Pain	0	0	0	0.00911888	0.0227613
Globe_Disorders	0	0	0	0	6.46162e-05
OCD	0	0	0	0	0
Aniridia	0	0	0	0	0
Bartters_Syndrome	0	0	0	0	0.000871931
Digeorges_Syndrome	0	0	0	0	3.62906e-05
Non-Specific_Chromosomal_Anomaly	0	0	0	0	2.68225e-05
Hereditary_Color_Blindness	0	0	0	0	4.09467e-05
Poliomyelitis	0	0	0	0	0.00267933
Connective_Tissue_Cancer	0	0	0	0	0.000233973
Genetic_Anomolies_of_Leukocytes	0	0	0	0	0.000127789
IgM_Immunodeficiency	0	0	0	1.1525e-05	0.000102367
Non-Specific_Gastrointestinal_Disorder	0	0	0	0.00117918	0.0260973
Nerve_Root_Plexus_Disorders	0	0	0	0	0.00015028
Appendiceal_Disease	0	0	0	0	9.36785e-05
Anophthalmia_Mircopthalmia	0	0	0	0	3.60302e-06
Benign_Bone_Connective_Tissue_Neoplasm	0	0	0	0.000189646	0.000502362
Dopa_Responsive_Dystonia	0	0	0	0	0.00236219
Hereditary_Night_Blindness	0	0	0	0	3.35281e-06
Phosphorus_Metabolism_Disorder	0	0	0	0	0.00190386
Non-Specific_Vascular_Disease	0	0	0	8.77989e-06	0.02883
Chondrodystrophy	0	0	0	0	0.019697
Papilledema	0	0	0	0	0.0002992
Charcot_Marie_Tooth_Disease	0	0	0	0	0.00252357
Hereditary_Face_Skull_Anomalies	0	0	0	0	0
Lactose_Intolerance	0	0	0	0	0.000192681
Primary_Hereditary_Retinal_Dystrophy	0	0	0	2.85394e-05	0.00151515
Speech_Language_Disorder	0	0	0	0	1.31325e-05
Amino_Acid_Transport_Disorder	0	0	0	0	0
Hernia	0	0	0	0	0.00112171
Esophagitis	0	0	0	0.000253663	0.00333175
Schwartz.Jampel_Syndrome	0	0	0	0	0
Hemangioma_Lymphangioma	0	0	0	0	0.000154783
Smith.Magenis_Syndrome	0	0	0	0	3.5033e-06
Benign_CNS_Neoplasm	0	0	0	0	0.00651163
Benign_Intrathoracic_Neoplasm	0	0	0	2.45837e-05	0.00107251
Unspecified_Childhood_Psychoses	0	0	0	0	0
Downs_Syndrome	0	0	0	0	0
Iron_Metabolism_Disorder	0	0	0	0	0.00610742
Obesity	0	0	0	0	0.00202552
Lipoprotein_Deficiency	0	0	0	0	0.0030303
Hereditary_Spherocytosis	0	0	0	0	0
Congenital_Hypothyroidism	0	0	0	0	4.41942e-05
Hyperchylomicronemia	0	0	0	0	4.42191e-05
Eye_Cancer	0	0	0	0	0.000126864
Pagets_Disease	0	0	0	0	0
Male_Breast_Cancer	0	0	0	0	9.3581e-06
Conjunctival_Disorders	0	0	0	0.000213914	0.000891608
Nezelofs_Syndrome	0	0	0	0	1.14064e-05
MENIIB	0	0	0	0	2.37399e-06
Asthma	0	0	0	0	0
Sweat_Gland_Disorder	0	0	0	0	0.000129609
Osteopoikilosis	0	0	0	0	0
Keratosis	0	0	0	0.000551585	0.00303065
Hepatobiliary_Cancer	0	0	0	0	1.99393e-05
Acute_Glomerulonephritis	0	0	0	7.57069e-05	0.00315129
Kidney_Cancer	0	0	0	0	5.43783e-06
Other_Inherited_Osteodystrophy	0	0	0	0	0.000119691
Gastrointestinal_Infection	0	0	0	0.000343874	0.00207012
Abnormal_Spine_Curvature	0	0	0	0.000291297	0.000544438
Hereditary_Lymphadema	0	0	0	0	0
Benign_Prostatic_Hyperplasia	0	0	0	0	0.00454545
Benign_Colon_Neoplasm	0	0	0	0	0.00274671
Non-Melanoma_Skin_Cancer	0	0	0	0.000662913	0.00221959
Inner_Ear_Disorder	0	0	0	0	8.53044e-05
Nail_Disease	0	0	0	0.000331773	0.0249724
Rosacea	0	0	0	0.00025844	0.000842677
Growth_Hormone_Deficiency	0	0	0	0	0.00257645
Glycogenosis	0	0	0	0	0
Hereditary_Dental_Anomaly	0	0	0	0	0.00014656
Celiac_Disease	0	0	0	0	0
Conduct_Disorder	0	0	0	0	0.00151515
Helicobacter_Pylori_Infection	0	0	0	0	0.000154751
Androgen_Insensitivity_Syndrome	0	0	0	0	0.000147524
Ocular_Musculoskeletal_Disorder	0	0	0	6.66134e-05	0.000880652
ADHD	0	0	0	0	0

## Sheet: 3_GI
Disease_name	Minimum	1st_quartile	Median	3rd_quartile	Maximum
Esophageal_Disease	0	0.109451	0.169238	0.189844	0.509402
Non-Specific_Gastrointestinal_Disorder	0	0.0480832	0.0643256	0.0748385	0.212901
Functional_Digestive_Disorder	0.0141166	0.0542345	0.0630461	0.0700157	0.123063
Gastritis_Duodenitis	0	0.0461519	0.0597053	0.0659951	0.102469
Biliary_Tract_Disease	0	0.0131926	0.0541622	0.0625543	0.329465
IBS	0	0.0127042	0.04718	0.0556583	0.274787
Hernia	0	0.0305365	0.0423398	0.0492884	0.0962621
Diverticulosis_Diverticulitis	0	0.0245204	0.0301406	0.035218	0.139714
Non-Specific_Vascular_Disease	0	0.0171439	0.0254413	0.0346219	0.213468
Non-Specific_Pain	0	0	0.0219496	0.0268724	0.0475034
Benign_Colon_Neoplasm	0	0.0170652	0.0208725	0.0238687	0.0597497
Esophagitis	0	0.0115862	0.0164015	0.018565	0.0357695
Acute_Bronchitis	0	0.00795705	0.0150588	0.0186628	0.0337683
Ulcerative_Colitis	0	0.000856447	0.0148394	0.0188601	0.119344
Gastrointestinal_Ulcer	0	0.0111785	0.0143824	0.0160291	0.0217629
Non-Specific_Anemia	0	0.0105	0.01313	0.0166951	0.0575522
Rectal_Anal_Disorder	0	0.00416247	0.0107697	0.0146626	0.0751419
Pancreatic_Disease	0	0.00146464	0.0105785	0.0162987	0.219749
UTI	0	0.00818422	0.00999655	0.0154825	0.0611929
Benign_Digestive_Neoplasm	0.0011685	0.00684743	0.00930487	0.010276	0.0169688
Chronic_Liver_Disease	0	0.00495069	0.00809496	0.0177684	0.0972122
Acute_Upper_Respiratory_Infection	0	0.00427927	0.00791273	0.0101129	0.0174115
Non-Specific_Joint_Disorder	0	0	0.00762895	0.0101419	0.0169505
Non-Specific_Pulmonary_Disorder	0	0.00593231	0.00715647	0.00860349	0.0827933
Anxiety_Phobic_Disorder	0	0.00390732	0.00686325	0.00842585	0.0131391
Upper_Respiratory_Inflammation	0	0.00273098	0.00623186	0.00857452	0.0216922
Non-Specific_Liver_Disease	0	0.00406373	0.00594002	0.00882863	0.0398327
Unspecified_Hyperlipidemia	0	0	0.00592577	0.0121255	0.0482166
Gastrointestinal_Infection	0	0.00466665	0.00588865	0.00651609	0.0175713
Acute_Sinusitis	0	0	0.00550975	0.0100637	0.0214404
Non-Specific_Cardiovascular_Disease	0	0.00482964	0.00546506	0.0064492	0.0259615
Electrolyte_Acid_Base_Balance_Disorder	0	0.00382498	0.00502992	0.00633134	0.0305698
Non-Specific_Urinary_Disorder	0	0.00279117	0.00442464	0.00708287	0.0704655
Vitamin_Deficiency	0	0.00220902	0.00423562	0.00570896	0.017987
Helicobacter_Pylori_Infection	0	0.00330776	0.0041579	0.00466143	0.00729085
Fungal_Infection	0	0.00301697	0.00394991	0.00469277	0.00737098
Atopic_Contact_Dermatitis	0	0.0021565	0.00381189	0.0047561	0.0125235
Cellulitis	0	0.00279657	0.00363409	0.00434882	0.0194604
Obesity	0	0	0.00334139	0.0063807	0.128406
Substance_Abuse	0	0.00233698	0.00322897	0.0062083	0.123581
Unspecified_White_Blood_Cell_Disease	0	0.00249571	0.00309698	0.00374486	0.014562
Cardiac_Dysrhythmia	0	0.00266233	0.00307801	0.00341296	0.00602074
Pneumonia	0	0.00187934	0.00303348	0.00381509	0.0570043
Muscle_Ligament_Disorder	0	0	0.00296861	0.00607606	0.0116175
Unspecified_Cancer	0	0.00248957	0.00283418	0.0033366	0.015964
Allergic_Rhinitis	0	0	0.0027019	0.00621654	0.0245901
Disease_of_the_Female_Reproductive_Organs	0	0	0.00259568	0.00768866	0.0340637
Non-Specific_Osteopathy	0	0.00148417	0.0025725	0.00362797	0.00587757
Non-Rheumatic_Heart_Disease	0	0.0012059	0.00245157	0.00289378	0.00438723
Peritonitis_Retroperitoneal_Infection	0	0.00178792	0.00240741	0.00303347	0.0129165
Depression	0	0	0.00205502	0.00319589	0.00487808
General_Viral_Infection	0	0.00162679	0.00193279	0.00221229	0.00345019
Non-Specific_Skin_Disorder	0	0	0.00188403	0.00275968	0.0132686
Urinary_Calculus	0	0.00127955	0.00187915	0.00284747	0.0718465
Emphysema_COPD	0	0	0.00186576	0.00241091	0.00836214
Appendiceal_Disease	0	0.00104504	0.00184678	0.00246476	0.0144694
Non-Specific_Acquired_Musculoskeletal_Abnormality	0	0	0.00175151	0.00228679	0.00451955
Non-Specific_Arthritis	0	0.001054	0.00174781	0.0021111	0.00674798
Non-Specific_Nephropathy	0	0.00144595	0.00172027	0.00222146	0.014045
Non-Specific_Digestive_Congenital_Anomaly	4.51794e-05	0.00138685	0.00171211	0.00194039	0.00298282
Osteoporosis	0	0.000813114	0.0016265	0.00248996	0.00685239
Vascular_Insufficiency	0	0.00110132	0.00153478	0.00187433	0.00727861
Malnutrition	0	0.000921912	0.00153378	0.00286781	0.0753069
Chronic_Sinusitis	0	0	0.00146926	0.00268627	0.00987673
Migraine	0	0	0.00143963	0.00206793	0.0880164
Lipoma	0	0.000572644	0.00138108	0.00170271	0.00275256
Breast_Disorder	0	0	0.00132841	0.00460525	0.0111874
Chronic_Pruritus	0	0.000901186	0.00120246	0.00142008	0.00407063
Pleuritis	0	0.000827375	0.00115178	0.00157208	0.0185925
Cystitis_Urethritis	0	0.000733861	0.0011273	0.00190147	0.0183709
Eye_Inflammation	0	0	0.00109452	0.00148341	0.00287097
Influenza	0	0.000835549	0.00108822	0.00128605	0.00199515
Acquired_Visual_Disturbances	0	0	0.00108132	0.00148931	0.00411979
Herpes_Zoster	0	0.000790517	0.0010531	0.00121802	0.00167735
Hypotension	0	0.000875776	0.00102147	0.00127846	0.00677215
Non-Specified_Cardiac_Ischemia	0	0	0.000953822	0.00124314	0.00258889
Pernicious_or_B12_Deficiency_Anemia	0	0.000648893	0.000925138	0.0012723	0.0204725
Larynx_Vocal_Chord_Disorders	0	0	0.000900356	0.00227701	0.0374083
Eye_Infection	0	0	0.000892147	0.00122344	0.00230733
Oral_Soft_Tissue_Disease	0	0.000645499	0.00088283	0.00107748	0.00175446
Osteomyelitis	0	0.000541063	0.000843001	0.000955888	0.00198314
Peripheral_Nerve_Disorder	0	0	0.000840487	0.00148509	0.00482805
Extrapyramidal_Abnormal_Movement_Disorders	0	4.20811e-07	0.00081423	0.00112568	0.00237134
Hemangioma_Lymphangioma	0	0.000600164	0.000782505	0.000908522	0.00147694
Other_Viral_Hepatitis	0	0.000385264	0.00075833	0.00150271	0.0198984
Lactose_Intolerance	0	0.000593253	0.000757772	0.00083816	0.00135203
Non-Specific_Metabolic_Disorder	0	0.000599246	0.000755056	0.00104608	0.00549518
Non-Specific_Sugar_Metabolism_Disorder	0	0.000516057	0.000734113	0.00086011	0.0023893
Disorder_of_the_Vestibular_System	0	0	0.00072948	0.00108874	0.0023887
Bladder_Disorder	0	0.000343087	0.000702601	0.00118296	0.00785607
Peripheral_Vascular_Disease	0	0	0.000671106	0.00114782	0.0697089
Chronic_Upper_Respiratory_Infection	0	0	0.000663574	0.00146233	0.0170842
Non-Specific_Genitourinary_Congenital_Anomaly	0	0.000493699	0.000643527	0.000803485	0.00679399
Herpes_Simplex	0	0.000329897	0.00058824	0.000781126	0.00176539
Pure_Hyperglyceridemia	0	0.00037639	0.000577132	0.000805288	0.00165947
Non-Specific_Immune.Related_Skin_Disorder	0	3.80047e-07	0.000530885	0.000709414	0.0434816
External_Ear_Disorders	0	0	0.000512575	0.00082127	0.00178813
General_Ear_Disorder	0	0	0.000501367	0.000969586	0.00163247
Salivary_Gland_Disease	0	0.000227462	0.000495776	0.000616162	0.00108022
Non-Specific_Eye_Disorders	0	0	0.000487409	0.000864381	0.00221762
Sleep_Disorder	0	1.40826e-05	0.000483676	0.000614743	0.00161988
Menopausal_Disorder	0	0	0.000483025	0.00390456	0.0138581
General_Bacterial_Infection	0	0.000369028	0.000469569	0.000627623	0.0163303
Food_Allergy	0	0.000297449	0.000454788	0.000546566	0.00154848
Kidney_Infection	0	0.000238647	0.000454252	0.000924964	0.00585592
Hepatobiliary_Congenital_Anomaly	0	0.000139476	0.000448848	0.000560916	0.0032589
Skin_Infection	0	0.000249509	0.000440707	0.000562033	0.00241353
Phlebitis_Thrombophlebitis	0	0.000332239	0.000436378	0.000517932	0.00670895
Unspecified_Neuropsychiatric_Disorder	0	0.000299126	0.000416768	0.000472756	0.00127207
Cardiac_Conduction_Disorder	0	0.000257285	0.0003575	0.00040377	0.000758472
Tongue_Disease	0	0.000220817	0.000356926	0.000425653	0.00124171
Other_Corticoadrenal_Disorder	0	0.000265884	0.000348068	0.000417537	0.00230728
Lymphatic_Disorder	0	0.000220153	0.000336205	0.000444205	0.00243629
Conjunctival_Disorders	0	0	0.000335046	0.000442981	0.00118998
Non-Specific_Peritoneal_Disorder	0	0.000277695	0.000332297	0.000377547	0.00102185
Spleen_Disease	0	0.000261286	0.000327117	0.000461409	0.00199132
Rheumatic_Heart_Disease	0	0.000117069	0.000324599	0.00040654	0.000621869
Unspecified_Recurrent_Headaches	0	0	0.000321513	0.000493455	0.010188
Hair_Related_Disease	0	0	0.000310694	0.000418756	0.00134673
Unspecified_Autoimmune_Disease	0	0.000265962	0.00030973	0.00037026	0.00164678
Septicemia	0	0.000118078	0.000309419	0.000524909	0.0247821
Non-Specific_Thryroid_Disorder	0	8.74698e-06	0.000297411	0.000373856	0.000972476
Jaw_Disease	0	0	0.000296251	0.000481372	0.000956999
Unspecified_Lipid_Metabolism_Disorder	0	0	0.000281669	0.000446762	0.00125855
Type_II_Diabetes_Mellitus	0	0	0.000265556	0.000695278	0.00209005
Unspecified_Benign_Neoplasm	0	0.000215585	0.000256447	0.000292467	0.000389637
Unspecified_Neuropathy	0	0	0.000256199	0.000381541	0.000971708
Overweight	0	0	0.000249717	0.000391496	0.0020255
Inner_Ear_Disorder	0	0	0.00024449	0.000343358	0.000620735
Rheumatoid_Arthritis_Related_Conditions	0	0	0.000241642	0.00039255	0.0934657
Unspecified_Immune_Disorder	0	0.000192288	0.000236463	0.000330934	0.00208269
Seborrheic_Dermatitis	0	0	0.000235671	0.000334055	0.00162457
Benign_Bone_Connective_Tissue_Neoplasm	0	0	0.000235112	0.000325652	0.000482102
Non-Specific_Dental_Disorder	0	0.000149236	0.000234395	0.000321011	0.00149855
Cerebrovascular_Disease	0	0	0.000227353	0.000731798	0.00171598
Other_Infectious_Diseases	0	0.000181548	0.000217431	0.000255698	0.0029533
Non-Specific_Soft_Tissue_Disorder	0	0	0.000213211	0.000282357	0.00154291
Behcets_Syndrome	0	0	0.000204401	0.000490015	0.00230103
Non-Specific_Gingival_Peridontal_Disorder	0	0.000160468	0.000200956	0.000253554	0.00071349
Psychogenic_Somatoform_Disorder	0	0.000101535	0.000200093	0.000237961	0.0155577
Carditis	0	0.000144474	0.000198334	0.000266444	0.00440142
Benign_Oropharyngeal_Neoplasm	0	5.20592e-06	0.000181386	0.000261391	0.000664492
Escherichia_Coli_Infection	0	0.000125221	0.000177198	0.000285604	0.00144812
Colorectal_Cancer	0	0.000126231	0.000172455	0.000227875	0.027979
Disease_of_the_Male_Reproductive_Organs	0	0	0.000171957	0.000391356	0.0679617
Carbuncle_Furuncle	0	8.72976e-05	0.000171781	0.000220495	0.000551664
Abnormal_Spine_Curvature	0	0	0.000171324	0.000294245	0.000552039
Unspecified_Hematological_Disorder	0	0.000124711	0.00016647	0.000233131	0.00105594
Deep_Vein_Thrombosis	0	7.4774e-07	0.000159506	0.000242399	0.00241591
Unspecified_Plasma_Protein_Metabolism_Disorder	0	0.00011672	0.0001583	0.000233297	0.00121509
General_Thrombocytopenia	0	9.52727e-05	0.000157143	0.000459692	0.015036
General_Spondylosis_Spine_Disorder	0	0	0.000150582	0.00223274	0.00717722
Aneurysm	0	0	0.00013745	0.000197401	0.000629079
Unspecified_Hepatitis	0	5.81948e-05	0.000130587	0.00061111	0.0152113
Acquired_Coagulation_Defect	0	8.64001e-05	0.000130452	0.000189548	0.0015927
Vitreous_Body_Disorder	0	0	0.000120635	0.000479208	0.00128558
Varicose_Veins	0	8.15312e-05	0.000117638	0.00022608	0.00142537
Alopecia	0	0	0.000112535	0.000290955	0.0272852
Benign_Endocrine_Neoplasm	0	7.07569e-05	0.000110214	0.000180012	0.00102589
Infestation	0	3.85211e-05	0.000108914	0.000141577	0.0003026
Streptococcal_Infection	0	6.88951e-05	0.000107678	0.00016532	0.00311975
Urethral_Disorder	0	6.98717e-05	0.000107252	0.000169776	0.000759683
Myeloproliferative_Disease	0	4.78934e-05	0.000104596	0.000167529	0.000811223
Autonomic_System_Disorder	0	3.52624e-05	0.000102245	0.000131862	0.000249181
Localized_Adiposity	0	5.66361e-06	0.000101787	0.000162039	0.00116531
Protozoan_Infection	0	7.82789e-05	9.76445e-05	0.000133626	0.000370145
Purpura_Other_Hemorrhagic_Conditions	0	0	9.03333e-05	0.000121496	0.000435356
Staphylococcus_Aureus_Infection	0	2.50784e-05	9.02288e-05	0.000187191	0.0184831
Hearing_Loss	0	0	8.78244e-05	0.00113287	0.00483098
Thyrotoxicosis	0	0	8.63982e-05	0.000150845	0.000398506
Arthropod.Borne_Diseases	0	0	8.61629e-05	0.0001248	0.000186512
Tuberculosis	0	6.57815e-05	8.61098e-05	0.000110163	0.00286684
Vascular_Congenital_Anomaly	0	6.32815e-05	8.49707e-05	0.000104289	0.00038868
Parasitic_Infection	0	7.21634e-05	8.47065e-05	0.00010444	0.000312137
Radiation_Sensitivity	0	6.18069e-05	8.12598e-05	0.00010785	0.00185029
Benign_Intrathoracic_Neoplasm	0	2.55188e-05	7.9885e-05	0.000133458	0.00328949
Addisons_Disease	0	1.76756e-05	7.88471e-05	0.00014219	0.00341261
Phosphorus_Metabolism_Disorder	0	6.09788e-05	7.72642e-05	0.000103734	0.000859424
Vasculitis	0	0	7.08663e-05	9.37538e-05	0.00697858
Brain_Damage	0	0	6.98918e-05	0.000113759	0.000583405
Non-Specific_Prostate_Disease	0	0	6.87454e-05	0.000133259	0.00661097
STI	0	0	6.07101e-05	0.000123589	0.00228882
Unspecified_Congenital_Anomaly	0	3.864e-05	5.80919e-05	7.25394e-05	0.00173108
Benign_Urinary_Neoplasm	0	3.36126e-05	5.77785e-05	9.4774e-05	0.00115122
Unspecified_Immune_Deficiency	0	3.06265e-05	5.70441e-05	8.43847e-05	0.00477839
Epilepsy_Related_Disorders	0	0	5.42972e-05	8.96504e-05	0.000386899
Lipoprotein_Deficiency	0	0	5.37038e-05	8.73121e-05	0.000220763
Mixed_Hyperlipidemia	0	0	5.25252e-05	0.00168424	0.0103979
Non-Specific_Hemoglobinopathies	0	2.77066e-05	5.13867e-05	7.61197e-05	0.00448845
Cardiac_Congenital_Anomaly	0	0	5.11629e-05	9.22825e-05	0.000247537
Iron_Metabolism_Disorder	0	2.722e-05	5.03211e-05	8.28316e-05	0.00569394
Viral_Hepatitis_C	0	0	5.02414e-05	0.000130109	0.0878397
Viral_Hepatitis_A	0	2.97568e-05	4.99966e-05	8.95967e-05	0.000839997
Viral_Hepatitis_B	0	2.47023e-05	4.91261e-05	0.000112636	0.0134418
Pulmonary_Embolism_Infarction	0	0	4.82997e-05	7.60004e-05	0.000520752
Polycystic_Liver_Disease	0	2.21605e-05	4.61212e-05	6.17944e-05	0.000437559
Cranial_Nerve_Disorder	0	0	4.22469e-05	0.000261084	0.000974833
Megaloblastic_Anemia	0	1.68991e-05	4.22243e-05	6.27494e-05	0.000334215
Stomach_Cancer	0	2.91494e-05	4.0955e-05	5.34252e-05	0.0100892
Pancreatic_Cancer	0	2.94658e-06	3.94686e-05	8.1961e-05	0.0756651
Ear_Infection	0	0	3.7639e-05	0.00170637	0.00351674
Respiratory_Congenital_Anomaly	0	9.25243e-06	3.60658e-05	5.42551e-05	0.001217
General_Cerebral_Degeneration	0	0	3.58396e-05	6.02274e-05	0.000175101
Polymorphonuclear_Neutrophils_Disorders	0	1.77065e-05	3.19299e-05	4.15577e-05	0.000772712
Spirochetal_Infection	0	1.9409e-05	3.11716e-05	3.81762e-05	0.000149554
Carinoid_Neoplasm	0	1.76795e-05	3.08224e-05	4.28165e-05	0.00361645
Lichen	0	0	2.85449e-05	7.5586e-05	0.000274775
Hepatobiliary_Cancer	0	0	2.7345e-05	9.77989e-05	0.0188731
Oro.Facial_Congenital_Anomaly	0	0	2.72097e-05	4.7582e-05	0.000256654
Non-Specific_Congenital_Musculoskeletal_Anomaly	0	0	2.7033e-05	9.79956e-05	0.000260047
Unspecified_Encephalopathy	0	0	2.54084e-05	0.000134736	0.00241115
Acute_Glomerulonephritis	0	1.71651e-05	2.53168e-05	3.14474e-05	0.000627346
Disorders_of_Straight_Chain_Amino_Acid_Metabolism	0	0	2.50707e-05	4.08561e-05	0.000188195
Lipodystrophy	0	0	2.48414e-05	4.44594e-05	0.000453538
Haemophilia_Related_Diseases	0	0	2.301e-05	3.90444e-05	0.00110539
Esophageal_Cancer	0	8.11223e-06	2.22058e-05	2.96593e-05	0.0147082
Carcinoid_Syndrome	0	1.48296e-05	2.16082e-05	2.73175e-05	0.0043687
Connective_Tissue_Infection	0	4.20811e-07	2.15744e-05	3.50598e-05	0.00112211
Goiter	0	0	2.11768e-05	0.000415703	0.00145084
Hereditary_Fructose_Intolerance	0	1.43061e-05	2.09161e-05	2.723e-05	9.10328e-05
Familial_Adenomatous_Polyposis	0	1.51595e-05	2.02856e-05	2.63038e-05	6.19635e-05
Hereditary_Harartoses	0	1.14589e-05	1.99691e-05	2.93377e-05	0.00095499
Porphyrin_Metabolic_Disorder	0	5.51476e-06	1.90147e-05	3.60495e-05	0.00572397
Hirschsprungs_Disease	0	1.09041e-05	1.90085e-05	3.18396e-05	0.000294495
Sweat_Gland_Disorder	0	0	1.88949e-05	3.39257e-05	0.000126129
Varicella_Infection	0	0	1.86681e-05	2.91494e-05	8.97032e-05
Long_QT_Syndrome	0	2.48392e-06	1.81206e-05	2.5606e-05	0.000132537
Inflammatory_Toxic_Neuropathy	0	0	1.63429e-05	5.48582e-05	0.000181922
Eating_Disorder	0	0	1.6265e-05	5.04951e-05	0.0118862
Corneal_Disorders	0	0	1.5962e-05	0.000262134	0.000623422
Acquired_Other_Myopathies	0	0	1.59142e-05	3.77661e-05	0.0048868
Lysosomal_Storage_Disease	0	2.38204e-06	1.47676e-05	2.52476e-05	9.59565e-05
Intestinal_Cancer	0	9.16339e-06	1.44861e-05	2.20892e-05	0.00244717
Generalized_Digestive_Cancer	0	8.22514e-06	1.3792e-05	1.88841e-05	0.00184431
Genetic_Anomolies_of_Leukocytes	0	3.36954e-06	1.18955e-05	1.80193e-05	0.00011803
Hyperchylomicronemia	0	0	1.17466e-05	3.03143e-05	8.44119e-05
Acquired_Hemolytic_Anemias	0	0	9.96699e-06	2.51862e-05	0.00032233
Aplastic_Anemia	0	0	9.4568e-06	2.14083e-05	0.000775929
Syndrome_with_Pervasive_Congenital_Anomalies	0	0	9.12466e-06	1.68371e-05	7.37137e-05
Hyperalimentation	0	0	8.76792e-06	1.48441e-05	0.000840605
Dermatitis_Herpetiformis	0	0	8.18768e-06	2.06443e-05	0.000635317
Myoneural_Disorders	0	0	8.13826e-06	1.46181e-05	0.000677503
Acute_Renal_Failure	0	0	8.05291e-06	0.000136434	0.0103033
Bone_Infection	0	0	7.72371e-06	1.29018e-05	0.000366191
Unspecified_Polyglandular_Disorder	0	0	6.89211e-06	1.52637e-05	7.74733e-05
G6PD	0	0	5.96806e-06	1.04544e-05	5.96869e-05
Copper_Metabolism_Disorder	0	0	5.73434e-06	1.78881e-05	0.000529872
Osteopetrosis	0	0	4.11055e-06	1.07559e-05	9.3565e-05
Other_Lymphoid_Histiocytic_Cancers	0	0	2.58254e-06	7.63184e-06	0.000536583
Generalized_Lipidoses	0	0	2.14592e-06	2.50011e-05	0.0112211
Globe_Disorders	0	0	1.90594e-06	1.49093e-05	4.3344e-05
Lupus_Erythematosus	0	0	6.1824e-07	6.97573e-05	0.0818335
Visual_Pathway_Cortex_Disorder	0	0	0	0	3.24489e-05
IgA_Immunodeficiency	0	0	0	1.15468e-05	0.00103533
Chronic_Kidney_Disease	0	0	0	0	0.00159811
Hereditary_Breast_Cancer	0	0	0	0	1.40821e-05
Pulmonary_Heart_Disease	0	0	0	0	0.00110095
Congenital_Hair_Anomaly	0	0	0	3.20664e-06	2.24961e-05
Disorders_of_Iris_Ciliary_Body	0	0	0	0	1.84022e-05
Congenital_Neutropenia	0	0	0	1.31145e-06	1.87284e-05
Huntingtons_Chorea	0	0	0	0	3.08902e-06
Non-Specific_Autosomal_Abnormality	0	0	0	0	1.05952e-05
Septic_Arthritis	0	0	0	0	0.0110357
Eustachian_Tube_Disorder	0	0	0	0.000461253	0.00144601
Corns_Callosites	0	0	0	1.51385e-06	9.79108e-05
Chronic_Progressive_External_Ophthalmoplegia	0	0	0	0	1.85592e-06
Hereditary_Hemoglobin_Disease	0	0	0	1.20156e-05	0.0609284
Non-Specific_Nasal_Throat_Disorder	0	0	0	0	0.000200741
Common_Variable_Immunodeficiency	0	0	0	0	0.0176552
Fasciitis	0	0	0	0.000278514	0.0014917
Kaposis_Sarcoma	0	0	0	0	0.000457851
Branched_Chain_Amino_Acid_Metabolism_Disorder	0	0	0	1.90607e-06	0.000304403
Non-Hodgkins_Lymphoma	0	0	0	2.10311e-05	0.0395167
Polycystic_Kidney_Disease	0	0	0	0	0.00156836
Oro_Naso_Pharyngeal_Cancer	0	0	0	0	7.39658e-05
Neurofibromatosis	0	0	0	5.71821e-06	3.02052e-05
Secondary_Arthropathy	0	0	0	9.87179e-05	0.000947334
Myeloid_Leukemia	0	0	0	0	0.00402735
Female_Genital_Congenital_Anomaly	0	0	0	0	4.44411e-05
Sleep_Apnea	0	0	0	0	0.00251589
Orbit_Disorders	0	0	0	0	6.01467e-05
Sideroblastic_Anemia	0	0	0	0	0
Friedreichs_Ataxia	0	0	0	0	0
Tuberous_Sclerosis	0	0	0	0	0.00024393
Unspecified_Cerebellar_Disease	0	0	0	4.32855e-06	3.31726e-05
General_Hypertension	0	0	0	0.00158453	0.334256
Velo_Cardio_Facial_Syndrome	0	0	0	0	8.34082e-05
Learning_Disorder	0	0	0	0	9.01287e-06
Non-Specific_Congenital_Eye_Anomaly	0	0	0	0	0.000112105
Gestational_Pregnancy_Related_Disorder	0	0	0	0	2.37569e-06
Secondary_Diabetes_Mellitus	0	0	0	1.63922e-05	0.0100453
Diabetes_Insipidus	0	0	0	0	0.000185029
Phenyketonuria	0	0	0	0	0.000125141
Hereditary_Thrombocytopenic_Purpura	0	0	0	0	3.5153e-05
Uterine_Cancer	0	0	0	0	0.00988274
Adrenogenital_Disorder	0	0	0	0	3.49939e-05
Intrathoracic_Organ_Cancer	0	0	0	0	1.88849e-05
Male_Genital_Congenital_Anomaly	0	0	0	6.08311e-06	0.000223933
Thymic_Disorders	0	0	0	7.99296e-06	2.87892e-05
Optic_Disc_Disorder	0	0	0	0	3.5704e-05
HIV	0	0	0	4.60562e-06	0.0443086
Circulating_Enzyme_Deficiency	0	0	0	0	0.00559301
Myasthenia_Gravis	0	0	0	0	1.15468e-05
Congenital_Pigmentary_Anomaly	0	0	0	1.3189e-05	0.000121919
Fragile_X_Syndrome	0	0	0	0	2.83273e-06
Disorders_of_Urea_Cycle_Metabolism	0	0	0	3.98614e-05	0.000532641
Childhood_Disintegrative_Disorder	0	0	0	0	2.70179e-06
Marfan_Syndrome	0	0	0	0	4.53879e-07
Congenital_Breast_Anomaly	0	0	0	1.18412e-05	6.70659e-05
CNS_Infection	0	0	0	0	0.00036409
Prion_Disease	0	0	0	0	6.27317e-06
Hereditary_Muscular_Dystrophy	0	0	0	0	0
Endocrine_Cancer	0	0	0	0	0.000177483
Tics_Tourettes	0	0	0	1.57753e-05	0.00017733
Dermatomyositis_Polymyositis	0	0	0	4.56535e-06	0.00326733
Degenerative_Dementia	0	0	0	0	8.31197e-06
Graves_Disease	0	0	0	0	2.6585e-05
Hereditary_Blepharophimosis	0	0	0	0	3.25117e-06
Autism	0	0	0	0	0.00483296
Hereditary_Sensory_Neuropathy	0	0	0	0	1.17193e-05
Acrocephalosyndactyly	0	0	0	0	1.23914e-06
Prader_Willi_Syndrome	0	0	0	0	4.88296e-06
Prostate_Cancer	0	0	0	0	0.0303435
Spinocerebellar_Ataxia	0	0	0	0	5.81227e-06
Atherosclerosis	0	0	0	8.24261e-05	0.00208285
Pure_Hypercholesterolemia	0	0	0	0	0
Klippel_Feil_Syndrome	0	0	0	0	1.60372e-06
Complex_Regional_Pain_Syndrome	0	0	0	0	5.73288e-05
Hereditary_Stomatocytosis	0	0	0	0	9.22336e-06
Respiratory_System_Cancer	0	0	0	4.18658e-06	2.67536e-05
Melanoma	0	0	0	0	5.78264e-06
Congenital_Aphakia	0	0	0	0	1.63062e-05
Anterior_Eye_Anomaly	0	0	0	0	3.05742e-05
Neonatal_Disease	0	0	0	2.35983e-05	0.000150556
Thyroid_Cancer	0	0	0	0	1.38915e-06
Mood_Disorder	0	0	0	5.7992e-05	0.000264043
Neural_Tube_Defect	0	0	0	6.38598e-06	3.09784e-05
Lung_Cancer	0	0	0	0	2.80287e-05
Chondrocalcinosis	0	0	0	0	2.56887e-05
General_Paralysis	0	0	0	0	0.00027602
Renal_Glycosuria	0	0	0	4.57457e-06	0.000225834
Familial_Dysautonomia_Related_Conditions	0	0	0	0	1.19922e-05
Congenital_Anomaly_of_Skull_Neck	0	0	0	2.14342e-05	7.14081e-05
Ruvalcaba.Myhre_Syndrome	0	0	0	0	8.23542e-06
Myotonic_Muscular_Dystrophy	0	0	0	0	0.00405247
Cri.Du.Chat_Syndrome	0	0	0	0	9.32725e-06
Indeterminate_Sex_Pseudohermaphroditism	0	0	0	0	3.0868e-06
Multiple_Myeloma	0	0	0	0	3.09254e-05
Other_Inherited_Amino_Acid_Metabolic_Disorder	0	0	0	7.26149e-06	0.000155186
Benign_Eye_Neoplasm	0	0	0	6.14005e-05	0.000157936
Hemiplegia	0	0	0	0	4.37806e-05
Intellectual_Disability	0	0	0	1.19191e-05	9.44244e-05
Edwards_Syndrome	0	0	0	0	2.51363e-06
Hyperaldosteronism	0	0	0	0	5.68005e-05
Spinal_Chord_Degeneration	0	0	0	0	0.00013801
Cyclic_Neutropenia	0	0	0	4.21206e-06	0.000137265
Non-Specific_Leukemia	0	0	0	7.13609e-06	0.00140358
MENIIA	0	0	0	0	1.57374e-06
Bladder_Cancer	0	0	0	0	0.0113409
Paranoia	0	0	0	0	2.95858e-05
Ichthyosis_Congenita	0	0	0	2.63254e-07	7.88667e-05
Macular_Degeneration	0	0	0	0	0.000122914
Epidermolysis_Bullosa	0	0	0	3.54697e-05	0.000229546
MENI	0	0	0	0	0.000133915
Purine_Pyrimidine_Metabolic_Disorder	0	0	0	0	0.000716243
Psoriasis_Related_Disorders	0	0	0	0.000101969	0.137935
Sjogrens_Syndrome	0	0	0	5.70255e-05	0.00682798
Stuttering	0	0	0	0	0
Specified_Childhood_Cerebral_Degeneration	0	0	0	0	4.20811e-06
Dwarfism_of_Unknown_Etiology	0	0	0	0	6.56556e-05
Developmental_Delay	0	0	0	0	7.94013e-07
General_Dementia	0	0	0	0	5.65791e-05
Otosclerosis	0	0	0	0	2.96404e-05
Cystic_Fibrosis	0	0	0	6.86657e-06	0.115106
Cushings_Syndrome	0	0	0	0	0
Disorders_of_Fatty_Acid_Oxidation	0	0	0	0	5.68287e-05
Ovarian_Cancer	0	0	0	1.34215e-05	0.00010251
Choroidal_Disorders	0	0	0	0	2.9338e-05
Polyostotic_Fibrous_Dysplasia_of_Bone	0	0	0	0	3.64666e-06
Hereditary_Spastic_Paraplegia	0	0	0	0	5.42551e-07
Acne	0	0	0	0	0.00043769
Female_Genital_Cancer	0	0	0	2.92982e-05	0.000367571
Photodermatitis	0	0	0	9.01838e-05	0.000287731
Parathyroid_Disorder	0	0	0	0	9.86988e-05
Ellis_Van_Creveld_Syndrome	0	0	0	0	1.83074e-05
Hereditary_Polycythemia_Vera	0	0	0	3.74393e-06	8.78825e-05
Mucopolysaccharidosis	0	0	0	0	3.90073e-06
Benign_Thyroid_Neoplasm	0	0	0	0	2.76701e-05
Dissociative_Disorder	0	0	0	0	0
Mycobacterial_Disease	0	0	0	0	0.00776619
Homocystinuria	0	0	0	1.20165e-05	5.80452e-05
Non-Specific_Humoral_Deficiency	0	0	0	1.52262e-06	0.0170501
Erythematous_Disorder	0	0	0	0	2.54946e-05
Kawasaki_Disease	0	0	0	4.33873e-07	2.75041e-05
Secondary_Malignant_Neoplasm	0	0	0	0	0.00859734
Unspecified_Middle_Ear_Mastoid_Diseases	0	0	0	0	3.58121e-05
Unspecified_Diabetes_Mellitus	0	0	0	0	3.97006e-07
Brain_Cancer	0	0	0	0	9.0852e-06
Spinal_Muscular_Atrophy	0	0	0	0	0.0017063
Non-Specific_Neurologic_Congenital_Anomaly	0	0	0	1.1182e-05	4.412e-05
Cataract	0	0	0	0	0.00126006
Hyper_IgM_Immunodeficiency	0	0	0	0	0.0001321
Dejerine_Sottas_Disease	0	0	0	0	0
Personality_Disorder	0	0	0	0	3.46507e-05
Metabolic_Syndrome_X	0	0	0	1.3085e-05	0.00222266
Congenital_Nail_Anomaly	0	0	0	0	2.01757e-05
Menstrual_Disorder	0	0	0	0	0.00137383
General_Osteochondropathy	0	0	0	0	1.88715e-05
Aromatic_Amino_Acid_Metabolism_Disorder	0	0	0	1.02991e-05	0.00011498
Multiple_Epiphyseal_Dysplasia	0	0	0	0	4.99227e-06
Cerebral_Lipidoses	0	0	0	0	8.15512e-05
Balanced_Translocation	0	0	0	0	6.1736e-06
Myotonia_Congenita	0	0	0	0	0.000345024
Benign_Breast_Neoplasm	0	0	0	3.93643e-07	0.000924007
Unspecified_Endocrine_Disorder	0	0	0	0.000130645	0.000736345
Tympanic_Membrane_Disorders	0	0	0	0	5.43618e-05
Alpha_1_Antitrypsin_Deficiency	0	0	0	0	0.0128934
Hereditary_Hemochromatosis	0	0	0	6.49571e-06	0.00230363
Vitamin_Toxicity	0	0	0	9.9405e-06	5.17691e-05
Arterial_Embolism_Thrombosis	0	0	0	1.50004e-05	0.00055063
Alzheimers_Disease	0	0	0	6.76957e-06	3.61179e-05
Unspecified_Childhood_Cerebral_Degeneration	0	0	0	0	1.51273e-05
Hodgkins_Disease	0	0	0	0	0.00749588
Benign_Uterine_Neoplasm	0	0	0	0	0.00143674
Hereditary_Hemorrhagic_Telangiectasia	0	0	0	0	0
Myocardial_Infarction	0	0	0	1.73479e-05	0.000535019
Osteogenesis_Imperfecta	0	0	0	0	8.35679e-06
Thyroiditis	0	0	0	5.22852e-05	0.000177402
Hereditary_Elliptocytosis	0	0	0	0	1.88849e-05
Osteoarthritis	0	0	0	0	0.00313017
Arterial_Dissection	0	0	0	0	1.89285e-05
Wiskott.Alrich_Syndrome	0	0	0	0	5.04393e-06
Sexual_Dysfunction	0	0	0	1.30469e-05	0.000214673
Benign_Male_Genital_Neoplasm	0	0	0	4.3093e-07	0.000587764
Viral_Warts_HPV	0	0	0	0.000430423	0.00505232
Autoimmune_Polyglandular_Disorder	0	0	0	7.31402e-07	1.4604e-05
Leukodystropy	0	0	0	0	0
Bone_Cancer	0	0	0	0	1.69908e-05
Benign_Skin_Neoplasm	0	0	0	0.000856695	0.00278316
Adjustment_Disorder	0	0	0	0.000138882	0.000762791
Benign_Ovarian_Neoplasm	0	0	0	1.73038e-05	0.000195254
Unspecified_Amyloidosis	0	0	0	2.44011e-06	2.50927e-05
Reactive_Arthritis	0	0	0	9.14849e-06	0.00012901
Other_Inherited_Myotonias	0	0	0	0	0.000175649
Dyschromia	0	0	0	0.000144	0.000628866
Congenital_Spine_Anomaly	0	0	0	1.42847e-06	5.83161e-05
Congenital_Hypogammaglobulinemia	0	0	0	0	0.000426445
Hereditary_Progessive_Muscular_Dystrophy	0	0	0	0	0.0198734
Hirsutism	0	0	0	0	6.50477e-05
Eyelid_Disorders	0	0	0	7.38157e-05	0.000211921
Disorders_of_Mitochondrial_Metabolism	0	0	0	0	0.00148023
Pituitary_Disorder	0	0	0	0	0.000776762
Male_Genital_Cancer	0	0	0	0	0.00296166
Autoimmune_Lymphoproliferative_Syndrome	0	0	0	0	2.21578e-05
Turners_Syndrome	0	0	0	0	0.000302158
Chronic_Venous_Hypertension	0	0	0	0	0.00436842
Acquired_Retinal_Defects	0	0	0	0	0.000212565
Parkinsons_Disease	0	0	0	0	1.27363e-05
Gout_Related_Crystal_Arthropathies	0	0	0	4.13045e-06	0.0382248
Type_I_Diabetes_Mellitus	0	0	0	0	0.000734149
Cerebral_Cysts	0	0	0	0	0
Cardiomyopathy	0	0	0	0	0.000268591
Inflammatory_Spondylopathies	0	0	0	0	0.000228338
Optic_Chiasm_Disorder	0	0	0	0	4.02475e-06
Optic_Neuritis_Neuropathy	0	0	0	0	0.000402666
Schizophrenia_Related_Psychosis	0	0	0	6.86516e-05	0.000573133
Hypotony_of_the_Eye	0	0	0	0	2.53011e-06
Refraction_Accomodation_Disorders	0	0	0	4.6302e-05	0.000147474
Pataus_Syndrome	0	0	0	0	7.69786e-06
Cataplexy_Narcolepsy	0	0	0	1.07135e-05	0.000171642
Refsums_Disease	0	0	0	0	1.19374e-05
Glucocorticoid_Remediable_Aldosteronism	0	0	0	0	5.77919e-06
Benign_Female_Genital_Neoplasm	0	0	0	5.44601e-05	0.000496307
Polyclonal_Hypergammaglobulinemia	0	0	0	0	0
Familial_Mediterranean_Fever	0	0	0	2.13179e-06	0.000316109
Galactosemia	0	0	0	6.09414e-06	2.47063e-05
Severe_Combined_Immunodeficiency	0	0	0	0	0.00105482
Non-Specific_Congenital_Integumentary_Anomaly	0	0	0	7.02177e-06	3.68255e-05
Medullary_Cystic_Kidney_Disease	0	0	0	0	4.01273e-05
Spinal_Stenosis	0	0	0	0	1.1417e-06
Cervical_Cancer	0	0	0	0	0.000188946
Impulse_Control_Disorder	0	0	0	0	1.76029e-05
Encephalitis	0	0	0	8.9333e-06	0.000143316
Erythromelalgia	0	0	0	0	3.33396e-05
Acquired_Limb_Deformities	0	0	0	0	1.79061e-05
Motor_Neuron_Disease	0	0	0	0	0.0157958
Klinefelters_Syndrome	0	0	0	0	0.000131257
Sebaceous_Gland_Disorder	0	0	0	5.14837e-06	6.29093e-05
Peroxisomal_Disorders	0	0	0	0	4.24909e-06
Diamond.Blackfan_Anemia	0	0	0	1.08433e-06	0.000114923
Deviated_Nasal_Septum	0	0	0	0.000270776	0.00516115
Lymphoid_Leukemia	0	0	0	0	0.0122741
Histidinemia	0	0	0	0	7.61311e-06
Sarcoidosis	0	0	0	0	0.127796
Primary_Carnitine_Deficiency	0	0	0	0	0.000185029
Hereditary_Corneal_Dystrophy	0	0	0	5.89316e-06	9.37608e-05
Unspecified_Behavioral_Development_Disorder	0	0	0	5.43185e-06	0.00179616
Secondary_Hereditary_Retinal_Dystrophy	0	0	0	0	2.77066e-06
Paritial_Androgen_Insensitivity_Syndrome	0	0	0	0	4.38908e-05
Bipolar_Disorder	0	0	0	0	2.7374e-06
PTSD	0	0	0	0	1.92446e-06
Pubertal_Dysfunction	0	0	0	0	3.32901e-05
Congenital_Ectodermal_Dysplasia	0	0	0	0	4.05268e-05
Chronic_Tonsillitis_Adenoiditis	0	0	0	0	0.000224866
Ehlers_Danlos_Syndrome	0	0	0	0	4.53237e-05
CNS_Cancer	0	0	0	8.75306e-06	4.52093e-05
OCD	0	0	0	0	0.0803612
Aniridia	0	0	0	0	6.09049e-06
Nephrotic_Syndrome	0	0	0	4.45695e-06	0.00417374
Bartters_Syndrome	0	0	0	0	0.000235255
Digeorges_Syndrome	0	0	0	0	2.75041e-06
Non-Specific_Chromosomal_Anomaly	0	0	0	0	9.40976e-05
Hereditary_Color_Blindness	0	0	0	0	3.10392e-06
Poliomyelitis	0	0	0	0	2.51798e-05
Connective_Tissue_Cancer	0	0	0	8.41623e-06	0.000122752
IgM_Immunodeficiency	0	0	0	0	0.000185461
Nerve_Root_Plexus_Disorders	0	0	0	4.61096e-05	0.000133001
Anophthalmia_Mircopthalmia	0	0	0	0	1.29414e-05
Dopa_Responsive_Dystonia	0	0	0	0	2.91936e-05
Glaucoma	0	0	0	0	0.000462193
Hereditary_Night_Blindness	0	0	0	0	3.14748e-06
Chondrodystrophy	0	0	0	0	4.87265e-06
Papilledema	0	0	0	0	7.16243e-05
Charcot_Marie_Tooth_Disease	0	0	0	0	7.52781e-05
Hereditary_Face_Skull_Anomalies	0	0	0	0	0
Lacrimal_System_Disorder	0	0	0	0	6.9042e-05
Primary_Hereditary_Retinal_Dystrophy	0	0	0	4.60562e-06	3.83923e-05
Speech_Language_Disorder	0	0	0	0	1.47987e-05
Amino_Acid_Transport_Disorder	0	0	0	0	0
Chronic_Glomerulonephritis	0	0	0	0	0.00229982
Schwartz.Jampel_Syndrome	0	0	0	0	1.79104e-06
Smith.Magenis_Syndrome	0	0	0	0	2.83273e-06
Benign_CNS_Neoplasm	0	0	0	0	6.44831e-05
Unspecified_Childhood_Psychoses	0	0	0	0	0.00911353
Downs_Syndrome	0	0	0	0	0
Pancytopenia	0	0	0	2.78951e-05	0.00274214
Hereditary_Spherocytosis	0	0	0	0	0
Congenital_Hypothyroidism	0	0	0	0	4.11066e-05
Eye_Cancer	0	0	0	0	1.11974e-05
Pagets_Disease	0	0	0	0	0
Male_Breast_Cancer	0	0	0	0	8.65711e-06
Nezelofs_Syndrome	0	0	0	0	3.7436e-05
Meningitis	0	0	0	2.95723e-05	0.00626961
MENIIB	0	0	0	0	6.619e-06
Asthma	0	0	0	0	0
Acquired_Hypothyroidism	0	0	0	0.00111573	0.0214554
Osteopoikilosis	0	0	0	0	8.10537e-06
Keratosis	0	0	0	0.000447364	0.00230921
Kidney_Cancer	0	0	0	0	0.00373756
Other_Inherited_Osteodystrophy	0	0	0	5.54131e-06	3.04477e-05
Hereditary_Lymphadema	0	0	0	0	0
Benign_Prostatic_Hyperplasia	0	0	0	0	0.0320904
Non-Melanoma_Skin_Cancer	0	0	0	0.000232917	0.00232
Breast_Cancer	0	0	0	0	7.37747e-05
Nail_Disease	0	0	0	0.000238713	0.000712561
Rosacea	0	0	0	0.000170035	0.000964544
Growth_Hormone_Deficiency	0	0	0	0	1.95036e-05
Glycogenosis	0	0	0	0	0
Alveolar_Disease	0	0	0	1.76741e-05	0.000382663
Hereditary_Dental_Anomaly	0	0	0	7.58718e-06	3.73716e-05
Celiac_Disease	0	0	0	0	0
Conduct_Disorder	0	0	0	0	2.67536e-05
Multiple_Sclerosis_Other_Demyelinating_Disease	0	0	0	0	0.0245223
Synovium_Tendon_Bursa_Disorder	0	0	0	0.000440393	0.00326051
Androgen_Insensitivity_Syndrome	0	0	0	0	2.0936e-05
Ocular_Musculoskeletal_Disorder	0	0	0	5.04667e-05	0.000268756
ADHD	0	0	0	0	0

## Sheet: 4_Lymphoma
Disease_name	Minimum	1st_quartile	Median	3rd_quartile	Maximum
Non-Hodgkins_Lymphoma	0	0.00670145	0.14974	0.215437	0.44353
Unspecified_White_Blood_Cell_Disease	0.00491329	0.0369033	0.0569321	0.0738151	0.220282
General_Thrombocytopenia	0.00426993	0.0141691	0.0547591	0.0683581	0.130313
Lymphoid_Leukemia	0	0.0150963	0.0537196	0.0887321	0.295374
Myeloid_Leukemia	0	0.00232744	0.0390432	0.0521859	0.171393
Hodgkins_Disease	0	9.41947e-05	0.0293486	0.0456567	0.0938142
Non-Specific_Anemia	0	0.0157651	0.0230134	0.0329899	0.123686
Myeloproliferative_Disease	0.000350156	0.00503577	0.0217175	0.0910158	0.259902
Non-Specific_Pulmonary_Disorder	0	0.0102588	0.0137953	0.0168827	0.0452478
Pneumonia	0	0.00953762	0.0120375	0.015295	0.0293948
Non-Specific_Leukemia	0	0.00620784	0.0089022	0.0126224	0.0322863
Pancytopenia	0.00164507	0.0073346	0.0088497	0.0114334	0.0220785
Aplastic_Anemia	0.000323729	0.00367715	0.00688269	0.00888817	0.0151994
Non-Specific_Cardiovascular_Disease	0	0.00475592	0.00630474	0.00839815	0.0141262
Electrolyte_Acid_Base_Balance_Disorder	0	0.00359288	0.00584213	0.00843262	0.0295682
Non-Specific_Humoral_Deficiency	0	0.000696911	0.00538741	0.0724578	0.238006
Pleuritis	0	0.00349849	0.00463234	0.00678457	0.0148829
Other_Lymphoid_Histiocytic_Cancers	0	0.000752381	0.00441898	0.00644434	0.0452422
Unspecified_Cancer	0	0.00314894	0.00437866	0.00586626	0.020404
Septicemia	0	0.0028492	0.00373197	0.00453791	0.0202272
Unspecified_Hematological_Disorder	0.000270876	0.00210428	0.00342849	0.0103886	0.0434916
Acute_Bronchitis	0	0.00157768	0.00297541	0.00377268	0.00950047
Non-Specific_Metabolic_Disorder	0	0.00212639	0.00294521	0.00368703	0.0169978
Fungal_Infection	0	0.00217528	0.00276773	0.00392267	0.00785828
General_Viral_Infection	0	0.0018782	0.00229322	0.00328404	0.00736649
Non-Specific_Osteopathy	0	0.00145546	0.00215321	0.00299921	0.00596941
Non-Specific_Liver_Disease	0	0.00163831	0.00213996	0.0195255	0.0730133
Cellulitis	0	0.00130605	0.00198896	0.00301295	0.00942779
Non-Rheumatic_Heart_Disease	0	0.00151651	0.00197533	0.00245394	0.0038025
Non-Specific_Acquired_Musculoskeletal_Abnormality	0	0.00104886	0.00193039	0.00270726	0.00652488
Emphysema_COPD	0	0.00130415	0.00188492	0.0024581	0.00545525
Cardiac_Dysrhythmia	0	0.000968002	0.00188443	0.00265797	0.00372168
Functional_Digestive_Disorder	0	0.00110157	0.0018376	0.00270217	0.0108341
Non-Specific_Gastrointestinal_Disorder	0	0.001083	0.00182641	0.00325146	0.0180913
Unspecified_Immune_Deficiency	0.000148027	0.000642122	0.00170914	0.0163844	0.0785943
Herpes_Zoster	0	0.00135671	0.00170239	0.00213573	0.004519
Chronic_Liver_Disease	0	0.00085158	0.00159695	0.0640819	0.192211
Non-Specific_Urinary_Disorder	0	0.00084394	0.00153633	0.00223108	0.00571879
Unspecified_Plasma_Protein_Metabolism_Disorder	0.000241923	0.000870081	0.00153612	0.00259145	0.00642936
Non-Specific_Pain	0	0	0.00150128	0.00383676	0.0117949
Gastrointestinal_Infection	0	0.00120923	0.00149226	0.00196913	0.00442378
Acute_Renal_Failure	0	0.000667407	0.00138431	0.00234473	0.0134284
Biliary_Tract_Disease	0	0.000819098	0.00134925	0.00518975	0.0610129
Hypotension	0	0.00087581	0.00127672	0.00159975	0.00491183
Unspecified_Neuropathy	0	0.000775618	0.00117903	0.00164311	0.00350025
Secondary_Malignant_Neoplasm	0	0.000434455	0.00116783	0.00202233	0.0220917
Chronic_Sinusitis	0	0.000276947	0.00116137	0.00317424	0.0458694
Carditis	0	0.000766882	0.00109613	0.00149528	0.00259242
Oral_Soft_Tissue_Disease	0	0.000874448	0.00109238	0.00134009	0.00315454
Multiple_Myeloma	0	0.000417994	0.00106338	0.0580457	0.165452
Lymphatic_Disorder	0	0.000223297	0.00103312	0.00153122	0.00325059
Upper_Respiratory_Inflammation	0	0	0.000999788	0.00153865	0.00366673
Unspecified_Immune_Disorder	0	0.000490605	0.000988893	0.00317864	0.0202319
Deep_Vein_Thrombosis	0	0.000557025	0.000976628	0.00158871	0.00686766
Pernicious_or_B12_Deficiency_Anemia	0	0.000501019	0.000958826	0.00144672	0.0690586
Acute_Upper_Respiratory_Infection	0	0	0.000943609	0.00133975	0.00538448
General_Bacterial_Infection	0	0.000639448	0.000908548	0.00107262	0.00615733
Non-Melanoma_Skin_Cancer	0	0.0001558	0.000879821	0.00143056	0.00319119
Atopic_Contact_Dermatitis	0	3.9665e-05	0.000853898	0.00135854	0.00396041
Spleen_Disease	0	0.000613159	0.000840374	0.00150705	0.00307138
Acquired_Coagulation_Defect	0	0.000434494	0.000809338	0.0019048	0.0281571
Malnutrition	0	0.000364923	0.000783816	0.00105929	0.0268105
Unspecified_Autoimmune_Disease	0.00016701	0.000426366	0.000683699	0.00190032	0.0158432
Osteoporosis	0	0.0002691	0.00066899	0.00109024	0.00321788
Gastritis_Duodenitis	0	0	0.000642032	0.00139563	0.0130328
Herpes_Simplex	0	0.000437077	0.000634614	0.00091484	0.00437365
General_Spondylosis_Spine_Disorder	0	0	0.000629647	0.000979309	0.0025519
Non-Specific_Joint_Disorder	0	0	0.000616019	0.00195539	0.00511719
Cyclic_Neutropenia	0	0.00039343	0.000611644	0.000883994	0.00447071
Non-Specific_Nephropathy	0	0.000414672	0.000602052	0.00101607	0.00294179
Diverticulosis_Diverticulitis	0	0	0.000590526	0.00102335	0.0032766
Other_Infectious_Diseases	0	0.000345585	0.000588457	0.00151795	0.00542164
Purpura_Other_Hemorrhagic_Conditions	0	0.000248838	0.00058615	0.000917111	0.00778057
Acquired_Hemolytic_Anemias	0	0.000315819	0.000550391	0.00117364	0.00670547
Congenital_Pigmentary_Anomaly	0	0	0.000536978	0.00111756	0.00969476
Staphylococcus_Aureus_Infection	0	0.000399297	0.000511219	0.00077858	0.00215914
Phlebitis_Thrombophlebitis	0	0.000272305	0.00046216	0.000662952	0.00135728
Salivary_Gland_Disease	0	0.000275874	0.000457149	0.000565641	0.00304289
Benign_Colon_Neoplasm	0	0	0.000456812	0.00109607	0.00616113
Cataract	0	0	0.000441734	0.000987377	0.00285336
Unspecified_Encephalopathy	0	0.000236997	0.000437679	0.00164658	0.00903139
Hernia	0	0	0.000436731	0.000785667	0.00412973
Rectal_Anal_Disorder	0	0.00015925	0.000371907	0.00066418	0.00331721
Other_Viral_Hepatitis	0	0.000133825	0.00036563	0.0140372	0.0459087
Influenza	0	0.000217656	0.000361886	0.000487336	0.00126849
Pancreatic_Disease	0	0.000147668	0.000356371	0.00118847	0.0895382
Chronic_Pruritus	0	0.000202262	0.000344164	0.000621405	0.00161143
Disease_of_the_Male_Reproductive_Organs	0	0	0.000318783	0.000740322	0.00825432
Rheumatic_Heart_Disease	0	0.000138534	0.000315566	0.000436509	0.0010846
Secondary_Diabetes_Mellitus	0	0.000191455	0.000310022	0.00047033	0.0031613
Streptococcal_Infection	0	0.000213202	0.000308492	0.000456402	0.00107997
Cardiomyopathy	0	8.7273e-05	0.000300081	0.000415378	0.00132091
Iron_Metabolism_Disorder	0	0	0.000285344	0.00119364	0.0167055
Non-Specific_Eye_Disorders	0	0	0.000282838	0.000542966	0.00214173
Non-Specific_Skin_Disorder	0	0	0.000281229	0.000961028	0.00576195
Peripheral_Nerve_Disorder	0	0	0.000273326	0.000608779	0.00197788
Peripheral_Vascular_Disease	0	0	0.000269752	0.00042165	0.0013459
Hearing_Loss	0	0	0.000268415	0.000517852	0.00255589
Meningitis	0	0.000182403	0.000264191	0.000447547	0.0340643
Alveolar_Disease	0	6.44803e-05	0.000256326	0.000377069	0.00129203
Non-Specific_Neurologic_Congenital_Anomaly	0	2.99784e-05	0.000240805	0.000555805	0.00148974
Unspecified_Benign_Neoplasm	0	0	0.000235532	0.000350388	0.000799654
Inflammatory_Toxic_Neuropathy	0	0.000129329	0.000234189	0.00035016	0.000915901
Benign_Digestive_Neoplasm	0	0.0001132	0.000228521	0.000608032	0.00417725
Addisons_Disease	0	0.000121445	0.000227934	0.000517913	0.00274396
Goiter	0	0	0.000220349	0.000410394	0.00179206
Benign_Intrathoracic_Neoplasm	0	1.82082e-05	0.000214609	0.000340238	0.00101766
Benign_Oropharyngeal_Neoplasm	0	0.000117644	0.000209907	0.000268903	0.00186395
Oro_Naso_Pharyngeal_Cancer	0	0	0.000202092	0.000328321	0.0830535
Non-Specific_Gingival_Peridontal_Disorder	0	0.000100134	0.000197802	0.000246795	0.000574785
Vasculitis	0	2.19401e-05	0.000196092	0.000369187	0.0304211
Acquired_Other_Myopathies	0	0	0.000193615	0.000364077	0.00267644
Phosphorus_Metabolism_Disorder	0	9.96441e-05	0.000182138	0.000299811	0.00102264
Lung_Cancer	0	0	0.000181984	0.000298915	0.00264524
Diamond.Blackfan_Anemia	0	8.5767e-05	0.000181473	0.000313138	0.00096031
Unspecified_Neuropsychiatric_Disorder	0	0	0.000177099	0.000395163	0.00106306
Skin_Infection	0	0	0.000176918	0.000232432	0.000824837
Cardiac_Conduction_Disorder	0	0	0.000174231	0.000277632	0.000660924
Connective_Tissue_Cancer	0	1.87577e-05	0.000163209	0.000252527	0.0177576
Escherichia_Coli_Infection	0	9.41186e-05	0.000162648	0.00022479	0.000748975
Esophagitis	0	0	0.000162409	0.000299435	0.00138666
Non-Specific_Genitourinary_Congenital_Anomaly	0	0	0.000159431	0.000221302	0.000842362
Polymorphonuclear_Neutrophils_Disorders	0	7.68313e-05	0.000156446	0.00039977	0.00165035
Genetic_Anomolies_of_Leukocytes	0	7.21244e-05	0.000155582	0.000276473	0.000892061
Bone_Cancer	0	3.01825e-05	0.000154263	0.000338591	0.00980487
Non-Specific_Hemoglobinopathies	0	0	0.000150601	0.000636317	0.00742361
Non-Specific_Soft_Tissue_Disorder	0	1.36914e-05	0.000139379	0.000199787	0.000477806
Radiation_Sensitivity	0	0	0.000136072	0.000303775	0.000918121
Schizophrenia_Related_Psychosis	0	4.57341e-06	0.000135583	0.000347464	0.00133045
Intrathoracic_Organ_Cancer	0	0	0.000131417	0.000194291	0.00246431
Other_Corticoadrenal_Disorder	0	0	0.000130425	0.00019237	0.000398087
Acquired_Retinal_Defects	0	0	0.000126926	0.000236855	0.000726739
Colorectal_Cancer	0	0	0.000122643	0.000165172	0.0268005
Pulmonary_Heart_Disease	0	0	0.0001199	0.000382957	0.0796242
Hereditary_Polycythemia_Vera	0	0	0.000113126	0.00262605	0.00874219
Spinal_Chord_Degeneration	0	0	0.00011235	0.000224763	0.00302588
Benign_Bone_Connective_Tissue_Neoplasm	0	0	0.000108335	0.000230825	0.000830287
Congenital_Neutropenia	0	4.47192e-05	9.9819e-05	0.000141013	0.000411293
Breast_Cancer	0	0	9.9265e-05	0.000173287	0.000363332
Type_II_Diabetes_Mellitus	0	0	9.56242e-05	0.000455719	0.00178942
Pulmonary_Embolism_Infarction	0	0	9.50738e-05	0.000247993	0.00123245
Non-Specific_Dental_Disorder	0	1.95334e-05	9.44138e-05	0.000181306	0.000852379
Tongue_Disease	0	0	9.36349e-05	0.000144616	0.000945728
Encephalitis	0	2.27857e-05	9.35722e-05	0.00016357	0.00418205
Mycobacterial_Disease	0	2.12923e-05	9.30507e-05	0.000288627	0.0158266
Non-Specific_Peritoneal_Disorder	0	6.83864e-06	9.22208e-05	0.000161261	0.000423341
Conjunctival_Disorders	0	0	9.19187e-05	0.000215578	0.00062235
General_Cerebral_Degeneration	0	0	8.55728e-05	0.000147722	0.000363702
Viral_Hepatitis_B	0	0	8.24095e-05	0.0117677	0.0478921
Severe_Combined_Immunodeficiency	0	0	8.02699e-05	0.00246162	0.0243544
Protozoan_Infection	0	0	7.80138e-05	0.000156223	0.000589123
Unspecified_Congenital_Anomaly	0	5.62091e-06	7.75845e-05	0.000109704	0.00140189
Long_QT_Syndrome	0	3.85009e-05	7.52584e-05	0.000112906	0.000208709
CNS_Cancer	0	0	7.29073e-05	0.000135965	0.000431607
Tuberculosis	0	0	7.24402e-05	0.000203488	0.00397827
Haemophilia_Related_Diseases	0	0	7.05651e-05	0.000151401	0.0082507
Cardiac_Congenital_Anomaly	0	0	6.94534e-05	0.000140039	0.000762985
Megaloblastic_Anemia	0	0	6.93544e-05	0.000163098	0.000920886
Non-Specific_Chromosomal_Anomaly	0	2.68733e-05	6.86411e-05	0.000106457	0.000535671
Hemangioma_Lymphangioma	0	0	6.27804e-05	0.000208428	0.0016483
Aneurysm	0	0	5.77168e-05	0.000163213	0.000927451
Varicella_Infection	0	2.24345e-05	5.42763e-05	0.000101838	0.000214098
IgA_Immunodeficiency	0	0	5.1353e-05	0.00241367	0.00943911
HIV	0	0	4.9021e-05	0.0363113	0.195585
Hereditary_Thrombocytopenic_Purpura	0	0	4.84129e-05	0.00011901	0.000605263
IgM_Immunodeficiency	0	4.95391e-07	4.55771e-05	0.000464699	0.00189172
Autoimmune_Lymphoproliferative_Syndrome	0	0	4.3423e-05	0.000103624	0.000616939
Stomach_Cancer	0	0	4.33614e-05	9.51719e-05	0.0136132
Hepatobiliary_Cancer	0	0	4.19269e-05	0.00712329	0.0367961
UTI	0	0	4.05982e-05	0.00104684	0.0057502
Intestinal_Cancer	0	0	4.00142e-05	7.40293e-05	0.00266522
Hereditary_Hemochromatosis	0	0	3.86996e-05	0.000414856	0.00683504
Larynx_Vocal_Chord_Disorders	0	0	3.30401e-05	0.00017373	0.00216015
Spirochetal_Infection	0	0	3.16812e-05	6.81968e-05	0.000409203
Eye_Cancer	0	0	3.08244e-05	0.000108769	0.00320442
Pituitary_Disorder	0	0	2.96268e-05	0.000110496	0.000482291
Unspecified_Hepatitis	0	0	2.83604e-05	0.0120408	0.0346919
Congenital_Hypogammaglobulinemia	0	0	2.56624e-05	0.00131146	0.00677705
Generalized_Digestive_Cancer	0	0	2.54852e-05	6.14564e-05	0.00465497
Brain_Damage	0	0	2.50629e-05	0.000153692	0.057604
Non-Specific_Autosomal_Abnormality	0	0	2.4952e-05	4.25012e-05	0.000292184
Non-Specific_Immune.Related_Skin_Disorder	0	0	2.19427e-05	0.00023782	0.000757854
Common_Variable_Immunodeficiency	0	0	1.97474e-05	0.069706	0.221419
Substance_Abuse	0	0	1.76829e-05	0.00195343	0.100436
Viral_Hepatitis_A	0	0	1.67021e-05	0.000501038	0.00261626
Pancreatic_Cancer	0	0	1.49636e-05	4.63776e-05	0.0360213
Lipoma	0	0	1.48174e-05	0.000193616	0.000579365
Hereditary_Hemoglobin_Disease	0	0	1.45958e-05	4.97454e-05	0.0477466
Porphyrin_Metabolic_Disorder	0	0	1.44218e-05	0.000141498	0.00429444
Hereditary_Stomatocytosis	0	0	8.33891e-06	2.48014e-05	0.000110497
Hyper_IgM_Immunodeficiency	0	0	7.86116e-06	0.000604352	0.0072559
G6PD	0	0	7.13802e-06	4.30749e-05	0.000225464
Gastrointestinal_Ulcer	0	0	6.86012e-06	0.000290493	0.00255732
Wiskott.Alrich_Syndrome	0	0	5.1912e-06	2.21187e-05	0.000411579
Vitamin_Toxicity	0	0	3.75224e-06	3.04166e-05	0.000125519
Visual_Pathway_Cortex_Disorder	0	0	0	0	0.000508718
Chronic_Kidney_Disease	0	0	0	0.000243409	0.00173636
Hereditary_Breast_Cancer	0	0	0	0	0.000198181
Pure_Hyperglyceridemia	0	0	0	3.36139e-05	0.00147991
Peritonitis_Retroperitoneal_Infection	0	0	0	0.000531376	0.00652333
Congenital_Hair_Anomaly	0	0	0	0	5.19738e-06
Disorders_of_Iris_Ciliary_Body	0	0	0	0	7.13788e-06
Huntingtons_Chorea	0	0	0	0	0.00181643
Lupus_Erythematosus	0	0	0	5.34647e-05	0.000971385
Septic_Arthritis	0	0	0	0	0.000208763
Eustachian_Tube_Disorder	0	0	0	0	0.000247079
Corns_Callosites	0	0	0	0	0.000753371
Chronic_Progressive_External_Ophthalmoplegia	0	0	0	0	5.87561e-05
Non-Specific_Nasal_Throat_Disorder	0	0	0	0	3.21246e-05
Fasciitis	0	0	0	0	0.00110177
Kaposis_Sarcoma	0	0	0	0.000417712	0.0043274
Branched_Chain_Amino_Acid_Metabolism_Disorder	0	0	0	3.35504e-06	0.00011816
Polycystic_Kidney_Disease	0	0	0	0	5.61574e-05
Ulcerative_Colitis	0	0	0	0	0.000152211
Non-Specified_Cardiac_Ischemia	0	0	0	0	0.000194766
Corneal_Disorders	0	0	0	0.000152894	0.00073149
Neurofibromatosis	0	0	0	0	8.21492e-05
Secondary_Arthropathy	0	0	0	0	0
Female_Genital_Congenital_Anomaly	0	0	0	0	5.87561e-05
Sleep_Apnea	0	0	0	0	0
Mixed_Hyperlipidemia	0	0	0	0	0.000700811
Benign_Endocrine_Neoplasm	0	0	0	0	0.000122301
Orbit_Disorders	0	0	0	1.59279e-05	0.000128056
Sideroblastic_Anemia	0	0	0	0	0
Friedreichs_Ataxia	0	0	0	0	0
Tuberous_Sclerosis	0	0	0	0	9.52075e-05
Unspecified_Cerebellar_Disease	0	0	0	0	6.05706e-05
Ear_Infection	0	0	0	3.55437e-05	0.00121564
Lipodystrophy	0	0	0	0.000167369	0.00173096
General_Hypertension	0	0	0	0.000856023	0.0105473
Velo_Cardio_Facial_Syndrome	0	0	0	0	6.92358e-05
Learning_Disorder	0	0	0	0	4.00074e-06
Non-Specific_Congenital_Eye_Anomaly	0	0	0	0	0.000243487
Gestational_Pregnancy_Related_Disorder	0	0	0	0	1.01047e-05
Alopecia	0	0	0	0	8.5855e-05
Diabetes_Insipidus	0	0	0	0	0.000138081
Phenyketonuria	0	0	0	0	0.000680867
Uterine_Cancer	0	0	0	0	0.0621937
Adrenogenital_Disorder	0	0	0	0	4.1561e-05
Familial_Adenomatous_Polyposis	0	0	0	0	1.1911e-05
Non-Specific_Thryroid_Disorder	0	0	0	0.000111146	0.000387213
Male_Genital_Congenital_Anomaly	0	0	0	0	2.3822e-05
Thymic_Disorders	0	0	0	3.67753e-05	0.00015866
Hereditary_Fructose_Intolerance	0	0	0	0	0.000187025
Optic_Disc_Disorder	0	0	0	0	0.00854249
Non-Specific_Digestive_Congenital_Anomaly	0	0	0	1.06893e-05	0.000250549
Circulating_Enzyme_Deficiency	0	0	0	3.75112e-06	0.0111176
Myasthenia_Gravis	0	0	0	0	7.02206e-05
Fragile_X_Syndrome	0	0	0	0	0.00012593
Disorders_of_Urea_Cycle_Metabolism	0	0	0	0.000421015	0.00195168
Childhood_Disintegrative_Disorder	0	0	0	0	0.000389797
Marfan_Syndrome	0	0	0	0	1.20112e-05
Congenital_Breast_Anomaly	0	0	0	0	2.01007e-05
CNS_Infection	0	0	0	4.18492e-06	0.00198862
Prion_Disease	0	0	0	0	3.67094e-06
Infestation	0	0	0	0	0.000336943
Hereditary_Muscular_Dystrophy	0	0	0	0	0
Parasitic_Infection	0	0	0	5.80481e-05	0.00122642
Endocrine_Cancer	0	0	0	2.72616e-05	0.000220435
Tics_Tourettes	0	0	0	0	0.00395091
Dermatomyositis_Polymyositis	0	0	0	0	5.87561e-05
Degenerative_Dementia	0	0	0	0	1.68903e-05
Graves_Disease	0	0	0	0	4.93865e-05
Hereditary_Blepharophimosis	0	0	0	0	0
Myoneural_Disorders	0	0	0	0	6.33841e-05
Autism	0	0	0	0	9.75229e-06
Hereditary_Sensory_Neuropathy	0	0	0	0	7.33407e-05
Acrocephalosyndactyly	0	0	0	0	0.000230945
Prader_Willi_Syndrome	0	0	0	0	0.000435007
Prostate_Cancer	0	0	0	0	7.09977e-05
Urethral_Disorder	0	0	0	0	0.000117139
Copper_Metabolism_Disorder	0	0	0	0.000214979	0.00173656
Spinocerebellar_Ataxia	0	0	0	0	0.000335322
Atherosclerosis	0	0	0	1.62826e-05	0.000485716
Pure_Hypercholesterolemia	0	0	0	0	0
Benign_Urinary_Neoplasm	0	0	0	2.95975e-06	0.000241192
Klippel_Feil_Syndrome	0	0	0	0	0.000194789
Lysosomal_Storage_Disease	0	0	0	0	0.000132024
Complex_Regional_Pain_Syndrome	0	0	0	0	2.37929e-06
Respiratory_System_Cancer	0	0	0	1.9345e-05	0.00161233
Melanoma	0	0	0	0.000135576	0.0242149
Congenital_Aphakia	0	0	0	0	1.34005e-05
Respiratory_Congenital_Anomaly	0	0	0	3.95601e-05	0.000194238
Viral_Hepatitis_C	0	0	0	0.086261	0.211949
Anterior_Eye_Anomaly	0	0	0	0	2.03724e-05
Behcets_Syndrome	0	0	0	0.000102551	0.0034379
Carinoid_Neoplasm	0	0	0	0	0.00365937
Neonatal_Disease	0	0	0	0	7.24815e-05
Urinary_Calculus	0	0	0	0.000252965	0.00199355
Lichen	0	0	0	6.87603e-06	0.000299213
Thyroid_Cancer	0	0	0	0	0.000103061
Mood_Disorder	0	0	0	0	0.000281656
Generalized_Lipidoses	0	0	0	0	0.00345166
Carbuncle_Furuncle	0	0	0	7.16502e-05	0.000344658
Neural_Tube_Defect	0	0	0	0	0.0103792
STI	0	0	0	0.000767725	0.0138939
Chondrocalcinosis	0	0	0	0	5.85138e-05
Esophageal_Disease	0	0	0	0.00122871	0.0233615
General_Paralysis	0	0	0	0	0.000201902
Sleep_Disorder	0	0	0	0	0.000392072
Renal_Glycosuria	0	0	0	0	1.97259e-05
Familial_Dysautonomia_Related_Conditions	0	0	0	0	0.00137193
Congenital_Anomaly_of_Skull_Neck	0	0	0	0	9.41396e-05
Ruvalcaba.Myhre_Syndrome	0	0	0	0	2.59869e-06
Syndrome_with_Pervasive_Congenital_Anomalies	0	0	0	0	0.000584368
Myotonic_Muscular_Dystrophy	0	0	0	0	0.00115727
Cri.Du.Chat_Syndrome	0	0	0	0	0.00031732
Indeterminate_Sex_Pseudohermaphroditism	0	0	0	0	2.52349e-05
Other_Inherited_Amino_Acid_Metabolic_Disorder	0	0	0	3.0343e-05	0.00155093
Benign_Eye_Neoplasm	0	0	0	0	0.000234522
Hemiplegia	0	0	0	0	0.000157851
Intellectual_Disability	0	0	0	0	0.000243487
Edwards_Syndrome	0	0	0	0	5.47662e-06
Hyperaldosteronism	0	0	0	0	4.75178e-05
Anxiety_Phobic_Disorder	0	0	0	0	0.000728093
MENIIA	0	0	0	0	3.0536e-05
Bladder_Cancer	0	0	0	0	0.000311011
Non-Specific_Congenital_Musculoskeletal_Anomaly	0	0	0	0	0.000198445
Paranoia	0	0	0	1.04907e-05	0.00015907
Ichthyosis_Congenita	0	0	0	0	0.0023875
Macular_Degeneration	0	0	0	0	0.000200982
Epidermolysis_Bullosa	0	0	0	0	0.000744438
MENI	0	0	0	0	0.000174256
Purine_Pyrimidine_Metabolic_Disorder	0	0	0	0	0.000351881
Psoriasis_Related_Disorders	0	0	0	0	0.000396073
Hereditary_Harartoses	0	0	0	0	3.88782e-05
Sjogrens_Syndrome	0	0	0	0.000127155	0.0683949
Stuttering	0	0	0	0	0
Specified_Childhood_Cerebral_Degeneration	0	0	0	0	0.00269093
Dwarfism_of_Unknown_Etiology	0	0	0	0	6.60672e-05
Developmental_Delay	0	0	0	0	0
General_Dementia	0	0	0	0	0.000103768
Otosclerosis	0	0	0	0	0.000167485
Cystic_Fibrosis	0	0	0	0	0.0542825
Cushings_Syndrome	0	0	0	0	0
Disorders_of_Fatty_Acid_Oxidation	0	0	0	0	2.46933e-05
Ovarian_Cancer	0	0	0	0	0.0760311
Non-Specific_Prostate_Disease	0	0	0	2.93206e-05	0.000337246
Choroidal_Disorders	0	0	0	0	6.60672e-05
Polyostotic_Fibrous_Dysplasia_of_Bone	0	0	0	0	7.77565e-05
Hereditary_Spastic_Paraplegia	0	0	0	0	4.3198e-06
Acne	0	0	0	0	0.000224276
Female_Genital_Cancer	0	0	0	0	0.00476334
Dermatitis_Herpetiformis	0	0	0	0	0.00142783
Photodermatitis	0	0	0	0	0.000235242
Carcinoid_Syndrome	0	0	0	0	0.00729193
Parathyroid_Disorder	0	0	0	0	0.000205646
Ellis_Van_Creveld_Syndrome	0	0	0	0	1.59223e-05
Varicose_Veins	0	0	0	0.000547868	0.00176432
Hepatobiliary_Congenital_Anomaly	0	0	0	0.00014272	0.00160697
Mucopolysaccharidosis	0	0	0	0	0.000298256
Benign_Thyroid_Neoplasm	0	0	0	0	7.25755e-06
Unspecified_Lipid_Metabolism_Disorder	0	0	0	0	0.000215283
Dissociative_Disorder	0	0	0	0	0.0185843
Homocystinuria	0	0	0	0	0.000437196
Erythematous_Disorder	0	0	0	0	1.97259e-05
Kawasaki_Disease	0	0	0	0	7.59823e-05
Rheumatoid_Arthritis_Related_Conditions	0	0	0	4.77604e-05	0.000952281
Unspecified_Middle_Ear_Mastoid_Diseases	0	0	0	0	7.02206e-05
Unspecified_Diabetes_Mellitus	0	0	0	0	3.60498e-06
Brain_Cancer	0	0	0	3.69491e-05	0.000249655
Spinal_Muscular_Atrophy	0	0	0	0	0.00346535
Vitreous_Body_Disorder	0	0	0	0.000169874	0.0005716
Dejerine_Sottas_Disease	0	0	0	0	0
Personality_Disorder	0	0	0	0	5.87561e-05
Metabolic_Syndrome_X	0	0	0	0	6.21906e-06
Arthropod.Borne_Diseases	0	0	0	2.00153e-05	0.0387437
Congenital_Nail_Anomaly	0	0	0	0	9.21936e-06
Epilepsy_Related_Disorders	0	0	0	8.42117e-05	0.000290696
Menstrual_Disorder	0	0	0	0	0
General_Osteochondropathy	0	0	0	2.59405e-05	0.000587561
Aromatic_Amino_Acid_Metabolism_Disorder	0	0	0	0	2.53354e-05
Cranial_Nerve_Disorder	0	0	0	4.47315e-05	0.00040934
Autonomic_System_Disorder	0	0	0	5.73824e-05	0.000863509
Multiple_Epiphyseal_Dysplasia	0	0	0	0	0
Cerebral_Lipidoses	0	0	0	0	1.42763e-05
Balanced_Translocation	0	0	0	0	2.67618e-05
Myotonia_Congenita	0	0	0	0	0.000300563
Benign_Breast_Neoplasm	0	0	0	0	0.000111943
Unspecified_Endocrine_Disorder	0	0	0	0	6.33186e-05
Tympanic_Membrane_Disorders	0	0	0	0	5.7255e-05
Alpha_1_Antitrypsin_Deficiency	0	0	0	7.79377e-06	0.0682017
Esophageal_Cancer	0	0	0	0	0.0222933
Arterial_Embolism_Thrombosis	0	0	0	4.17115e-05	0.000152211
Allergic_Rhinitis	0	0	0	0	0
Alzheimers_Disease	0	0	0	0	4.48193e-05
Unspecified_Childhood_Cerebral_Degeneration	0	0	0	0	6.62792e-05
Benign_Uterine_Neoplasm	0	0	0	0	0.000814697
Hereditary_Hemorrhagic_Telangiectasia	0	0	0	0	0
Myocardial_Infarction	0	0	0	5.80521e-05	0.000223314
Osteogenesis_Imperfecta	0	0	0	0	0.00143654
Thyroiditis	0	0	0	0	0.000629474
Polycystic_Liver_Disease	0	0	0	2.45124e-05	0.000812149
Hereditary_Elliptocytosis	0	0	0	1.78641e-05	0.000145972
Osteoarthritis	0	0	0	0	0.000264183
Arterial_Dissection	0	0	0	0	5.72562e-05
Sexual_Dysfunction	0	0	0	0	3.14833e-05
Benign_Male_Genital_Neoplasm	0	0	0	0	0.000323159
Viral_Warts_HPV	0	0	0	0.000185555	0.221053
Osteopetrosis	0	0	0	0	0.000185582
Autoimmune_Polyglandular_Disorder	0	0	0	0	0.000104912
Leukodystropy	0	0	0	0	0
Localized_Adiposity	0	0	0	0	4.04189e-05
Hair_Related_Disease	0	0	0	0.000172549	0.000905121
Benign_Skin_Neoplasm	0	0	0	0	0.00333806
Adjustment_Disorder	0	0	0	0.000138779	0.000438276
Benign_Ovarian_Neoplasm	0	0	0	0	0.000186572
Unspecified_Amyloidosis	0	0	0	0.00328779	0.0139871
Reactive_Arthritis	0	0	0	0	0.00228589
Cystitis_Urethritis	0	0	0	0	0.00150962
Other_Inherited_Myotonias	0	0	0	0	0.000134947
Dyschromia	0	0	0	0	0.000452618
Congenital_Spine_Anomaly	0	0	0	0	5.15107e-05
Hereditary_Progessive_Muscular_Dystrophy	0	0	0	0	0.0060726
Hirsutism	0	0	0	0	5.79974e-06
Eyelid_Disorders	0	0	0	0	0.000200706
Disorders_of_Mitochondrial_Metabolism	0	0	0	0	0.000853682
Male_Genital_Cancer	0	0	0	9.22961e-06	7.93096e-05
Turners_Syndrome	0	0	0	7.78436e-06	0.00220376
Chronic_Venous_Hypertension	0	0	0	0	5.18376e-05
Seborrheic_Dermatitis	0	0	0	0	0.000376583
Parkinsons_Disease	0	0	0	0	3.69384e-05
Gout_Related_Crystal_Arthropathies	0	0	0	0.00021675	0.00117752
Type_I_Diabetes_Mellitus	0	0	0	0	0.000150309
Cerebral_Cysts	0	0	0	0	0
Vascular_Insufficiency	0	0	0	0.000103927	0.000700654
Connective_Tissue_Infection	0	0	0	4.62149e-05	0.000440671
Inflammatory_Spondylopathies	0	0	0	0	1.24381e-05
Optic_Chiasm_Disorder	0	0	0	0	1.32134e-05
Hyperalimentation	0	0	0	0	0.00270557
Psychogenic_Somatoform_Disorder	0	0	0	0	2.6897e-05
Optic_Neuritis_Neuropathy	0	0	0	0	0.00479648
Kidney_Infection	0	0	0	3.30353e-06	0.000770719
Disease_of_the_Female_Reproductive_Organs	0	0	0	0	0.00103547
Hypotony_of_the_Eye	0	0	0	0	4.87615e-06
Refraction_Accomodation_Disorders	0	0	0	0	0.000144027
Pataus_Syndrome	0	0	0	0	4.20839e-06
Cataplexy_Narcolepsy	0	0	0	0	1.08149e-05
Refsums_Disease	0	0	0	0	9.8845e-06
Jaw_Disease	0	0	0	6.42061e-05	0.00066195
Migraine	0	0	0	0	2.05085e-05
Glucocorticoid_Remediable_Aldosteronism	0	0	0	0	1.86095e-05
Benign_Female_Genital_Neoplasm	0	0	0	0	0.000171024
Unspecified_Hyperlipidemia	0	0	0	0	0.00166489
Polyclonal_Hypergammaglobulinemia	0	0	0	0	0
Eating_Disorder	0	0	0	0	1.02542e-05
Familial_Mediterranean_Fever	0	0	0	1.62636e-05	0.00105384
Cerebrovascular_Disease	0	0	0	0.000360497	0.00149973
Galactosemia	0	0	0	0	0.000145814
Disorder_of_the_Vestibular_System	0	0	0	0	0.000241923
Non-Specific_Congenital_Integumentary_Anomaly	0	0	0	0	0.000334021
Bladder_Disorder	0	0	0	0	0.00250358
Medullary_Cystic_Kidney_Disease	0	0	0	0	7.20996e-06
Spinal_Stenosis	0	0	0	0	1.97316e-05
Cervical_Cancer	0	0	0	0	0.0020896
Non-Specific_Arthritis	0	0	0	0.000147641	0.0010882
Impulse_Control_Disorder	0	0	0	0	3.3354e-05
Food_Allergy	0	0	0	0	3.93541e-06
General_Ear_Disorder	0	0	0	0	0.000389797
Erythromelalgia	0	0	0	1.25926e-06	0.000112271
Unspecified_Polyglandular_Disorder	0	0	0	2.59273e-05	0.000516491
Chronic_Upper_Respiratory_Infection	0	0	0	0.000329823	0.0038322
Acquired_Limb_Deformities	0	0	0	0	4.39717e-05
Unspecified_Recurrent_Headaches	0	0	0	0	0.000224629
Motor_Neuron_Disease	0	0	0	0	0.00964787
Klinefelters_Syndrome	0	0	0	0	3.41808e-06
Acute_Sinusitis	0	0	0	0.000119939	0.00336526
Sebaceous_Gland_Disorder	0	0	0	0	2.07805e-05
Osteomyelitis	0	0	0	6.09205e-06	0.00030451
IBS	0	0	0	0	0.000304056
Peroxisomal_Disorders	0	0	0	0	0.000681763
Bone_Infection	0	0	0	0	7.4438e-05
Breast_Disorder	0	0	0	0	0.00130266
Deviated_Nasal_Septum	0	0	0	0	0.000210201
Histidinemia	0	0	0	0	2.64269e-05
Oro.Facial_Congenital_Anomaly	0	0	0	0	0.000208443
Sarcoidosis	0	0	0	6.2758e-05	0.171707
Disorders_of_Straight_Chain_Amino_Acid_Metabolism	0	0	0	1.63367e-05	0.000263164
Hirschsprungs_Disease	0	0	0	0	9.73947e-05
Primary_Carnitine_Deficiency	0	0	0	0	3.17485e-05
Hereditary_Corneal_Dystrophy	0	0	0	0	3.94655e-05
Unspecified_Behavioral_Development_Disorder	0	0	0	0	0.00615974
Secondary_Hereditary_Retinal_Dystrophy	0	0	0	0	4.71741e-05
Eye_Inflammation	0	0	0	0.000309735	0.00203487
Paritial_Androgen_Insensitivity_Syndrome	0	0	0	0	0
Bipolar_Disorder	0	0	0	0	6.34716e-06
PTSD	0	0	0	0	0.254894
Pubertal_Dysfunction	0	0	0	0	4.50407e-05
Vascular_Congenital_Anomaly	0	0	0	8.36281e-05	0.000342146
Non-Specific_Sugar_Metabolism_Disorder	0	0	0	0	0.00118363
Congenital_Ectodermal_Dysplasia	0	0	0	0	0.000555881
Chronic_Tonsillitis_Adenoiditis	0	0	0	0	0.000200414
Ehlers_Danlos_Syndrome	0	0	0	0	0.00656136
Thyrotoxicosis	0	0	0	0	0.00021213
External_Ear_Disorders	0	0	0	0.000135381	0.000969476
Menopausal_Disorder	0	0	0	0	0.0015019
Extrapyramidal_Abnormal_Movement_Disorders	0	0	0	0	0.000604571
Vitamin_Deficiency	0	0	0	0.000487232	0.00676104
Overweight	0	0	0	0	0.000144027
Depression	0	0	0	0.00019537	0.00258983
Globe_Disorders	0	0	0	0	0.00151698
OCD	0	0	0	0	0.0949156
Aniridia	0	0	0	0	2.97732e-05
Nephrotic_Syndrome	0	0	0	3.67072e-05	0.0100811
Bartters_Syndrome	0	0	0	0	0.000325961
Digeorges_Syndrome	0	0	0	0	0.000349756
Hereditary_Color_Blindness	0	0	0	0	0
Poliomyelitis	0	0	0	0	0.000264269
Nerve_Root_Plexus_Disorders	0	0	0	0	7.74215e-05
Appendiceal_Disease	0	0	0	0.000143667	0.000399606
Anophthalmia_Mircopthalmia	0	0	0	0	0.00249366
Dopa_Responsive_Dystonia	0	0	0	0	0
Glaucoma	0	0	0	0	0.000264841
Hereditary_Night_Blindness	0	0	0	0	3.94518e-06
Non-Specific_Vascular_Disease	0	0	0	0.000434196	0.00533698
Chondrodystrophy	0	0	0	0	0.00116874
Papilledema	0	0	0	2.95888e-06	0.0101744
Charcot_Marie_Tooth_Disease	0	0	0	0	4.85098e-06
Hereditary_Face_Skull_Anomalies	0	0	0	0	0
Lactose_Intolerance	0	0	0	0	0.000183796
Lacrimal_System_Disorder	0	0	0	0	0.000132558
Primary_Hereditary_Retinal_Dystrophy	0	0	0	0	2.06122e-05
Speech_Language_Disorder	0	0	0	0	1.38701e-05
Amino_Acid_Transport_Disorder	0	0	0	0	0
Eye_Infection	0	0	0	0.000247674	0.00194238
Chronic_Glomerulonephritis	0	0	0	0	0.000324768
Schwartz.Jampel_Syndrome	0	0	0	0	2.23405e-06
Acquired_Visual_Disturbances	0	0	0	0.000382867	0.00796771
Smith.Magenis_Syndrome	0	0	0	0	1.95023e-05
Benign_CNS_Neoplasm	0	0	0	6.67186e-05	0.000325785
Unspecified_Childhood_Psychoses	0	0	0	0	0
Downs_Syndrome	0	0	0	0	0
Obesity	0	0	0	0	0.000221899
Lipoprotein_Deficiency	0	0	0	0	0.000285766
Hereditary_Spherocytosis	0	0	0	0	0
Congenital_Hypothyroidism	0	0	0	0	4.73869e-05
Hyperchylomicronemia	0	0	0	0	0.000202487
Pagets_Disease	0	0	0	0	0
Male_Breast_Cancer	0	0	0	1.664e-05	8.45001e-05
Muscle_Ligament_Disorder	0	0	0	0.000585614	0.0027005
Nezelofs_Syndrome	0	0	0	1.05202e-05	0.00139614
MENIIB	0	0	0	0	4.08929e-06
Asthma	0	0	0	0	0
Acquired_Hypothyroidism	0	0	0	0.000320918	0.00258448
Sweat_Gland_Disorder	0	0	0	4.22782e-05	0.00022004
Osteopoikilosis	0	0	0	0	7.25755e-06
Keratosis	0	0	0	0.000365539	0.00190224
Acute_Glomerulonephritis	0	0	0	0	0.00012593
Kidney_Cancer	0	0	0	3.12316e-05	0.0395725
Other_Inherited_Osteodystrophy	0	0	0	1.64074e-06	1.98144e-05
Abnormal_Spine_Curvature	0	0	0	4.73848e-05	0.000315957
Hereditary_Lymphadema	0	0	0	0	0
Benign_Prostatic_Hyperplasia	0	0	0	0.000322954	0.00108859
Inner_Ear_Disorder	0	0	0	0	0.000235025
Nail_Disease	0	0	0	0	0.000646172
Rosacea	0	0	0	0	0.000163776
Growth_Hormone_Deficiency	0	0	0	0	0.000998854
Glycogenosis	0	0	0	0	0
Hereditary_Dental_Anomaly	0	0	0	0	4.4603e-05
Celiac_Disease	0	0	0	0	0
Conduct_Disorder	0	0	0	0	3.16593e-06
Multiple_Sclerosis_Other_Demyelinating_Disease	0	0	0	0	0.124537
Helicobacter_Pylori_Infection	0	0	0	0	0.000492091
Synovium_Tendon_Bursa_Disorder	0	0	0	0	9.5288e-05
Androgen_Insensitivity_Syndrome	0	0	0	0	0
Ocular_Musculoskeletal_Disorder	0	0	0	0	0.000177404
ADHD	0	0	0	0	0

## Sheet: 5_Musculoskeletal
Disease_name	Minimum	1st_quartile	Median	3rd_quartile	Maximum
Non-Specific_Joint_Disorder	0	0.287052	0.315608	0.347889	0.442686
Muscle_Ligament_Disorder	0	0.056056	0.177552	0.207134	0.450966
Osteoarthritis	0	0.0936254	0.152278	0.190456	0.421872
Non-Specific_Acquired_Musculoskeletal_Abnormality	0	0.0564382	0.0696261	0.0797214	0.208325
Non-Specific_Pain	0	0.0525695	0.067463	0.0775406	0.337397
Synovium_Tendon_Bursa_Disorder	0.0100528	0.0305029	0.0410204	0.0454779	0.197906
Non-Specific_Arthritis	0	0.0127074	0.0171862	0.0214026	0.0435675
Non-Specific_Osteopathy	0	0.0114813	0.0158187	0.0175609	0.0709626
Peripheral_Nerve_Disorder	0	0.0051605	0.0102722	0.0305215	0.404727
Acute_Bronchitis	0	0.00576527	0.0069726	0.0081769	0.0135958
Fasciitis	0	0.00211814	0.00585365	0.0264645	0.180127
Acute_Sinusitis	0	2.05514e-07	0.00497398	0.00612212	0.0120565
Esophageal_Disease	0	0	0.00458385	0.00569934	0.0129515
General_Spondylosis_Spine_Disorder	0	0	0.00446751	0.00544666	0.0190658
Menopausal_Disorder	0	0.00319525	0.00393031	0.00498363	0.0105709
Acute_Upper_Respiratory_Infection	0	0.00152208	0.00385363	0.00488142	0.010859
Unspecified_Hyperlipidemia	0	0	0.00290845	0.0041149	0.0271017
Non-Specific_Congenital_Musculoskeletal_Anomaly	0	0.00181338	0.00287821	0.00434012	0.0199675
Non-Specific_Skin_Disorder	0	0.00229565	0.00279319	0.00334824	0.0210906
Cellulitis	0	0.00204781	0.00266357	0.00320827	0.0250714
Atopic_Contact_Dermatitis	0	0.0019873	0.00260011	0.00312052	0.00683309
Upper_Respiratory_Inflammation	0	0.000193269	0.00247873	0.00295407	0.00780902
Fungal_Infection	0	0.00192795	0.00242608	0.00303775	0.0325838
Breast_Disorder	0	0.00133788	0.00240669	0.00306451	0.00923365
UTI	0	0.000117204	0.00240655	0.00296782	0.00613896
Allergic_Rhinitis	0	0	0.00228587	0.00332168	0.00729646
Non-Specific_Anemia	0	0	0.00214124	0.00313061	0.0101682
Obesity	0	0.000187601	0.00192768	0.00258851	0.00675609
General_Osteochondropathy	0	0.000752364	0.00150595	0.00176471	0.00508191
Osteoporosis	0	0.000996772	0.00148647	0.00196226	0.00740405
Non-Specific_Vascular_Disease	0	0.00105412	0.00147642	0.00189205	0.0151662
Vitamin_Deficiency	0	0.00014277	0.00145969	0.00197121	0.00550592
Nail_Disease	0	0.00108571	0.00140067	0.00188378	0.011956
Keratosis	0	0.00029759	0.00132052	0.00166254	0.00335526
Disease_of_the_Female_Reproductive_Organs	0	0	0.00121577	0.00269612	0.0116194
Non-Specific_Soft_Tissue_Disorder	0	0.000770475	0.0010624	0.00131757	0.00480508
Benign_Skin_Neoplasm	0	0	0.00103857	0.00158546	0.00454168
Rheumatoid_Arthritis_Related_Conditions	0	0.000779797	0.000983029	0.00129862	0.115099
Non-Specific_Gastrointestinal_Disorder	0	0	0.000977932	0.0013338	0.00321586
Benign_Colon_Neoplasm	0	2.37471e-05	0.000947797	0.00116998	0.0037455
Ear_Infection	0	0	0.000934355	0.00133505	0.00228307
Benign_Bone_Connective_Tissue_Neoplasm	0	0.000710158	0.000924653	0.0011299	0.00466762
Functional_Digestive_Disorder	0	0	0.000885292	0.00116198	0.00399404
Acquired_Visual_Disturbances	0	0.000452004	0.000844804	0.00112636	0.00415978
Diverticulosis_Diverticulitis	0	1.70392e-05	0.000841305	0.00110395	0.00452398
Hearing_Loss	0	0.000539806	0.000836823	0.00121711	0.00865657
Non-Specific_Pulmonary_Disorder	0	7.48881e-07	0.000806283	0.00106899	0.00264974
Eye_Inflammation	0	0	0.000804788	0.00106447	0.0026149
Extrapyramidal_Abnormal_Movement_Disorders	0	0.000537382	0.000795131	0.000985421	0.0134288
Cardiac_Dysrhythmia	0	0.000186165	0.000774024	0.00092911	0.0019082
Eye_Infection	0	0.000413757	0.0007405	0.000907839	0.00214789
Depression	0	0	0.000716391	0.00109753	0.00448426
Non-Specific_Eye_Disorders	0	0.000540049	0.000691669	0.000801416	0.00157734
Chronic_Sinusitis	0	0	0.000670102	0.00130278	0.00233664
Lipoma	0	0.000507741	0.000657077	0.000775379	0.0026069
Gout_Related_Crystal_Arthropathies	0	0.000292417	0.000648199	0.000945174	0.00775374
Peripheral_Vascular_Disease	0	0.000419249	0.000623934	0.000886221	0.0105754
Unspecified_Cancer	0	0.000425214	0.00054478	0.000671939	0.00206458
Vitreous_Body_Disorder	0	0.000401456	0.000528261	0.000621337	0.00133616
General_Viral_Infection	0	0	0.000507203	0.000677674	0.00179738
Pneumonia	0	0	0.000500452	0.000707998	0.0015451
Non-Rheumatic_Heart_Disease	0	0	0.000496328	0.000640559	0.00171493
External_Ear_Disorders	0	0.000340143	0.000495689	0.000599139	0.00100455
Unspecified_Neuropathy	0	0.000216903	0.000487828	0.00110434	0.0899474
General_Ear_Disorder	0	0.000340184	0.000480089	0.000564179	0.00127026
Acquired_Hypothyroidism	0	0	0.000458048	0.000683277	0.0020563
Disorder_of_the_Vestibular_System	0	0.000338193	0.00045762	0.000619919	0.0248778
Herpes_Zoster	0	0.000365931	0.000437365	0.000549031	0.00145908
Viral_Warts_HPV	0	0	0.000431626	0.000681905	0.00259514
Migraine	0	0	0.00041483	0.000736442	0.0120624
Skin_Infection	0	0.000348429	0.000399143	0.000468957	0.00240322
Non-Melanoma_Skin_Cancer	0	0	0.000388309	0.000663577	0.00218639
Osteomyelitis	0	0.000324701	0.000381188	0.000441554	0.00331608
Jaw_Disease	0	0.000133024	0.000339511	0.000470433	0.0147454
Phlebitis_Thrombophlebitis	0	0.000269138	0.000333542	0.000431272	0.00124793
Chronic_Upper_Respiratory_Infection	0	0	0.0003223	0.000477537	0.00102191
Influenza	0	1.34358e-05	0.000303958	0.000402561	0.00131621
Chronic_Pruritus	0	0.000174824	0.000301868	0.000368999	0.000784332
Oral_Soft_Tissue_Disease	0	0.000223034	0.0002938	0.000345459	0.000732396
Eustachian_Tube_Disorder	0	0	0.000289007	0.000413417	0.000894033
Secondary_Arthropathy	0	2.86431e-05	0.000268821	0.00033859	0.000690647
Non-Specific_Immune.Related_Skin_Disorder	0	0.000175777	0.000264011	0.000324053	0.000896921
Behcets_Syndrome	0	5.12669e-05	0.000263391	0.000379139	0.00244353
Sleep_Disorder	0	9.71469e-05	0.000262559	0.000338283	0.00515542
Complex_Regional_Pain_Syndrome	0	0.000145835	0.000261264	0.000629847	0.0437914
Corneal_Disorders	0	0.000150715	0.000253865	0.000334883	0.000528364
Rosacea	0	0	0.000252304	0.000352966	0.00132763
Deep_Vein_Thrombosis	0	0.000168648	0.000245682	0.000322442	0.000848413
Gastrointestinal_Infection	0	0.000137033	0.000238701	0.000296232	0.000585916
Conjunctival_Disorders	0	0.000173129	0.000237951	0.000280017	0.000522668
Cystitis_Urethritis	0	4.6847e-06	0.000234373	0.000332747	0.000642157
Hernia	0	0	0.000225177	0.0004784	0.00190125
Dyschromia	0	0	0.000223868	0.000336626	0.00120808
Lymphatic_Disorder	0	0	0.000217641	0.000270218	0.00260625
Corns_Callosites	0	0.000183377	0.000214767	0.000268506	0.00203376
Herpes_Simplex	0	0	0.000206266	0.000273986	0.000991751
Anxiety_Phobic_Disorder	0	0	0.00020569	0.000840457	0.00190815
IBS	0	0	0.000192628	0.000313236	0.00107776
Non-Specific_Urinary_Disorder	0	0	0.000188326	0.000481505	0.00130195
Non-Specific_Metabolic_Disorder	0	0.000121181	0.00018681	0.000231979	0.000502386
Bladder_Disorder	0	0	0.000181743	0.000266236	0.00220105
Abnormal_Spine_Curvature	0	0	0.000175486	0.000257872	0.0455615
Chondrocalcinosis	0	0.000121112	0.000173363	0.000216355	0.000472452
Hair_Related_Disease	0	0	0.000171486	0.00023193	0.000779016
Cardiac_Conduction_Disorder	0	0.000103509	0.000170776	0.000205046	0.000368034
Emphysema_COPD	0	0	0.000167691	0.000465158	0.00239565
Non-Specific_Cardiovascular_Disease	0	0	0.000166519	0.000311158	0.00100838
Overweight	0	6.51264e-05	0.000154944	0.000189457	0.000474142
Seborrheic_Dermatitis	0	1.32375e-05	0.000154749	0.000204905	0.000523357
Alopecia	0	1.49088e-05	0.000153042	0.000200286	0.000573056
Septic_Arthritis	0	8.28592e-05	0.000149945	0.000247792	0.00202321
Hypotension	0	9.69203e-06	0.000148359	0.000193439	0.00110542
Salivary_Gland_Disease	0	2.905e-05	0.000146838	0.000189817	0.00043673
Hemangioma_Lymphangioma	0	0	0.000141533	0.000185305	0.000472703
Photodermatitis	0	0	0.000138933	0.000184166	0.000491622
Epidermolysis_Bullosa	0	8.94512e-05	0.000138113	0.000189223	0.00202719
Acquired_Limb_Deformities	3.19623e-06	0.000112627	0.000133813	0.00015685	0.000325744
Cranial_Nerve_Disorder	0	8.0316e-05	0.00013017	0.000184339	0.00196241
Unspecified_White_Blood_Cell_Disease	0	0	0.000125018	0.000191641	0.000794388
Benign_Breast_Neoplasm	0	1.76113e-07	0.000120202	0.000190174	0.000685673
Unspecified_Lipid_Metabolism_Disorder	0	6.12655e-05	0.000119379	0.000160594	0.000602626
Eyelid_Disorders	0	0	0.000119369	0.000150898	0.000332939
Ocular_Musculoskeletal_Disorder	0	0	0.000117087	0.000164763	0.00104783
Inner_Ear_Disorder	0	8.37353e-05	0.000113431	0.000142451	0.00265763
Purpura_Other_Hemorrhagic_Conditions	0	6.78888e-05	0.000112123	0.000138349	0.000339762
Unspecified_Endocrine_Disorder	0	0	0.00011105	0.000149428	0.000483902
Arthropod.Borne_Diseases	0	6.75251e-05	0.000106029	0.00013708	0.00260405
Unspecified_Immune_Disorder	0	8.08421e-05	0.000100519	0.000130862	0.000466049
Esophagitis	0	0	9.30041e-05	0.000161924	0.00073763
Gastritis_Duodenitis	0	0	9.26683e-05	0.00051887	0.00194944
Refraction_Accomodation_Disorders	0	7.15452e-05	9.22444e-05	0.000107222	0.000179672
Acquired_Coagulation_Defect	0	0	9.16699e-05	0.00012504	0.000403437
Congenital_Spine_Anomaly	0	1.39151e-06	9.09001e-05	0.000120608	0.000367972
Other_Infectious_Diseases	0	6.63857e-05	9.0491e-05	0.000113852	0.000323783
Spinal_Stenosis	0	0	8.54275e-05	0.000258266	0.00232048
Benign_Oropharyngeal_Neoplasm	0	6.81675e-06	8.13828e-05	0.000108919	0.000198258
Electrolyte_Acid_Base_Balance_Disorder	0	0	8.08427e-05	0.000278419	0.00208104
Unspecified_Recurrent_Headaches	0	0	7.81764e-05	0.000154006	0.0185762
Carbuncle_Furuncle	0	5.19006e-05	7.78013e-05	9.49459e-05	0.000528769
Nerve_Root_Plexus_Disorders	0	1.73103e-05	7.75092e-05	0.000152274	0.10318
Unspecified_Benign_Neoplasm	0	5.27571e-05	7.40745e-05	9.5616e-05	0.000321479
Non-Specific_Sugar_Metabolism_Disorder	0	0	7.31836e-05	0.000115759	0.000498788
Tongue_Disease	0	4.71426e-05	7.29387e-05	9.29492e-05	0.000270274
Non-Specific_Liver_Disease	0	0	7.24933e-05	0.000117659	0.000351077
Brain_Damage	0	0	6.19999e-05	8.09964e-05	0.000447106
Benign_Eye_Neoplasm	0	9.56681e-07	6.17921e-05	8.23325e-05	0.000153877
Inflammatory_Toxic_Neuropathy	0	2.34258e-05	5.3803e-05	0.00012247	0.0305204
Lactose_Intolerance	0	5.35196e-08	5.2287e-05	7.77306e-05	0.000311276
Inflammatory_Spondylopathies	0	0	4.97068e-05	9.54597e-05	0.00123701
Non-Specific_Thryroid_Disorder	0	0	4.793e-05	7.96697e-05	0.000260829
Sjogrens_Syndrome	0	2.35119e-05	4.74314e-05	6.97004e-05	0.00700439
Unspecified_Hematological_Disorder	0	0	4.46255e-05	6.69709e-05	0.000209684
Oro.Facial_Congenital_Anomaly	0	0	4.34927e-05	5.95128e-05	0.000241145
Pure_Hyperglyceridemia	0	0	4.32096e-05	9.14709e-05	0.000666225
Rheumatic_Heart_Disease	0	0	4.27594e-05	7.36664e-05	0.000296184
Non-Specific_Gingival_Peridontal_Disorder	0	0	4.24945e-05	6.45288e-05	0.000298673
Mixed_Hyperlipidemia	0	0	4.0906e-05	0.000313592	0.00326405
Lupus_Erythematosus	0	0	3.77156e-05	6.20746e-05	0.0279732
Acquired_Other_Myopathies	0	7.75462e-06	3.72743e-05	6.44814e-05	0.00840236
Psoriasis_Related_Disorders	0	0	3.59468e-05	8.83868e-05	0.0365613
Lichen	0	0	3.53173e-05	5.63094e-05	0.000119658
Non-Specific_Digestive_Congenital_Anomaly	0	0	3.51162e-05	4.75595e-05	0.000117513
Vasculitis	0	0	3.39068e-05	5.2688e-05	0.00619928
Staphylococcus_Aureus_Infection	0	0	3.21395e-05	5.28714e-05	0.00117514
Larynx_Vocal_Chord_Disorders	0	0	3.20544e-05	7.8248e-05	0.0003388
Lacrimal_System_Disorder	0	0	2.95999e-05	4.43088e-05	0.000112319
Vascular_Insufficiency	0	0	2.83059e-05	4.48642e-05	0.000113733
Autonomic_System_Disorder	0	4.7446e-06	2.79181e-05	6.64302e-05	0.0107153
Non-Specific_Dental_Disorder	0	0	2.68272e-05	5.39577e-05	0.000252955
Reactive_Arthritis	0	1.55685e-05	2.30293e-05	3.22895e-05	0.000338384
Food_Allergy	0	0	2.258e-05	7.0124e-05	0.000329709
Infestation	0	0	2.23755e-05	3.64209e-05	0.000123921
Parasitic_Infection	0	2.19644e-07	2.216e-05	3.05968e-05	0.00010518
Rectal_Anal_Disorder	0	0	2.14849e-05	0.000100925	0.000654494
Sebaceous_Gland_Disorder	0	0	2.08007e-05	3.06193e-05	7.45333e-05
Non-Specific_Hemoglobinopathies	0	2.25618e-06	2.06673e-05	2.8988e-05	6.99115e-05
Sweat_Gland_Disorder	0	9.33908e-06	2.04356e-05	2.74081e-05	0.00014797
Dermatomyositis_Polymyositis	0	8.31836e-06	1.8678e-05	2.51232e-05	0.00236785
Connective_Tissue_Infection	0	9.12131e-06	1.85148e-05	2.68257e-05	0.000351911
Ehlers_Danlos_Syndrome	0	6.9124e-06	1.85036e-05	2.93726e-05	0.000349047
Localized_Adiposity	0	7.79376e-06	1.83459e-05	2.91357e-05	8.78962e-05
Non-Specified_Cardiac_Ischemia	0	0	1.78065e-05	9.76597e-05	0.000718008
Bone_Infection	0	1.36617e-05	1.75983e-05	2.2321e-05	0.000113238
Chondrodystrophy	0	9.65876e-06	1.56772e-05	2.31762e-05	0.000165405
Unspecified_Congenital_Anomaly	0	0	1.5489e-05	2.17049e-05	5.36633e-05
Hereditary_Corneal_Dystrophy	0	0	1.5393e-05	3.16324e-05	7.32141e-05
Psychogenic_Somatoform_Disorder	0	0	1.49418e-05	3.9468e-05	0.00919868
Other_Viral_Hepatitis	0	0	1.46519e-05	3.73796e-05	0.000152419
Vascular_Congenital_Anomaly	0	0	1.39316e-05	2.40008e-05	0.00013583
Pleuritis	0	0	1.35711e-05	6.20298e-05	0.000166132
Bone_Cancer	0	7.96839e-06	1.35484e-05	1.75484e-05	5.83309e-05
Endocrine_Cancer	0	8.87371e-06	1.31746e-05	1.72155e-05	2.74315e-05
Non-Specific_Congenital_Eye_Anomaly	0	0	1.26516e-05	1.94895e-05	7.40794e-05
Poliomyelitis	0	4.45619e-06	1.22423e-05	1.77512e-05	0.00186031
Unspecified_Plasma_Protein_Metabolism_Disorder	0	0	1.21769e-05	2.26392e-05	0.00020668
Other_Inherited_Osteodystrophy	0	9.33429e-06	1.21662e-05	1.54625e-05	4.3676e-05
Androgen_Insensitivity_Syndrome	0	5.54752e-06	1.04211e-05	1.58343e-05	0.000127849
Congenital_Hair_Anomaly	0	5.85878e-06	1.00591e-05	1.31954e-05	7.06966e-05
Haemophilia_Related_Diseases	0	0	9.4382e-06	1.94754e-05	7.77778e-05
Charcot_Marie_Tooth_Disease	0	3.63459e-06	8.53709e-06	1.69919e-05	0.0025286
Hereditary_Sensory_Neuropathy	0	0	8.2928e-06	2.15363e-05	0.0014771
Benign_Female_Genital_Neoplasm	0	0	7.50394e-06	3.54308e-05	0.000176417
Osteopetrosis	0	4.81635e-06	7.31951e-06	1.04978e-05	2.20386e-05
General_Bacterial_Infection	0	0	6.96391e-06	4.82082e-05	0.000296267
Connective_Tissue_Cancer	0	0	5.10733e-06	1.04642e-05	3.52992e-05
Ichthyosis_Congenita	0	0	3.81743e-06	8.23316e-06	5.46814e-05
Osteogenesis_Imperfecta	0	0	3.22525e-06	4.87038e-06	1.73081e-05
Non-Specific_Congenital_Integumentary_Anomaly	0	0	3.20703e-06	7.74085e-06	2.64625e-05
Lipodystrophy	0	0	3.13363e-06	1.09086e-05	2.63057e-05
Thymic_Disorders	0	0	2.80385e-06	8.23599e-06	0.000163836
Spirochetal_Infection	0	0	2.54027e-06	9.2785e-06	2.49726e-05
Vitamin_Toxicity	0	0	2.52258e-06	6.7965e-06	6.98013e-05
Benign_Digestive_Neoplasm	0	0	1.91013e-06	6.71008e-05	0.000255554
Congenital_Anomaly_of_Skull_Neck	0	0	9.78433e-07	2.4323e-05	8.22054e-05
Unspecified_Neuropsychiatric_Disorder	0	0	9.72679e-07	3.0709e-05	0.000235815
Polyostotic_Fibrous_Dysplasia_of_Bone	0	0	9.4697e-07	3.65763e-06	6.90362e-05
Cataplexy_Narcolepsy	0	0	7.40955e-07	1.75914e-05	0.0113181
Long_QT_Syndrome	0	0	1.02908e-07	5.60495e-06	1.79291e-05
Acquired_Retinal_Defects	0	0	8.72346e-08	6.58721e-05	0.000469845
Iron_Metabolism_Disorder	0	0	8.42266e-08	1.26234e-05	3.66046e-05
Spleen_Disease	0	0	0	1.2622e-06	3.74542e-05
Visual_Pathway_Cortex_Disorder	0	0	0	1.14948e-06	2.29644e-05
IgA_Immunodeficiency	0	0	0	0	1.58984e-05
Chronic_Kidney_Disease	0	0	0	0	3.5647e-07
Hereditary_Breast_Cancer	0	0	0	0	1.52894e-05
Pulmonary_Heart_Disease	0	0	0	0	0.000101182
Peritonitis_Retroperitoneal_Infection	0	0	0	0	5.91642e-07
Disorders_of_Iris_Ciliary_Body	0	0	0	5.84068e-06	3.42853e-05
Congenital_Neutropenia	0	0	0	1.34916e-06	6.61931e-06
Huntingtons_Chorea	0	0	0	0	0
Non-Specific_Autosomal_Abnormality	0	0	0	0	8.15138e-06
Chronic_Progressive_External_Ophthalmoplegia	0	0	0	0	2.69615e-05
Hereditary_Hemoglobin_Disease	0	0	0	3.92518e-06	0.00312528
Non-Specific_Nasal_Throat_Disorder	0	0	0	0	9.21144e-07
Common_Variable_Immunodeficiency	0	0	0	0	0
Kaposis_Sarcoma	0	0	0	0	4.70444e-06
Branched_Chain_Amino_Acid_Metabolism_Disorder	0	0	0	0	2.73287e-06
Non-Hodgkins_Lymphoma	0	0	0	0	2.58338e-05
Polycystic_Kidney_Disease	0	0	0	0	0
Ulcerative_Colitis	0	0	0	0	3.87506e-05
Biliary_Tract_Disease	0	0	0	0	0.000262561
Oro_Naso_Pharyngeal_Cancer	0	0	0	0	1.38358e-05
Neurofibromatosis	0	0	0	5.6648e-06	0.000536307
Myeloid_Leukemia	0	0	0	0	8.82479e-06
Pernicious_or_B12_Deficiency_Anemia	0	0	0	8.66988e-05	0.00144696
Female_Genital_Congenital_Anomaly	0	0	0	0	2.46983e-05
Sleep_Apnea	0	0	0	0.000148812	0.00108712
Substance_Abuse	0	0	0	0.000192453	0.00454166
Benign_Endocrine_Neoplasm	0	0	0	0	2.44057e-05
Orbit_Disorders	0	0	0	0	1.95729e-05
Sideroblastic_Anemia	0	0	0	0	0
Friedreichs_Ataxia	0	0	0	0	0
Tuberous_Sclerosis	0	0	0	2.03517e-06	1.12712e-05
Unspecified_Cerebellar_Disease	0	0	0	4.98199e-06	0.000365985
General_Hypertension	0	0	0	0.00155738	0.111109
Velo_Cardio_Facial_Syndrome	0	0	0	0	1.76226e-06
Learning_Disorder	0	0	0	0	6.34072e-06
Gestational_Pregnancy_Related_Disorder	0	0	0	0	0.10676
Secondary_Diabetes_Mellitus	0	0	0	0	2.13734e-05
Diabetes_Insipidus	0	0	0	0	8.61125e-07
Varicella_Infection	0	0	0	6.79239e-06	2.34352e-05
Phenyketonuria	0	0	0	0	5.37191e-05
Hereditary_Thrombocytopenic_Purpura	0	0	0	0	9.62911e-06
Uterine_Cancer	0	0	0	0	3.85799e-05
Adrenogenital_Disorder	0	0	0	0	1.15088e-05
Familial_Adenomatous_Polyposis	0	0	0	0	6.9507e-06
Intrathoracic_Organ_Cancer	0	0	0	0	2.52056e-05
Male_Genital_Congenital_Anomaly	0	0	0	0	1.49442e-05
Hereditary_Fructose_Intolerance	0	0	0	0	2.59298e-05
Optic_Disc_Disorder	0	0	0	1.27616e-05	0.000106921
HIV	0	0	0	0	0
Circulating_Enzyme_Deficiency	0	0	0	0	8.0574e-06
Myasthenia_Gravis	0	0	0	0	0.0217776
Congenital_Pigmentary_Anomaly	0	0	0	0	2.02193e-05
Fragile_X_Syndrome	0	0	0	0	5.09461e-06
Disorders_of_Urea_Cycle_Metabolism	0	0	0	0	3.94542e-06
Childhood_Disintegrative_Disorder	0	0	0	0	8.48229e-07
Marfan_Syndrome	0	0	0	2.84458e-06	2.7006e-05
Carditis	0	0	0	1.84692e-05	0.000243361
Congenital_Breast_Anomaly	0	0	0	7.39183e-06	4.62959e-05
CNS_Infection	0	0	0	0	9.32413e-06
Prion_Disease	0	0	0	0	2.56697e-06
Hereditary_Muscular_Dystrophy	0	0	0	0	0
Aneurysm	0	0	0	0	6.24761e-05
Tics_Tourettes	0	0	0	7.13395e-06	2.28592e-05
Viral_Hepatitis_B	0	0	0	6.89147e-06	3.09958e-05
Acute_Renal_Failure	0	0	0	0	4.12341e-06
Degenerative_Dementia	0	0	0	0	1.91774e-05
Pancreatic_Cancer	0	0	0	0	4.6338e-07
Graves_Disease	0	0	0	0	3.42075e-05
Generalized_Digestive_Cancer	0	0	0	0	1.24847e-05
Hereditary_Blepharophimosis	0	0	0	0	3.84145e-06
Myoneural_Disorders	0	0	0	3.52475e-06	0.00128908
Autism	0	0	0	0	1.81763e-07
Acrocephalosyndactyly	0	0	0	0	1.8004e-06
Prader_Willi_Syndrome	0	0	0	0	2.91909e-06
Prostate_Cancer	0	0	0	0	0
Urethral_Disorder	0	0	0	9.365e-06	3.62788e-05
Copper_Metabolism_Disorder	0	0	0	0	0.000242653
Spinocerebellar_Ataxia	0	0	0	0	4.12341e-06
Atherosclerosis	0	0	0	3.0227e-06	0.000695221
Pure_Hypercholesterolemia	0	0	0	0	0
Benign_Urinary_Neoplasm	0	0	0	1.36323e-07	4.32163e-05
Klippel_Feil_Syndrome	0	0	0	0	1.4797e-05
Pulmonary_Embolism_Infarction	0	0	0	1.06139e-05	6.97541e-05
Lysosomal_Storage_Disease	0	0	0	0	1.99939e-05
Hereditary_Stomatocytosis	0	0	0	0	4.22671e-06
Respiratory_System_Cancer	0	0	0	0	6.1504e-06
Melanoma	0	0	0	0	7.14111e-05
Gastrointestinal_Ulcer	0	0	0	6.56528e-05	0.000320709
Congenital_Aphakia	0	0	0	0	1.55368e-06
Respiratory_Congenital_Anomaly	0	0	0	0	1.41636e-05
Viral_Hepatitis_C	0	0	0	0	2.11614e-05
Anterior_Eye_Anomaly	0	0	0	0	8.03158e-06
Carinoid_Neoplasm	0	0	0	0	5.48379e-06
Neonatal_Disease	0	0	0	1.20452e-05	0.000325716
Urinary_Calculus	0	0	0	1.24805e-07	0.000324417
Thyroid_Cancer	0	0	0	0	4.2666e-07
Stomach_Cancer	0	0	0	5.92805e-07	7.04366e-06
Mood_Disorder	0	0	0	0	0.000321612
Generalized_Lipidoses	0	0	0	6.81386e-07	0.00344337
Neural_Tube_Defect	0	0	0	1.64733e-07	4.94618e-05
STI	0	0	0	1.44872e-05	0.000215692
Lung_Cancer	0	0	0	0	1.68928e-07
General_Paralysis	0	0	0	4.53782e-06	0.0112137
Renal_Glycosuria	0	0	0	0	6.29414e-06
Familial_Dysautonomia_Related_Conditions	0	0	0	0	0.000592368
Ruvalcaba.Myhre_Syndrome	0	0	0	0	1.60938e-06
Syndrome_with_Pervasive_Congenital_Anomalies	0	0	0	3.91548e-06	9.84959e-06
Myotonic_Muscular_Dystrophy	0	0	0	0	0.000333754
Other_Corticoadrenal_Disorder	0	0	0	0	0.000169472
Cri.Du.Chat_Syndrome	0	0	0	0	7.78952e-07
Polymorphonuclear_Neutrophils_Disorders	0	0	0	8.38915e-06	3.19623e-05
Indeterminate_Sex_Pseudohermaphroditism	0	0	0	0	3.09256e-06
Multiple_Myeloma	0	0	0	0	2.82978e-05
Other_Inherited_Amino_Acid_Metabolic_Disorder	0	0	0	0	1.36799e-05
Hemiplegia	0	0	0	0	7.38163e-05
Intellectual_Disability	0	0	0	2.75879e-06	0.000141489
Edwards_Syndrome	0	0	0	0	6.17802e-06
Hyperaldosteronism	0	0	0	0	3.93873e-06
Spinal_Chord_Degeneration	0	0	0	1.24059e-05	0.00227892
Cyclic_Neutropenia	0	0	0	0	6.88706e-06
Streptococcal_Infection	0	0	0	1.70374e-05	0.000162688
Non-Specific_Leukemia	0	0	0	0	6.52832e-06
MENIIA	0	0	0	0	0
Bladder_Cancer	0	0	0	0	2.43263e-06
Cardiac_Congenital_Anomaly	0	0	0	2.48163e-05	0.000212955
Paranoia	0	0	0	0	3.51794e-06
Macular_Degeneration	0	0	0	1.25171e-07	0.000392103
MENI	0	0	0	0	1.26028e-05
Purine_Pyrimidine_Metabolic_Disorder	0	0	0	0	3.81624e-06
Hereditary_Harartoses	0	0	0	2.31384e-06	2.88873e-05
Stuttering	0	0	0	0	0
Specified_Childhood_Cerebral_Degeneration	0	0	0	0	1.09527e-06
Dwarfism_of_Unknown_Etiology	0	0	0	0	0.000180852
Developmental_Delay	0	0	0	0	2.46616e-06
General_Dementia	0	0	0	0	3.58439e-05
Myeloproliferative_Disease	0	0	0	1.63192e-05	0.00051502
Otosclerosis	0	0	0	4.43753e-06	6.23264e-05
Pancreatic_Disease	0	0	0	0	4.782e-07
Cystic_Fibrosis	0	0	0	0	9.12395e-06
Cushings_Syndrome	0	0	0	0	0
Disorders_of_Fatty_Acid_Oxidation	0	0	0	0	3.86755e-06
Ovarian_Cancer	0	0	0	0	2.05819e-05
Non-Specific_Prostate_Disease	0	0	0	0	1.77397e-06
Choroidal_Disorders	0	0	0	5.85211e-06	2.71679e-05
Acquired_Hemolytic_Anemias	0	0	0	0	1.0363e-05
Hereditary_Spastic_Paraplegia	0	0	0	0	2.47309e-05
Radiation_Sensitivity	0	0	0	0	1.66424e-05
Intestinal_Cancer	0	0	0	0	3.30856e-06
Acne	0	0	0	0	0.000316443
Female_Genital_Cancer	0	0	0	0	0.000221559
Dermatitis_Herpetiformis	0	0	0	3.21086e-06	8.49203e-05
Carcinoid_Syndrome	0	0	0	0	1.49067e-05
Parathyroid_Disorder	0	0	0	0	0.000113866
Ellis_Van_Creveld_Syndrome	0	0	0	0	1.23308e-05
Porphyrin_Metabolic_Disorder	0	0	0	0	5.47613e-05
Varicose_Veins	0	0	0	7.77728e-06	5.11323e-05
Hereditary_Polycythemia_Vera	0	0	0	0	1.26028e-05
Hepatobiliary_Congenital_Anomaly	0	0	0	0	1.44319e-05
Mucopolysaccharidosis	0	0	0	0	1.92582e-06
Viral_Hepatitis_A	0	0	0	3.26343e-06	2.46558e-05
Non-Specific_Genitourinary_Congenital_Anomaly	0	0	0	2.27117e-05	0.000101361
Chronic_Liver_Disease	0	0	0	4.66325e-05	0.000439087
Benign_Thyroid_Neoplasm	0	0	0	0	2.2379e-06
Dissociative_Disorder	0	0	0	0	2.3947e-06
Mycobacterial_Disease	0	0	0	0	4.91834e-06
Homocystinuria	0	0	0	3.06865e-06	0.000162036
Non-Specific_Humoral_Deficiency	0	0	0	0	3.00304e-05
Goiter	0	0	0	7.85062e-05	0.000260629
Erythematous_Disorder	0	0	0	0	9.79692e-06
Kawasaki_Disease	0	0	0	0	1.78128e-05
Secondary_Malignant_Neoplasm	0	0	0	0	7.354e-07
Unspecified_Middle_Ear_Mastoid_Diseases	0	0	0	0	2.88873e-05
Unspecified_Diabetes_Mellitus	0	0	0	0	0.000177333
Brain_Cancer	0	0	0	0	4.18134e-06
Spinal_Muscular_Atrophy	0	0	0	0	0.00206911
Non-Specific_Neurologic_Congenital_Anomaly	0	0	0	0	0.00014132
Cataract	0	0	0	0.000534791	0.0070225
Hyper_IgM_Immunodeficiency	0	0	0	0	0.000115549
Dejerine_Sottas_Disease	0	0	0	0	0
Personality_Disorder	0	0	0	0	6.23591e-06
Metabolic_Syndrome_X	0	0	0	8.24191e-06	0.000307822
Congenital_Nail_Anomaly	0	0	0	1.86105e-07	9.84808e-06
Epilepsy_Related_Disorders	0	0	0	7.00711e-07	0.000667829
Menstrual_Disorder	0	0	0	0	0.00604595
Disease_of_the_Male_Reproductive_Organs	0	0	0	0	0.000365446
Aromatic_Amino_Acid_Metabolism_Disorder	0	0	0	1.32298e-06	1.06063e-05
Aplastic_Anemia	0	0	0	0	9.90294e-06
General_Cerebral_Degeneration	0	0	0	1.94157e-05	0.000288873
Multiple_Epiphyseal_Dysplasia	0	0	0	7.08472e-07	8.29018e-06
Cerebral_Lipidoses	0	0	0	0	5.43425e-06
Balanced_Translocation	0	0	0	0	1.24847e-05
Myotonia_Congenita	0	0	0	0	4.85012e-05
Tympanic_Membrane_Disorders	0	0	0	2.65501e-06	5.83658e-05
Alpha_1_Antitrypsin_Deficiency	0	0	0	0	2.92694e-06
Hereditary_Hemochromatosis	0	0	0	0	7.8252e-06
Esophageal_Cancer	0	0	0	0	5.65957e-06
Arterial_Embolism_Thrombosis	0	0	0	8.76549e-06	8.62981e-05
Alzheimers_Disease	0	0	0	0	4.00824e-05
Unspecified_Childhood_Cerebral_Degeneration	0	0	0	0	6.41755e-07
Hodgkins_Disease	0	0	0	0	2.63573e-06
Benign_Uterine_Neoplasm	0	0	0	5.36652e-06	0.000668619
Hereditary_Hemorrhagic_Telangiectasia	0	0	0	0	0
Myocardial_Infarction	0	0	0	0	4.56396e-05
Thyroiditis	0	0	0	3.06348e-06	8.30275e-05
Polycystic_Liver_Disease	0	0	0	0	1.1027e-05
Hereditary_Elliptocytosis	0	0	0	3.7761e-07	6.78583e-06
Arterial_Dissection	0	0	0	0	3.91972e-06
Colorectal_Cancer	0	0	0	0	1.08024e-05
Wiskott.Alrich_Syndrome	0	0	0	0	1.64411e-06
Protozoan_Infection	0	0	0	1.2962e-05	4.64986e-05
Sexual_Dysfunction	0	0	0	1.1721e-05	6.41921e-05
Benign_Male_Genital_Neoplasm	0	0	0	0	1.06793e-05
Autoimmune_Polyglandular_Disorder	0	0	0	0	3.79442e-06
Leukodystropy	0	0	0	0	0
Unspecified_Autoimmune_Disease	0	0	0	2.59945e-05	0.000425396
Unspecified_Hepatitis	0	0	0	0	2.28198e-05
Adjustment_Disorder	0	0	0	0.00011198	0.00102639
Benign_Ovarian_Neoplasm	0	0	0	0	5.58653e-05
Unspecified_Amyloidosis	0	0	0	0	5.3923e-05
Other_Inherited_Myotonias	0	0	0	0	2.87719e-05
Congenital_Hypogammaglobulinemia	0	0	0	0	2.0732e-06
Hereditary_Progessive_Muscular_Dystrophy	0	0	0	0	0.0043915
Other_Lymphoid_Histiocytic_Cancers	0	0	0	0	7.57545e-06
Hirsutism	0	0	0	1.49863e-05	0.000135253
Disorders_of_Mitochondrial_Metabolism	0	0	0	0	0.000285022
Pituitary_Disorder	0	0	0	0	0.000137787
Male_Genital_Cancer	0	0	0	0	0.00727575
Autoimmune_Lymphoproliferative_Syndrome	0	0	0	3.71816e-07	2.1184e-05
Turners_Syndrome	0	0	0	0	7.52642e-06
Chronic_Venous_Hypertension	0	0	0	6.68003e-06	0.00117274
Parkinsons_Disease	0	0	0	0	2.20883e-05
Type_I_Diabetes_Mellitus	0	0	0	0	3.53459e-07
Cerebral_Cysts	0	0	0	0	0
Cardiomyopathy	0	0	0	0	2.32504e-05
Optic_Chiasm_Disorder	0	0	0	0	9.33052e-06
Hyperalimentation	0	0	0	0	1.39749e-05
Optic_Neuritis_Neuropathy	0	0	0	8.22005e-06	0.000146362
Kidney_Infection	0	0	0	2.46647e-05	0.000199971
Schizophrenia_Related_Psychosis	0	0	0	0	4.10723e-05
Hypotony_of_the_Eye	0	0	0	0	2.10545e-06
Pataus_Syndrome	0	0	0	6.58767e-07	6.49989e-06
Refsums_Disease	0	0	0	4.50642e-07	3.06068e-05
Glucocorticoid_Remediable_Aldosteronism	0	0	0	0	1.66913e-06
Polyclonal_Hypergammaglobulinemia	0	0	0	0	0
Eating_Disorder	0	0	0	0	5.31438e-07
Familial_Mediterranean_Fever	0	0	0	0	6.72254e-06
Cerebrovascular_Disease	0	0	0	0.000137957	0.00336634
Galactosemia	0	0	0	0	6.06578e-06
Severe_Combined_Immunodeficiency	0	0	0	0	3.84759e-06
Addisons_Disease	0	0	0	0	0.000100143
Medullary_Cystic_Kidney_Disease	0	0	0	0	7.28764e-06
Cervical_Cancer	0	0	0	0	1.95045e-05
Impulse_Control_Disorder	0	0	0	0	7.15279e-07
Encephalitis	0	0	0	0	0.000298502
Type_II_Diabetes_Mellitus	0	0	0	0	0.00135238
Tuberculosis	0	0	0	1.36019e-05	0.000121849
Erythromelalgia	0	0	0	1.58267e-06	0.000170998
Unspecified_Polyglandular_Disorder	0	0	0	1.51176e-06	0.000171398
Unspecified_Encephalopathy	0	0	0	1.02815e-05	0.000956467
Motor_Neuron_Disease	0	0	0	1.91258e-06	0.00752722
Klinefelters_Syndrome	0	0	0	0	0
Non-Specific_Peritoneal_Disorder	0	0	0	0	2.1737e-05
Septicemia	0	0	0	0	5.50425e-05
Peroxisomal_Disorders	0	0	0	0	1.3805e-06
Diamond.Blackfan_Anemia	0	0	0	0	9.00199e-06
Deviated_Nasal_Septum	0	0	0	5.87824e-05	0.000314411
Lymphoid_Leukemia	0	0	0	0	2.29569e-06
Histidinemia	0	0	0	0	2.94028e-06
Unspecified_Immune_Deficiency	0	0	0	0	5.94176e-05
Sarcoidosis	0	0	0	3.97873e-06	0.000134807
Disorders_of_Straight_Chain_Amino_Acid_Metabolism	0	0	0	0	2.95939e-05
Hirschsprungs_Disease	0	0	0	0	4.80181e-06
Primary_Carnitine_Deficiency	0	0	0	0	9.99857e-05
Unspecified_Behavioral_Development_Disorder	0	0	0	0	0.0023055
Escherichia_Coli_Infection	0	0	0	2.87088e-07	7.57677e-05
Secondary_Hereditary_Retinal_Dystrophy	0	0	0	1.11773e-06	9.58868e-06
Malnutrition	0	0	0	0	7.59593e-05
Paritial_Androgen_Insensitivity_Syndrome	0	0	0	0	3.09405e-06
G6PD	0	0	0	1.30863e-06	2.22412e-05
Bipolar_Disorder	0	0	0	0	6.2196e-07
PTSD	0	0	0	0	4.89323e-06
Pubertal_Dysfunction	0	0	0	0	5.7094e-06
Congenital_Ectodermal_Dysplasia	0	0	0	0	1.23308e-05
Chronic_Tonsillitis_Adenoiditis	0	0	0	0	3.53188e-05
Thyrotoxicosis	0	0	0	3.821e-06	6.69585e-05
CNS_Cancer	0	0	0	0	0.000100143
Globe_Disorders	0	0	0	1.36542e-07	1.25327e-05
OCD	0	0	0	0	6.52288e-07
Aniridia	0	0	0	0	3.63149e-07
Nephrotic_Syndrome	0	0	0	0	8.72941e-06
Bartters_Syndrome	0	0	0	0	2.77516e-06
Digeorges_Syndrome	0	0	0	0	3.84145e-06
Non-Specific_Chromosomal_Anomaly	0	0	0	0	1.01892e-05
Hereditary_Color_Blindness	0	0	0	0	5.65957e-06
Megaloblastic_Anemia	0	0	0	0	0.000101182
Genetic_Anomolies_of_Leukocytes	0	0	0	0	1.13504e-05
IgM_Immunodeficiency	0	0	0	0	3.06068e-05
Appendiceal_Disease	0	0	0	4.58133e-05	0.000154714
Anophthalmia_Mircopthalmia	0	0	0	0	1.26477e-05
Dopa_Responsive_Dystonia	0	0	0	0	0.000292411
Glaucoma	0	0	0	0.000122061	0.000677462
Hereditary_Night_Blindness	0	0	0	0	2.2062e-06
Phosphorus_Metabolism_Disorder	0	0	0	0	1.97293e-05
Papilledema	0	0	0	0	8.83247e-06
Hereditary_Face_Skull_Anomalies	0	0	0	0	0
Primary_Hereditary_Retinal_Dystrophy	0	0	0	6.20851e-06	1.6358e-05
Speech_Language_Disorder	0	0	0	0	4.41887e-06
Amino_Acid_Transport_Disorder	0	0	0	0	0
Chronic_Glomerulonephritis	0	0	0	0	1.94314e-05
Schwartz.Jampel_Syndrome	0	0	0	0	1.01892e-06
Smith.Magenis_Syndrome	0	0	0	0	1.80682e-06
Benign_CNS_Neoplasm	0	0	0	1.43956e-05	0.00023495
Benign_Intrathoracic_Neoplasm	0	0	0	0	0.000126028
Unspecified_Childhood_Psychoses	0	0	0	0	0
Downs_Syndrome	0	0	0	0	0
Pancytopenia	0	0	0	0	5.67367e-07
Lipoprotein_Deficiency	0	0	0	1.18654e-05	0.000166253
Hereditary_Spherocytosis	0	0	0	0	0
Congenital_Hypothyroidism	0	0	0	0	3.60079e-05
Hyperchylomicronemia	0	0	0	0	0.000217618
Eye_Cancer	0	0	0	0	5.33326e-06
Pagets_Disease	0	0	0	0	0
Male_Breast_Cancer	0	0	0	0	3.33789e-07
Nezelofs_Syndrome	0	0	0	0	3.84145e-06
Meningitis	0	0	0	0	9.62911e-05
MENIIB	0	0	0	0	1.01096e-06
Asthma	0	0	0	0	0
Non-Specific_Nephropathy	0	0	0	7.58906e-06	0.000270824
Osteopoikilosis	0	0	0	1.07204e-06	1.52681e-05
Hepatobiliary_Cancer	0	0	0	0	1.5659e-06
Acute_Glomerulonephritis	0	0	0	0	1.62024e-05
Kidney_Cancer	0	0	0	0	2.01016e-05
Hereditary_Lymphadema	0	0	0	0	0
Benign_Prostatic_Hyperplasia	0	0	0	0	1.83035e-05
General_Thrombocytopenia	0	0	0	2.34824e-05	0.000128308
Breast_Cancer	0	0	0	0	0.000114099
Growth_Hormone_Deficiency	0	0	0	0	3.10112e-06
Glycogenosis	0	0	0	0	0
Alveolar_Disease	0	0	0	0	3.78895e-05
Hereditary_Dental_Anomaly	0	0	0	3.08784e-06	1.80852e-05
Celiac_Disease	0	0	0	0	0
Conduct_Disorder	0	0	0	0	3.15829e-06
Multiple_Sclerosis_Other_Demyelinating_Disease	0	0	0	0	0.00148866
Helicobacter_Pylori_Infection	0	0	0	0	7.83421e-05
ADHD	0	0	0	0	9.31507e-05

## Sheet: 6_Lung
Disease_name	Minimum	1st_quartile	Median	3rd_quartile	Maximum
Emphysema_COPD	0.327106	0.503548	0.523355	0.538342	0.744735
Non-Specific_Pulmonary_Disorder	0.0467171	0.113957	0.120386	0.124981	0.133824
Pneumonia	0.0250371	0.0737086	0.0817319	0.0842468	0.0920492
Acute_Bronchitis	0.0215239	0.0333707	0.0359236	0.0374381	0.0425894
Non-Specific_Cardiovascular_Disease	0.00514135	0.0170669	0.0192236	0.0205658	0.0644659
Substance_Abuse	0.0052159	0.00890805	0.0159617	0.0207998	0.171888
General_Hypertension	0	0.0110066	0.0153188	0.0178781	0.054677
Pleuritis	0.0030842	0.0121278	0.012892	0.013587	0.0161258
Electrolyte_Acid_Base_Balance_Disorder	0.00493003	0.0090974	0.00972971	0.0101652	0.0112833
Cataract	0	0.00728381	0.00812279	0.00949328	0.0126499
Pulmonary_Heart_Disease	0.00231122	0.0058327	0.00800899	0.0129976	0.0184473
Alveolar_Disease	0.0011521	0.00581449	0.00620632	0.00652627	0.00781733
Atherosclerosis	0	0.00452969	0.00525348	0.00688094	0.150464
Cardiac_Dysrhythmia	0	0.00459539	0.0050623	0.00560196	0.0599461
Fungal_Infection	1.39065e-05	0.0042822	0.00483091	0.00551656	0.00666326
Osteoporosis	0.00203941	0.00372708	0.00430016	0.00451135	0.00611273
Septicemia	0.000841055	0.00384414	0.00424099	0.00460667	0.00511719
Non-Specific_Pain	0	3.73447e-06	0.00400778	0.00510254	0.0102301
Unspecified_White_Blood_Cell_Disease	0.00150172	0.00320847	0.00344357	0.00369445	0.00507581
Esophageal_Disease	0	0.00252337	0.0029733	0.00342134	0.00526828
Non-Rheumatic_Heart_Disease	0	0.00254903	0.00291511	0.00326838	0.0129028
Cerebrovascular_Disease	0	0.00236054	0.00285834	0.00365974	0.0226856
Non-Specific_Anemia	0	0.00226463	0.00284144	0.00331779	0.00717023
Non-Specific_Acquired_Musculoskeletal_Abnormality	0	0.00245174	0.002721	0.00290385	0.00365883
Non-Specific_Gastrointestinal_Disorder	0	0.00215244	0.00242627	0.00270237	0.0039222
Alpha_1_Antitrypsin_Deficiency	0	3.47113e-05	0.0023672	0.00423447	0.00860762
Functional_Digestive_Disorder	0.0015142	0.00204748	0.00228399	0.00245894	0.00293204
Peripheral_Vascular_Disease	0	0.00192736	0.0022506	0.0027538	0.0107658
Benign_Colon_Neoplasm	0	0.00183567	0.00209485	0.00231533	0.0033408
UTI	0	0.00173432	0.00206255	0.00239622	0.00336435
Acute_Renal_Failure	0	0.00181465	0.00205216	0.00247049	0.00431354
Osteoarthritis	0	0.00110369	0.00198785	0.00255339	0.00491955
Anxiety_Phobic_Disorder	0	0.001589	0.00197236	0.00235345	0.00582085
Hypotension	0	0.00173398	0.00183248	0.00196818	0.00323659
Cellulitis	0	0.00151387	0.00182353	0.00216698	0.00383105
Non-Specific_Osteopathy	0	0.00152352	0.00168066	0.00186926	0.00263957
Non-Specified_Cardiac_Ischemia	0	0.00141261	0.00161464	0.00207472	0.0373923
Hernia	0	0.00138289	0.00159447	0.00178231	0.00226474
Diverticulosis_Diverticulitis	0	0.00140312	0.00156141	0.0017735	0.00255569
General_Bacterial_Infection	0.000355345	0.00117841	0.00132446	0.00145252	0.00192316
Upper_Respiratory_Inflammation	0	0.00116949	0.00131902	0.00146253	0.00202346
Malnutrition	0.000205482	0.00119965	0.00130861	0.0015423	0.00179039
Non-Specific_Joint_Disorder	0	0	0.00126419	0.00228543	0.00406056
Aneurysm	0	0.000996411	0.00126242	0.00174831	0.00806913
Depression	0	0.000957266	0.0012046	0.00140328	0.00506298
General_Spondylosis_Spine_Disorder	0	4.75164e-05	0.00113963	0.00152861	0.00230163
Unspecified_Cancer	0	0.000971273	0.00112009	0.00124286	0.00553185
Type_II_Diabetes_Mellitus	0	0.000843409	0.00110573	0.00130744	0.00264149
Herpes_Zoster	0.000579612	0.00100157	0.00107574	0.00115328	0.00143718
Mycobacterial_Disease	7.2614e-05	0.000868312	0.00103518	0.00113709	0.00233349
Acute_Upper_Respiratory_Infection	0	0.000596832	0.00100106	0.00121702	0.00230013
Sleep_Apnea	0	0.000787208	0.000959234	0.00114305	0.141877
Unspecified_Encephalopathy	0	0.000864109	0.000958131	0.00109721	0.00177302
Non-Specific_Urinary_Disorder	0	0.000786099	0.000954469	0.00123622	0.00239012
Influenza	0	0.000831333	0.000944944	0.00105366	0.0012326
Gastrointestinal_Infection	0	0.000816382	0.000909583	0.00100315	0.00112704
Non-Specific_Arthritis	0	0.000716229	0.000843883	0.000934089	0.00158638
Biliary_Tract_Disease	0	0.000625958	0.00083689	0.000997834	0.00177802
Extrapyramidal_Abnormal_Movement_Disorders	0	0.000709352	0.000791773	0.000919456	0.00158532
Myocardial_Infarction	0	0.000649786	0.00075887	0.000930567	0.0209742
Benign_Intrathoracic_Neoplasm	0.00024063	0.000663516	0.000737471	0.000825579	0.00120506
Non-Specific_Skin_Disorder	0	0.000383066	0.000707725	0.000847719	0.00201583
Chronic_Sinusitis	0	0.00057838	0.000700552	0.000889244	0.00127419
Pulmonary_Embolism_Infarction	0	0.000567504	0.000654299	0.000760408	0.0228868
Gastritis_Duodenitis	0	0.000548691	0.000649239	0.00077474	0.00143567
Behcets_Syndrome	0.000239662	0.000552785	0.000645468	0.000735672	0.00108456
Carditis	7.32945e-05	0.000563098	0.000637061	0.00078144	0.00270076
Staphylococcus_Aureus_Infection	0.000101247	0.000520723	0.000614209	0.000709728	0.00118225
Tuberculosis	9.84924e-05	0.000439264	0.000592998	0.000769491	0.00103452
Benign_Prostatic_Hyperplasia	0	0.000466806	0.000586521	0.000739915	0.00201195
Larynx_Vocal_Chord_Disorders	0.000101196	0.000361878	0.000576272	0.000744125	0.00155269
Rheumatic_Heart_Disease	0	0.000503193	0.000567649	0.000643746	0.00264542
Unspecified_Neuropsychiatric_Disorder	0.000253199	0.000443509	0.000528433	0.00058499	0.00104738
Cardiac_Conduction_Disorder	0	0.000416659	0.000489281	0.000573846	0.00323146
Lung_Cancer	9.556e-05	0.00038702	0.000479362	0.000634001	0.0579354
Deep_Vein_Thrombosis	0	0.000366221	0.000475694	0.000586761	0.0188585
Unspecified_Neuropathy	0	0.00038503	0.000474572	0.000576232	0.000889495
Schizophrenia_Related_Psychosis	0	0.000350293	0.000452522	0.000501957	0.0259996
Respiratory_Congenital_Anomaly	9.154e-05	0.000340314	0.000437815	0.000588663	0.000842819
Myeloproliferative_Disease	0.000267524	0.000350584	0.00043064	0.000513175	0.000825871
Acquired_Other_Myopathies	0.000100714	0.000312055	0.000398189	0.000459384	0.000744972
Vascular_Insufficiency	0	0.00034851	0.000395152	0.000466446	0.00121571
Pancreatic_Disease	0	0.000308302	0.000364853	0.000450983	0.00144086
Acquired_Hypothyroidism	0	0	0.000359502	0.000467544	0.000974562
Non-Specific_Liver_Disease	5.68577e-06	0.000298027	0.000357731	0.000402118	0.000875504
General_Cerebral_Degeneration	0	0.000336723	0.000355316	0.000409126	0.000632966
External_Ear_Disorders	0	0.000294744	0.000354833	0.000407465	0.000564853
Secondary_Diabetes_Mellitus	0.000137503	0.000292417	0.000353043	0.000397637	0.00103732
Non-Specific_Nephropathy	0	0.00028325	0.000346103	0.000394533	0.000542134
Gastrointestinal_Ulcer	0	0.000257921	0.000336814	0.000406847	0.000654254
Muscle_Ligament_Disorder	0	0	0.000327545	0.000913805	0.00180099
Phlebitis_Thrombophlebitis	0	0.000252998	0.000307483	0.000355834	0.00301283
General_Thrombocytopenia	0	0.0002454	0.000295164	0.000361132	0.000550299
Other_Corticoadrenal_Disorder	0	0.000258566	0.000289931	0.000325134	0.000539682
Pernicious_or_B12_Deficiency_Anemia	0	0.000228136	0.000287878	0.000324138	0.000822724
Macular_Degeneration	0	0.000207566	0.000275748	0.00037865	0.000742247
Hearing_Loss	0	1.73612e-05	0.000249855	0.000361884	0.000988014
Non-Specific_Metabolic_Disorder	0	0.000185433	0.000243389	0.00027669	0.000548409
Esophagitis	0	0.000178936	0.000218174	0.000273983	0.000394988
Chronic_Upper_Respiratory_Infection	0	0.000130842	0.000207453	0.000259062	0.000495046
Cardiomyopathy	0	0.000153545	0.000204771	0.00025533	0.0169672
Chronic_Kidney_Disease	0	7.80623e-05	0.000203991	0.000296352	0.000826505
Bladder_Disorder	0	0.000153726	0.00019909	0.000256451	0.000787808
Breast_Disorder	0	0	0.000198475	0.000410015	0.000924423
Addisons_Disease	0	0.000158618	0.000190514	0.000259004	0.000380369
Oral_Soft_Tissue_Disease	0	0.000163779	0.000189767	0.000227211	0.000376925
Other_Infectious_Diseases	0	0.000139597	0.000163948	0.000191096	0.000265647
Abnormal_Spine_Curvature	0	0.000104301	0.000159612	0.000211762	0.000319753
General_Dementia	0	0.000110226	0.000157373	0.000209289	0.000513525
Keratosis	0	0	0.000157114	0.0003021	0.000936804
Spinal_Stenosis	0	0	0.000153834	0.000282867	0.00060832
Osteomyelitis	0	9.77684e-05	0.00014634	0.000170418	0.000327432
Brain_Damage	0	0.000112625	0.000145131	0.000201656	0.000486347
Streptococcal_Infection	0	0.000105131	0.000139537	0.00016667	0.000229306
Unspecified_Plasma_Protein_Metabolism_Disorder	3.97832e-05	0.000120457	0.000134749	0.000163205	0.000347761
Pituitary_Disorder	0	0.000100891	0.000119902	0.000147283	0.000252557
Arterial_Embolism_Thrombosis	0	7.92117e-05	0.000119508	0.000145292	0.00122749
Escherichia_Coli_Infection	0	9.58448e-05	0.000113511	0.000131491	0.000169134
Vasculitis	0	8.46419e-05	0.000111728	0.000148498	0.000200374
Sarcoidosis	0	6.43356e-05	0.000110518	0.000218692	0.0240414
Cardiac_Congenital_Anomaly	0	7.80066e-05	0.000110365	0.0001471	0.00107781
Non-Specific_Eye_Disorders	0	0	0.000103413	0.00018049	0.000324466
Polymorphonuclear_Neutrophils_Disorders	5.01645e-05	8.59878e-05	0.000103083	0.000128732	0.000248721
Benign_Oropharyngeal_Neoplasm	0	7.2169e-05	0.000101372	0.000122308	0.000248312
Salivary_Gland_Disease	0	6.52904e-05	9.84244e-05	0.000126826	0.000268687
Benign_Endocrine_Neoplasm	0	7.42867e-05	9.80207e-05	0.000116537	0.000166815
Epilepsy_Related_Disorders	0	7.33259e-05	9.75849e-05	0.000139323	0.000480502
Non-Melanoma_Skin_Cancer	0	0	9.16551e-05	0.000181348	0.000656509
Thyrotoxicosis	0	6.97502e-05	8.77418e-05	0.000117202	0.000217407
Unspecified_Hematological_Disorder	0	6.87174e-05	8.6933e-05	0.000113703	0.000962052
Unspecified_Autoimmune_Disease	0	6.68464e-05	8.46715e-05	0.000108786	0.000161773
Alzheimers_Disease	0	6.48532e-05	8.37719e-05	0.000122315	0.000270352
Rheumatoid_Arthritis_Related_Conditions	0	0	8.3527e-05	0.000108865	0.000273653
Non-Specific_Genitourinary_Congenital_Anomaly	0	6.61872e-05	8.30841e-05	0.000105953	0.00017005
Non-Specific_Humoral_Deficiency	0	6.12361e-05	7.67667e-05	9.87105e-05	0.0115253
Inflammatory_Toxic_Neuropathy	0	5.35538e-05	7.60245e-05	0.000104269	0.000165273
Tongue_Disease	0	5.5072e-05	7.51295e-05	8.95684e-05	0.000167664
Non-Specific_Sugar_Metabolism_Disorder	0	4.10658e-05	7.49268e-05	0.000102566	0.000176087
Chronic_Liver_Disease	0	0	7.29751e-05	0.000120859	0.000382707
Non-Specific_Dental_Disorder	0	5.47358e-05	7.17155e-05	9.20612e-05	0.000950972
Glaucoma	0	0	7.1637e-05	0.000159829	0.000548706
Spleen_Disease	0	5.62733e-05	7.0717e-05	8.66348e-05	0.000155713
Eyelid_Disorders	0	4.78965e-05	6.96226e-05	9.21937e-05	0.000166858
Purpura_Other_Hemorrhagic_Conditions	0	5.26979e-05	6.66922e-05	8.29007e-05	0.000267745
Phosphorus_Metabolism_Disorder	1.85397e-05	5.78287e-05	6.61877e-05	7.79578e-05	0.000105031
General_Viral_Infection	0	0	6.54203e-05	0.000129443	0.000259954
Non-Specific_Peritoneal_Disorder	0	4.72777e-05	6.31927e-05	7.48931e-05	0.000114834
Circulating_Enzyme_Deficiency	0	1.0204e-05	6.20653e-05	0.00132433	0.00236892
Kidney_Infection	0	1.89784e-05	6.19827e-05	8.97856e-05	0.00016803
Non-Specific_Gingival_Peridontal_Disorder	0	3.45106e-05	6.09222e-05	8.69947e-05	0.000467962
Non-Specific_Immune.Related_Skin_Disorder	0	2.01129e-06	5.92149e-05	0.000108335	0.000296089
Atopic_Contact_Dermatitis	0	0	5.49136e-05	0.000176506	0.000751361
Sleep_Disorder	0	0	5.34469e-05	9.24768e-05	0.00252069
Vascular_Congenital_Anomaly	0	3.68996e-05	5.32986e-05	6.42884e-05	0.000229928
Hyperalimentation	0	3.15865e-05	5.25433e-05	9.56375e-05	0.000209136
Oro_Naso_Pharyngeal_Cancer	0	3.493e-05	4.9508e-05	6.54279e-05	0.01431
Peritonitis_Retroperitoneal_Infection	0	1.91164e-05	4.72718e-05	7.07926e-05	0.000146429
Lymphatic_Disorder	0	0	4.66958e-05	8.7507e-05	0.000331205
Psoriasis_Related_Disorders	0	0	4.56935e-05	6.39484e-05	0.00016506
Skin_Infection	0	0	4.50446e-05	7.02354e-05	0.000156056
Unspecified_Immune_Disorder	0	2.44065e-05	4.44377e-05	6.98757e-05	0.000291036
Cystic_Fibrosis	0	2.90861e-05	4.22641e-05	5.44138e-05	0.0158246
Acquired_Coagulation_Defect	0	0	3.82979e-05	5.62347e-05	0.000669565
Unspecified_Benign_Neoplasm	0	2.42839e-05	3.73438e-05	5.40556e-05	0.000155635
Unspecified_Congenital_Anomaly	0	2.36391e-05	3.61184e-05	5.47195e-05	0.000309032
General_Paralysis	0	2.40652e-05	3.48301e-05	5.18455e-05	0.000184218
Mood_Disorder	0	1.94269e-05	3.47435e-05	4.72496e-05	0.00129892
Ocular_Musculoskeletal_Disorder	0	0	3.46162e-05	6.21166e-05	0.000121987
Non-Specific_Digestive_Congenital_Anomaly	0	1.6851e-05	3.39384e-05	4.90072e-05	7.59401e-05
Radiation_Sensitivity	0	2.29844e-05	3.28691e-05	5.48141e-05	0.000261731
Infestation	0	1.88104e-05	3.25919e-05	4.14423e-05	0.000126993
Eye_Infection	0	0	3.23998e-05	9.15608e-05	0.000221296
Unspecified_Immune_Deficiency	0	1.7876e-05	3.1425e-05	4.79636e-05	0.00305276
Neonatal_Disease	0	1.63561e-05	2.94602e-05	3.85169e-05	6.86488e-05
Genetic_Anomolies_of_Leukocytes	0	2.22127e-05	2.86058e-05	3.49406e-05	4.40914e-05
Nephrotic_Syndrome	0	1.96056e-05	2.8569e-05	3.54442e-05	5.02243e-05
Spinal_Chord_Degeneration	0	1.58244e-05	2.58064e-05	4.02501e-05	0.000205017
Conjunctival_Disorders	0	0	2.4046e-05	5.47029e-05	0.000106551
Poliomyelitis	0	1.33799e-05	2.35785e-05	3.71937e-05	0.000740793
Colorectal_Cancer	0	0	2.22847e-05	3.0526e-05	0.0309013
Parasitic_Infection	0	1.50292e-05	2.18512e-05	3.09088e-05	6.95676e-05
Parkinsons_Disease	0	1.40095e-05	2.12102e-05	3.08699e-05	0.000132618
Goiter	0	0	2.11361e-05	8.08471e-05	0.000174322
Secondary_Malignant_Neoplasm	0	4.91153e-07	2.06268e-05	3.5203e-05	0.00713292
Meningitis	0	1.14516e-05	2.02302e-05	3.41871e-05	7.23854e-05
Degenerative_Dementia	0	1.28021e-05	2.0227e-05	2.51213e-05	5.11379e-05
Intellectual_Disability	0	0	1.7837e-05	3.0318e-05	5.9458e-05
Pancytopenia	0	7.90637e-06	1.71166e-05	2.73464e-05	0.000131183
Hereditary_Polycythemia_Vera	0	1.21564e-05	1.70198e-05	2.76509e-05	5.87529e-05
Hereditary_Corneal_Dystrophy	0	0	1.62632e-05	3.31453e-05	7.41763e-05
Disorders_of_Straight_Chain_Amino_Acid_Metabolism	0	1.0715e-05	1.53873e-05	2.10706e-05	4.08797e-05
Orbit_Disorders	0	0	1.43672e-05	2.19291e-05	4.42604e-05
Hepatobiliary_Congenital_Anomaly	0	6.73292e-06	1.42383e-05	2.03277e-05	2.8919e-05
Hemiplegia	0	0	1.37802e-05	2.40103e-05	0.000417328
Non-Specific_Congenital_Musculoskeletal_Anomaly	0	0	1.36472e-05	4.09853e-05	0.000152586
Intrathoracic_Organ_Cancer	0	8.04459e-06	1.30978e-05	2.42775e-05	0.000489704
Urinary_Calculus	0	0	1.25889e-05	0.000106917	0.000185869
Paranoia	0	6.29853e-06	1.21872e-05	1.73373e-05	0.000913366
Spirochetal_Infection	0	0	1.1404e-05	1.64698e-05	3.90188e-05
Aplastic_Anemia	0	0	9.51579e-06	1.51314e-05	0.000131084
Respiratory_System_Cancer	0	3.95965e-06	9.29525e-06	1.31842e-05	0.000422425
Osteopetrosis	0	5.47167e-06	8.57175e-06	1.20378e-05	0.000206677
Long_QT_Syndrome	0	0	8.46862e-06	1.49045e-05	5.13104e-05
Vitreous_Body_Disorder	0	0	7.89821e-06	8.2662e-05	0.000189762
Myoneural_Disorders	0	0	7.63008e-06	1.60755e-05	4.69879e-05
Disorders_of_Urea_Cycle_Metabolism	0	7.6498e-07	6.75669e-06	1.04406e-05	2.80878e-05
Connective_Tissue_Infection	0	0	6.33171e-06	2.0922e-05	5.25768e-05
Encephalitis	0	0	6.22114e-06	1.41336e-05	4.41444e-05
IgM_Immunodeficiency	0	0	3.98261e-06	6.93738e-06	5.56617e-05
CNS_Cancer	0	0	3.79208e-06	1.37134e-05	8.74399e-05
Non-Hodgkins_Lymphoma	0	0	3.31717e-06	2.67717e-05	0.0295711
Non-Specific_Prostate_Disease	0	0	3.23204e-06	3.18763e-05	0.000111646
Bladder_Cancer	0	0	2.97114e-06	2.14996e-05	8.66208e-05
Unspecified_Cerebellar_Disease	0	0	1.66446e-06	1.17018e-05	2.81667e-05
Hereditary_Harartoses	0	0	9.39357e-07	6.96894e-06	1.6417e-05
Visual_Pathway_Cortex_Disorder	0	0	0	0	5.8024e-06
IgA_Immunodeficiency	0	0	0	0	0.000235556
Hereditary_Breast_Cancer	0	0	0	0	0
Pure_Hyperglyceridemia	0	0	0	0	3.02196e-07
Congenital_Hair_Anomaly	0	0	0	0	0
Disorders_of_Iris_Ciliary_Body	0	0	0	7.14286e-06	2.70119e-05
Congenital_Neutropenia	0	0	0	0	1.41774e-06
Huntingtons_Chorea	0	0	0	0	3.35674e-06
Non-Specific_Autosomal_Abnormality	0	0	0	0	4.70171e-06
Lupus_Erythematosus	0	0	0	0	3.40511e-05
Septic_Arthritis	0	0	0	3.4434e-06	4.42604e-05
Eustachian_Tube_Disorder	0	0	0	0	9.49323e-07
Corns_Callosites	0	0	0	1.18907e-05	9.45515e-05
Chronic_Progressive_External_Ophthalmoplegia	0	0	0	0	2.82103e-06
Hereditary_Hemoglobin_Disease	0	0	0	0	1.40833e-06
Non-Specific_Nasal_Throat_Disorder	0	0	0	0	4.12867e-06
Common_Variable_Immunodeficiency	0	0	0	0	0.0128672
Fasciitis	0	0	0	0	5.59697e-07
Kaposis_Sarcoma	0	0	0	3.59882e-07	7.81539e-06
Branched_Chain_Amino_Acid_Metabolism_Disorder	0	0	0	0	5.1242e-06
Polycystic_Kidney_Disease	0	0	0	0	9.84178e-07
Ulcerative_Colitis	0	0	0	0	3.55083e-05
Corneal_Disorders	0	0	0	0	5.08147e-05
Neurofibromatosis	0	0	0	0	1.39961e-05
Secondary_Arthropathy	0	0	0	0	1.42528e-05
Myeloid_Leukemia	0	0	0	0	5.26056e-05
Female_Genital_Congenital_Anomaly	0	0	0	0	3.39132e-06
Mixed_Hyperlipidemia	0	0	0	0	0.00144823
Sideroblastic_Anemia	0	0	0	0	0
Friedreichs_Ataxia	0	0	0	0	0
Tuberous_Sclerosis	0	0	0	0	2.15934e-05
Ear_Infection	0	0	0	7.91757e-05	0.000439023
Lipodystrophy	0	0	0	0	5.06797e-07
Velo_Cardio_Facial_Syndrome	0	0	0	0	1.9305e-06
Learning_Disorder	0	0	0	0	3.59803e-06
Non-Specific_Congenital_Eye_Anomaly	0	0	0	3.23173e-06	2.84718e-05
Gestational_Pregnancy_Related_Disorder	0	0	0	0	0
Alopecia	0	0	0	0	2.34744e-06
Diabetes_Insipidus	0	0	0	0	1.69016e-05
Varicella_Infection	0	0	0	7.63025e-06	2.85412e-05
Phenyketonuria	0	0	0	0	5.19838e-06
Hereditary_Thrombocytopenic_Purpura	0	0	0	0	0
Uterine_Cancer	0	0	0	0	4.65543e-07
Adrenogenital_Disorder	0	0	0	0	1.93644e-06
Familial_Adenomatous_Polyposis	0	0	0	0	0
Non-Specific_Thryroid_Disorder	0	0	0	2.67327e-05	8.76048e-05
Male_Genital_Congenital_Anomaly	0	0	0	0	5.67868e-06
Thymic_Disorders	0	0	0	5.29387e-06	1.95254e-05
Hereditary_Fructose_Intolerance	0	0	0	0	7.32455e-06
Optic_Disc_Disorder	0	0	0	0	1.59626e-05
HIV	0	0	0	0	1.12512e-05
Myasthenia_Gravis	0	0	0	0	1.26637e-05
Congenital_Pigmentary_Anomaly	0	0	0	0	5.3288e-06
Lipoma	0	0	0	0	0.000126688
Fragile_X_Syndrome	0	0	0	0	1.93644e-06
Childhood_Disintegrative_Disorder	0	0	0	0	1.89854e-06
Marfan_Syndrome	0	0	0	0	3.17341e-06
Congenital_Breast_Anomaly	0	0	0	0	1.78804e-06
CNS_Infection	0	0	0	6.23969e-06	2.18839e-05
Prion_Disease	0	0	0	0	1.22501e-06
Hereditary_Muscular_Dystrophy	0	0	0	0	0
Endocrine_Cancer	0	0	0	1.24934e-06	2.24967e-05
Tics_Tourettes	0	0	0	0	3.0094e-06
Viral_Hepatitis_B	0	0	0	0	1.7676e-05
Dermatomyositis_Polymyositis	0	0	0	1.14219e-05	0.00897866
Pancreatic_Cancer	0	0	0	0	1.53443e-05
Graves_Disease	0	0	0	0	7.33005e-06
Generalized_Digestive_Cancer	0	0	0	0	2.23589e-05
Hereditary_Blepharophimosis	0	0	0	0	0
Autism	0	0	0	0	0
Hereditary_Sensory_Neuropathy	0	0	0	6.91298e-06	2.27703e-05
Peripheral_Nerve_Disorder	0	0	0	0.000102121	0.000595203
Acrocephalosyndactyly	0	0	0	0	4.84812e-07
Prader_Willi_Syndrome	0	0	0	0	3.05095e-05
Prostate_Cancer	0	0	0	0	9.85926e-06
Urethral_Disorder	0	0	0	1.19175e-05	3.31057e-05
Copper_Metabolism_Disorder	0	0	0	0	5.03645e-07
Spinocerebellar_Ataxia	0	0	0	0	4.83534e-06
Pure_Hypercholesterolemia	0	0	0	0	0
Benign_Urinary_Neoplasm	0	0	0	0	2.8334e-05
Klippel_Feil_Syndrome	0	0	0	0	0
Lysosomal_Storage_Disease	0	0	0	0	6.27062e-06
Complex_Regional_Pain_Syndrome	0	0	0	0	1.70129e-05
Hereditary_Stomatocytosis	0	0	0	0	5.67527e-06
Melanoma	0	0	0	0	8.76819e-07
Congenital_Aphakia	0	0	0	0	1.02e-06
Viral_Hepatitis_C	0	0	0	1.46122e-05	0.000139436
Anterior_Eye_Anomaly	0	0	0	0	5.34356e-07
Carinoid_Neoplasm	0	0	0	1.85646e-06	0.00016002
Lichen	0	0	0	0	2.05535e-05
Thyroid_Cancer	0	0	0	0	0
Stomach_Cancer	0	0	0	1.97536e-06	2.23589e-05
Generalized_Lipidoses	0	0	0	0	2.97408e-05
Carbuncle_Furuncle	0	0	0	2.50313e-05	6.5334e-05
Neural_Tube_Defect	0	0	0	0	4.08086e-06
STI	0	0	0	0	8.5768e-05
Chondrocalcinosis	0	0	0	0	2.02589e-05
Renal_Glycosuria	0	0	0	0	2.65728e-05
Familial_Dysautonomia_Related_Conditions	0	0	0	0	1.79902e-06
Congenital_Anomaly_of_Skull_Neck	0	0	0	0	1.65147e-05
Ruvalcaba.Myhre_Syndrome	0	0	0	0	9.18241e-07
Syndrome_with_Pervasive_Congenital_Anomalies	0	0	0	0	1.29926e-05
Myotonic_Muscular_Dystrophy	0	0	0	0	3.16869e-05
Cri.Du.Chat_Syndrome	0	0	0	0	4.66751e-07
Indeterminate_Sex_Pseudohermaphroditism	0	0	0	0	1.90398e-06
Multiple_Myeloma	0	0	0	0	0.0147491
Other_Inherited_Amino_Acid_Metabolic_Disorder	0	0	0	3.68365e-07	1.23095e-05
Benign_Eye_Neoplasm	0	0	0	0	1.84411e-05
Edwards_Syndrome	0	0	0	0	1.05916e-06
Hyperaldosteronism	0	0	0	0	0
Cyclic_Neutropenia	0	0	0	0	1.05211e-05
Non-Specific_Leukemia	0	0	0	0	0.000306796
MENIIA	0	0	0	0	9.38977e-07
Rectal_Anal_Disorder	0	0	0	0	3.91419e-05
Ichthyosis_Congenita	0	0	0	2.22017e-06	1.86866e-05
Epidermolysis_Bullosa	0	0	0	0	2.66193e-05
MENI	0	0	0	0	2.85056e-06
Purine_Pyrimidine_Metabolic_Disorder	0	0	0	0	3.93671e-05
Sjogrens_Syndrome	0	0	0	0	9.79684e-06
Stuttering	0	0	0	0	0
Specified_Childhood_Cerebral_Degeneration	0	0	0	0	8.4169e-07
Dwarfism_of_Unknown_Etiology	0	0	0	0	2.70134e-05
Developmental_Delay	0	0	0	0	1.58874e-06
Otosclerosis	0	0	0	0	1.0062e-05
Cushings_Syndrome	0	0	0	0	0
Disorders_of_Fatty_Acid_Oxidation	0	0	0	0	0
Ovarian_Cancer	0	0	0	4.97263e-06	1.76755e-05
Choroidal_Disorders	0	0	0	0	1.90398e-06
Acquired_Hemolytic_Anemias	0	0	0	0	9.65541e-06
Polyostotic_Fibrous_Dysplasia_of_Bone	0	0	0	0	0
Hereditary_Spastic_Paraplegia	0	0	0	0	9.76924e-07
Intestinal_Cancer	0	0	0	0	6.48846e-05
Acne	0	0	0	0	4.73249e-07
Female_Genital_Cancer	0	0	0	0	5.04171e-05
Dermatitis_Herpetiformis	0	0	0	0	1.24934e-05
Other_Viral_Hepatitis	0	0	0	1.56544e-05	7.38752e-05
Photodermatitis	0	0	0	0	5.81369e-06
Carcinoid_Syndrome	0	0	0	0	9.51349e-05
Parathyroid_Disorder	0	0	0	0	1.69e-05
Ellis_Van_Creveld_Syndrome	0	0	0	0	8.18628e-07
Porphyrin_Metabolic_Disorder	0	0	0	0	1.0826e-05
Varicose_Veins	0	0	0	0	7.74574e-07
Mucopolysaccharidosis	0	0	0	0	1.8091e-06
Herpes_Simplex	0	0	0	0	6.90091e-05
Viral_Hepatitis_A	0	0	0	0	1.91919e-05
Benign_Thyroid_Neoplasm	0	0	0	0	1.00719e-05
Unspecified_Lipid_Metabolism_Disorder	0	0	0	1.00871e-05	0.000267721
Dissociative_Disorder	0	0	0	0	0
Homocystinuria	0	0	0	0	5.89183e-06
Erythematous_Disorder	0	0	0	0	4.32213e-06
Kawasaki_Disease	0	0	0	0	1.6066e-05
Unspecified_Middle_Ear_Mastoid_Diseases	0	0	0	0	1.35829e-05
Unspecified_Diabetes_Mellitus	0	0	0	0	3.16424e-06
Brain_Cancer	0	0	0	0	4.29641e-05
Spinal_Muscular_Atrophy	0	0	0	9.60087e-07	0.000618064
Non-Specific_Neurologic_Congenital_Anomaly	0	0	0	0	1.35829e-05
Hyper_IgM_Immunodeficiency	0	0	0	0	8.32203e-05
Dejerine_Sottas_Disease	0	0	0	0	0
Personality_Disorder	0	0	0	0	0.00034382
Metabolic_Syndrome_X	0	0	0	0	0
Arthropod.Borne_Diseases	0	0	0	0	0
Congenital_Nail_Anomaly	0	0	0	0	0
Menstrual_Disorder	0	0	0	0	4.69445e-07
General_Osteochondropathy	0	0	0	0	9.69625e-07
Disease_of_the_Male_Reproductive_Organs	0	0	0	0	0.000238735
Aromatic_Amino_Acid_Metabolism_Disorder	0	0	0	0	8.56793e-06
Cranial_Nerve_Disorder	0	0	0	0	0.000115455
Autonomic_System_Disorder	0	0	0	0	2.96152e-05
Multiple_Epiphyseal_Dysplasia	0	0	0	0	4.50217e-06
Cerebral_Lipidoses	0	0	0	0	7.86959e-05
Balanced_Translocation	0	0	0	0	9.0455e-07
Myotonia_Congenita	0	0	0	0	9.50691e-07
Benign_Breast_Neoplasm	0	0	0	0	4.55721e-05
Unspecified_Endocrine_Disorder	0	0	0	0	9.40343e-07
Tympanic_Membrane_Disorders	0	0	0	6.74326e-06	4.16206e-05
Hereditary_Hemochromatosis	0	0	0	0	0.0013826
Esophageal_Cancer	0	0	0	5.56354e-06	6.70655e-05
Vitamin_Toxicity	0	0	0	0	7.37824e-06
Allergic_Rhinitis	0	0	0	0	1.16186e-06
Unspecified_Childhood_Cerebral_Degeneration	0	0	0	0	4.80237e-07
Hodgkins_Disease	0	0	0	0	0.00528918
Benign_Uterine_Neoplasm	0	0	0	0	0
Hereditary_Hemorrhagic_Telangiectasia	0	0	0	0	0
Osteogenesis_Imperfecta	0	0	0	0	7.09834e-06
Thyroiditis	0	0	0	0	3.0094e-06
Polycystic_Liver_Disease	0	0	0	0	6.32848e-06
Hereditary_Elliptocytosis	0	0	0	0	1.08977e-05
Arterial_Dissection	0	0	0	0	5.04861e-05
Wiskott.Alrich_Syndrome	0	0	0	0	2.36624e-06
Protozoan_Infection	0	0	0	0	1.58348e-05
Sexual_Dysfunction	0	0	0	0	0
Benign_Male_Genital_Neoplasm	0	0	0	1.06331e-06	2.8584e-05
Viral_Warts_HPV	0	0	0	0	4.95579e-05
Autoimmune_Polyglandular_Disorder	0	0	0	0	3.32415e-06
Leukodystropy	0	0	0	0	0
Bone_Cancer	0	0	0	6.47773e-06	3.43817e-05
Localized_Adiposity	0	0	0	0	1.50072e-06
Hair_Related_Disease	0	0	0	0	9.74224e-07
Unspecified_Hepatitis	0	0	0	0	7.92371e-06
Benign_Skin_Neoplasm	0	0	0	0	2.84775e-06
Adjustment_Disorder	0	0	0	0	4.89587e-05
Benign_Ovarian_Neoplasm	0	0	0	0	1.61297e-05
Unspecified_Amyloidosis	0	0	0	0	6.57284e-06
Reactive_Arthritis	0	0	0	0	1.5047e-06
Cystitis_Urethritis	0	0	0	0	0.000133808
Other_Inherited_Myotonias	0	0	0	0	1.51098e-06
Dyschromia	0	0	0	0	0
Congenital_Spine_Anomaly	0	0	0	1.53661e-05	3.93939e-05
Congenital_Hypogammaglobulinemia	0	0	0	0	0.000406906
Hereditary_Progessive_Muscular_Dystrophy	0	0	0	0	0.00145665
Chronic_Pruritus	0	0	0	0	9.53856e-05
Other_Lymphoid_Histiocytic_Cancers	0	0	0	0	2.10423e-05
Hirsutism	0	0	0	0	4.73814e-07
Disorders_of_Mitochondrial_Metabolism	0	0	0	0	3.76171e-06
Male_Genital_Cancer	0	0	0	0	2.0471e-05
Autoimmune_Lymphoproliferative_Syndrome	0	0	0	0	3.57608e-07
Turners_Syndrome	0	0	0	0	1.68338e-06
Chronic_Venous_Hypertension	0	0	0	8.59007e-06	6.04392e-05
Seborrheic_Dermatitis	0	0	0	2.26647e-07	7.29398e-05
Acquired_Retinal_Defects	0	0	0	3.58974e-05	0.000220838
Gout_Related_Crystal_Arthropathies	0	0	0	7.89103e-05	0.000615548
Benign_Digestive_Neoplasm	0	0	0	0	9.04355e-05
Type_I_Diabetes_Mellitus	0	0	0	0	4.10534e-05
Cerebral_Cysts	0	0	0	0	0
Inflammatory_Spondylopathies	0	0	0	0	3.8081e-05
Optic_Chiasm_Disorder	0	0	0	0	4.73223e-07
Psychogenic_Somatoform_Disorder	0	0	0	3.1873e-05	8.77926e-05
Optic_Neuritis_Neuropathy	0	0	0	0	0.000284392
Disease_of_the_Female_Reproductive_Organs	0	0	0	0	1.22076e-06
Hypotony_of_the_Eye	0	0	0	0	3.05992e-06
Refraction_Accomodation_Disorders	0	0	0	0	4.48067e-05
Pataus_Syndrome	0	0	0	0	0
Cataplexy_Narcolepsy	0	0	0	0	0.000147163
Refsums_Disease	0	0	0	0	4.57369e-07
Jaw_Disease	0	0	0	0	1.77518e-05
Migraine	0	0	0	0	4.80237e-07
Glucocorticoid_Remediable_Aldosteronism	0	0	0	0	1.83833e-06
Benign_Female_Genital_Neoplasm	0	0	0	0	8.74263e-07
Unspecified_Hyperlipidemia	0	0	0	0.00128644	0.017088
Polyclonal_Hypergammaglobulinemia	0	0	0	0	0
Eating_Disorder	0	0	0	0	0
Familial_Mediterranean_Fever	0	0	0	0	5.89183e-06
Galactosemia	0	0	0	0	9.46446e-07
Severe_Combined_Immunodeficiency	0	0	0	4.60614e-06	0.000344636
Disorder_of_the_Vestibular_System	0	0	0	0	7.47748e-05
Non-Specific_Congenital_Integumentary_Anomaly	0	0	0	0	7.14e-06
Medullary_Cystic_Kidney_Disease	0	0	0	0	3.26333e-06
Cervical_Cancer	0	0	0	0	1.87795e-06
Impulse_Control_Disorder	0	0	0	0	4.45088e-05
Food_Allergy	0	0	0	0	0
General_Ear_Disorder	0	0	0	0	6.49492e-05
Erythromelalgia	0	0	0	0	4.82251e-06
Unspecified_Polyglandular_Disorder	0	0	0	0	1.67646e-05
Non-Specific_Soft_Tissue_Disorder	0	0	0	2.30482e-05	6.78264e-05
Haemophilia_Related_Diseases	0	0	0	0	5.21848e-05
Acquired_Limb_Deformities	0	0	0	0	8.15209e-06
Unspecified_Recurrent_Headaches	0	0	0	0	9.45878e-07
Motor_Neuron_Disease	0	0	0	4.72337e-06	0.00209134
Klinefelters_Syndrome	0	0	0	0	4.83579e-07
Acute_Sinusitis	0	0	0	0.000162725	0.000640779
Sebaceous_Gland_Disorder	0	0	0	0	8.32893e-07
IBS	0	0	0	0	1.8091e-06
Peroxisomal_Disorders	0	0	0	0	0
Bone_Infection	0	0	0	0	2.47478e-05
Diamond.Blackfan_Anemia	0	0	0	0	2.49868e-06
Deviated_Nasal_Septum	0	0	0	4.83505e-06	0.000189915
Lymphoid_Leukemia	0	0	0	0	0.00509643
Histidinemia	0	0	0	0	2.05535e-06
Oro.Facial_Congenital_Anomaly	0	0	0	0	0
Hirschsprungs_Disease	0	0	0	0	9.04355e-06
Primary_Carnitine_Deficiency	0	0	0	0	2.32771e-06
Unspecified_Behavioral_Development_Disorder	0	0	0	0	1.47931e-06
Secondary_Hereditary_Retinal_Dystrophy	0	0	0	0	4.72939e-06
Eye_Inflammation	0	0	0	0	8.08695e-05
Non-Specific_Hemoglobinopathies	0	0	0	1.0155e-05	2.85207e-05
Paritial_Androgen_Insensitivity_Syndrome	0	0	0	0	0
G6PD	0	0	0	0	2.82103e-06
Bipolar_Disorder	0	0	0	0	0.13786
PTSD	0	0	0	0	0
Pubertal_Dysfunction	0	0	0	0	1.25735e-06
Congenital_Ectodermal_Dysplasia	0	0	0	0	4.53428e-07
Chronic_Tonsillitis_Adenoiditis	0	0	0	0	1.56207e-05
Ehlers_Danlos_Syndrome	0	0	0	0	4.75918e-07
Menopausal_Disorder	0	0	0	8.48678e-05	0.000409452
Vitamin_Deficiency	0	0	0	0	0.00024014
Overweight	0	0	0	0	7.33005e-07
Globe_Disorders	0	0	0	0	1.35186e-05
OCD	0	0	0	0	8.16675e-07
Aniridia	0	0	0	0	0
Bartters_Syndrome	0	0	0	0	9.50691e-07
Digeorges_Syndrome	0	0	0	0	2.75245e-06
Non-Specific_Chromosomal_Anomaly	0	0	0	0	1.21544e-05
Hereditary_Color_Blindness	0	0	0	0	4.65543e-07
Megaloblastic_Anemia	0	0	0	1.51083e-05	3.83789e-05
Connective_Tissue_Cancer	0	0	0	0	4.51562e-05
Nerve_Root_Plexus_Disorders	0	0	0	1.60271e-06	6.00295e-05
Appendiceal_Disease	0	0	0	6.19978e-06	7.42095e-05
Anophthalmia_Mircopthalmia	0	0	0	0	5.05032e-06
Benign_Bone_Connective_Tissue_Neoplasm	0	0	0	0	6.24691e-05
Dopa_Responsive_Dystonia	0	0	0	0	3.66993e-06
Hereditary_Night_Blindness	0	0	0	0	0
Non-Specific_Vascular_Disease	0	0	0	0	0.000463107
Chondrodystrophy	0	0	0	0	5.8024e-06
Papilledema	0	0	0	0	1.47627e-05
Charcot_Marie_Tooth_Disease	0	0	0	0	6.35497e-06
Hereditary_Face_Skull_Anomalies	0	0	0	0	0
Lactose_Intolerance	0	0	0	1.80055e-06	9.44811e-05
Lacrimal_System_Disorder	0	0	0	1.18354e-05	4.47619e-05
Primary_Hereditary_Retinal_Dystrophy	0	0	0	0	1.58478e-05
Speech_Language_Disorder	0	0	0	0	0
Amino_Acid_Transport_Disorder	0	0	0	0	0
Chronic_Glomerulonephritis	0	0	0	0	4.83234e-06
Schwartz.Jampel_Syndrome	0	0	0	0	2.76078e-05
Acquired_Visual_Disturbances	0	0	0	8.88054e-05	0.000370795
Hemangioma_Lymphangioma	0	0	0	0	3.76171e-06
Smith.Magenis_Syndrome	0	0	0	0	0
Benign_CNS_Neoplasm	0	0	0	0	3.35328e-05
Unspecified_Childhood_Psychoses	0	0	0	0	0
Downs_Syndrome	0	0	0	0	0
Iron_Metabolism_Disorder	0	0	0	0	0.00223798
Obesity	0	0	0	0	0.00137585
Lipoprotein_Deficiency	0	0	0	0	0
Hereditary_Spherocytosis	0	0	0	0	0
Congenital_Hypothyroidism	0	0	0	0	1.77365e-05
Hyperchylomicronemia	0	0	0	0	1.20878e-05
Eye_Cancer	0	0	0	0	5.94251e-06
Pagets_Disease	0	0	0	0	0
Male_Breast_Cancer	0	0	0	0	7.04167e-06
Nezelofs_Syndrome	0	0	0	0	1.91937e-06
MENIIB	0	0	0	0	4.69816e-07
Asthma	0	0	0	0	0
Sweat_Gland_Disorder	0	0	0	0	2.08324e-05
Osteopoikilosis	0	0	0	0	2.83934e-06
Hepatobiliary_Cancer	0	0	0	0	8.37362e-05
Acute_Glomerulonephritis	0	0	0	1.41788e-06	9.8736e-06
Kidney_Cancer	0	0	0	0	2.193e-05
Other_Inherited_Osteodystrophy	0	0	0	5.68352e-06	1.29664e-05
Hereditary_Lymphadema	0	0	0	0	0
Inner_Ear_Disorder	0	0	0	4.54589e-07	6.18064e-05
Breast_Cancer	0	0	0	0	5.91853e-05
Nail_Disease	0	0	0	6.8948e-05	0.000365599
Rosacea	0	0	0	0	3.80276e-06
Growth_Hormone_Deficiency	0	0	0	0	7.87343e-06
Glycogenosis	0	0	0	0	0
Hereditary_Dental_Anomaly	0	0	0	0	2.93202e-06
Celiac_Disease	0	0	0	0	0
Conduct_Disorder	0	0	0	0	0.000122093
Multiple_Sclerosis_Other_Demyelinating_Disease	0	0	0	0	0.0268657
Helicobacter_Pylori_Infection	0	0	0	0	1.62223e-05
Synovium_Tendon_Bursa_Disorder	0	0	0	0	2.60704e-05
Androgen_Insensitivity_Syndrome	0	0	0	0	2.34744e-06
ADHD	0	0	0	0	0

## Sheet: 7_Heart
Disease_name	Minimum	1st_quartile	Median	3rd_quartile	Maximum
Cardiac_Dysrhythmia	0.0128716	0.174344	0.194368	0.207985	0.356227
Atherosclerosis	0.0107106	0.174963	0.189541	0.203475	0.308071
Non-Specific_Cardiovascular_Disease	0.0293853	0.0931664	0.0998915	0.10542	0.155303
General_Hypertension	0	0.0522999	0.0654134	0.0813836	0.151904
Non-Rheumatic_Heart_Disease	0.0126188	0.0447144	0.0520757	0.0548456	0.0885335
Non-Specified_Cardiac_Ischemia	0.00419229	0.0464478	0.0506682	0.054282	0.0813418
Cardiomyopathy	0.00282433	0.0292076	0.0315688	0.0333195	0.0569119
Myocardial_Infarction	0.00200207	0.0234455	0.0251339	0.0269892	0.0399657
Cerebrovascular_Disease	0.00396497	0.0179818	0.0217602	0.0317948	0.157602
Unspecified_Hyperlipidemia	0	0.0109494	0.0202593	0.0240238	0.0722762
Non-Specific_Pulmonary_Disorder	0.0119651	0.017336	0.0188174	0.0206322	0.0517064
Aneurysm	0.000800256	0.00884384	0.0123603	0.0136162	0.0242373
Cardiac_Conduction_Disorder	0.00274679	0.0101706	0.0114762	0.0121378	0.0192304
Peripheral_Vascular_Disease	0	0.0098585	0.0111521	0.0130017	0.0270763
Rheumatic_Heart_Disease	0.00213595	0.0079951	0.00961358	0.0101926	0.016641
Emphysema_COPD	0	0.00782767	0.009053	0.0121181	0.333743
Pleuritis	0.00370283	0.00695777	0.00743526	0.00812977	0.0124715
Cataract	0	0.0058794	0.0069161	0.00785493	0.0123308
Carditis	0.000832206	0.00519935	0.00632124	0.00688589	0.0124136
Cardiac_Congenital_Anomaly	0.000597588	0.00365173	0.0060622	0.00771206	0.0151128
Electrolyte_Acid_Base_Balance_Disorder	0	0.0053267	0.00599387	0.00675031	0.0270634
Pulmonary_Heart_Disease	0.000496018	0.00422194	0.00572107	0.0113928	0.0328024
Non-Specific_Anemia	0	0.00494171	0.00557407	0.00661448	0.110732
Pneumonia	0	0.00485617	0.00549025	0.00622903	0.0305762
Non-Specific_Pain	0	0	0.00452378	0.00668431	0.0130189
Hypotension	0.00225292	0.00416713	0.00437303	0.00472341	0.0066226
Non-Specific_Gastrointestinal_Disorder	0	0.00385649	0.00430314	0.00453589	0.00579633
Acute_Bronchitis	0	0.000591036	0.00415137	0.00511122	0.0198395
Non-Specific_Urinary_Disorder	0	0.0033329	0.00379994	0.00439557	0.0150982
Acute_Renal_Failure	0.000564351	0.00287569	0.00319148	0.00377924	0.0183111
Osteoarthritis	0	0.00176642	0.00310862	0.00402119	0.00798931
Type_II_Diabetes_Mellitus	0	0.00155566	0.00251807	0.00281194	0.00536499
Benign_Prostatic_Hyperplasia	0	0.00189286	0.00241982	0.00316344	0.00917664
Gout_Related_Crystal_Arthropathies	0	0.00169217	0.00234343	0.00272973	0.00563733
Non-Specific_Acquired_Musculoskeletal_Abnormality	0	0.00196082	0.00234317	0.00271528	0.0045623
Mixed_Hyperlipidemia	0	0.000134475	0.00227006	0.00295097	0.0132054
Non-Specific_Joint_Disorder	0	0	0.00224994	0.00341011	0.00573856
Cellulitis	0	0.00156533	0.00190974	0.0023803	0.00497898
Diverticulosis_Diverticulitis	0	0.00128987	0.00190536	0.00219008	0.00476644
Benign_Colon_Neoplasm	0	0.00104874	0.00184087	0.00210507	0.00457366
Acquired_Coagulation_Defect	0.000331774	0.00125872	0.00162198	0.00230476	0.0102932
Arterial_Embolism_Thrombosis	0.000134215	0.00117984	0.00157436	0.00206736	0.00363389
UTI	0	0.000860546	0.00151925	0.00188439	0.00515138
Vascular_Insufficiency	0	0.00134694	0.00151173	0.00166032	0.00294973
Hernia	0	0.00105225	0.00143089	0.00168501	0.00287411
Functional_Digestive_Disorder	0	0.00112371	0.00142424	0.00164758	0.00228978
Biliary_Tract_Disease	0	0.00117976	0.00142017	0.00163726	0.00242149
Hearing_Loss	0	0.00107843	0.00139284	0.00178306	0.00353952
Gastritis_Duodenitis	0	0.000996944	0.00132137	0.00152954	0.003135
General_Spondylosis_Spine_Disorder	0	0	0.00122419	0.00164677	0.00364437
Chronic_Kidney_Disease	0	0.000933633	0.0010421	0.00137676	0.143689
Acquired_Hypothyroidism	0	0.000670696	0.000995515	0.00121925	0.00310124
Sleep_Apnea	0	0.000605754	0.00098712	0.00116651	0.00285148
Deep_Vein_Thrombosis	0.000331774	0.000759426	0.000946433	0.00141562	0.0450032
Septicemia	0	0.000748899	0.000904042	0.00132032	0.00689125
Purpura_Other_Hemorrhagic_Conditions	0.000186386	0.000617505	0.000865034	0.00162178	0.00410351
Non-Specific_Skin_Disorder	0	5.39732e-05	0.000829039	0.00117278	0.00313555
Non-Specific_Vascular_Disease	0	0.000559102	0.00080361	0.00101888	0.00344014
Substance_Abuse	0	0.000294029	0.000778711	0.00122189	0.0139839
Phlebitis_Thrombophlebitis	0.000310063	0.000654634	0.000766884	0.00098	0.0150713
Keratosis	0	0.000452688	0.000756169	0.00112053	0.00228038
Vascular_Congenital_Anomaly	0.000105313	0.000552837	0.000751527	0.000968665	0.00338371
General_Thrombocytopenia	0.000378868	0.000634481	0.000741599	0.000854553	0.00162814
Fungal_Infection	0	0.000275794	0.000734692	0.001015	0.00223804
Gastrointestinal_Ulcer	0	0.000589549	0.000700595	0.000806231	0.00125757
Non-Specific_Nephropathy	0	0.000609597	0.000690208	0.000845614	0.00505616
Unspecified_Encephalopathy	0	0.000475367	0.000679254	0.00104488	0.00286308
Unspecified_Neuropathy	0	0.00050339	0.00064902	0.000752298	0.00145593
Unspecified_White_Blood_Cell_Disease	0	0.000477574	0.000648066	0.000855632	0.0024565
Non-Specific_Arthritis	0	0.000104504	0.000638899	0.000813702	0.00190882
Spinal_Stenosis	0	0.000342	0.000609123	0.000743045	0.0018837
Disease_of_the_Male_Reproductive_Organs	0	0.000392551	0.000554275	0.000794874	0.00349813
External_Ear_Disorders	0	0.000363958	0.000515341	0.00062727	0.00116065
General_Cerebral_Degeneration	0	0.000416078	0.000487749	0.000578161	0.00142004
Gastrointestinal_Infection	0	0.000386872	0.000480193	0.000614629	0.00156574
Acquired_Visual_Disturbances	0	9.83843e-05	0.000450245	0.000673546	0.00229491
Vitreous_Body_Disorder	0	0.000304189	0.000444975	0.000554477	0.000856037
Non-Specific_Liver_Disease	0	0.000379085	0.00044438	0.000483915	0.00079564
Muscle_Ligament_Disorder	0	0	0.00043542	0.00113247	0.00226413
Macular_Degeneration	0	0.000306502	0.000431935	0.000541939	0.00148461
Pulmonary_Embolism_Infarction	0.000109844	0.000358275	0.000431096	0.000556857	0.0261935
Acquired_Retinal_Defects	0	0.000331933	0.000418983	0.000542531	0.00100639
Non-Specific_Metabolic_Disorder	0	0.000329985	0.000404911	0.000474866	0.00310099
Herpes_Zoster	0	0.000292078	0.000353735	0.000423813	0.000825663
Disorder_of_the_Vestibular_System	0	0.00021879	0.000337751	0.000441554	0.00204035
Unspecified_Lipid_Metabolism_Disorder	0	0.000183688	0.000328695	0.000411403	0.0010955
Unspecified_Neuropsychiatric_Disorder	0	0.000237487	0.00032146	0.000517356	0.00265989
Nail_Disease	0	0.000127442	0.000321339	0.000493097	0.00120199
Unspecified_Cancer	0	0.000123783	0.000298946	0.000437469	0.000725011
Brain_Damage	7.11148e-05	0.000232345	0.000290234	0.000409237	0.00173441
Extrapyramidal_Abnormal_Movement_Disorders	0	0.000131486	0.000274774	0.000365923	0.000959408
Acute_Upper_Respiratory_Infection	0	0	0.000266283	0.00059889	0.00172108
Long_QT_Syndrome	2.18168e-05	0.000211847	0.000259686	0.000309426	0.000605087
Schizophrenia_Related_Psychosis	0	0.00019172	0.000256776	0.000346208	0.0010976
Pernicious_or_B12_Deficiency_Anemia	0	0.000105883	0.000253349	0.000397639	0.00189762
Thyrotoxicosis	0	0.000173024	0.00021411	0.000246256	0.000560536
Urinary_Calculus	0	0	0.000210425	0.000267005	0.00160377
Esophagitis	0	0.000122575	0.000208283	0.000273713	0.000589424
Non-Specific_Prostate_Disease	0	0.000131693	0.000201177	0.000269441	0.000875249
Autonomic_System_Disorder	0	0.000167224	0.00019817	0.000238854	0.00059884
Bladder_Disorder	0	8.42131e-05	0.000180373	0.000282758	0.00143463
Acquired_Other_Myopathies	0	0.000150843	0.000179736	0.000218213	0.000467514
Conjunctival_Disorders	0	0.000124659	0.000174678	0.000207683	0.000266181
Osteomyelitis	0	0.000115891	0.000171392	0.000215436	0.000524324
Non-Specific_Genitourinary_Congenital_Anomaly	0	0.000110378	0.000154589	0.000184649	0.00148616
Non-Specific_Sugar_Metabolism_Disorder	0	0.000101893	0.000149187	0.000186918	0.000434425
Non-Melanoma_Skin_Cancer	0	0	0.000142111	0.000342919	0.0012911
Pancreatic_Disease	0	9.01053e-05	0.000137329	0.00019272	0.000503872
Other_Infectious_Diseases	0	9.60951e-05	0.000129678	0.000159692	0.000385838
Unspecified_Hematological_Disorder	0	0.000101426	0.000122996	0.000212536	0.00812149
Osteoporosis	0	0	0.000122073	0.00026059	0.00245403
Streptococcal_Infection	0	7.85318e-05	0.000116859	0.000155808	0.000442046
Ocular_Musculoskeletal_Disorder	0	4.59906e-05	0.000113351	0.000164793	0.000513729
Non-Specific_Thryroid_Disorder	0	7.90257e-05	0.000113337	0.000146079	0.00022313
Staphylococcus_Aureus_Infection	0	5.95203e-05	0.000113236	0.000174153	0.000687363
Benign_Intrathoracic_Neoplasm	0	9.19651e-05	0.000110804	0.000130095	0.000261445
General_Bacterial_Infection	0	6.34182e-05	0.000108554	0.000162166	0.0009222
General_Dementia	0	7.00935e-05	0.000104639	0.000194694	0.00310592
Glaucoma	0	0	0.00010197	0.000224763	0.000560657
Vasculitis	0	7.62554e-05	0.000100135	0.000131407	0.000335131
Hemiplegia	0	6.39344e-05	8.96686e-05	0.000167516	0.0063089
Goiter	0	0	8.90929e-05	0.000126653	0.000405144
Other_Corticoadrenal_Disorder	0	5.4467e-05	8.89066e-05	0.000111609	0.000251648
Benign_Digestive_Neoplasm	0	2.77166e-06	8.73475e-05	0.000130757	0.00020394
Larynx_Vocal_Chord_Disorders	0	5.13234e-05	8.62275e-05	0.000132371	0.000335147
Myeloproliferative_Disease	0	4.84366e-05	8.61909e-05	0.000131432	0.000604172
Inner_Ear_Disorder	0	3.79773e-05	8.50682e-05	0.00011249	0.000262866
Rheumatoid_Arthritis_Related_Conditions	0	0	8.23497e-05	0.0001279	0.000264612
Non-Specific_Eye_Disorders	0	0	7.9545e-05	0.000160478	0.000349147
Malnutrition	0	1.40323e-06	7.94793e-05	0.000144175	0.00302811
Alveolar_Disease	0	5.85686e-05	7.86402e-05	9.86175e-05	0.000780048
Arterial_Dissection	5.99844e-06	5.59845e-05	7.81253e-05	0.000111583	0.000677049
Alzheimers_Disease	0	5.08505e-05	7.80186e-05	0.00014645	0.00223677
Non-Specific_Peritoneal_Disorder	3.02631e-05	6.50099e-05	7.76002e-05	0.00010239	0.000185297
Eyelid_Disorders	0	0	7.50339e-05	0.000104747	0.000231536
Unspecified_Plasma_Protein_Metabolism_Disorder	0	5.7925e-05	7.49356e-05	0.000101461	0.000626391
Epilepsy_Related_Disorders	0	4.77978e-05	7.4818e-05	0.000132778	0.00111027
Influenza	0	0	6.81028e-05	0.000127982	0.000334
Non-Specific_Gingival_Peridontal_Disorder	0	4.86581e-05	6.65348e-05	7.84037e-05	0.000124976
Non-Specific_Soft_Tissue_Disorder	0	3.34839e-05	6.31796e-05	8.74072e-05	0.000146343
Non-Specific_Dental_Disorder	0	4.36776e-05	6.26334e-05	7.81852e-05	0.000123816
Escherichia_Coli_Infection	0	4.16208e-05	6.2533e-05	8.651e-05	0.000246269
Inflammatory_Toxic_Neuropathy	0	3.89663e-05	6.24612e-05	8.89925e-05	0.000216226
Other_Viral_Hepatitis	0	2.27148e-05	6.13193e-05	8.6628e-05	0.00048158
Spleen_Disease	0	4.94283e-05	5.92473e-05	7.44399e-05	0.000126707
Intellectual_Disability	0	3.55498e-05	5.10712e-05	7.97328e-05	0.000368045
Haemophilia_Related_Diseases	0	4.05113e-05	5.04122e-05	6.79691e-05	0.00138218
Lymphatic_Disorder	0	0	4.92906e-05	0.000118517	0.000673324
Hereditary_Corneal_Dystrophy	0	2.54979e-05	4.64238e-05	6.41604e-05	0.000107326
Kidney_Infection	0	0	4.55943e-05	8.48632e-05	0.000564943
Oro_Naso_Pharyngeal_Cancer	0	3.0272e-05	4.31669e-05	5.70251e-05	9.47169e-05
Skin_Infection	0	0	4.21914e-05	0.000103595	0.000243449
Cranial_Nerve_Disorder	0	0	3.84202e-05	9.96239e-05	0.000340368
Benign_Endocrine_Neoplasm	0	0	3.64747e-05	5.67896e-05	0.000108068
Chronic_Venous_Hypertension	0	2.80738e-05	3.6162e-05	4.61842e-05	0.000299919
Generalized_Lipidoses	0	8.63645e-06	3.44977e-05	5.47247e-05	0.00151819
Addisons_Disease	0	0	3.31899e-05	5.22593e-05	0.00035821
Connective_Tissue_Infection	0	2.35979e-05	3.24382e-05	4.54521e-05	8.18732e-05
Colorectal_Cancer	0	3.65726e-06	3.064e-05	4.59462e-05	0.000433984
Non-Specific_Congenital_Musculoskeletal_Anomaly	0	0	2.85149e-05	5.60668e-05	0.000101963
Optic_Neuritis_Neuropathy	0	0	2.79678e-05	5.09461e-05	0.000122008
Degenerative_Dementia	0	1.87372e-05	2.74821e-05	3.92379e-05	0.000310592
General_Paralysis	0	1.05066e-05	2.70159e-05	4.5793e-05	0.000249197
Phosphorus_Metabolism_Disorder	0	1.59129e-05	2.69136e-05	3.35575e-05	0.00130518
General_Viral_Infection	0	0	2.61934e-05	0.000112641	0.000398761
Parkinsons_Disease	0	1.58385e-05	2.58152e-05	3.94487e-05	0.00626114
Non-Specific_Digestive_Congenital_Anomaly	0	0	2.47843e-05	3.96403e-05	7.78996e-05
Male_Genital_Cancer	0	1.49963e-05	2.4642e-05	3.53336e-05	0.000287208
Marfan_Syndrome	0	2.17101e-06	2.29499e-05	8.09149e-05	0.000678573
Respiratory_Congenital_Anomaly	0	1.59095e-05	2.12737e-05	3.03882e-05	0.000134396
Homocystinuria	0	0	2.11672e-05	3.64023e-05	0.000164822
Unspecified_Benign_Neoplasm	0	0	2.0564e-05	3.8703e-05	7.56578e-05
Hyperchylomicronemia	0	0	2.00794e-05	3.12545e-05	0.000105845
Oral_Soft_Tissue_Disease	0	0	1.96402e-05	5.31028e-05	0.000200073
Rectal_Anal_Disorder	0	0	1.9484e-05	6.64783e-05	0.000355872
Spinal_Chord_Degeneration	0	0	1.90864e-05	2.82772e-05	0.000105046
Anxiety_Phobic_Disorder	0	0	1.89706e-05	0.000265666	0.000934038
Pancytopenia	0	1.20532e-05	1.88638e-05	3.19336e-05	0.000324051
Lacrimal_System_Disorder	0	0	1.8092e-05	3.5621e-05	6.24732e-05
Non-Hodgkins_Lymphoma	0	0	1.61593e-05	2.77799e-05	6.94534e-05
Hereditary_Sensory_Neuropathy	0	7.95266e-07	1.57711e-05	2.24945e-05	5.58552e-05
Parasitic_Infection	0	0	1.50218e-05	2.13821e-05	5.0119e-05
CNS_Cancer	0	0	1.46539e-05	2.80404e-05	0.000151052
Benign_Male_Genital_Neoplasm	0	0	1.45711e-05	2.15613e-05	0.000178564
Urethral_Disorder	0	0	1.40825e-05	2.36589e-05	5.46822e-05
Benign_Urinary_Neoplasm	0	0	1.31796e-05	2.36369e-05	0.000108674
Acquired_Hemolytic_Anemias	0	9.10682e-07	1.14725e-05	1.93305e-05	0.000301049
Polymorphonuclear_Neutrophils_Disorders	0	0	1.13743e-05	1.80394e-05	4.04894e-05
Chondrocalcinosis	0	0	1.08147e-05	2.05476e-05	4.26771e-05
Unspecified_Cerebellar_Disease	0	3.63916e-06	9.87055e-06	1.74264e-05	7.9743e-05
Unspecified_Amyloidosis	0	0	8.67845e-06	1.59995e-05	9.2226e-05
Hodgkins_Disease	0	5.89621e-06	8.6671e-06	1.54145e-05	5.05874e-05
Encephalitis	0	0	7.29861e-06	1.43771e-05	4.52388e-05
Thymic_Disorders	0	0	7.18819e-06	1.11175e-05	2.47843e-05
Graves_Disease	0	0	6.32782e-06	1.49606e-05	4.65231e-05
Tympanic_Membrane_Disorders	0	0	5.67489e-06	1.8117e-05	7.18725e-05
Aplastic_Anemia	0	0	5.5938e-06	1.36643e-05	0.00015653
Motor_Neuron_Disease	0	0	5.23561e-06	1.01046e-05	2.31019e-05
Genetic_Anomolies_of_Leukocytes	0	0	4.88846e-06	1.10891e-05	2.58363e-05
Myoneural_Disorders	0	0	4.51574e-06	1.11429e-05	6.83705e-05
Esophageal_Disease	0	0	3.33043e-06	0.00090351	0.00495923
Unspecified_Middle_Ear_Mastoid_Diseases	0	0	2.95764e-06	8.17885e-06	2.09116e-05
Intrathoracic_Organ_Cancer	0	0	2.34269e-06	9.40506e-06	2.18958e-05
Radiation_Sensitivity	0	0	8.99997e-07	1.10784e-05	6.66924e-05
Bone_Infection	0	0	7.56652e-07	7.21575e-06	2.77548e-05
Nerve_Root_Plexus_Disorders	0	0	4.05993e-07	4.37969e-05	7.95808e-05
Unspecified_Congenital_Anomaly	0	0	3.99381e-07	1.96144e-05	5.39662e-05
Visual_Pathway_Cortex_Disorder	0	0	0	4.10102e-07	2.0035e-05
IgA_Immunodeficiency	0	0	0	0	8.09783e-06
Hereditary_Breast_Cancer	0	0	0	0	0
Pure_Hyperglyceridemia	0	0	0	2.38616e-05	0.000520078
Peritonitis_Retroperitoneal_Infection	0	0	0	1.08142e-05	0.0008336
Congenital_Hair_Anomaly	0	0	0	0	3.28604e-06
Disorders_of_Iris_Ciliary_Body	0	0	0	1.54703e-05	3.91029e-05
Congenital_Neutropenia	0	0	0	0	3.33043e-06
Huntingtons_Chorea	0	0	0	0	1.93664e-06
Non-Specific_Autosomal_Abnormality	0	0	0	0	5.80505e-06
Lupus_Erythematosus	0	0	0	0	3.9904e-05
Septic_Arthritis	0	0	0	6.43745e-06	5.33092e-05
Eustachian_Tube_Disorder	0	0	0	0	7.28557e-05
Corns_Callosites	0	0	0	1.65622e-05	0.000111745
Chronic_Progressive_External_Ophthalmoplegia	0	0	0	0	3.94034e-07
Hereditary_Hemoglobin_Disease	0	0	0	0	0.00707044
Non-Specific_Nasal_Throat_Disorder	0	0	0	0	9.0973e-06
Common_Variable_Immunodeficiency	0	0	0	0	0
Fasciitis	0	0	0	0	4.59969e-06
Kaposis_Sarcoma	0	0	0	0	2.6431e-05
Branched_Chain_Amino_Acid_Metabolism_Disorder	0	0	0	0	5.9928e-06
Polycystic_Kidney_Disease	0	0	0	0	0.000398223
Ulcerative_Colitis	0	0	0	0	8.01413e-05
Corneal_Disorders	0	0	0	1.94e-07	8.50497e-05
Neurofibromatosis	0	0	0	0	5.95378e-06
Secondary_Arthropathy	0	0	0	0	2.2945e-05
Myeloid_Leukemia	0	0	0	0	1.78637e-05
Female_Genital_Congenital_Anomaly	0	0	0	0	8.87787e-07
Orbit_Disorders	0	0	0	6.37754e-06	2.87314e-05
Sideroblastic_Anemia	0	0	0	0	0
Friedreichs_Ataxia	0	0	0	0	0
Tuberous_Sclerosis	0	0	0	0	2.32396e-06
Tongue_Disease	0	0	0	2.35245e-05	5.86361e-05
Ear_Infection	0	0	0	0	0.000827192
Lipodystrophy	0	0	0	0	6.89327e-05
Velo_Cardio_Facial_Syndrome	0	0	0	0	9.35486e-07
Learning_Disorder	0	0	0	0	5.42258e-06
Non-Specific_Congenital_Eye_Anomaly	0	0	0	0	3.5271e-05
Gestational_Pregnancy_Related_Disorder	0	0	0	0	2.52316e-06
Alopecia	0	0	0	0	1.22211e-06
Secondary_Diabetes_Mellitus	0	0	0	2.15203e-05	0.000118477
Diabetes_Insipidus	0	0	0	0	1.27495e-05
Varicella_Infection	0	0	0	2.74689e-06	1.83934e-05
Phenyketonuria	0	0	0	0	5.18114e-06
Hereditary_Thrombocytopenic_Purpura	0	0	0	0	3.741e-06
Uterine_Cancer	0	0	0	0	6.235e-06
Adrenogenital_Disorder	0	0	0	0	5.11162e-06
Chronic_Sinusitis	0	0	0	0.000171397	0.000675503
Familial_Adenomatous_Polyposis	0	0	0	0	4.76343e-07
Male_Genital_Congenital_Anomaly	0	0	0	0	6.31715e-06
Hereditary_Fructose_Intolerance	0	0	0	0	4.63072e-06
Optic_Disc_Disorder	0	0	0	0	5.29328e-06
HIV	0	0	0	0	0.0160339
Circulating_Enzyme_Deficiency	0	0	0	0	1.22647e-05
Atopic_Contact_Dermatitis	0	0	0	7.56587e-05	0.00124807
Myasthenia_Gravis	0	0	0	0	0.00462868
Congenital_Pigmentary_Anomaly	0	0	0	0	0
Lipoma	0	0	0	0	0.000164766
Fragile_X_Syndrome	0	0	0	0	1.72199e-06
Disorders_of_Urea_Cycle_Metabolism	0	0	0	3.91499e-06	1.42838e-05
Childhood_Disintegrative_Disorder	0	0	0	0	4.60056e-06
Congenital_Breast_Anomaly	0	0	0	0	4.01797e-06
CNS_Infection	0	0	0	5.40362e-07	2.57225e-05
Prion_Disease	0	0	0	0	1.21564e-06
Infestation	0	0	0	6.14404e-06	3.38906e-05
Hereditary_Muscular_Dystrophy	0	0	0	0	0
Endocrine_Cancer	0	0	0	9.09472e-06	2.48111e-05
Tics_Tourettes	0	0	0	0	6.40525e-06
Salivary_Gland_Disease	0	0	0	2.35466e-05	0.000149021
Viral_Hepatitis_B	0	0	0	1.70807e-06	0.000174182
Dermatomyositis_Polymyositis	0	0	0	1.11712e-05	2.29702e-05
Pancreatic_Cancer	0	0	0	1.87883e-06	1.31842e-05
Generalized_Digestive_Cancer	0	0	0	0	1.19076e-05
Hereditary_Blepharophimosis	0	0	0	0	1.80672e-06
Autism	0	0	0	0	0
Spirochetal_Infection	0	0	0	1.0522e-05	2.53031e-05
Peripheral_Nerve_Disorder	0	0	0	0.000260298	0.00139266
Acrocephalosyndactyly	0	0	0	0	6.61531e-07
Prader_Willi_Syndrome	0	0	0	0	4.49883e-06
Prostate_Cancer	0	0	0	2.3597e-05	0.0287122
Copper_Metabolism_Disorder	0	0	0	0	5.29975e-06
Spinocerebellar_Ataxia	0	0	0	0	5.60428e-06
Pure_Hypercholesterolemia	0	0	0	0	0
Klippel_Feil_Syndrome	0	0	0	0	2.94369e-06
Lysosomal_Storage_Disease	0	0	0	0	0.000334578
Complex_Regional_Pain_Syndrome	0	0	0	0	2.68315e-05
Hereditary_Stomatocytosis	0	0	0	0	5.48574e-06
Respiratory_System_Cancer	0	0	0	0	8.22227e-06
Melanoma	0	0	0	0	4.30274e-06
Congenital_Aphakia	0	0	0	0	8.05951e-07
Viral_Hepatitis_C	0	0	0	0	5.16217e-05
Anterior_Eye_Anomaly	0	0	0	0	2.76441e-06
Behcets_Syndrome	0	0	0	2.17123e-05	0.000385126
Carinoid_Neoplasm	0	0	0	0	1.17066e-05
Neonatal_Disease	0	0	0	1.34391e-05	3.43994e-05
Lichen	0	0	0	0	8.09398e-06
Thyroid_Cancer	0	0	0	0	0
Stomach_Cancer	0	0	0	6.73958e-06	1.89237e-05
Mood_Disorder	0	0	0	1.15758e-05	9.80546e-05
Carbuncle_Furuncle	0	0	0	0	3.95902e-05
Neural_Tube_Defect	0	0	0	0	1.80672e-06
STI	0	0	0	2.29377e-05	0.00017901
Lung_Cancer	0	0	0	1.94071e-05	0.000185828
Sleep_Disorder	0	0	0	1.86725e-07	0.000135388
Renal_Glycosuria	0	0	0	0	2.87523e-05
Familial_Dysautonomia_Related_Conditions	0	0	0	0	1.29181e-05
Congenital_Anomaly_of_Skull_Neck	0	0	0	0	2.09157e-05
Ruvalcaba.Myhre_Syndrome	0	0	0	0	1.98817e-06
Syndrome_with_Pervasive_Congenital_Anomalies	0	0	0	1.15116e-05	5.09556e-05
Myotonic_Muscular_Dystrophy	0	0	0	0	3.80268e-06
Cri.Du.Chat_Syndrome	0	0	0	0	1.8705e-06
Indeterminate_Sex_Pseudohermaphroditism	0	0	0	0	1.74041e-06
Multiple_Myeloma	0	0	0	1.01498e-06	4.38235e-05
Other_Inherited_Amino_Acid_Metabolic_Disorder	0	0	0	3.04537e-06	1.00074e-05
Benign_Eye_Neoplasm	0	0	0	0	5.90888e-05
Non-Specific_Immune.Related_Skin_Disorder	0	0	0	2.85457e-06	0.000145462
Edwards_Syndrome	0	0	0	0	2.0535e-06
Hyperaldosteronism	0	0	0	0	3.04859e-05
Cyclic_Neutropenia	0	0	0	0	7.14514e-06
Non-Specific_Leukemia	0	0	0	4.84238e-06	1.46539e-05
MENIIA	0	0	0	0	4.35211e-07
Bladder_Cancer	0	0	0	5.79596e-06	0.000166933
Paranoia	0	0	0	2.05389e-06	4.56904e-05
Ichthyosis_Congenita	0	0	0	0	9.98454e-06
Epidermolysis_Bullosa	0	0	0	0	3.88382e-05
MENI	0	0	0	0	1.8705e-06
Purine_Pyrimidine_Metabolic_Disorder	0	0	0	0	6.61531e-06
Psoriasis_Related_Disorders	0	0	0	0	8.07017e-05
Hereditary_Harartoses	0	0	0	0	1.125e-05
Sjogrens_Syndrome	0	0	0	0	0
Stuttering	0	0	0	0	0
Specified_Childhood_Cerebral_Degeneration	0	0	0	0	0
Dwarfism_of_Unknown_Etiology	0	0	0	0	1.75797e-06
Developmental_Delay	0	0	0	0	4.71349e-07
Otosclerosis	0	0	0	0	1.17105e-05
Cystic_Fibrosis	0	0	0	0	0.00358032
Cushings_Syndrome	0	0	0	0	0
Disorders_of_Fatty_Acid_Oxidation	0	0	0	0	3.41999e-05
Ovarian_Cancer	0	0	0	0	1.88019e-05
Choroidal_Disorders	0	0	0	0	1.89949e-05
Polyostotic_Fibrous_Dysplasia_of_Bone	0	0	0	0	7.8983e-07
Hereditary_Spastic_Paraplegia	0	0	0	0	1.11024e-06
Intestinal_Cancer	0	0	0	2.6496e-06	2.06638e-05
Acne	0	0	0	0	0
Female_Genital_Cancer	0	0	0	0	2.642e-05
Dermatitis_Herpetiformis	0	0	0	0	1.00356e-05
Photodermatitis	0	0	0	0	6.83723e-05
Carcinoid_Syndrome	0	0	0	0	1.0567e-05
Parathyroid_Disorder	0	0	0	1.53071e-07	0.00131232
Ellis_Van_Creveld_Syndrome	0	0	0	0	0
Porphyrin_Metabolic_Disorder	0	0	0	0	1.07346e-05
Varicose_Veins	0	0	0	1.19143e-05	3.70064e-05
Hereditary_Polycythemia_Vera	0	0	0	1.34642e-06	1.17066e-05
Hepatobiliary_Congenital_Anomaly	0	0	0	1.79281e-07	2.44766e-05
Mucopolysaccharidosis	0	0	0	0	7.53122e-07
Herpes_Simplex	0	0	0	0	2.49393e-06
Viral_Hepatitis_A	0	0	0	2.92773e-06	1.88539e-05
Chronic_Liver_Disease	0	0	0	7.02417e-05	0.000331045
Benign_Thyroid_Neoplasm	0	0	0	0	1.75599e-05
Dissociative_Disorder	0	0	0	0	1.68129e-06
Mycobacterial_Disease	0	0	0	0	9.12301e-05
Non-Specific_Humoral_Deficiency	0	0	0	0	3.71547e-05
Erythematous_Disorder	0	0	0	0	1.93614e-06
Kawasaki_Disease	0	0	0	0	2.32698e-05
Secondary_Malignant_Neoplasm	0	0	0	5.10688e-07	2.73343e-05
Unspecified_Diabetes_Mellitus	0	0	0	0	4.33641e-05
Brain_Cancer	0	0	0	0	1.07346e-05
Spinal_Muscular_Atrophy	0	0	0	0	3.84584e-06
Non-Specific_Osteopathy	0	0	0	6.06695e-05	0.000709942
Non-Specific_Neurologic_Congenital_Anomaly	0	0	0	7.80977e-06	5.98073e-05
Hyper_IgM_Immunodeficiency	0	0	0	0	1.62491e-06
Dejerine_Sottas_Disease	0	0	0	0	0
Personality_Disorder	0	0	0	0	6.20801e-06
Metabolic_Syndrome_X	0	0	0	0	6.15047e-05
Arthropod.Borne_Diseases	0	0	0	0	2.54301e-05
Congenital_Nail_Anomaly	0	0	0	0	7.56652e-07
Menstrual_Disorder	0	0	0	0	0
General_Osteochondropathy	0	0	0	0	2.72549e-06
Unspecified_Immune_Disorder	0	0	0	2.75714e-05	0.000238459
Aromatic_Amino_Acid_Metabolism_Disorder	0	0	0	2.46914e-06	1.02839e-05
Multiple_Epiphyseal_Dysplasia	0	0	0	0	0
Cerebral_Lipidoses	0	0	0	0	2.86849e-06
Balanced_Translocation	0	0	0	0	5.71611e-06
Myotonia_Congenita	0	0	0	0	9.22724e-06
Benign_Breast_Neoplasm	0	0	0	0	3.31113e-07
Unspecified_Endocrine_Disorder	0	0	0	0	2.55161e-05
Alpha_1_Antitrypsin_Deficiency	0	0	0	0	3.2451e-05
Hereditary_Hemochromatosis	0	0	0	0	2.24941e-06
Esophageal_Cancer	0	0	0	1.09867e-06	1.55595e-05
Vitamin_Toxicity	0	0	0	0	2.17238e-06
Allergic_Rhinitis	0	0	0	0	2.98336e-06
Unspecified_Childhood_Cerebral_Degeneration	0	0	0	0	0
Benign_Uterine_Neoplasm	0	0	0	0	3.1175e-07
Hereditary_Hemorrhagic_Telangiectasia	0	0	0	0	0
Osteogenesis_Imperfecta	0	0	0	0	9.75792e-06
Thyroiditis	0	0	0	1.05529e-05	5.07399e-05
Polycystic_Liver_Disease	0	0	0	0	2.16478e-05
Hereditary_Elliptocytosis	0	0	0	9.01893e-07	2.16203e-05
Wiskott.Alrich_Syndrome	0	0	0	0	0
Protozoan_Infection	0	0	0	0	2.3538e-05
Sexual_Dysfunction	0	0	0	0	7.89644e-07
Upper_Respiratory_Inflammation	0	0	0	0.000117139	0.000798422
Viral_Warts_HPV	0	0	0	0	0.000136184
Osteopetrosis	0	0	0	0	3.73972e-06
Autoimmune_Polyglandular_Disorder	0	0	0	0	1.02484e-05
Leukodystropy	0	0	0	0	0
Bone_Cancer	0	0	0	3.19793e-06	1.41014e-05
Unspecified_Autoimmune_Disease	0	0	0	1.34726e-06	4.23945e-05
Localized_Adiposity	0	0	0	0	6.74498e-06
Hair_Related_Disease	0	0	0	0	2.12737e-06
Unspecified_Hepatitis	0	0	0	0	2.47478e-05
Benign_Skin_Neoplasm	0	0	0	0	0.000100097
Adjustment_Disorder	0	0	0	0	9.17182e-05
Benign_Ovarian_Neoplasm	0	0	0	0	1.88281e-06
Reactive_Arthritis	0	0	0	0	8.78639e-06
Cystitis_Urethritis	0	0	0	2.58824e-05	0.000350409
Other_Inherited_Myotonias	0	0	0	0	2.1126e-06
Dyschromia	0	0	0	0	3.22691e-07
Congenital_Spine_Anomaly	0	0	0	1.68965e-05	5.35337e-05
Congenital_Hypogammaglobulinemia	0	0	0	0	1.21564e-06
Hereditary_Progessive_Muscular_Dystrophy	0	0	0	0	7.14514e-06
Chronic_Pruritus	0	0	0	3.58909e-05	0.000274028
Other_Lymphoid_Histiocytic_Cancers	0	0	0	0	4.57926e-06
Hirsutism	0	0	0	0	0
Disorders_of_Mitochondrial_Metabolism	0	0	0	0	9.20112e-06
Pituitary_Disorder	0	0	0	8.7683e-06	8.02091e-05
Autoimmune_Lymphoproliferative_Syndrome	0	0	0	0	8.20556e-06
Turners_Syndrome	0	0	0	0	0.00010888
Seborrheic_Dermatitis	0	0	0	3.44451e-05	0.000176629
Type_I_Diabetes_Mellitus	0	0	0	0	8.20147e-05
Cerebral_Cysts	0	0	0	0	0
Inflammatory_Spondylopathies	0	0	0	3.21792e-05	9.81453e-05
Optic_Chiasm_Disorder	0	0	0	0	2.02193e-06
Hyperalimentation	0	0	0	1.2811e-05	3.76311e-05
Psychogenic_Somatoform_Disorder	0	0	0	2.6629e-05	5.49415e-05
Disease_of_the_Female_Reproductive_Organs	0	0	0	0	0
Hypotony_of_the_Eye	0	0	0	0	2.7566e-06
Refraction_Accomodation_Disorders	0	0	0	0	3.0353e-05
Pataus_Syndrome	0	0	0	1.64905e-06	8.22739e-06
Cataplexy_Narcolepsy	0	0	0	0	2.37321e-05
Refsums_Disease	0	0	0	0	4.24214e-06
Jaw_Disease	0	0	0	0	8.56041e-05
Migraine	0	0	0	0	0.00013955
Glucocorticoid_Remediable_Aldosteronism	0	0	0	0	0
Benign_Female_Genital_Neoplasm	0	0	0	0	0
Polyclonal_Hypergammaglobulinemia	0	0	0	0	0
Eating_Disorder	0	0	0	0	2.01991e-06
Familial_Mediterranean_Fever	0	0	0	0	3.06704e-05
Galactosemia	0	0	0	0	5.65618e-06
Severe_Combined_Immunodeficiency	0	0	0	0	3.99652e-06
Non-Specific_Congenital_Integumentary_Anomaly	0	0	0	0	1.125e-05
Medullary_Cystic_Kidney_Disease	0	0	0	0	8.57417e-06
Cervical_Cancer	0	0	0	0	0
Impulse_Control_Disorder	0	0	0	0	1.16026e-05
Food_Allergy	0	0	0	0	7.49804e-07
Tuberculosis	0	0	0	1.92179e-05	5.29625e-05
General_Ear_Disorder	0	0	0	0	0.000134251
Benign_Oropharyngeal_Neoplasm	0	0	0	3.71549e-05	0.000167008
Erythromelalgia	0	0	0	0	6.52655e-06
Unspecified_Polyglandular_Disorder	0	0	0	9.60422e-06	3.04859e-05
Chronic_Upper_Respiratory_Infection	0	0	0	0	0.000143783
Acquired_Limb_Deformities	0	0	0	0	1.30291e-05
Unspecified_Recurrent_Headaches	0	0	0	0	0.000104279
Klinefelters_Syndrome	0	0	0	0	9.03361e-07
Acute_Sinusitis	0	0	0	0	0.00124023
Sebaceous_Gland_Disorder	0	0	0	0	5.32672e-06
IBS	0	0	0	0	0
Peroxisomal_Disorders	0	0	0	0	3.64273e-06
Diamond.Blackfan_Anemia	0	0	0	0	9.65825e-06
Breast_Disorder	0	0	0	0	0.000339016
Deviated_Nasal_Septum	0	0	0	1.84241e-05	0.000169236
Lymphoid_Leukemia	0	0	0	0	8.41675e-06
Histidinemia	0	0	0	0	2.50939e-06
Unspecified_Immune_Deficiency	0	0	0	0	5.85902e-05
Oro.Facial_Congenital_Anomaly	0	0	0	0	8.36805e-07
Sarcoidosis	0	0	0	5.3162e-06	0.0386059
Disorders_of_Straight_Chain_Amino_Acid_Metabolism	0	0	0	0	2.53947e-05
Hirschsprungs_Disease	0	0	0	0	9.90206e-07
Primary_Carnitine_Deficiency	0	0	0	0	8.08448e-06
Unspecified_Behavioral_Development_Disorder	0	0	0	0	8.54631e-06
Secondary_Hereditary_Retinal_Dystrophy	0	0	0	0	9.2394e-06
Eye_Inflammation	0	0	0	0	0.000164206
Non-Specific_Hemoglobinopathies	0	0	0	1.05e-05	9.06297e-05
Paritial_Androgen_Insensitivity_Syndrome	0	0	0	0	1.19474e-05
G6PD	0	0	0	0	1.85385e-05
Bipolar_Disorder	0	0	0	0	4.27316e-07
PTSD	0	0	0	0	0
Pubertal_Dysfunction	0	0	0	0	4.8861e-06
Congenital_Ectodermal_Dysplasia	0	0	0	0	1.97458e-06
Chronic_Tonsillitis_Adenoiditis	0	0	0	0	0
Ehlers_Danlos_Syndrome	0	0	0	0	5.70056e-06
Menopausal_Disorder	0	0	0	0	0
Vitamin_Deficiency	0	0	0	0	0.000239424
Overweight	0	0	0	0	3.70081e-07
Depression	0	0	0	0.000139251	0.00070127
Globe_Disorders	0	0	0	1.17134e-05	2.563e-05
OCD	0	0	0	0	3.65115e-07
Aniridia	0	0	0	0	1.20141e-06
Nephrotic_Syndrome	0	0	0	1.19017e-05	0.00202727
Bartters_Syndrome	0	0	0	0	2.66752e-05
Digeorges_Syndrome	0	0	0	0	3.52188e-05
Non-Specific_Chromosomal_Anomaly	0	0	0	4.45402e-06	1.82115e-05
Hereditary_Color_Blindness	0	0	0	0	1.80672e-06
Megaloblastic_Anemia	0	0	0	1.84993e-05	0.00011337
Poliomyelitis	0	0	0	6.61256e-06	3.05284e-05
Connective_Tissue_Cancer	0	0	0	2.94967e-06	2.62432e-05
IgM_Immunodeficiency	0	0	0	0	2.81276e-06
Appendiceal_Disease	0	0	0	4.82801e-05	0.000110387
Anophthalmia_Mircopthalmia	0	0	0	0	7.27684e-06
Benign_Bone_Connective_Tissue_Neoplasm	0	0	0	0	6.74498e-05
Dopa_Responsive_Dystonia	0	0	0	0	1.99358e-05
Hereditary_Night_Blindness	0	0	0	0	1.164e-06
Chondrodystrophy	0	0	0	0	2.10263e-06
Papilledema	0	0	0	0	9.68072e-06
Charcot_Marie_Tooth_Disease	0	0	0	0	1.3372e-05
Hereditary_Face_Skull_Anomalies	0	0	0	0	0
Lactose_Intolerance	0	0	0	0	6.83723e-05
Primary_Hereditary_Retinal_Dystrophy	0	0	0	0	2.48291e-05
Speech_Language_Disorder	0	0	0	0	4.67724e-05
Amino_Acid_Transport_Disorder	0	0	0	0	0
Eye_Infection	0	0	0	0	0.000158601
Chronic_Glomerulonephritis	0	0	0	5.45641e-06	0.00137775
Schwartz.Jampel_Syndrome	0	0	0	0	1.00032e-05
Hemangioma_Lymphangioma	0	0	0	0	5.90405e-05
Smith.Magenis_Syndrome	0	0	0	0	0
Benign_CNS_Neoplasm	0	0	0	2.493e-05	0.000150285
Unspecified_Childhood_Psychoses	0	0	0	0	0
Downs_Syndrome	0	0	0	0	0
Iron_Metabolism_Disorder	0	0	0	0	3.16066e-05
Obesity	0	0	0	0	0.000328841
Lipoprotein_Deficiency	0	0	0	3.80453e-05	0.000122639
Hereditary_Spherocytosis	0	0	0	0	0
Congenital_Hypothyroidism	0	0	0	6.53003e-06	2.51382e-05
Eye_Cancer	0	0	0	0	7.07023e-06
Pagets_Disease	0	0	0	0	0
Male_Breast_Cancer	0	0	0	3.5775e-06	9.89997e-06
Nezelofs_Syndrome	0	0	0	0	0
Meningitis	0	0	0	1.29175e-05	6.82416e-05
MENIIB	0	0	0	0	0
Asthma	0	0	0	0	0
Sweat_Gland_Disorder	0	0	0	0	1.29404e-05
Osteopoikilosis	0	0	0	0	3.0391e-07
Hepatobiliary_Cancer	0	0	0	0	9.48529e-06
Acute_Glomerulonephritis	0	0	0	1.82558e-07	0.000387267
Kidney_Cancer	0	0	0	9.77199e-06	0.000217722
Other_Inherited_Osteodystrophy	0	0	0	2.09683e-06	1.33259e-05
Abnormal_Spine_Curvature	0	0	0	1.83202e-06	0.000134965
Hereditary_Lymphadema	0	0	0	0	0
Breast_Cancer	0	0	0	0	1.38139e-05
Rosacea	0	0	0	0	4.07369e-07
Growth_Hormone_Deficiency	0	0	0	0	8.87787e-07
Glycogenosis	0	0	0	0	0
Hereditary_Dental_Anomaly	0	0	0	0	4.24985e-06
Celiac_Disease	0	0	0	0	0
Conduct_Disorder	0	0	0	0	2.82356e-05
Multiple_Sclerosis_Other_Demyelinating_Disease	0	0	0	0	4.21718e-05
Helicobacter_Pylori_Infection	0	0	0	1.01767e-05	9.39374e-05
Synovium_Tendon_Bursa_Disorder	0	0	0	0	0.00042259
Androgen_Insensitivity_Syndrome	0	0	0	0	9.12326e-07
ADHD	0	0	0	0	0

## Sheet: 8_Cardiovascular
Disease_name	Minimum	1st_quartile	Median	3rd_quartile	Maximum
General_Hypertension	0.364186	0.454258	0.481931	0.507287	0.637518
Unspecified_Hyperlipidemia	0.0302924	0.123567	0.146002	0.153246	0.182829
Mixed_Hyperlipidemia	0.0014091	0.0113388	0.0285811	0.0354138	0.0570516
Acute_Bronchitis	0	0.0225694	0.025314	0.0271598	0.0337839
Esophageal_Disease	0	0.014489	0.0166549	0.0182022	0.0279231
Obesity	0.00311159	0.0109478	0.0146426	0.0199273	0.0631614
Non-Specific_Pain	0	5.8821e-05	0.0126741	0.0161815	0.0281205
Osteoarthritis	0	0.00828619	0.0106525	0.0129408	0.120911
Non-Specific_Joint_Disorder	0	0.00607287	0.0105897	0.0125404	0.0652154
Gout_Related_Crystal_Arthropathies	0.000429887	0.0049048	0.0104645	0.0114164	0.0189927
Acute_Upper_Respiratory_Infection	0	0.00775814	0.00941755	0.0103794	0.0138849
Acute_Sinusitis	0	0.00719184	0.00907865	0.0101459	0.0146593
Benign_Colon_Neoplasm	0	0.0070519	0.00783656	0.00832976	0.0101706
Vitamin_Deficiency	0	0.00489884	0.0074073	0.00932481	0.0226069
Electrolyte_Acid_Base_Balance_Disorder	0	0.0063815	0.00707479	0.00773254	0.00975446
Diverticulosis_Diverticulitis	0.00385559	0.00621424	0.00704264	0.0076286	0.00997425
Non-Specific_Vascular_Disease	0	0.00445869	0.00526976	0.00584951	0.00730365
Non-Rheumatic_Heart_Disease	0	0.00421931	0.00487253	0.0053942	0.0304926
Non-Specific_Gastrointestinal_Disorder	0	0.00425724	0.00484191	0.00554685	0.00727455
Allergic_Rhinitis	0	0.000666375	0.00461991	0.00560386	0.00802313
Atherosclerosis	0	0.00335799	0.00426718	0.00532166	0.0994383
Type_II_Diabetes_Mellitus	0	0.00379354	0.00404956	0.00435089	0.00551438
Non-Specific_Anemia	0	0.00283814	0.00366725	0.00419483	0.00914373
Emphysema_COPD	0	0.00328668	0.0036228	0.0040212	0.00971785
Pure_Hyperglyceridemia	0.00102563	0.00222723	0.00356255	0.00456261	0.00728161
UTI	0	0.0022037	0.00346632	0.0044516	0.0174679
Menopausal_Disorder	0	0.00184684	0.00339613	0.00448565	0.0194813
Non-Specific_Osteopathy	0	0.00238935	0.00338117	0.00417851	0.00864071
Non-Specific_Arthritis	0	0.00282306	0.00334111	0.00384005	0.0108195
Non-Specific_Urinary_Disorder	0	0.00260326	0.0033007	0.00401189	0.0204106
Atopic_Contact_Dermatitis	0	0.00264149	0.00327021	0.00383834	0.00486293
Cerebrovascular_Disease	0	0.00246326	0.00320234	0.00371266	0.017282
Non-Specified_Cardiac_Ischemia	0	0.00272695	0.00305867	0.00343822	0.028581
Upper_Respiratory_Inflammation	0	0.00230559	0.00305778	0.00351052	0.005716
Cellulitis	0	0.0024928	0.00296772	0.00338491	0.00515218
Non-Specific_Acquired_Musculoskeletal_Abnormality	0	0.00208624	0.00289043	0.00345283	0.0145397
Hernia	0	0.00213757	0.00278988	0.00348693	0.0049956
Non-Specific_Pulmonary_Disorder	0	0.00227869	0.00271742	0.00316154	0.0114973
Cardiac_Dysrhythmia	0	0.00237123	0.00268895	0.00312423	0.0985467
Unspecified_Lipid_Metabolism_Disorder	0.000833785	0.00193462	0.00257316	0.00278396	0.00346174
Anxiety_Phobic_Disorder	0	0.00193308	0.00256413	0.00306374	0.00431781
Ear_Infection	0	0.00182471	0.00239057	0.00275339	0.00426119
Acquired_Visual_Disturbances	0	0.00189915	0.00235846	0.00267417	0.00535876
Non-Specific_Cardiovascular_Disease	0	0.00203062	0.002294	0.00264654	0.045673
Acquired_Hypothyroidism	0	0.00192592	0.00225734	0.00253405	0.0599412
Non-Specific_Skin_Disorder	0	0.00166534	0.00225393	0.00259951	0.00487708
Pneumonia	0	0.00184369	0.00223474	0.00254345	0.00478898
Cataract	0	0.00146926	0.0022238	0.0029299	0.0297435
Muscle_Ligament_Disorder	0	0	0.00217665	0.00323346	0.0121547
Hearing_Loss	0	0.00132457	0.00189082	0.00255312	0.00500068
Keratosis	0	0.00135923	0.00176839	0.0023337	0.0117673
Metabolic_Syndrome_X	0	0.00101445	0.00175768	0.00271198	0.00625537
Benign_Prostatic_Hyperplasia	0	0.00111784	0.00170797	0.00247649	0.0162835
Disease_of_the_Male_Reproductive_Organs	0	0.00126068	0.00167216	0.00230871	0.0416178
External_Ear_Disorders	0	0.0013763	0.00163741	0.00189254	0.002519
Substance_Abuse	0	0.00129194	0.00163028	0.00266134	0.0062099
Peripheral_Nerve_Disorder	0	0.00124697	0.00158782	0.0025918	0.00428397
Fungal_Infection	0	0.000533214	0.00158263	0.00197258	0.0030936
Synovium_Tendon_Bursa_Disorder	0	0.0011001	0.00156854	0.0019418	0.00735474
Gastritis_Duodenitis	0	0.00117083	0.0015553	0.00193167	0.00628681
Chronic_Liver_Disease	0	0.00135151	0.00154539	0.00175325	0.00225562
Breast_Disorder	0	0	0.00150639	0.0025459	0.0109874
General_Spondylosis_Spine_Disorder	0	0	0.00144388	0.00205331	0.00461297
Peripheral_Vascular_Disease	0	0.00116799	0.00140033	0.0016513	0.00582882
Chronic_Sinusitis	0	4.28428e-08	0.00136027	0.00195932	0.00357162
Osteoporosis	0	0.000452029	0.00119169	0.00146575	0.00567471
Eye_Infection	0	0.00100765	0.00116599	0.0013194	0.00194356
Functional_Digestive_Disorder	0	0.000823565	0.00112174	0.00140394	0.00435278
Fasciitis	0	0.000738758	0.00110297	0.00160897	0.00286568
Herpes_Zoster	0	0.000868892	0.0010517	0.00115244	0.00145417
Overweight	0	0.000769905	0.00098914	0.00121742	0.00206461
Non-Specific_Metabolic_Disorder	0.000424857	0.00077049	0.000981347	0.00111042	0.00143097
Lactose_Intolerance	0	0.000818715	0.000917924	0.000982095	0.00131422
Lipoma	0	0.000801133	0.000906092	0.00101962	0.00145897
Disorder_of_the_Vestibular_System	0	0.000687088	0.000903258	0.00113206	0.00154162
Influenza	0	0.000700418	0.000863086	0.000957598	0.00143859
Vitreous_Body_Disorder	0	0.000604031	0.000861415	0.000995285	0.00552006
Unspecified_Cancer	0	0.000649	0.000831278	0.00103128	0.00174394
Non-Specific_Liver_Disease	0	0.000664569	0.000814732	0.000948629	0.00153083
Sleep_Apnea	0	0.000515244	0.000796328	0.00261565	0.166775
Rheumatic_Heart_Disease	0	0.000691684	0.000796106	0.000879789	0.00552041
Non-Specific_Nephropathy	0	0.000582222	0.000716721	0.000817913	0.00262318
Eye_Inflammation	0	0.000281625	0.000700277	0.000925873	0.0022272
Unspecified_White_Blood_Cell_Disease	0	0.000580222	0.000679542	0.000740565	0.00101437
Chronic_Upper_Respiratory_Infection	0	0.000490329	0.000658663	0.000860406	0.00138836
Glaucoma	0	0.000516609	0.000647059	0.0007775	0.0267008
Conjunctival_Disorders	0	0.00049303	0.000615397	0.000650857	0.00112517
Cardiac_Conduction_Disorder	0	0.000537774	0.000600462	0.000687991	0.00614122
General_Viral_Infection	0	0.000395425	0.0005984	0.000687289	0.00103087
Acquired_Retinal_Defects	0	0.000416323	0.000494461	0.000578415	0.00448304
Extrapyramidal_Abnormal_Movement_Disorders	0	0.000268129	0.000432505	0.000605887	0.00251911
Hypotension	0	0.000368136	0.000425306	0.000473177	0.00218257
General_Ear_Disorder	0	0.000259717	0.000404708	0.000501151	0.000712887
Aneurysm	0	0.000309634	0.000397013	0.000517603	0.00721285
Lipoprotein_Deficiency	0.000114445	0.000252144	0.000396918	0.0005989	0.00106292
Esophagitis	0	0.000274171	0.00039119	0.000479415	0.00154611
Gastrointestinal_Infection	0	0.000242106	0.000379723	0.000454728	0.000687779
Depression	0	0	0.000370412	0.000928001	0.00260171
Non-Specific_Eye_Disorders	0	0.000233775	0.000352093	0.000505333	0.00269745
Non-Specific_Prostate_Disease	0	0.000244762	0.000333523	0.000480045	0.00300143
Salivary_Gland_Disease	0	0.000260485	0.000325742	0.000362583	0.000486924
Oral_Soft_Tissue_Disease	0	0.000259297	0.000322519	0.000375636	0.00052574
Non-Specific_Immune.Related_Skin_Disorder	0	0.000218401	0.000321251	0.000380177	0.000647626
Rectal_Anal_Disorder	0	0.000197048	0.000307843	0.000389137	0.000652884
Unspecified_Neuropathy	0	0.00020341	0.000306674	0.000427206	0.000774754
Sleep_Disorder	0	0.000224381	0.000291847	0.000482439	0.00497528
Inner_Ear_Disorder	0	0.000254526	0.000290772	0.000342616	0.000452873
Biliary_Tract_Disease	0	4.57579e-05	0.000280828	0.000584222	0.00347805
Pernicious_or_B12_Deficiency_Anemia	0	0.000162258	0.000280226	0.000418659	0.00201022
Chronic_Pruritus	0	0.000196573	0.000278152	0.000335329	0.000510137
Urinary_Calculus	0	0.000135249	0.000265022	0.000364502	0.0258231
Nail_Disease	0	1.1991e-07	0.000264145	0.000389399	0.00112248
Other_Viral_Hepatitis	0	0.000189009	0.000260053	0.000300791	0.000395188
Non-Specific_Genitourinary_Congenital_Anomaly	0	0.000189284	0.000246483	0.000291015	0.00117968
Thyrotoxicosis	0	0.000198403	0.000242314	0.000268242	0.000997932
Eustachian_Tube_Disorder	0	1.09613e-05	0.000237027	0.000314193	0.000661003
Eyelid_Disorders	0	0.000197764	0.000231309	0.000271948	0.00101631
Non-Specific_Gingival_Peridontal_Disorder	0	0.000199902	0.000226619	0.000246563	0.000338284
Non-Specific_Dental_Disorder	0	0.000193951	0.000219359	0.000252666	0.00034346
Non-Melanoma_Skin_Cancer	0	0	0.000215331	0.00046601	0.00514567
Benign_Oropharyngeal_Neoplasm	0	0.000178868	0.000208829	0.000243234	0.000312824
Bladder_Disorder	0	0.000137121	0.000204053	0.000270978	0.00151863
Cranial_Nerve_Disorder	0	0.00013542	0.000203852	0.000259031	0.000486062
Seborrheic_Dermatitis	0	0.000159745	0.000202232	0.000241769	0.00044812
Chronic_Kidney_Disease	0	0.000143034	0.000201301	0.000270727	0.00058901
Benign_Bone_Connective_Tissue_Neoplasm	0	0.000143291	0.000193551	0.000233737	0.000451287
Non-Specific_Thryroid_Disorder	0	0.000156132	0.000193424	0.000231937	0.00129761
Gastrointestinal_Ulcer	0	0.000141424	0.00018928	0.000260746	0.000799457
Cardiac_Congenital_Anomaly	0	0.000165815	0.000188907	0.000233294	0.00240568
Carbuncle_Furuncle	0	0.000155877	0.00018795	0.000215233	0.000268347
Benign_Digestive_Neoplasm	0	0.000111445	0.000186675	0.000257805	0.000991215
Phlebitis_Thrombophlebitis	0	0.000137509	0.000174244	0.000238236	0.00329153
Non-Specific_Sugar_Metabolism_Disorder	0	0.000127121	0.000171891	0.000203962	0.00036673
Hyperchylomicronemia	5.30662e-05	0.000120255	0.000169473	0.000227816	0.000332465
Goiter	0	8.51165e-05	0.000162214	0.000206986	0.000729979
Unspecified_Recurrent_Headaches	0	0	0.000159139	0.000189016	0.000310621
Helicobacter_Pylori_Infection	0	0.000127993	0.000158365	0.00019281	0.000490513
Hair_Related_Disease	0	0	0.000152802	0.000189669	0.000326626
Other_Corticoadrenal_Disorder	0	9.29514e-05	0.000141831	0.000170586	0.000292938
Benign_Skin_Neoplasm	0	0	0.000138945	0.000465577	0.00409564
Myocardial_Infarction	0	0.000103207	0.000138602	0.000172499	0.0131922
Hyperaldosteronism	1.26476e-05	4.24317e-05	0.000137219	0.000177007	0.000287605
Refraction_Accomodation_Disorders	0	9.84005e-05	0.000130539	0.000152231	0.000340239
Herpes_Simplex	0	0	0.000121997	0.000187642	0.000353841
Hemangioma_Lymphangioma	0	5.1497e-05	0.000116067	0.000164872	0.000766418
Benign_Eye_Neoplasm	0	8.9591e-05	0.000115404	0.000139388	0.000577568
Osteomyelitis	0	0	0.000110592	0.000172648	0.000307556
Generalized_Lipidoses	4.07741e-05	7.45397e-05	0.000109233	0.000140923	0.000628374
Vascular_Insufficiency	0	6.46403e-05	0.000108325	0.000136701	0.000747109
Myeloproliferative_Disease	0	8.48014e-05	0.00010828	0.000132469	0.000260545
Skin_Infection	0	0	0.000105582	0.000159417	0.00034043
Unspecified_Benign_Neoplasm	0	8.12011e-05	9.91743e-05	0.000114733	0.000180727
Pulmonary_Heart_Disease	0	5.93973e-05	9.15011e-05	0.0001496	0.00203913
Non-Specific_Digestive_Congenital_Anomaly	0	7.07495e-05	8.81139e-05	0.000105904	0.000199169
Cardiomyopathy	0	6.61321e-05	8.74162e-05	0.000126227	0.015687
Rheumatoid_Arthritis_Related_Conditions	0	0	8.24962e-05	0.000199867	0.049633
Behcets_Syndrome	0	0	7.97649e-05	0.000188756	0.00131614
Carditis	0	5.31817e-05	7.81591e-05	0.00010258	0.00236219
Benign_Endocrine_Neoplasm	0	4.48826e-05	7.43665e-05	0.000104616	0.000210934
Disorders_of_Straight_Chain_Amino_Acid_Metabolism	0	5.96727e-05	6.96344e-05	8.06698e-05	0.000102014
General_Cerebral_Degeneration	0	5.30282e-05	6.95261e-05	8.25075e-05	0.000281028
Homocystinuria	0	4.67193e-05	6.8277e-05	0.000100119	0.000157801
Tongue_Disease	0	4.27409e-05	6.7436e-05	8.65173e-05	0.000159762
Psoriasis_Related_Disorders	0	0	6.68385e-05	0.000134349	0.000324502
Protozoan_Infection	0	5.70157e-05	6.65898e-05	7.90058e-05	0.000107252
Unspecified_Endocrine_Disorder	0	1.01994e-05	6.50773e-05	9.67596e-05	0.00073299
Infestation	0	3.89434e-05	5.62867e-05	6.33012e-05	0.000103964
Corneal_Disorders	0	0	5.37537e-05	0.000113859	0.000672985
Autonomic_System_Disorder	0	3.28927e-05	5.21553e-05	6.73906e-05	0.000120023
Corns_Callosites	0	2.72663e-05	5.16787e-05	6.75332e-05	0.000142067
Cystitis_Urethritis	0	0	4.99595e-05	0.000148661	0.00203083
Appendiceal_Disease	0	0	4.83056e-05	0.000106545	0.000186255
Benign_Breast_Neoplasm	0	0	4.60113e-05	0.000161666	0.00125569
Unspecified_Hematological_Disorder	0	0	4.53061e-05	6.60086e-05	0.00148161
Macular_Degeneration	0	0	4.11029e-05	8.80218e-05	0.00587573
Non-Specific_Hemoglobinopathies	0	3.20296e-05	4.08455e-05	4.81013e-05	7.38295e-05
Vascular_Congenital_Anomaly	0	2.78172e-05	3.94556e-05	5.06531e-05	0.000381396
Lichen	0	1.63256e-05	3.81262e-05	4.8905e-05	0.000170449
Lymphatic_Disorder	0	0	3.80775e-05	0.000121263	0.000269639
Unspecified_Plasma_Protein_Metabolism_Disorder	0	2.96936e-05	3.67296e-05	4.59093e-05	7.4675e-05
Lipodystrophy	0	2.62015e-05	3.29144e-05	3.8511e-05	7.38156e-05
Hereditary_Corneal_Dystrophy	0	1.67271e-05	3.26345e-05	4.74043e-05	0.000441164
Vasculitis	0	0	3.24257e-05	5.17045e-05	9.9682e-05
Localized_Adiposity	0	2.03578e-05	3.01768e-05	4.92877e-05	0.000204931
Colorectal_Cancer	0	3.21357e-06	3.00123e-05	4.42805e-05	7.76009e-05
Benign_Intrathoracic_Neoplasm	0	1.61408e-05	2.97719e-05	3.95612e-05	9.45125e-05
Acquired_Other_Myopathies	0	1.719e-05	2.77802e-05	3.78511e-05	6.71206e-05
Parathyroid_Disorder	0	0	2.76311e-05	4.53973e-05	0.000162049
Lacrimal_System_Disorder	0	1.6175e-05	2.62068e-05	4.35815e-05	0.000198546
Pleuritis	0	0	2.56375e-05	8.06492e-05	0.00323705
General_Thrombocytopenia	0	0	2.47374e-05	4.75073e-05	0.000261164
Benign_Male_Genital_Neoplasm	0	1.63869e-05	2.31157e-05	3.42824e-05	0.000312609
Inflammatory_Toxic_Neuropathy	0	0	2.22594e-05	3.48854e-05	6.26142e-05
Viral_Hepatitis_A	0	1.47517e-05	2.13989e-05	2.53567e-05	3.56741e-05
Ocular_Musculoskeletal_Disorder	0	0	2.03635e-05	6.39146e-05	0.000670781
Megaloblastic_Anemia	0	1.10176e-05	1.93196e-05	2.76626e-05	5.99824e-05
Purine_Pyrimidine_Metabolic_Disorder	0	1.0634e-05	1.90432e-05	2.62223e-05	5.89979e-05
Benign_Urinary_Neoplasm	0	1.03548e-05	1.88741e-05	2.8407e-05	0.000367223
Sexual_Dysfunction	0	1.14719e-05	1.82086e-05	2.29693e-05	0.000124449
Spirochetal_Infection	0	1.22054e-05	1.74954e-05	2.1244e-05	3.06364e-05
Urethral_Disorder	0	0	1.70617e-05	2.62917e-05	0.000124597
Tuberculosis	0	0	1.65772e-05	2.86494e-05	5.55165e-05
Purpura_Other_Hemorrhagic_Conditions	0	0	1.65106e-05	4.8926e-05	0.000504555
Neonatal_Disease	0	0	1.51307e-05	2.7258e-05	7.48674e-05
Unspecified_Hepatitis	0	5.77907e-06	1.47514e-05	2.08538e-05	4.43675e-05
Optic_Disc_Disorder	0	4.7812e-06	1.47354e-05	2.13353e-05	5.09812e-05
Parasitic_Infection	0	1.26708e-06	1.45936e-05	2.31027e-05	3.96978e-05
Vitamin_Toxicity	0	1.01952e-05	1.39432e-05	1.65835e-05	2.87537e-05
Sweat_Gland_Disorder	0	0	1.3621e-05	1.98609e-05	3.71281e-05
Optic_Neuritis_Neuropathy	0	0	1.3482e-05	2.82043e-05	0.000373293
Spleen_Disease	0	0	1.23018e-05	1.85911e-05	5.09503e-05
Polymorphonuclear_Neutrophils_Disorders	0	7.97989e-06	1.21967e-05	1.6212e-05	2.55001e-05
Unspecified_Neuropsychiatric_Disorder	0	0	1.21128e-05	3.12534e-05	0.000110822
Globe_Disorders	0	7.08867e-06	1.12483e-05	1.45075e-05	3.17321e-05
Varicella_Infection	0	0	1.09598e-05	1.61366e-05	2.56681e-05
Circulating_Enzyme_Deficiency	0	2.89292e-06	1.01214e-05	1.48365e-05	2.26377e-05
Primary_Hereditary_Retinal_Dystrophy	0	5.54711e-07	9.91055e-06	1.44101e-05	9.62981e-05
Chronic_Venous_Hypertension	0	0	9.68136e-06	1.67823e-05	3.31049e-05
Sebaceous_Gland_Disorder	0	0	9.3602e-06	1.96415e-05	7.44823e-05
Hereditary_Polycythemia_Vera	0	5.48474e-06	8.8221e-06	1.28627e-05	2.64789e-05
Long_QT_Syndrome	0	0	8.62422e-06	1.35788e-05	7.73664e-05
Congenital_Hypothyroidism	0	1.454e-06	7.81521e-06	1.40856e-05	5.69405e-05
Choroidal_Disorders	0	0	7.48489e-06	1.22773e-05	3.81226e-05
Hyperalimentation	0	4.19187e-07	7.44391e-06	1.27733e-05	5.98905e-05
Renal_Glycosuria	0	5.25735e-06	7.27169e-06	9.81077e-06	1.53669e-05
Chronic_Glomerulonephritis	0	0	6.51923e-06	9.11403e-06	2.61504e-05
Viral_Hepatitis_B	0	0	6.1364e-06	1.30312e-05	3.29814e-05
Chondrocalcinosis	0	0	6.0687e-06	1.58693e-05	0.000118589
Non-Specific_Congenital_Eye_Anomaly	0	0	5.91165e-06	1.17371e-05	5.64126e-05
Acute_Glomerulonephritis	0	3.20222e-06	5.83699e-06	9.32642e-06	1.53327e-05
Aromatic_Amino_Acid_Metabolism_Disorder	0	5.79392e-07	5.52203e-06	7.46681e-06	1.29917e-05
Lysosomal_Storage_Disease	0	5.56647e-08	5.4858e-06	9.19485e-06	2.37545e-05
Hereditary_Fructose_Intolerance	0	3.64952e-06	5.33301e-06	7.18323e-06	1.54643e-05
G6PD	0	0	4.91789e-06	7.902e-06	1.81777e-05
Phosphorus_Metabolism_Disorder	0	0	4.51346e-06	1.14023e-05	2.74568e-05
Endocrine_Cancer	0	0	3.9093e-06	9.18884e-06	1.99117e-05
Orbit_Disorders	0	0	3.86936e-06	1.19234e-05	3.35809e-05
Unspecified_Polyglandular_Disorder	0	0	3.80286e-06	9.28081e-06	2.66331e-05
Alzheimers_Disease	0	0	3.68705e-06	1.20461e-05	4.63564e-05
Familial_Adenomatous_Polyposis	0	1.25341e-06	3.35877e-06	4.45262e-06	7.36834e-06
Nephrotic_Syndrome	0	0	3.17961e-06	7.50691e-06	1.77381e-05
Benign_CNS_Neoplasm	0	0	2.82596e-06	2.29162e-05	5.48598e-05
General_Dementia	0	0	1.61106e-06	1.65973e-05	4.28207e-05
Polycystic_Liver_Disease	0	0	1.44683e-06	5.5113e-06	1.31533e-05
Porphyrin_Metabolic_Disorder	0	0	1.4109e-06	6.31863e-06	1.32131e-05
Other_Inherited_Osteodystrophy	0	0	1.19154e-06	3.82424e-06	8.65064e-06
Glucocorticoid_Remediable_Aldosteronism	0	0	7.77739e-07	2.66831e-06	7.42026e-06
Deviated_Nasal_Septum	0	0	7.06398e-07	0.000141638	0.000474044
Other_Inherited_Amino_Acid_Metabolic_Disorder	0	0	6.37815e-07	5.10699e-06	1.2519e-05
Deep_Vein_Thrombosis	0	0	2.30417e-07	7.25915e-05	0.0132433
Visual_Pathway_Cortex_Disorder	0	0	0	3.38704e-06	1.05356e-05
IgA_Immunodeficiency	0	0	0	0	2.33607e-06
Hereditary_Breast_Cancer	0	0	0	0	8.81447e-07
Peritonitis_Retroperitoneal_Infection	0	0	0	0	1.3002e-05
Congenital_Hair_Anomaly	0	0	0	5.08793e-06	1.64388e-05
Disorders_of_Iris_Ciliary_Body	0	0	0	0	6.699e-05
Congenital_Neutropenia	0	0	0	1.41714e-07	4.6276e-06
Huntingtons_Chorea	0	0	0	0	5.95819e-07
Non-Specific_Autosomal_Abnormality	0	0	0	0	1.09519e-06
Lupus_Erythematosus	0	0	0	0	5.3961e-05
Septic_Arthritis	0	0	0	0	5.51816e-05
Chronic_Progressive_External_Ophthalmoplegia	0	0	0	0	1.65802e-06
Hereditary_Hemoglobin_Disease	0	0	0	1.18186e-05	2.3842e-05
Non-Specific_Nasal_Throat_Disorder	0	0	0	0	2.54844e-05
Common_Variable_Immunodeficiency	0	0	0	0	4.12435e-07
Kaposis_Sarcoma	0	0	0	1.84716e-06	6.0802e-06
Branched_Chain_Amino_Acid_Metabolism_Disorder	0	0	0	0	9.18207e-06
Non-Hodgkins_Lymphoma	0	0	0	0	1.66747e-05
Polycystic_Kidney_Disease	0	0	0	0	2.21839e-05
Ulcerative_Colitis	0	0	0	0	4.05142e-05
Oro_Naso_Pharyngeal_Cancer	0	0	0	1.62182e-05	4.78185e-05
Neurofibromatosis	0	0	0	3.14365e-06	1.37322e-05
Secondary_Arthropathy	0	0	0	0	3.56452e-05
Myeloid_Leukemia	0	0	0	0	3.87055e-06
Female_Genital_Congenital_Anomaly	0	0	0	0	8.56892e-06
Unspecified_Congenital_Anomaly	0	0	0	1.17801e-05	2.69275e-05
Sideroblastic_Anemia	0	0	0	0	0
Friedreichs_Ataxia	0	0	0	0	0
Tuberous_Sclerosis	0	0	0	0	4.7462e-06
Unspecified_Cerebellar_Disease	0	0	0	4.63903e-06	1.7575e-05
Velo_Cardio_Facial_Syndrome	0	0	0	0	6.48079e-07
Staphylococcus_Aureus_Infection	0	0	0	0	2.52885e-05
Learning_Disorder	0	0	0	0	7.93537e-07
Gestational_Pregnancy_Related_Disorder	0	0	0	0	2.16654e-07
Alopecia	0	0	0	4.33574e-05	0.000385601
Secondary_Diabetes_Mellitus	0	0	0	3.14266e-06	2.28983e-05
Diabetes_Insipidus	0	0	0	0	2.47562e-06
Phenyketonuria	0	0	0	1.59898e-06	5.69638e-06
Hereditary_Thrombocytopenic_Purpura	0	0	0	0	1.62108e-06
Uterine_Cancer	0	0	0	0	4.46187e-05
Adrenogenital_Disorder	0	0	0	1.22727e-06	2.37855e-05
Intrathoracic_Organ_Cancer	0	0	0	0	8.15484e-06
Male_Genital_Congenital_Anomaly	0	0	0	0	9.38677e-05
Thymic_Disorders	0	0	0	5.672e-07	1.12462e-05
HIV	0	0	0	0	0.00581043
Myasthenia_Gravis	0	0	0	0	0
Congenital_Pigmentary_Anomaly	0	0	0	0	9.2273e-06
Fragile_X_Syndrome	0	0	0	0	2.29154e-06
Disorders_of_Urea_Cycle_Metabolism	0	0	0	0	3.16701e-06
Childhood_Disintegrative_Disorder	0	0	0	0	2.12007e-07
Marfan_Syndrome	0	0	0	0	5.45771e-07
Congenital_Breast_Anomaly	0	0	0	0	3.33493e-05
CNS_Infection	0	0	0	0	0
Prion_Disease	0	0	0	0	6.70182e-07
Hereditary_Muscular_Dystrophy	0	0	0	0	0
Tics_Tourettes	0	0	0	0	1.20792e-05
Acute_Renal_Failure	0	0	0	2.89129e-05	0.000921288
Dermatomyositis_Polymyositis	0	0	0	1.69379e-07	1.79886e-05
Degenerative_Dementia	0	0	0	0	7.56839e-06
Pancreatic_Cancer	0	0	0	0	3.77114e-06
Graves_Disease	0	0	0	0	2.94122e-05
Generalized_Digestive_Cancer	0	0	0	2.3546e-06	6.63141e-06
Hereditary_Blepharophimosis	0	0	0	0	1.10543e-06
Myoneural_Disorders	0	0	0	0	4.49494e-06
Autism	0	0	0	0	2.01652e-06
Hereditary_Sensory_Neuropathy	0	0	0	7.29285e-06	1.93435e-05
Acrocephalosyndactyly	0	0	0	0	7.94425e-07
Prader_Willi_Syndrome	0	0	0	0	2.90387e-06
Larynx_Vocal_Chord_Disorders	0	0	0	0	0.000163068
Prostate_Cancer	0	0	0	0	0.0135439
Copper_Metabolism_Disorder	0	0	0	3.26665e-06	1.12657e-05
Spinocerebellar_Ataxia	0	0	0	0	2.37286e-06
Pure_Hypercholesterolemia	0	0	0	0	0
Klippel_Feil_Syndrome	0	0	0	0	3.18907e-07
Pulmonary_Embolism_Infarction	0	0	0	1.19946e-05	0.0134167
Complex_Regional_Pain_Syndrome	0	0	0	0	3.03327e-05
Hereditary_Stomatocytosis	0	0	0	0	1.8921e-06
Respiratory_System_Cancer	0	0	0	3.16701e-07	6.5958e-06
Melanoma	0	0	0	0	0.000261853
Congenital_Aphakia	0	0	0	0	6.61085e-07
Respiratory_Congenital_Anomaly	0	0	0	9.65749e-06	3.91941e-05
Viral_Hepatitis_C	0	0	0	3.88229e-06	5.1017e-05
Anterior_Eye_Anomaly	0	0	0	0	5.29298e-06
Carinoid_Neoplasm	0	0	0	2.97915e-06	1.20428e-05
Thyroid_Cancer	0	0	0	0	0
Stomach_Cancer	0	0	0	0	6.07297e-06
Mood_Disorder	0	0	0	0	3.65059e-05
Neural_Tube_Defect	0	0	0	0	1.16005e-05
STI	0	0	0	1.85663e-05	0.000182772
Lung_Cancer	0	0	0	0	0
General_Paralysis	0	0	0	0	1.52642e-05
Familial_Dysautonomia_Related_Conditions	0	0	0	0	4.12453e-06
Congenital_Anomaly_of_Skull_Neck	0	0	0	1.00332e-05	4.4173e-05
Ruvalcaba.Myhre_Syndrome	0	0	0	0	1.23736e-06
Syndrome_with_Pervasive_Congenital_Anomalies	0	0	0	0	7.98594e-06
Myotonic_Muscular_Dystrophy	0	0	0	0	4.14839e-07
Cri.Du.Chat_Syndrome	0	0	0	0	1.95229e-06
Indeterminate_Sex_Pseudohermaphroditism	0	0	0	0	2.06898e-07
Multiple_Myeloma	0	0	0	0	2.21885e-06
Hemiplegia	0	0	0	0	6.02204e-05
Intellectual_Disability	0	0	0	1.12179e-05	3.98246e-05
Edwards_Syndrome	0	0	0	0	8.686e-07
Spinal_Chord_Degeneration	0	0	0	0	1.0664e-05
Cyclic_Neutropenia	0	0	0	0	4.86344e-06
Streptococcal_Infection	0	0	0	0	1.88189e-05
Non-Specific_Leukemia	0	0	0	3.12267e-06	1.01645e-05
MENIIA	0	0	0	0	8.2487e-07
Bladder_Cancer	0	0	0	0	0.00445509
Non-Specific_Congenital_Musculoskeletal_Anomaly	0	0	0	3.32433e-05	0.000136859
Paranoia	0	0	0	0	6.48459e-06
Ichthyosis_Congenita	0	0	0	5.29134e-06	1.64895e-05
Epidermolysis_Bullosa	0	0	0	3.0358e-05	8.38863e-05
MENI	0	0	0	0	2.31592e-06
Hereditary_Harartoses	0	0	0	2.57618e-06	9.5939e-06
Sjogrens_Syndrome	0	0	0	0	7.40907e-05
Stuttering	0	0	0	0	0
Specified_Childhood_Cerebral_Degeneration	0	0	0	0	0
General_Bacterial_Infection	0	0	0	3.09973e-05	0.000108403
Dwarfism_of_Unknown_Etiology	0	0	0	0	6.04955e-07
Developmental_Delay	0	0	0	0	1.95435e-06
Otosclerosis	0	0	0	2.69769e-06	1.82189e-05
Pancreatic_Disease	0	0	0	1.59279e-05	0.000413963
Cystic_Fibrosis	0	0	0	0	1.11618e-05
Cushings_Syndrome	0	0	0	0	0
Disorders_of_Fatty_Acid_Oxidation	0	0	0	4.37779e-07	9.85405e-06
Ovarian_Cancer	0	0	0	0	2.29276e-05
Acquired_Hemolytic_Anemias	0	0	0	0	6.68188e-06
Polyostotic_Fibrous_Dysplasia_of_Bone	0	0	0	0	1.97135e-06
Hereditary_Spastic_Paraplegia	0	0	0	0	0
Radiation_Sensitivity	0	0	0	0	3.58158e-05
Intestinal_Cancer	0	0	0	0	4.00913e-06
Acne	0	0	0	0	2.21832e-07
Female_Genital_Cancer	0	0	0	0	0.000106764
Dermatitis_Herpetiformis	0	0	0	1.34755e-06	1.13595e-05
Photodermatitis	0	0	0	5.55127e-05	0.000868666
Carcinoid_Syndrome	0	0	0	2.89544e-06	1.13931e-05
Ellis_Van_Creveld_Syndrome	0	0	0	0	1.34955e-06
Varicose_Veins	0	0	0	1.65204e-07	0.000420068
Hepatobiliary_Congenital_Anomaly	0	0	0	4.49658e-06	2.68647e-05
Mucopolysaccharidosis	0	0	0	0	0
Benign_Thyroid_Neoplasm	0	0	0	0	4.91467e-06
Acquired_Coagulation_Defect	0	0	0	2.18016e-05	0.00111828
Dissociative_Disorder	0	0	0	0	0
Mycobacterial_Disease	0	0	0	0	2.23394e-06
Non-Specific_Humoral_Deficiency	0	0	0	0	1.03109e-06
Erythematous_Disorder	0	0	0	0	1.47794e-06
Kawasaki_Disease	0	0	0	0	1.87251e-06
Secondary_Malignant_Neoplasm	0	0	0	0	2.52037e-05
Brain_Damage	0	0	0	0	0.000108313
Unspecified_Middle_Ear_Mastoid_Diseases	0	0	0	6.30038e-06	1.30618e-05
Unspecified_Diabetes_Mellitus	0	0	0	0	8.81447e-06
Brain_Cancer	0	0	0	0	2.1237e-06
Spinal_Muscular_Atrophy	0	0	0	0	2.15737e-07
Non-Specific_Neurologic_Congenital_Anomaly	0	0	0	0	1.23123e-05
Hyper_IgM_Immunodeficiency	0	0	0	0	1.33637e-06
Dejerine_Sottas_Disease	0	0	0	0	0
Personality_Disorder	0	0	0	0	3.01938e-06
Arthropod.Borne_Diseases	0	0	0	2.30348e-05	6.0514e-05
Congenital_Nail_Anomaly	0	0	0	0	4.85608e-06
Epilepsy_Related_Disorders	0	0	0	0	4.60017e-05
Menstrual_Disorder	0	0	0	0	0.000221634
General_Osteochondropathy	0	0	0	0	3.11896e-05
Unspecified_Immune_Disorder	0	0	0	1.30828e-05	7.24397e-05
Aplastic_Anemia	0	0	0	0	6.3302e-06
Multiple_Epiphyseal_Dysplasia	0	0	0	0	6.34389e-07
Cerebral_Lipidoses	0	0	0	0	1.81736e-06
Balanced_Translocation	0	0	0	0	1.50316e-06
Myotonia_Congenita	0	0	0	0	6.49942e-07
Tympanic_Membrane_Disorders	0	0	0	1.12578e-05	5.90389e-05
Alpha_1_Antitrypsin_Deficiency	0	0	0	0	3.94407e-06
Hereditary_Hemochromatosis	0	0	0	1.0008e-06	8.14286e-06
Esophageal_Cancer	0	0	0	0	3.96799e-06
Arterial_Embolism_Thrombosis	0	0	0	1.43291e-05	0.000640799
Unspecified_Childhood_Cerebral_Degeneration	0	0	0	0	6.65495e-07
Hodgkins_Disease	0	0	0	0	1.40139e-06
Benign_Uterine_Neoplasm	0	0	0	0	0.0013085
Hereditary_Hemorrhagic_Telangiectasia	0	0	0	0	0
Osteogenesis_Imperfecta	0	0	0	0	4.64483e-06
Thyroiditis	0	0	0	0	8.66156e-05
Hereditary_Elliptocytosis	0	0	0	0	3.36683e-06
Arterial_Dissection	0	0	0	3.40462e-06	6.00113e-05
Wiskott.Alrich_Syndrome	0	0	0	0	9.72119e-07
Viral_Warts_HPV	0	0	0	7.30736e-05	0.0012086
Osteopetrosis	0	0	0	2.95167e-06	1.43587e-05
Autoimmune_Polyglandular_Disorder	0	0	0	0	5.14956e-06
Leukodystropy	0	0	0	0	0
Bone_Cancer	0	0	0	0	9.32586e-06
Unspecified_Autoimmune_Disease	0	0	0	0	1.29166e-05
Adjustment_Disorder	0	0	0	0	0.000252539
Benign_Ovarian_Neoplasm	0	0	0	0	5.53506e-05
Unspecified_Amyloidosis	0	0	0	0	7.44552e-06
Reactive_Arthritis	0	0	0	0	1.67169e-05
Other_Inherited_Myotonias	0	0	0	0	4.63185e-07
Dyschromia	0	0	0	6.30488e-05	0.000923756
Congenital_Spine_Anomaly	0	0	0	1.89128e-05	5.10368e-05
Congenital_Hypogammaglobulinemia	0	0	0	0	8.93577e-07
Hereditary_Progessive_Muscular_Dystrophy	0	0	0	0	1.33121e-06
Other_Lymphoid_Histiocytic_Cancers	0	0	0	0	7.94474e-06
Hirsutism	0	0	0	0	4.10691e-05
Disorders_of_Mitochondrial_Metabolism	0	0	0	0	3.43304e-06
Pituitary_Disorder	0	0	0	6.63653e-06	0.0002867
Male_Genital_Cancer	0	0	0	1.46281e-05	0.000833129
Autoimmune_Lymphoproliferative_Syndrome	0	0	0	0	2.9759e-06
Turners_Syndrome	0	0	0	1.711e-06	1.73831e-05
Parkinsons_Disease	0	0	0	0	3.80404e-06
Type_I_Diabetes_Mellitus	0	0	0	0	0
Cerebral_Cysts	0	0	0	0	0
Connective_Tissue_Infection	0	0	0	1.29683e-07	1.96553e-05
Inflammatory_Spondylopathies	0	0	0	0	9.16331e-05
Optic_Chiasm_Disorder	0	0	0	0	5.28422e-07
Psychogenic_Somatoform_Disorder	0	0	0	0	2.69564e-05
Kidney_Infection	0	0	0	2.24857e-07	0.000410382
Disease_of_the_Female_Reproductive_Organs	0	0	0	0	0.0129703
Schizophrenia_Related_Psychosis	0	0	0	0	5.79203e-05
Hypotony_of_the_Eye	0	0	0	0	5.94977e-06
Pataus_Syndrome	0	0	0	1.67823e-06	5.35819e-06
Cataplexy_Narcolepsy	0	0	0	0	0.000240887
Refsums_Disease	0	0	0	0	3.25382e-06
Jaw_Disease	0	0	0	7.75419e-05	0.000299544
Migraine	0	0	0	0	0.000582223
Benign_Female_Genital_Neoplasm	0	0	0	0	0.000315892
Polyclonal_Hypergammaglobulinemia	0	0	0	0	0
Eating_Disorder	0	0	0	0	0.000168832
Familial_Mediterranean_Fever	0	0	0	0	1.83916e-06
Galactosemia	0	0	0	2.48661e-06	6.60271e-06
Severe_Combined_Immunodeficiency	0	0	0	0	5.04283e-06
Non-Specific_Congenital_Integumentary_Anomaly	0	0	0	6.4673e-06	1.68592e-05
Addisons_Disease	0	0	0	0	0
Medullary_Cystic_Kidney_Disease	0	0	0	0	8.04904e-06
Spinal_Stenosis	0	0	0	7.56995e-06	0.000338112
Cervical_Cancer	0	0	0	0	3.58968e-05
Impulse_Control_Disorder	0	0	0	0	2.37237e-06
Encephalitis	0	0	0	0	1.19924e-05
Food_Allergy	0	0	0	0	2.45869e-05
Erythromelalgia	0	0	0	1.10403e-06	5.17675e-06
Non-Specific_Soft_Tissue_Disorder	0	0	0	4.19486e-05	0.00020473
Haemophilia_Related_Diseases	0	0	0	0	0.000170752
Acquired_Limb_Deformities	0	0	0	0	1.14819e-05
Unspecified_Encephalopathy	0	0	0	0	0.000238581
Motor_Neuron_Disease	0	0	0	0	8.57304e-06
Klinefelters_Syndrome	0	0	0	0	1.48659e-06
Non-Specific_Peritoneal_Disorder	0	0	0	0	2.43529e-05
IBS	0	0	0	0	0.000655406
Septicemia	0	0	0	0	0.000168115
Peroxisomal_Disorders	0	0	0	0	2.09866e-06
Bone_Infection	0	0	0	0	7.88308e-06
Diamond.Blackfan_Anemia	0	0	0	0	4.63185e-06
Lymphoid_Leukemia	0	0	0	0	5.32663e-06
Histidinemia	0	0	0	0	1.63098e-06
Unspecified_Immune_Deficiency	0	0	0	0	7.1946e-07
Oro.Facial_Congenital_Anomaly	0	0	0	0	3.78419e-07
Sarcoidosis	0	0	0	2.45678e-05	8.03489e-05
Hirschsprungs_Disease	0	0	0	0	6.49961e-07
Primary_Carnitine_Deficiency	0	0	0	0	1.10754e-06
Unspecified_Behavioral_Development_Disorder	0	0	0	0	6.41458e-06
Escherichia_Coli_Infection	0	0	0	0	4.77544e-05
Secondary_Hereditary_Retinal_Dystrophy	0	0	0	0	1.18995e-05
Malnutrition	0	0	0	0	0.000101745
Paritial_Androgen_Insensitivity_Syndrome	0	0	0	0	1.77206e-06
Bipolar_Disorder	0	0	0	0	2.08683e-07
PTSD	0	0	0	0	2.07253e-07
Pubertal_Dysfunction	0	0	0	0	3.23407e-06
Congenital_Ectodermal_Dysplasia	0	0	0	0	1.7201e-06
Chronic_Tonsillitis_Adenoiditis	0	0	0	0	3.33014e-05
Ehlers_Danlos_Syndrome	0	0	0	0	0
CNS_Cancer	0	0	0	0	1.50783e-05
OCD	0	0	0	0	2.16647e-07
Aniridia	0	0	0	0	0
Bartters_Syndrome	0	0	0	0	8.44168e-06
Digeorges_Syndrome	0	0	0	0	1.96318e-07
Non-Specific_Chromosomal_Anomaly	0	0	0	0	4.33307e-06
Hereditary_Color_Blindness	0	0	0	0	2.99809e-06
Poliomyelitis	0	0	0	6.52188e-06	1.51851e-05
Connective_Tissue_Cancer	0	0	0	0	1.60864e-05
Genetic_Anomolies_of_Leukocytes	0	0	0	6.22412e-07	1.03119e-05
IgM_Immunodeficiency	0	0	0	0	4.94922e-06
Nerve_Root_Plexus_Disorders	0	0	0	0	3.9133e-05
Anophthalmia_Mircopthalmia	0	0	0	0	3.88326e-06
Other_Infectious_Diseases	0	0	0	0	6.87934e-05
Dopa_Responsive_Dystonia	0	0	0	0	0
Hereditary_Night_Blindness	0	0	0	0	2.0742e-07
Chondrodystrophy	0	0	0	0	4.99445e-06
Papilledema	0	0	0	0	1.10901e-05
Charcot_Marie_Tooth_Disease	0	0	0	0	3.50848e-06
Hereditary_Face_Skull_Anomalies	0	0	0	0	0
Speech_Language_Disorder	0	0	0	0	2.37893e-06
Amino_Acid_Transport_Disorder	0	0	0	0	0
Schwartz.Jampel_Syndrome	0	0	0	0	7.61744e-06
Smith.Magenis_Syndrome	0	0	0	0	0
Unspecified_Childhood_Psychoses	0	0	0	0	2.23258e-07
Downs_Syndrome	0	0	0	0	0
Pancytopenia	0	0	0	0	1.10543e-06
Iron_Metabolism_Disorder	0	0	0	8.31018e-06	3.33714e-05
Hereditary_Spherocytosis	0	0	0	0	0
Eye_Cancer	0	0	0	1.88128e-06	1.41032e-05
Pagets_Disease	0	0	0	0	0
Male_Breast_Cancer	0	0	0	0	6.19039e-06
Nezelofs_Syndrome	0	0	0	0	0
Meningitis	0	0	0	0	2.32802e-05
MENIIB	0	0	0	0	5.70517e-07
Asthma	0	0	0	0	0
Osteopoikilosis	0	0	0	0	1.25263e-06
Hepatobiliary_Cancer	0	0	0	0	2.55214e-06
Kidney_Cancer	0	0	0	0	0.000740414
Abnormal_Spine_Curvature	0	0	0	0	7.91762e-05
Hereditary_Lymphadema	0	0	0	0	0
Breast_Cancer	0	0	0	0	0.000127376
Rosacea	0	0	0	3.95971e-05	0.0005606
Growth_Hormone_Deficiency	0	0	0	0	1.40394e-06
Glycogenosis	0	0	0	0	0
Alveolar_Disease	0	0	0	5.68232e-06	4.26561e-05
Hereditary_Dental_Anomaly	0	0	0	3.66189e-06	9.35166e-06
Celiac_Disease	0	0	0	0	0
Conduct_Disorder	0	0	0	0	3.45822e-07
Multiple_Sclerosis_Other_Demyelinating_Disease	0	0	0	0	1.7201e-06
Androgen_Insensitivity_Syndrome	0	0	0	9.69258e-07	9.09581e-06
ADHD	0	0	0	0	0

## Sheet: 9_Brain
Disease_name	Minimum	1st_quartile	Median	3rd_quartile	Maximum
Cerebrovascular_Disease	0.00138836	0.154458	0.212189	0.248659	0.432438
Epilepsy_Related_Disorders	0.00034898	0.0470209	0.0725936	0.0842263	0.17185
Multiple_Sclerosis_Other_Demyelinating_Disease	0.000285413	0.000760933	0.0529636	0.0888907	0.21593
Unspecified_Encephalopathy	0.00334394	0.0246506	0.0299701	0.0323007	0.0504444
Brain_Damage	0.00224298	0.0180217	0.0258901	0.0295543	0.0557014
Neonatal_Disease	0	0.000591979	0.023964	0.0269617	0.0607535
Parkinsons_Disease	4.97e-05	0.00111292	0.0234397	0.0275331	0.0453635
General_Paralysis	0.000933377	0.0153361	0.0227558	0.0264227	0.0534216
Non-Specific_Pulmonary_Disorder	0	0.0175983	0.0205465	0.024306	0.0482381
UTI	0.00700053	0.0131092	0.017718	0.0215989	0.0305048
Unspecified_Neuropsychiatric_Disorder	0.000619089	0.0144812	0.0177169	0.0206194	0.0342691
Brain_Cancer	0	0.000303671	0.0173051	0.0213933	0.0279895
Extrapyramidal_Abnormal_Movement_Disorders	0.00064718	0.00549197	0.0154322	0.0321215	0.0815567
Hemiplegia	0.000318728	0.0110887	0.0128597	0.0145102	0.0227841
Muscle_Ligament_Disorder	0	0.0090615	0.0119814	0.014582	0.0258907
Bladder_Disorder	0.00165048	0.00532902	0.0110993	0.0145955	0.021509
General_Dementia	4.86195e-05	0.0079449	0.0106112	0.0124757	0.0211044
Benign_CNS_Neoplasm	0.000209693	0.00170987	0.00965043	0.013557	0.0173006
Electrolyte_Acid_Base_Balance_Disorder	0.00395739	0.00816787	0.0094243	0.0102042	0.0186704
Acquired_Visual_Disturbances	0.000436495	0.0069133	0.00874589	0.0105982	0.0226272
Pneumonia	0	0.00602023	0.00839736	0.00949308	0.0208616
Functional_Digestive_Disorder	0.00361176	0.00661775	0.00835171	0.00962635	0.0134387
Unspecified_Neuropathy	0.00135374	0.00455759	0.00795241	0.0280652	0.067225
CNS_Cancer	0.000218656	0.00151891	0.0078005	0.0098113	0.0125267
Intellectual_Disability	7.56304e-06	0.00500071	0.00722372	0.00871451	0.0147677
Alzheimers_Disease	2.16087e-05	0.00515002	0.00695517	0.00814291	0.0127035
Non-Specific_Joint_Disorder	0	0	0.006952	0.00895755	0.013857
Non-Specific_Cardiovascular_Disease	0	0.0050742	0.00612056	0.00805255	0.0143055
Meningitis	0.000430114	0.00348067	0.00592909	0.00696882	0.0115915
Non-Specific_Pain	0	0	0.00578357	0.00898423	0.0332482
Non-Specific_Acquired_Musculoskeletal_Abnormality	0	0.00483516	0.00549818	0.00638861	0.025468
Neural_Tube_Defect	0	0.00354801	0.00546759	0.00613333	0.0135177
Aneurysm	0	0.00230593	0.00498248	0.00986302	0.0365939
Schizophrenia_Related_Psychosis	9.72391e-05	0.00322791	0.00468625	0.0258338	0.150936
Hypotension	0.00230649	0.00398893	0.00461327	0.00557296	0.00948056
Encephalitis	0.000556059	0.00340576	0.00441031	0.00531739	0.0127274
Depression	0	0.00302791	0.00434738	0.00543775	0.00822886
Spinal_Chord_Degeneration	0.00040384	0.0026373	0.0040801	0.00499431	0.012934
Non-Specific_Anemia	0	0.00315594	0.00402866	0.00474438	0.00885966
Cardiac_Dysrhythmia	0	0.00327986	0.00394838	0.00554649	0.0100414
Fungal_Infection	0	0.00274262	0.00365428	0.00563429	0.0166887
Non-Specific_Skin_Disorder	0	0.0022418	0.00350494	0.00582187	0.197048
Optic_Neuritis_Neuropathy	8.2113e-05	0.000829964	0.0034368	0.00497519	0.0152711
Non-Specific_Neurologic_Congenital_Anomaly	0.000313326	0.00189186	0.00340006	0.00366525	0.00663556
General_Cerebral_Degeneration	0.000253902	0.00268981	0.00333383	0.00399828	0.00620932
Motor_Neuron_Disease	0	0.000100064	0.0033214	0.00579806	0.0115917
Septicemia	0.000110939	0.00241335	0.0032359	0.004607	0.0144336
Ocular_Musculoskeletal_Disorder	0.000387876	0.00255914	0.00302299	0.00384592	0.0109488
Vascular_Congenital_Anomaly	0.000158824	0.00180377	0.00295969	0.00416305	0.00655652
Unspecified_White_Blood_Cell_Disease	0	0.00221339	0.00253047	0.00288142	0.00671363
Cardiac_Congenital_Anomaly	0	0.000903552	0.00231245	0.00427126	0.0217532
Non-Rheumatic_Heart_Disease	0	0.0017492	0.00226747	0.00353684	0.0197855
Malnutrition	0.000351439	0.00180974	0.00223049	0.00293319	0.0112213
Poliomyelitis	0	5.00309e-05	0.00222235	0.00319632	0.00919715
General_Spondylosis_Spine_Disorder	0	0.000449909	0.0021391	0.0035038	0.0058262
Non-Specific_Gastrointestinal_Disorder	0	0.00156556	0.00213253	0.0024411	0.00411757
Autonomic_System_Disorder	0.000318714	0.000888256	0.00211427	0.00468296	0.00825174
Non-Specific_Urinary_Disorder	0	0.00141145	0.0020709	0.0026928	0.00539069
Cellulitis	0	0.00128843	0.00185956	0.00329217	0.090293
CNS_Infection	0.000126704	0.0010758	0.00168821	0.00217791	0.0036517
Osteoporosis	0	0.00114885	0.00165849	0.0018702	0.00323821
Migraine	0	0.000859949	0.00164339	0.00441741	0.0265243
Peripheral_Nerve_Disorder	0	0.000375058	0.00161641	0.00639098	0.0738847
Peripheral_Vascular_Disease	0	0.000944234	0.00158215	0.00344275	0.0612185
Hearing_Loss	0	0.00110664	0.00157072	0.00352802	0.0472214
Unspecified_Cerebellar_Disease	8.85956e-05	0.0012745	0.00155414	0.0018378	0.00339554
General_Hypertension	0	0	0.0015517	0.0058822	0.0232818
Gastrointestinal_Infection	0.00026739	0.00125486	0.00151978	0.00177884	0.00326722
Inflammatory_Toxic_Neuropathy	0	0.000465729	0.00148854	0.0146389	0.0249982
Pleuritis	0	0.00116866	0.0014763	0.00182005	0.00483838
Papilledema	0	0.000173934	0.00145707	0.00187604	0.00484742
Esophageal_Disease	0	1.17585e-06	0.00142871	0.00185222	0.00433548
Cranial_Nerve_Disorder	0	0.000998891	0.00141691	0.00329516	0.0301359
Developmental_Delay	0	0.000273374	0.00139753	0.002414	0.00535319
Acquired_Other_Myopathies	0	0.000524313	0.00136687	0.00378476	0.00896832
Deep_Vein_Thrombosis	0	0.00075711	0.00134008	0.00183406	0.00418344
Unspecified_Cancer	0	0	0.00133233	0.00215206	0.00747673
Dopa_Responsive_Dystonia	2.16087e-05	0.000228197	0.00131018	0.00188905	0.00407426
Disorder_of_the_Vestibular_System	0	0.00072121	0.00123217	0.00189111	0.0379381
Degenerative_Dementia	5.40217e-06	0.000788743	0.00117615	0.00137143	0.00212639
Mood_Disorder	9.50782e-05	0.00081286	0.00117107	0.00148381	0.0414793
Speech_Language_Disorder	6.4826e-06	0.000388125	0.00115622	0.00237389	0.00524259
Substance_Abuse	0	2.23222e-05	0.00109132	0.00167208	0.00371179
Acute_Renal_Failure	0	0.000674053	0.00108277	0.00164781	0.00558326
General_Bacterial_Infection	0	0.00088287	0.00106675	0.00187957	0.00547996
Psychogenic_Somatoform_Disorder	0.000406485	0.000751204	0.00106232	0.00615259	0.039347
Arterial_Dissection	0	0.000684029	0.00101789	0.00114392	0.00201512
Nail_Disease	0	0.000644917	0.00101151	0.00159276	0.0186098
Abnormal_Spine_Curvature	0	0.000580357	0.000998395	0.00274964	0.0926785
External_Ear_Disorders	9.49892e-05	0.000666789	0.000989625	0.00135852	0.00424269
Anxiety_Phobic_Disorder	0	0	0.00096883	0.00171446	0.00395703
Emphysema_COPD	0	0	0.00081707	0.00126206	0.00369082
Phlebitis_Thrombophlebitis	0	0.000507017	0.000779353	0.00110391	0.00543566
Cystitis_Urethritis	0	0.000369695	0.000694917	0.000974138	0.0221261
Upper_Respiratory_Inflammation	0	0	0.000687637	0.00104497	0.00230743
Unspecified_Hematological_Disorder	0.000120015	0.000510157	0.000672504	0.000861835	0.00224562
Optic_Disc_Disorder	0	0.000113898	0.000653736	0.00107432	0.0027457
Pituitary_Disorder	0.000114464	0.000411916	0.000651667	0.00110267	0.0190814
Non-Specific_Sugar_Metabolism_Disorder	0	0.000460324	0.000635137	0.00080664	0.00140581
Huntingtons_Chorea	0	2.27707e-05	0.000617719	0.000819595	0.00187711
Staphylococcus_Aureus_Infection	0	0.000407274	0.000605466	0.00118723	0.0143147
Spinal_Stenosis	0	0.00022276	0.00057312	0.000955458	0.00174422
Non-Specific_Osteopathy	0	0	0.000562744	0.00101602	0.00348332
General_Thrombocytopenia	0	0.0004591	0.00054955	0.000667327	0.00123125
Vitamin_Deficiency	0	0	0.000546543	0.00124191	0.00343626
Sleep_Disorder	0	0.000218884	0.000536805	0.000800427	0.00166615
Rheumatic_Heart_Disease	0	0.000404078	0.000532591	0.000720255	0.00331678
Cardiac_Conduction_Disorder	0	0.000321296	0.000525484	0.000726691	0.00189164
Addisons_Disease	1.62441e-06	0.00031168	0.000509867	0.000843196	0.0130642
Escherichia_Coli_Infection	0.0001807	0.000394989	0.000508186	0.000629514	0.00128649
Pernicious_or_B12_Deficiency_Anemia	0	0.000318386	0.000472701	0.00072718	0.00137824
Vascular_Insufficiency	0	0.000324588	0.000457165	0.000734075	0.00188917
Kidney_Infection	0	0.000275238	0.000453348	0.000802205	0.00265456
Adjustment_Disorder	0	0.00030228	0.000440678	0.000588218	0.00129796
Visual_Pathway_Cortex_Disorder	2.485e-05	0.000313143	0.000432959	0.00053882	0.000922064
Acquired_Coagulation_Defect	0	0.000315889	0.000428597	0.000697572	0.00192244
Vasculitis	0	0.000312831	0.000426724	0.000577662	0.0239762
Larynx_Vocal_Chord_Disorders	0	0.000251534	0.000418511	0.000771124	0.0525772
Disorders_of_Mitochondrial_Metabolism	0	5.08016e-05	0.000414778	0.000862155	0.00217197
Carditis	0	0.000263446	0.000391637	0.000546624	0.00177193
Biliary_Tract_Disease	0	0	0.000384224	0.000729509	0.00118485
Gastritis_Duodenitis	0	0	0.000368285	0.00059533	0.00121515
Ear_Infection	0	0	0.000358806	0.000915019	0.00327695
Atopic_Contact_Dermatitis	0	0	0.000355042	0.000726439	0.00281561
Non-Specific_Eye_Disorders	0	2.72169e-05	0.000349327	0.000473423	0.00153523
Other_Infectious_Diseases	0	0.000289366	0.000340523	0.000773739	0.0027335
Non-Specific_Congenital_Musculoskeletal_Anomaly	0	0.000101964	0.00033837	0.000472897	0.00174869
Sleep_Apnea	0	1.4696e-05	0.000335084	0.000595669	0.00164049
Myoneural_Disorders	0	0.00014649	0.000334949	0.000875023	0.0016195
Streptococcal_Infection	0	0.000261024	0.000329052	0.000474293	0.002297
Non-Specific_Metabolic_Disorder	0	0.000196918	0.000319162	0.000452358	0.000822859
Inflammatory_Spondylopathies	0	0.00015039	0.000316492	0.000497813	0.00126162
Urinary_Calculus	0	0.000167508	0.00031119	0.000464694	0.000994903
Acquired_Retinal_Defects	0	0.000184165	0.000310757	0.000519009	0.00161714
Herpes_Zoster	0	3.33711e-05	0.000309916	0.000469512	0.00131135
Myocardial_Infarction	0	0.000175317	0.000308363	0.000460299	0.00128006
Hemangioma_Lymphangioma	0	0.000167003	0.00030441	0.000442857	0.000755235
Non-Specific_Dental_Disorder	0	0.00018583	0.00029865	0.000388924	0.000963044
Hereditary_Spastic_Paraplegia	0	0.000169198	0.000287073	0.00040051	0.000967292
General_Viral_Infection	0	0	0.000281158	0.000452064	0.00117651
Unspecified_Recurrent_Headaches	0	9.17167e-05	0.000267627	0.00044566	0.00167618
Skin_Infection	0	0.000182658	0.000262524	0.000453462	0.00787616
Diabetes_Insipidus	0	0.000143383	0.000261691	0.000808656	0.00175791
Seborrheic_Dermatitis	0	0.000176194	0.000253709	0.000322576	0.000562339
Purpura_Other_Hemorrhagic_Conditions	0	0.000166318	0.000237213	0.000306987	0.00060874
Unspecified_Plasma_Protein_Metabolism_Disorder	0	0.000184023	0.000236945	0.000318041	0.000596819
Cataract	0	0	0.000225761	0.00082129	0.00467791
Arterial_Embolism_Thrombosis	0	0.00011371	0.000224387	0.000385769	0.00161932
Influenza	0	7.81967e-06	0.000222718	0.000276392	0.00053626
Non-Specific_Gingival_Peridontal_Disorder	0	0.000150572	0.000218728	0.000255066	0.000444932
Salivary_Gland_Disease	0	0.000151269	0.000214845	0.000321533	0.000903957
General_Ear_Disorder	0	5.12945e-05	0.00020973	0.000427124	0.00222019
Complex_Regional_Pain_Syndrome	0	0.000110398	0.000207636	0.00204685	0.0374791
Unspecified_Immune_Disorder	0	0.000122456	0.000195474	0.000337171	0.00181376
Conduct_Disorder	0	0.000110525	0.000193362	0.000308557	0.000815158
Eye_Inflammation	0	0	0.000191277	0.000391263	0.00128859
Oral_Soft_Tissue_Disease	0	0	0.000191256	0.00029618	0.00144767
Type_II_Diabetes_Mellitus	0	0	0.000185491	0.000530055	0.00142553
Osteomyelitis	0	0	0.00017683	0.00061436	0.034253
Acquired_Hypothyroidism	0	0	0.000176817	0.000625286	0.00107885
Non-Specific_Liver_Disease	0	0	0.000173235	0.000251555	0.000657619
Paranoia	0	0.000107693	0.000173062	0.00193249	0.0069625
Eye_Infection	0	0	0.000167234	0.000266791	0.000516479
Specified_Childhood_Cerebral_Degeneration	0	0	0.000159192	0.000455025	0.00148701
Inner_Ear_Disorder	0	0.000100252	0.000154096	0.000331169	0.00425264
Pulmonary_Embolism_Infarction	0	7.91733e-05	0.000153746	0.00021621	0.00043249
Spinocerebellar_Ataxia	0	0.000108161	0.000152364	0.000208616	0.000845957
Benign_Bone_Connective_Tissue_Neoplasm	0	0	0.000150843	0.000404852	0.00154286
Myeloproliferative_Disease	0	8.40832e-05	0.000137901	0.000191615	0.000687194
Tuberous_Sclerosis	0	8.90955e-07	0.000134499	0.000270024	0.00051558
STI	0	7.34745e-05	0.000133768	0.000332975	0.00169126
Hereditary_Progessive_Muscular_Dystrophy	0	1.36503e-05	0.000132868	0.00373918	0.0115098
Non-Specific_Nephropathy	0	0	0.000126738	0.000249365	0.00048101
Behcets_Syndrome	0	0	0.000126553	0.000216085	0.000579869
Cataplexy_Narcolepsy	0	6.0132e-05	0.000125953	0.000268757	0.0081653
Disorders_of_Urea_Cycle_Metabolism	1.08043e-05	7.0788e-05	0.000123358	0.000182628	0.000579583
Myasthenia_Gravis	0	4.99494e-05	0.000117701	0.000843554	0.0208008
Syndrome_with_Pervasive_Congenital_Anomalies	0	3.56581e-05	0.000114742	0.000992683	0.00173961
Phosphorus_Metabolism_Disorder	0	8.98365e-05	0.000112872	0.000144249	0.000300304
Nerve_Root_Plexus_Disorders	0	0	0.000101661	0.000191559	0.000725468
Gastrointestinal_Ulcer	0	0	0.000100025	0.000190597	0.000489494
Non-Specific_Chromosomal_Anomaly	0	1.39603e-05	9.80581e-05	0.000283087	0.000579745
Autism	0	1.81377e-05	9.7289e-05	0.00326924	0.0096099
Unspecified_Autoimmune_Disease	0	0	9.52562e-05	0.000172477	0.000542857
Benign_Endocrine_Neoplasm	0	0	9.19094e-05	0.00034788	0.0123257
Secondary_Malignant_Neoplasm	0	0	9.01743e-05	0.000144165	0.000938776
Learning_Disorder	0	4.43144e-05	9.01021e-05	0.000211223	0.0010011
Homocystinuria	0	5.59952e-05	8.94886e-05	0.000115394	0.000326505
Urethral_Disorder	0	3.38288e-05	8.37075e-05	0.000129476	0.000235343
Orbit_Disorders	0	4.43402e-05	8.33895e-05	0.000136727	0.000259974
Respiratory_Congenital_Anomaly	0	3.71247e-05	8.3149e-05	0.000211434	0.00197554
Secondary_Diabetes_Mellitus	0	3.17219e-05	8.28725e-05	0.000122068	0.00119283
Non-Specific_Genitourinary_Congenital_Anomaly	0	7.53845e-06	7.87321e-05	0.000132844	0.00028556
Benign_Intrathoracic_Neoplasm	0	2.18845e-05	7.66578e-05	0.000145517	0.000737284
Tics_Tourettes	0	4.24655e-05	7.62079e-05	0.000169654	0.00564877
Hereditary_Sensory_Neuropathy	0	2.46931e-05	7.5384e-05	0.000414129	0.00110125
Non-Specific_Immune.Related_Skin_Disorder	0	0	7.11221e-05	0.000171888	0.00132893
Pancreatic_Disease	0	0	7.08947e-05	0.000145301	0.00234341
Oro.Facial_Congenital_Anomaly	0	1.10328e-05	7.02954e-05	0.000123744	0.000422205
Non-Specific_Soft_Tissue_Disorder	0	0	6.8988e-05	0.000181782	0.000622007
Congenital_Spine_Anomaly	0	1.72156e-05	6.65387e-05	8.20787e-05	0.000232761
Non-Specific_Autosomal_Abnormality	0	1.53362e-05	6.56586e-05	0.000114355	0.00044111
Unspecified_Congenital_Anomaly	0	0	6.54667e-05	0.000142144	0.000488117
Congenital_Anomaly_of_Skull_Neck	0	3.30678e-05	6.41162e-05	0.000113071	0.000541935
Tongue_Disease	0	0	6.08965e-05	0.000101007	0.000508894
Tympanic_Membrane_Disorders	0	1.89512e-05	6.03052e-05	0.000106925	0.000773725
Charcot_Marie_Tooth_Disease	0	0	5.53969e-05	0.00107937	0.00256437
Acquired_Limb_Deformities	0	3.69927e-05	5.53293e-05	7.78469e-05	0.000284154
Lupus_Erythematosus	0	0	5.51885e-05	0.000112495	0.000291098
Corns_Callosites	0	0	5.44806e-05	0.000137718	0.00387119
Other_Corticoadrenal_Disorder	0	0	5.4293e-05	0.000137315	0.00253038
Non-Specific_Peritoneal_Disorder	0	0	5.39685e-05	7.45456e-05	0.000230017
Personality_Disorder	0	2.1573e-05	5.28748e-05	7.4949e-05	0.000326562
Prion_Disease	0	2.07e-05	5.22523e-05	7.13274e-05	0.000269301
Pancytopenia	0	3.05833e-05	5.22071e-05	7.75274e-05	0.000774181
Neurofibromatosis	0	0	5.10032e-05	0.00162622	0.00519565
Tuberculosis	0	2.85638e-05	4.95749e-05	8.30195e-05	0.000206118
Spinal_Muscular_Atrophy	0	1.30537e-05	4.84833e-05	0.000962003	0.00355133
Edwards_Syndrome	0	0	4.83096e-05	0.000118775	0.00110062
Non-Specific_Congenital_Eye_Anomaly	0	2.32364e-05	4.74168e-05	7.28638e-05	0.000146359
Long_QT_Syndrome	0	3.11988e-05	4.62413e-05	8.59471e-05	0.000221379
Endocrine_Cancer	0	1.2183e-06	4.58164e-05	0.000123052	0.00182378
Haemophilia_Related_Diseases	0	1.526e-05	4.52535e-05	9.11044e-05	0.000194854
Eyelid_Disorders	0	0	4.38599e-05	0.000114199	0.000874708
Arthropod.Borne_Diseases	0	0	3.81351e-05	0.000129721	0.0185581
Familial_Dysautonomia_Related_Conditions	0	1.66931e-05	3.45186e-05	0.000296396	0.00110355
Copper_Metabolism_Disorder	0	8.97788e-06	3.32112e-05	5.2473e-05	0.000217924
Parasitic_Infection	0	0	2.96534e-05	5.4341e-05	0.000120615
Unspecified_Behavioral_Development_Disorder	0	1.16545e-05	2.93941e-05	7.0833e-05	0.00205386
Myotonic_Muscular_Dystrophy	0	0	2.91932e-05	0.000649435	0.00207952
Non-Specific_Digestive_Congenital_Anomaly	0	0	2.90292e-05	6.31221e-05	0.000131005
Oro_Naso_Pharyngeal_Cancer	0	0	2.89935e-05	6.67267e-05	0.047224
Hereditary_Harartoses	0	0	2.81295e-05	7.37774e-05	0.000405367
Impulse_Control_Disorder	0	1.42895e-05	2.78632e-05	6.18633e-05	0.0118324
Aplastic_Anemia	0	2.63858e-06	2.64039e-05	3.64372e-05	6.9616e-05
Infestation	0	0	2.60251e-05	6.60207e-05	0.000118757
Bone_Cancer	0	0	2.59966e-05	5.53584e-05	0.00160703
Alveolar_Disease	0	0	2.28032e-05	5.27818e-05	0.000134809
Spleen_Disease	0	0	2.23649e-05	4.97393e-05	8.3947e-05
Globe_Disorders	0	0	2.13493e-05	3.75981e-05	7.9592e-05
Unspecified_Childhood_Cerebral_Degeneration	0	6.99203e-06	2.03467e-05	6.4088e-05	0.000183558
Unspecified_Middle_Ear_Mastoid_Diseases	0	0	1.7067e-05	3.04032e-05	0.000105249
Sweat_Gland_Disorder	0	0	1.66512e-05	3.75639e-05	9.07565e-05
Optic_Chiasm_Disorder	0	0	1.5741e-05	2.92937e-05	0.000170742
Bone_Infection	0	0	1.55859e-05	6.41089e-05	0.00115498
Unspecified_Amyloidosis	0	0	1.52728e-05	2.24957e-05	0.00182929
Other_Inherited_Amino_Acid_Metabolic_Disorder	0	0	1.49503e-05	5.1303e-05	0.000747532
Cerebral_Lipidoses	0	0	1.41161e-05	4.85073e-05	0.000439911
Megaloblastic_Anemia	0	0	1.3395e-05	5.22691e-05	0.000135838
Other_Inherited_Myotonias	0	1.07692e-06	1.279e-05	9.34588e-05	0.000399951
Acute_Bronchitis	0	0	1.21055e-05	0.000911845	0.00255529
Pubertal_Dysfunction	0	0	1.11805e-05	4.11707e-05	0.000516729
Male_Genital_Congenital_Anomaly	0	0	1.11047e-05	2.69216e-05	7.24681e-05
Genetic_Anomolies_of_Leukocytes	0	0	9.78248e-06	1.94146e-05	3.47961e-05
Ehlers_Danlos_Syndrome	0	0	9.32238e-06	0.00041879	0.00346728
Adrenogenital_Disorder	0	0	8.34149e-06	2.1026e-05	0.000763867
Corneal_Disorders	0	0	7.9052e-06	0.000148845	0.000543522
Unspecified_Immune_Deficiency	0	0	7.11329e-06	6.25605e-05	0.00896156
Smith.Magenis_Syndrome	0	0	6.98229e-06	3.04391e-05	0.000390698
Marfan_Syndrome	0	0	6.91813e-06	5.07098e-05	0.00224651
Acute_Glomerulonephritis	0	0	5.46031e-06	3.07147e-05	0.000145767
Peroxisomal_Disorders	0	0	4.8677e-06	2.09978e-05	9.14047e-05
Mucopolysaccharidosis	0	0	4.35288e-06	1.70295e-05	0.000173317
Lysosomal_Storage_Disease	0	0	3.65195e-06	0.000511216	0.00116952
Connective_Tissue_Cancer	0	0	2.71579e-06	3.58504e-05	0.0105529
Childhood_Disintegrative_Disorder	0	0	2.63813e-06	2.18434e-05	0.000141194
Prader_Willi_Syndrome	0	0	1.03309e-06	0.00010307	0.000422205
IgA_Immunodeficiency	0	0	0	3.90211e-07	0.00161359
Chronic_Kidney_Disease	0	0	0	0.000155958	0.000528466
Hereditary_Breast_Cancer	0	0	0	0	6.01793e-06
Pure_Hyperglyceridemia	0	0	0	0	6.5084e-06
Pulmonary_Heart_Disease	0	0	0	4.65611e-05	0.000343688
Peritonitis_Retroperitoneal_Infection	0	0	0	7.3298e-05	0.00054003
Congenital_Hair_Anomaly	0	0	0	0	3.69532e-05
Disorders_of_Iris_Ciliary_Body	0	0	0	1.82776e-05	8.87048e-05
Congenital_Neutropenia	0	0	0	0	1.46122e-05
Septic_Arthritis	0	0	0	3.25396e-06	0.00438656
Eustachian_Tube_Disorder	0	0	0	0	0.000192082
Chronic_Progressive_External_Ophthalmoplegia	0	0	0	1.55494e-06	4.87125e-05
Hereditary_Hemoglobin_Disease	0	0	0	0	0.0157632
Non-Specific_Nasal_Throat_Disorder	0	0	0	0	0
Common_Variable_Immunodeficiency	0	0	0	0	0.0446521
Fasciitis	0	0	0	0	0
Kaposis_Sarcoma	0	0	0	0	0.000722096
Branched_Chain_Amino_Acid_Metabolism_Disorder	0	0	0	6.56076e-06	5.20353e-05
Non-Hodgkins_Lymphoma	0	0	0	3.53538e-05	0.000125457
Polycystic_Kidney_Disease	0	0	0	0	1.74037e-05
Ulcerative_Colitis	0	0	0	0	3.99747e-05
Non-Specified_Cardiac_Ischemia	0	0	0	0.000208496	0.00250041
Secondary_Arthropathy	0	0	0	0	0.00330829
Myeloid_Leukemia	0	0	0	0	0.0268615
Female_Genital_Congenital_Anomaly	0	0	0	0	7.56304e-06
Diverticulosis_Diverticulitis	0	0	0	0	1.06915e-05
Mixed_Hyperlipidemia	0	0	0	0	1.5678e-06
Sideroblastic_Anemia	0	0	0	0	0
Friedreichs_Ataxia	0	0	0	0	0
Lipodystrophy	0	0	0	0	0.000453187
Velo_Cardio_Facial_Syndrome	0	0	0	9.60809e-06	6.60371e-05
Gestational_Pregnancy_Related_Disorder	0	0	0	0	0.000143261
Alopecia	0	0	0	0	6.11817e-05
Varicella_Infection	0	0	0	1.35417e-05	6.08843e-05
Phenyketonuria	0	0	0	0	0.000684099
Hereditary_Thrombocytopenic_Purpura	0	0	0	0	3.73196e-06
Uterine_Cancer	0	0	0	0	2.16087e-05
Chronic_Sinusitis	0	0	0	0.00043484	0.00119684
Familial_Adenomatous_Polyposis	0	0	0	0	0
Intrathoracic_Organ_Cancer	0	0	0	4.18429e-07	6.47783e-05
Non-Specific_Thryroid_Disorder	0	0	0	7.68314e-05	0.000271657
Thymic_Disorders	0	0	0	1.94479e-05	7.15708e-05
Hereditary_Fructose_Intolerance	0	0	0	0	5.84251e-06
HIV	0	0	0	0	0.0400838
Circulating_Enzyme_Deficiency	0	0	0	0	2.50847e-05
Congenital_Pigmentary_Anomaly	0	0	0	0	0.000110204
Lipoma	0	0	0	0	0.000120941
Fragile_X_Syndrome	0	0	0	3.43007e-05	0.000220243
Congenital_Breast_Anomaly	0	0	0	0	2.46757e-05
Hereditary_Muscular_Dystrophy	0	0	0	0	0
Viral_Hepatitis_B	0	0	0	0	0.00805362
Dermatomyositis_Polymyositis	0	0	0	3.65887e-05	0.0132742
Pancreatic_Cancer	0	0	0	0	9.95982e-06
Graves_Disease	0	0	0	0	8.91065e-05
Generalized_Digestive_Cancer	0	0	0	1.60291e-06	2.14271e-05
Hereditary_Blepharophimosis	0	0	0	0	3.08173e-05
Spirochetal_Infection	0	0	0	1.60235e-05	0.000105939
Acrocephalosyndactyly	0	0	0	4.66997e-06	0.000111233
Prostate_Cancer	0	0	0	0	1.3392e-06
Atherosclerosis	0	0	0	0.00108298	0.00693024
Pure_Hypercholesterolemia	0	0	0	0	0
Benign_Urinary_Neoplasm	0	0	0	0	0.000138845
Klippel_Feil_Syndrome	0	0	0	1.19758e-05	0.000290948
Hereditary_Stomatocytosis	0	0	0	0	4.87322e-06
Respiratory_System_Cancer	0	0	0	0	9.37437e-06
Melanoma	0	0	0	0	1.1685e-05
Congenital_Aphakia	0	0	0	0	1.90105e-05
Viral_Hepatitis_C	0	0	0	0	0.000229323
Anterior_Eye_Anomaly	0	0	0	0	1.98831e-05
Carinoid_Neoplasm	0	0	0	3.16322e-07	3.68809e-05
Lichen	0	0	0	0	1.20359e-06
Thyroid_Cancer	0	0	0	0	0
Stomach_Cancer	0	0	0	0	3.21407e-05
Generalized_Lipidoses	0	0	0	0	0.00319805
Carbuncle_Furuncle	0	0	0	5.15576e-05	0.00137445
Lung_Cancer	0	0	0	0	2.13425e-05
Chondrocalcinosis	0	0	0	3.87393e-06	8.30932e-05
Renal_Glycosuria	0	0	0	0	1.89047e-05
Ruvalcaba.Myhre_Syndrome	0	0	0	0	5.92204e-06
Cri.Du.Chat_Syndrome	0	0	0	3.26641e-06	0.000141785
Polymorphonuclear_Neutrophils_Disorders	0	0	0	5.85142e-06	0.000247996
Indeterminate_Sex_Pseudohermaphroditism	0	0	0	0	1.22852e-05
Multiple_Myeloma	0	0	0	1.28352e-05	4.62721e-05
Benign_Eye_Neoplasm	0	0	0	0	0.000156511
Hyperaldosteronism	0	0	0	8.96125e-07	0.000180432
Cyclic_Neutropenia	0	0	0	0	2.00846e-05
Non-Specific_Leukemia	0	0	0	0	0.00247912
MENIIA	0	0	0	0	0
Bladder_Cancer	0	0	0	0	0.000191058
Rectal_Anal_Disorder	0	0	0	3.18955e-05	0.000578032
Ichthyosis_Congenita	0	0	0	6.36518e-06	0.000116346
Macular_Degeneration	0	0	0	2.9392e-06	0.000379952
Epidermolysis_Bullosa	0	0	0	0	0.000307943
MENI	0	0	0	0	2.70108e-05
Purine_Pyrimidine_Metabolic_Disorder	0	0	0	4.69145e-06	0.000301556
Psoriasis_Related_Disorders	0	0	0	0	3.99761e-05
Sjogrens_Syndrome	0	0	0	0	0.000195134
Stuttering	0	0	0	0	0
Dwarfism_of_Unknown_Etiology	0	0	0	4.65581e-05	0.000264666
Otosclerosis	0	0	0	0	0.00120752
Cystic_Fibrosis	0	0	0	1.29913e-05	0.0239454
Cushings_Syndrome	0	0	0	0	0
Disorders_of_Fatty_Acid_Oxidation	0	0	0	7.7041e-06	0.000139168
Ovarian_Cancer	0	0	0	0	1.46063e-06
Non-Specific_Prostate_Disease	0	0	0	0	0
Choroidal_Disorders	0	0	0	0	0.000195349
Acquired_Hemolytic_Anemias	0	0	0	2.17746e-05	6.98977e-05
Polyostotic_Fibrous_Dysplasia_of_Bone	0	0	0	1.53971e-06	6.47783e-05
Radiation_Sensitivity	0	0	0	0	5.18708e-05
Intestinal_Cancer	0	0	0	0	8.78156e-06
Acne	0	0	0	0	0.000396999
Female_Genital_Cancer	0	0	0	0	8.9671e-06
Dermatitis_Herpetiformis	0	0	0	0	5.1522e-05
Other_Viral_Hepatitis	0	0	0	5.11089e-05	0.000640194
Photodermatitis	0	0	0	0	2.92126e-06
Carcinoid_Syndrome	0	0	0	0	1.46196e-05
Parathyroid_Disorder	0	0	0	0	5.00067e-05
Acute_Upper_Respiratory_Infection	0	0	0	0.000693433	0.00236939
Ellis_Van_Creveld_Syndrome	0	0	0	0	2.03785e-05
Porphyrin_Metabolic_Disorder	0	0	0	2.33293e-05	0.00193965
Varicose_Veins	0	0	0	0	9.61586e-05
Hereditary_Polycythemia_Vera	0	0	0	0	2.6397e-05
Hepatobiliary_Congenital_Anomaly	0	0	0	0	6.09365e-05
Herpes_Simplex	0	0	0	0	0.00036446
Viral_Hepatitis_A	0	0	0	0	7.23461e-05
Chronic_Liver_Disease	0	0	0	0	0.000140648
Benign_Thyroid_Neoplasm	0	0	0	0	3.26941e-06
Unspecified_Lipid_Metabolism_Disorder	0	0	0	0	0
Dissociative_Disorder	0	0	0	0	1.82653e-05
Mycobacterial_Disease	0	0	0	1.39884e-06	0.000113446
Non-Specific_Humoral_Deficiency	0	0	0	1.70374e-05	0.0427971
Goiter	0	0	0	7.92498e-05	0.000486423
Erythematous_Disorder	0	0	0	0	5.46008e-06
Kawasaki_Disease	0	0	0	0	4.41786e-05
Rheumatoid_Arthritis_Related_Conditions	0	0	0	0	0.000361399
Unspecified_Diabetes_Mellitus	0	0	0	2.50422e-05	0.000131861
Vitreous_Body_Disorder	0	0	0	5.918e-05	0.00117054
Hyper_IgM_Immunodeficiency	0	0	0	0	0.000353073
Dejerine_Sottas_Disease	0	0	0	0	0
Metabolic_Syndrome_X	0	0	0	0	1.57569e-05
Congenital_Nail_Anomaly	0	0	0	0	5.85437e-06
Menstrual_Disorder	0	0	0	0	7.31797e-05
General_Osteochondropathy	0	0	0	0	0.000122089
Disease_of_the_Male_Reproductive_Organs	0	0	0	0	0.000270274
Aromatic_Amino_Acid_Metabolism_Disorder	0	0	0	1.52461e-05	8.73365e-05
Unspecified_Benign_Neoplasm	0	0	0	6.48018e-05	0.000195559
Multiple_Epiphyseal_Dysplasia	0	0	0	0	2.95773e-05
Balanced_Translocation	0	0	0	8.7359e-06	5.36449e-05
Myotonia_Congenita	0	0	0	7.78396e-05	0.000189978
Benign_Breast_Neoplasm	0	0	0	0	0
Unspecified_Endocrine_Disorder	0	0	0	0	5.40217e-06
Alpha_1_Antitrypsin_Deficiency	0	0	0	0	3.15079e-06
Hereditary_Hemochromatosis	0	0	0	0	0.00248758
Esophageal_Cancer	0	0	0	0	0.000214271
Vitamin_Toxicity	0	0	0	0	1.22554e-05
Allergic_Rhinitis	0	0	0	0	2.52578e-06
Hodgkins_Disease	0	0	0	0	3.90211e-06
Benign_Uterine_Neoplasm	0	0	0	0	1.08043e-06
Hereditary_Hemorrhagic_Telangiectasia	0	0	0	0	0
Osteogenesis_Imperfecta	0	0	0	9.93493e-06	0.000940127
Thyroiditis	0	0	0	1.96386e-05	0.000119052
Polycystic_Liver_Disease	0	0	0	0	2.97881e-05
Hereditary_Elliptocytosis	0	0	0	0	2.75807e-06
Osteoarthritis	0	0	0	0	0.000948997
Colorectal_Cancer	0	0	0	0	2.26323e-05
Wiskott.Alrich_Syndrome	0	0	0	0	2.03785e-05
Protozoan_Infection	0	0	0	0	0.000171
Sexual_Dysfunction	0	0	0	0	3.51262e-05
Benign_Male_Genital_Neoplasm	0	0	0	0	2.51972e-05
Viral_Warts_HPV	0	0	0	0	0.000151694
Osteopetrosis	0	0	0	0	0.00026564
Autoimmune_Polyglandular_Disorder	0	0	0	0	1.94478e-05
Leukodystropy	0	0	0	0	0
Localized_Adiposity	0	0	0	0	7.08269e-05
Hair_Related_Disease	0	0	0	0	0.000696978
Unspecified_Hepatitis	0	0	0	0	6.5521e-05
Benign_Skin_Neoplasm	0	0	0	0	0.000387547
Benign_Ovarian_Neoplasm	0	0	0	0	4.33893e-06
Reactive_Arthritis	0	0	0	0	5.34923e-05
Dyschromia	0	0	0	0	7.70857e-06
Congenital_Hypogammaglobulinemia	0	0	0	0	0.00119364
Chronic_Pruritus	0	0	0	0.000148441	0.000406243
Other_Lymphoid_Histiocytic_Cancers	0	0	0	9.18242e-06	3.57369e-05
Hirsutism	0	0	0	0	1.92584e-05
Male_Genital_Cancer	0	0	0	0	4.70339e-06
Autoimmune_Lymphoproliferative_Syndrome	0	0	0	0	5.0183e-05
Turners_Syndrome	0	0	0	2.4764e-06	0.00101455
Chronic_Venous_Hypertension	0	0	0	0	0.00569713
Gout_Related_Crystal_Arthropathies	0	0	0	0	6.48283e-05
Benign_Digestive_Neoplasm	0	0	0	0	0.000118447
Type_I_Diabetes_Mellitus	0	0	0	0	6.55399e-05
Cerebral_Cysts	0	0	0	0	0
Cardiomyopathy	0	0	0	7.97457e-05	0.000195772
Connective_Tissue_Infection	0	0	0	6.99314e-05	0.00157329
Hyperalimentation	0	0	0	0	0.000371162
Disease_of_the_Female_Reproductive_Organs	0	0	0	0	0.000468156
Hypotony_of_the_Eye	0	0	0	0	1.29952e-05
Refraction_Accomodation_Disorders	0	0	0	5.09149e-05	0.000185352
Pataus_Syndrome	0	0	0	8.74559e-06	4.72706e-05
Refsums_Disease	0	0	0	3.71485e-06	1.9007e-05
Jaw_Disease	0	0	0	0.000126777	0.00102994
Glucocorticoid_Remediable_Aldosteronism	0	0	0	0	8.06653e-06
Benign_Female_Genital_Neoplasm	0	0	0	0	0
Unspecified_Hyperlipidemia	0	0	0	0	0.00301262
Polyclonal_Hypergammaglobulinemia	0	0	0	0	0
Eating_Disorder	0	0	0	0	4.95336e-05
Familial_Mediterranean_Fever	0	0	0	0	3.00896e-05
Galactosemia	0	0	0	0	3.73926e-05
Severe_Combined_Immunodeficiency	0	0	0	0	0.000937564
Non-Specific_Congenital_Integumentary_Anomaly	0	0	0	0	4.64587e-05
Medullary_Cystic_Kidney_Disease	0	0	0	0	4.13235e-06
Cervical_Cancer	0	0	0	0	6.31116e-06
Non-Specific_Arthritis	0	0	0	1.6271e-06	0.000903807
Food_Allergy	0	0	0	0	7.3631e-05
Benign_Oropharyngeal_Neoplasm	0	0	0	5.17149e-06	0.000807535
Erythromelalgia	0	0	0	2.47282e-05	0.000143563
Unspecified_Polyglandular_Disorder	0	0	0	0	3.13326e-05
Chronic_Upper_Respiratory_Infection	0	0	0	0	0.00016069
Klinefelters_Syndrome	0	0	0	0	0.000323356
Acute_Sinusitis	0	0	0	0	9.8377e-06
Sebaceous_Gland_Disorder	0	0	0	0	8.69866e-06
IBS	0	0	0	0	0.000133049
Diamond.Blackfan_Anemia	0	0	0	0	7.59172e-06
Breast_Disorder	0	0	0	0	0.000311389
Deviated_Nasal_Septum	0	0	0	0	0.000267492
Lymphoid_Leukemia	0	0	0	0	0.00032359
Histidinemia	0	0	0	0	5.57527e-06
Sarcoidosis	0	0	0	5.32522e-05	0.0732872
Disorders_of_Straight_Chain_Amino_Acid_Metabolism	0	0	0	6.77093e-05	0.000251658
Hirschsprungs_Disease	0	0	0	0	0.00013895
Primary_Carnitine_Deficiency	0	0	0	1.58511e-05	0.000147064
Hereditary_Corneal_Dystrophy	0	0	0	0	9.52934e-05
Secondary_Hereditary_Retinal_Dystrophy	0	0	0	0	4.09602e-05
Non-Specific_Hemoglobinopathies	0	0	0	0	0.000103962
Paritial_Androgen_Insensitivity_Syndrome	0	0	0	0	7.39206e-06
G6PD	0	0	0	0	4.34933e-05
Bipolar_Disorder	0	0	0	8.49183e-06	0.00175745
PTSD	0	0	0	0	0
Congenital_Ectodermal_Dysplasia	0	0	0	0	4.70273e-06
Chronic_Tonsillitis_Adenoiditis	0	0	0	0	2.14271e-05
Thyrotoxicosis	0	0	0	4.34933e-07	8.57875e-05
Menopausal_Disorder	0	0	0	0	2.37588e-05
Lymphatic_Disorder	0	0	0	0.000112609	0.0217437
Overweight	0	0	0	0	7.57677e-06
OCD	0	0	0	0	0.0625034
Aniridia	0	0	0	0	0.00011624
Nephrotic_Syndrome	0	0	0	3.67278e-06	5.18708e-05
Bartters_Syndrome	0	0	0	0	1.75631e-05
Digeorges_Syndrome	0	0	0	3.80545e-05	0.000180297
Hereditary_Color_Blindness	0	0	0	0	1.05547e-05
IgM_Immunodeficiency	0	0	0	0	0.000350248
Appendiceal_Disease	0	0	0	0	0.000148087
Anophthalmia_Mircopthalmia	0	0	0	1.4588e-05	4.06101e-05
Glaucoma	0	0	0	0.00012628	0.00129855
Hereditary_Night_Blindness	0	0	0	0	1.05561e-05
Non-Specific_Vascular_Disease	0	0	0	0	0.0394531
Chondrodystrophy	0	0	0	9.42036e-06	0.000727832
Hereditary_Face_Skull_Anomalies	0	0	0	0	0
Lactose_Intolerance	0	0	0	0	7.63096e-05
Lacrimal_System_Disorder	0	0	0	0	0.000166471
Primary_Hereditary_Retinal_Dystrophy	0	0	0	9.12434e-06	9.8694e-05
Amino_Acid_Transport_Disorder	0	0	0	0	0
Hernia	0	0	0	0	0.0004728
Chronic_Glomerulonephritis	0	0	0	0	2.47843e-05
Esophagitis	0	0	0	0.000127821	0.000331379
Schwartz.Jampel_Syndrome	0	0	0	2.96985e-07	8.9517e-05
Unspecified_Childhood_Psychoses	0	0	0	9.89559e-05	0.0169239
Downs_Syndrome	0	0	0	0	0
Iron_Metabolism_Disorder	0	0	0	0	0.00646715
Obesity	0	0	0	0	0.00259916
Lipoprotein_Deficiency	0	0	0	0	1.11959e-05
Hereditary_Spherocytosis	0	0	0	0	0
Congenital_Hypothyroidism	0	0	0	0	4.87322e-05
Hyperchylomicronemia	0	0	0	0	2.19491e-05
Eye_Cancer	0	0	0	1.97294e-05	5.80085e-05
Pagets_Disease	0	0	0	0	0
Male_Breast_Cancer	0	0	0	0	0.00179103
Conjunctival_Disorders	0	0	0	0	0.000251841
Nezelofs_Syndrome	0	0	0	0	3.94295e-05
MENIIB	0	0	0	0	0
Asthma	0	0	0	0	0
Osteopoikilosis	0	0	0	0	2.27599e-05
Keratosis	0	0	0	0	0.000223385
Hepatobiliary_Cancer	0	0	0	0	8.26469e-06
Kidney_Cancer	0	0	0	0	0.0296924
Other_Inherited_Osteodystrophy	0	0	0	1.49092e-05	9.91648e-05
Hereditary_Lymphadema	0	0	0	0	0
Benign_Prostatic_Hyperplasia	0	0	0	0	0.000850886
Benign_Colon_Neoplasm	0	0	0	0	0.000220539
Non-Melanoma_Skin_Cancer	0	0	0	0	0.000364261
Breast_Cancer	0	0	0	0	2.67749e-06
Rosacea	0	0	0	0	1.30776e-05
Growth_Hormone_Deficiency	0	0	0	2.20448e-05	0.00176435
Glycogenosis	0	0	0	0	0
Hereditary_Dental_Anomaly	0	0	0	2.94495e-06	2.52063e-05
Celiac_Disease	0	0	0	0	0
Helicobacter_Pylori_Infection	0	0	0	0	9.62868e-06
Synovium_Tendon_Bursa_Disorder	0	0	0	0	0.000211495
Androgen_Insensitivity_Syndrome	0	0	0	0	3.4955e-05
ADHD	0	0	0	0	0.000143563

## Sheet: 10_Thyroid
Disease_name	Minimum	1st_quartile	Median	3rd_quartile	Maximum
Acquired_Hypothyroidism	0.192809	0.323814	0.364251	0.403841	0.466426
Goiter	0.00519092	0.0806935	0.091842	0.101678	0.127843
Vitamin_Deficiency	0.0192603	0.0328919	0.0601768	0.0757606	0.0971669
Unspecified_Hyperlipidemia	0	0.0400578	0.0478466	0.0525595	0.0985187
Menopausal_Disorder	0	0.0222647	0.0268207	0.0384739	0.0544417
Thyroiditis	0.00980894	0.0203173	0.0228202	0.0253502	0.031059
Thyrotoxicosis	0.00736012	0.0196289	0.0226881	0.0251431	0.0312436
Thyroid_Cancer	0	0.0141795	0.016612	0.018701	0.0245759
Non-Specific_Thryroid_Disorder	0.00819094	0.0139584	0.0155873	0.0170756	0.0201403
Disease_of_the_Female_Reproductive_Organs	0	0.0125637	0.015476	0.028827	0.087233
Mixed_Hyperlipidemia	0.00178553	0.00496988	0.01425	0.0162525	0.0386509
Non-Specific_Osteopathy	0	0.0110338	0.0129168	0.0143203	0.0186675
Graves_Disease	0.00169181	0.0110098	0.0126128	0.0139083	0.0184263
Breast_Disorder	0	0.0109082	0.0122656	0.0162968	0.0326301
UTI	0	0.0102117	0.0118093	0.0137407	0.0447585
Non-Specific_Anemia	0	0.00905534	0.0118028	0.0138102	0.0321095
Osteoporosis	0.0028669	0.00743301	0.0102963	0.0122239	0.0175775
Acute_Sinusitis	0	0.00732003	0.0102727	0.0118974	0.0163899
Acute_Bronchitis	0	0	0.0101125	0.0125146	0.0179724
Parathyroid_Disorder	0.000434884	0.00784469	0.00915403	0.0105742	0.0140272
Electrolyte_Acid_Base_Balance_Disorder	0.00195327	0.00662874	0.00798322	0.00872049	0.011209
Non-Specific_Pain	0	0	0.00770075	0.0134465	0.0218897
Esophageal_Disease	0	0	0.0076596	0.00911668	0.0291719
Unspecified_Endocrine_Disorder	0.00184297	0.00462743	0.0074287	0.00854188	0.0113286
Non-Specific_Joint_Disorder	0	0	0.00695359	0.00916135	0.015089
Allergic_Rhinitis	0	0.00127636	0.00661139	0.00780982	0.0123469
Acute_Upper_Respiratory_Infection	0	0.00446322	0.00589507	0.00741665	0.0113261
Muscle_Ligament_Disorder	0	0	0.00578534	0.00720838	0.0124997
Upper_Respiratory_Inflammation	0	0.0039325	0.00523157	0.005835	0.00854106
Unspecified_Cancer	0.000883679	0.0039667	0.00472105	0.00566722	0.010404
Atopic_Contact_Dermatitis	0	0.00366497	0.00461178	0.00534464	0.00868617
Pernicious_or_B12_Deficiency_Anemia	0	0.00134506	0.00380728	0.00761347	0.0359881
Benign_Thyroid_Neoplasm	1.54526e-05	0.00325037	0.00357347	0.00411976	0.00517158
Addisons_Disease	0.000162155	0.0015928	0.00352931	0.0053473	0.00781316
Non-Specific_Vascular_Disease	0	0.00292254	0.00352389	0.00407355	0.0065034
Metabolic_Syndrome_X	0.00092872	0.0019794	0.00345474	0.005228	0.00816067
Menstrual_Disorder	0	0.00243798	0.0033063	0.0066242	0.0199062
Non-Rheumatic_Heart_Disease	0	0.00260943	0.00299139	0.00332932	0.00455379
Benign_Skin_Neoplasm	0	0.0023132	0.00293747	0.00400403	0.00666896
Anxiety_Phobic_Disorder	0	0.00196338	0.00279275	0.00355658	0.00556426
Obesity	0	0.000202731	0.00277907	0.00436395	0.00662226
Behcets_Syndrome	0.000496578	0.00173289	0.00263971	0.0035451	0.00652406
Non-Specific_Skin_Disorder	0	0	0.00262437	0.00327058	0.00546169
Functional_Digestive_Disorder	0	0.00188156	0.00262228	0.0032796	0.0069526
Non-Specific_Sugar_Metabolism_Disorder	0.00153474	0.00231753	0.00259829	0.00294182	0.00343777
Non-Specific_Metabolic_Disorder	0.000789242	0.0019146	0.00246903	0.00293966	0.00415674
Non-Specific_Urinary_Disorder	0	0.00148196	0.00235454	0.00328607	0.0172258
Non-Specific_Eye_Disorders	0	0.00202826	0.00227792	0.00248812	0.00369467
Chronic_Sinusitis	0	0	0.00223472	0.00278907	0.00574361
Cardiac_Dysrhythmia	0	0.00169432	0.00219371	0.00239545	0.00330861
Acquired_Visual_Disturbances	0	0.00164768	0.00212862	0.00237737	0.00343819
Depression	0	0.00178111	0.00212241	0.00270498	0.0041596
Type_II_Diabetes_Mellitus	0	0.00180108	0.00206606	0.0023041	0.00328469
Benign_Colon_Neoplasm	0	0.00167548	0.00204035	0.00247466	0.00536238
Benign_Endocrine_Neoplasm	2.56477e-05	0.000791261	0.00197621	0.00550189	0.00997088
Keratosis	0	0.00111339	0.001931	0.00298674	0.00669218
Alopecia	0.00130817	0.0017341	0.00187558	0.00199112	0.00669871
Ear_Infection	0	0	0.00174009	0.0021895	0.00346435
Non-Specific_Pulmonary_Disorder	0	0.00120311	0.0017363	0.00208113	0.00428814
Non-Specific_Acquired_Musculoskeletal_Abnormality	0	0	0.00168934	0.00228674	0.00365896
Pure_Hyperglyceridemia	0	0.000854342	0.00141519	0.00192047	0.0040005
Other_Corticoadrenal_Disorder	0	0.000853731	0.0013775	0.00209291	0.00300256
Eye_Inflammation	0	0	0.00135447	0.00166009	0.00289353
Pituitary_Disorder	0.000150594	0.000500092	0.00134004	0.00555618	0.0112387
Non-Specific_Arthritis	0	0.000955069	0.00131454	0.00152339	0.00219576
Eye_Infection	0	0.00100351	0.00129	0.00153346	0.0024484
Vitreous_Body_Disorder	0	0.00117249	0.00128868	0.00147109	0.00202897
Disorder_of_the_Vestibular_System	0	0.000973053	0.00128128	0.00157329	0.00244448
Non-Specific_Liver_Disease	0	0.00113801	0.00124967	0.00138848	0.00163576
Migraine	0	0.00033317	0.00123175	0.00150259	0.0364305
Unspecified_Lipid_Metabolism_Disorder	0.000586933	0.00103316	0.00122356	0.00139789	0.00230051
Hearing_Loss	0	2.09549e-05	0.00121717	0.00186821	0.00350465
Benign_Breast_Neoplasm	0	0.000867808	0.00116547	0.00173402	0.00398426
Fasciitis	0	0	0.00111927	0.00166237	0.0028018
Rosacea	0	0.000901051	0.00109426	0.00132364	0.00273824
Diverticulosis_Diverticulitis	0	0	0.00108024	0.00151381	0.00388105
Peripheral_Nerve_Disorder	0	0	0.00106733	0.00178602	0.00374892
Chronic_Upper_Respiratory_Infection	0	0	0.00101856	0.00125803	0.00274063
Unspecified_White_Blood_Cell_Disease	0	0.000778315	0.000988914	0.00113298	0.00150312
Orbit_Disorders	0.000112352	0.000718031	0.000921166	0.00103299	0.00149027
Salivary_Gland_Disease	0	0.000747917	0.000912945	0.00107735	0.00181679
Dyschromia	0	0.000738605	0.000902203	0.00120457	0.00209145
Cystitis_Urethritis	0	1.70826e-07	0.000843263	0.00119962	0.0139741
Fungal_Infection	0	0	0.000829937	0.00176498	0.00513448
Overweight	0	0.000560093	0.000827122	0.00101902	0.00137153
General_Ear_Disorder	0	0.000612027	0.000798594	0.000979555	0.00146532
IBS	0	0.000232538	0.000791171	0.00106445	0.00212915
Benign_Uterine_Neoplasm	0	0.000500334	0.000789375	0.0029979	0.0108293
External_Ear_Disorders	0	0.000223816	0.000787873	0.000984015	0.00143618
Non-Specific_Gastrointestinal_Disorder	0	0	0.000783842	0.00174629	0.00505734
Biliary_Tract_Disease	0	0	0.000766944	0.00123186	0.00545804
Congenital_Hypothyroidism	0.000402571	0.000674971	0.000761761	0.000858823	0.00108659
Eustachian_Tube_Disorder	0	0	0.000755943	0.000937353	0.00142886
Herpes_Zoster	0	0.000559635	0.000748414	0.000856385	0.00144911
Non-Melanoma_Skin_Cancer	0	0	0.000739864	0.00155137	0.00365739
Extrapyramidal_Abnormal_Movement_Disorders	0	0.00055605	0.00073814	0.000955545	0.0020985
Lipoma	0	0.000623678	0.000715573	0.0008353	0.00127916
Cerebrovascular_Disease	0	0.000523701	0.000700682	0.000893305	0.00178813
Peripheral_Vascular_Disease	0	0.000455885	0.000698415	0.000812018	0.00129449
General_Viral_Infection	0	0.000284915	0.000690548	0.000860846	0.00147834
Larynx_Vocal_Chord_Disorders	0	0.0005018	0.000677445	0.00101676	0.00243478
Sleep_Disorder	0	0.000536283	0.000637881	0.000727112	0.00118116
Emphysema_COPD	0	0	0.000634005	0.000868011	0.0014853
Hemangioma_Lymphangioma	0	0.000533283	0.000633197	0.000747232	0.00113471
Synovium_Tendon_Bursa_Disorder	0	0	0.000614203	0.0011491	0.00238376
Corneal_Disorders	0	0.000450167	0.000591932	0.0006728	0.00119705
Lactose_Intolerance	0	0.000521877	0.000590906	0.000652916	0.000901691
Pneumonia	0	0	0.000580431	0.00103547	0.0019271
Chronic_Liver_Disease	0	0.000400705	0.000575979	0.000677458	0.00136868
Rheumatic_Heart_Disease	0	0.000485312	0.000555989	0.000647321	0.000942729
Hirsutism	0.000313202	0.000466317	0.000536357	0.000613579	0.000772977
Gastritis_Duodenitis	0	0	0.000516245	0.00125132	0.00569321
Herpes_Simplex	0	0.000273286	0.000506339	0.000669603	0.00116901
Chronic_Pruritus	0	0	0.000505446	0.00062898	0.00108024
Eyelid_Disorders	0	0.000389581	0.000465074	0.000533616	0.000876685
Conjunctival_Disorders	0	0.000376624	0.000454689	0.000557963	0.000918187
Influenza	0	0.000266059	0.000433707	0.000524528	0.000897816
Food_Allergy	0	0.000319628	0.000419165	0.000467514	0.000663834
Oral_Soft_Tissue_Disease	0	0.000301382	0.000407341	0.00049367	0.00135482
Non-Specific_Immune.Related_Skin_Disorder	0	0	0.000399861	0.000526854	0.00100679
Jaw_Disease	0	0.000248777	0.000394005	0.000509979	0.000700399
Rheumatoid_Arthritis_Related_Conditions	0	0	0.000392799	0.000519929	0.000742691
Cranial_Nerve_Disorder	0	0.000282221	0.000390527	0.000486792	0.00110373
Lymphatic_Disorder	0	0.000126496	0.00036642	0.000432354	0.000733786
Ocular_Musculoskeletal_Disorder	0	0.000253563	0.000362021	0.000478496	0.00105156
Hypotension	0	0.000282109	0.000354257	0.000428595	0.000624269
Homocystinuria	7.31351e-05	0.000210678	0.000349638	0.000455114	0.000774973
Benign_Female_Genital_Neoplasm	0	0.00026898	0.000344924	0.000687468	0.00169319
Other_Viral_Hepatitis	0	0.000273255	0.000344299	0.000436066	0.000580814
Arthropod.Borne_Diseases	0	0.000243049	0.00034312	0.000505379	0.00562997
Photodermatitis	0	0.000234071	0.000341827	0.000436821	0.00091912
Benign_Eye_Neoplasm	0.000252346	0.000301617	0.000339746	0.000378564	0.000484508
Benign_Oropharyngeal_Neoplasm	0	0.000254724	0.000313392	0.000346973	0.00106106
Inner_Ear_Disorder	0	0.000258485	0.000299803	0.000367091	0.000494954
Lipoprotein_Deficiency	0	0.000163575	0.000262824	0.000438299	0.000821275
Non-Specified_Cardiac_Ischemia	0	0	0.000257837	0.000383932	0.000644377
Non-Specific_Soft_Tissue_Disorder	0	0.000183672	0.00025527	0.000305962	0.000950143
Unspecified_Congenital_Anomaly	4.80311e-05	0.000212549	0.000244478	0.000290661	0.000486342
Benign_Digestive_Neoplasm	0	0.000106509	0.000234785	0.000325019	0.0010589
Unspecified_Hematological_Disorder	0	0.000194023	0.000233482	0.00027858	0.000564171
Growth_Hormone_Deficiency	9.18978e-06	8.28694e-05	0.00022852	0.0004826	0.00119286
Other_Infectious_Diseases	0	0.0001895	0.000222318	0.000285184	0.00079471
Unspecified_Benign_Neoplasm	0	0.000172209	0.000212935	0.000244324	0.000342032
Benign_Bone_Connective_Tissue_Neoplasm	0	0.000160985	0.000209823	0.00027455	0.00058325
Unspecified_Autoimmune_Disease	0	0.000173694	0.000198061	0.000242785	0.000385216
Tongue_Disease	0	0.000147367	0.000186015	0.000221455	0.000478424
Malnutrition	0	0.000107167	0.000182901	0.000273432	0.00051058
Sjogrens_Syndrome	0	0.000140053	0.000171156	0.000206525	0.000461711
Acquired_Coagulation_Defect	0	0.00013561	0.00017075	0.000192821	0.00025806
Megaloblastic_Anemia	0	9.3374e-05	0.000163728	0.000282514	0.000874665
Hyperchylomicronemia	5.36959e-05	0.000127041	0.00015777	0.000219728	0.00039196
General_Spondylosis_Spine_Disorder	0	0	0.000150502	0.00112022	0.00260277
Autonomic_System_Disorder	0	0.000109475	0.000144462	0.000176555	0.000245002
Refraction_Accomodation_Disorders	0	0.000102036	0.000141425	0.000169644	0.000233161
Unspecified_Polyglandular_Disorder	2.66488e-05	0.000102753	0.000141393	0.000162332	0.000254509
Lupus_Erythematosus	0	0.000118731	0.000141252	0.000178758	0.00029596
Phlebitis_Thrombophlebitis	0	8.45438e-06	0.000126265	0.000169568	0.000259482
Unspecified_Neuropsychiatric_Disorder	0	9.7916e-05	0.000122421	0.00016358	0.000256763
Carditis	0	9.32029e-05	0.000121884	0.000143128	0.000246677
Breast_Cancer	0	4.11279e-05	0.00012139	0.000161292	0.000336961
Unspecified_Neuropathy	0	0	0.000120197	0.000226533	0.000586554
Unspecified_Immune_Disorder	0	1.29229e-05	0.000119987	0.000160495	0.000721939
Non-Specific_Nephropathy	0	0	0.000119634	0.000172251	0.000850862
Myeloproliferative_Disease	0	8.14002e-05	0.00011536	0.000141162	0.000222481
Cardiac_Congenital_Anomaly	0	7.34395e-05	0.000115056	0.000150519	0.000220152
Lacrimal_System_Disorder	0	8.04088e-05	0.000110373	0.000148339	0.000321602
Endocrine_Cancer	0	6.34842e-05	0.000108307	0.000273728	0.000882725
Seborrheic_Dermatitis	0	0	0.000106741	0.000248816	0.000574508
Epidermolysis_Bullosa	0	5.20351e-05	0.000105857	0.000140419	0.000198429
Generalized_Lipidoses	0	7.06097e-05	0.000103944	0.000132081	0.0010772
Lichen	0	6.49439e-05	0.000102311	0.000148675	0.000429425
Cardiac_Conduction_Disorder	0	0	0.000101067	0.000140676	0.000225567
Congenital_Anomaly_of_Skull_Neck	0	8.60727e-05	0.000100149	0.000118184	0.000174893
Helicobacter_Pylori_Infection	0	0	0.000100114	0.000155417	0.000541307
Glaucoma	0	0	9.75103e-05	0.00030394	0.000759522
Abnormal_Spine_Curvature	0	0	9.64354e-05	0.000185818	0.000304042
Adrenogenital_Disorder	1.68217e-06	4.67179e-05	9.41406e-05	0.000194529	0.000646261
Non-Specific_Digestive_Congenital_Anomaly	0	7.02303e-05	9.24703e-05	0.000114426	0.000247828
Unspecified_Plasma_Protein_Metabolism_Disorder	0	6.94762e-05	8.97781e-05	0.000106088	0.000172261
Purpura_Other_Hemorrhagic_Conditions	0	5.1758e-05	8.81425e-05	0.000106345	0.000163707
Iron_Metabolism_Disorder	0	6.65451e-05	8.63306e-05	0.000115514	0.000200982
Bladder_Disorder	0	0	8.3415e-05	0.000224949	0.00250905
Kidney_Infection	0	0	7.80942e-05	0.000156196	0.00155403
Vasculitis	0	5.89596e-05	7.74695e-05	9.99942e-05	0.000232947
Benign_CNS_Neoplasm	0	4.29244e-05	7.48972e-05	0.000113646	0.00590747
Non-Specific_Hemoglobinopathies	0	5.49187e-05	7.47418e-05	9.23429e-05	0.000242197
Localized_Adiposity	0	5.14553e-05	7.30638e-05	0.000105708	0.000166535
Oro_Naso_Pharyngeal_Cancer	0	5.0208e-05	7.12783e-05	9.0898e-05	0.0233099
Benign_Intrathoracic_Neoplasm	0	4.61986e-05	7.00232e-05	9.01549e-05	0.000279741
Non-Specific_Gingival_Peridontal_Disorder	0	0	7.00084e-05	9.7096e-05	0.00016319
Thymic_Disorders	3.11267e-05	5.69038e-05	6.95744e-05	8.29806e-05	0.00011837
Urethral_Disorder	0	0	6.89909e-05	9.4081e-05	0.000482914
Sexual_Dysfunction	0	3.51998e-05	6.01863e-05	8.99349e-05	0.000145492
Unspecified_Immune_Deficiency	0	0	5.64327e-05	7.81632e-05	0.00420804
Secondary_Diabetes_Mellitus	1.89515e-05	4.50616e-05	5.28653e-05	6.2204e-05	0.00037842
Hereditary_Corneal_Dystrophy	0	1.90186e-05	5.26247e-05	7.42245e-05	0.00014735
Lipodystrophy	0	4.25517e-05	5.19471e-05	6.35454e-05	8.65138e-05
Acquired_Other_Myopathies	0	1.54888e-05	5.10578e-05	6.56489e-05	0.000110312
Ovarian_Cancer	0	3.01959e-05	4.9478e-05	6.23389e-05	0.000109803
Sebaceous_Gland_Disorder	0	2.08103e-05	4.70079e-05	6.0946e-05	0.000166477
Secondary_Malignant_Neoplasm	0	6.69044e-06	4.62985e-05	7.13766e-05	0.000439418
Parasitic_Infection	0	1.95069e-05	4.5902e-05	6.12524e-05	0.000121891
Autoimmune_Polyglandular_Disorder	0	2.56775e-05	4.308e-05	5.38504e-05	8.27016e-05
Phosphorus_Metabolism_Disorder	0	2.71665e-05	3.73768e-05	4.96933e-05	0.000108121
Vitamin_Toxicity	1.59116e-05	2.91959e-05	3.73746e-05	4.69409e-05	6.43524e-05
Haemophilia_Related_Diseases	0	2.34971e-05	3.66488e-05	5.34056e-05	0.000152665
Brain_Damage	0	0	3.65791e-05	9.62653e-05	0.000923937
Other_Inherited_Amino_Acid_Metabolic_Disorder	5.83184e-06	2.70411e-05	3.61326e-05	4.88514e-05	7.76557e-05
Female_Genital_Cancer	0	0	3.58127e-05	0.000129586	0.000380469
Congenital_Breast_Anomaly	0	1.89103e-05	3.46865e-05	5.17846e-05	8.93548e-05
Benign_Ovarian_Neoplasm	0	0	3.42591e-05	0.000121741	0.000489744
Esophagitis	0	0	3.37775e-05	0.00018028	0.00145584
Acquired_Retinal_Defects	0	0	3.36226e-05	0.000158884	0.000406588
Uterine_Cancer	0	7.27497e-06	3.29407e-05	5.40657e-05	9.51059e-05
Tuberculosis	0	0	3.26933e-05	4.82145e-05	0.00011342
Purine_Pyrimidine_Metabolic_Disorder	0	2.1018e-05	3.22471e-05	4.20022e-05	6.52442e-05
Mood_Disorder	0	0	3.12319e-05	7.7309e-05	0.000134333
Hyperaldosteronism	0	8.26119e-06	3.08643e-05	5.30879e-05	0.000288562
Disorders_of_Straight_Chain_Amino_Acid_Metabolism	0	2.0362e-05	2.99647e-05	3.71773e-05	8.47029e-05
CNS_Cancer	0	1.58071e-05	2.87493e-05	6.02158e-05	0.00355374
Optic_Disc_Disorder	0	1.94214e-06	2.86589e-05	4.14765e-05	6.64639e-05
Intellectual_Disability	0	2.52325e-06	2.79335e-05	3.62738e-05	6.8565e-05
Viral_Hepatitis_A	0	1.43695e-05	2.34564e-05	2.99415e-05	5.31725e-05
Turners_Syndrome	0	1.29775e-05	2.33854e-05	4.40714e-05	0.000145034
Carcinoid_Syndrome	0	1.52697e-05	2.23074e-05	2.77948e-05	3.83047e-05
Optic_Neuritis_Neuropathy	0	0	2.19668e-05	6.35177e-05	0.000228546
Sweat_Gland_Disorder	0	0	2.15665e-05	3.39258e-05	6.36187e-05
Respiratory_Congenital_Anomaly	0	0	2.02224e-05	3.52153e-05	6.50301e-05
Non-Hodgkins_Lymphoma	0	0	1.96705e-05	3.69451e-05	6.09787e-05
Cervical_Cancer	0	0	1.95736e-05	0.000193809	0.000748987
Osteopetrosis	0	1.17978e-05	1.95239e-05	2.77696e-05	5.43586e-05
Non-Specific_Congenital_Integumentary_Anomaly	0	8.15648e-06	1.88921e-05	2.47029e-05	4.76325e-05
Female_Genital_Congenital_Anomaly	0	0	1.86196e-05	3.54807e-05	0.000132894
Porphyrin_Metabolic_Disorder	0	1.33829e-05	1.85898e-05	2.84322e-05	4.71971e-05
Diabetes_Insipidus	0	2.04542e-06	1.84747e-05	0.000153358	0.000817464
Lysosomal_Storage_Disease	0	1.11054e-05	1.74328e-05	2.93705e-05	5.45596e-05
MENIIA	0	8.32922e-06	1.66049e-05	2.28573e-05	5.54972e-05
Autoimmune_Lymphoproliferative_Syndrome	0	1.2878e-05	1.62296e-05	1.95239e-05	3.6045e-05
Benign_Urinary_Neoplasm	0	0	1.59897e-05	4.17873e-05	0.000215134
General_Paralysis	0	0	1.57699e-05	2.84933e-05	5.41327e-05
Copper_Metabolism_Disorder	0	9.45949e-06	1.53404e-05	1.89313e-05	3.33823e-05
Polymorphonuclear_Neutrophils_Disorders	0	0	1.461e-05	2.00288e-05	4.21269e-05
Primary_Carnitine_Deficiency	0	4.80564e-06	1.41988e-05	3.04224e-05	7.25789e-05
Hodgkins_Disease	0	4.46868e-06	1.3805e-05	2.21889e-05	3.79005e-05
G6PD	0	5.13535e-06	1.34961e-05	2.10828e-05	4.7191e-05
Spleen_Disease	0	0	1.34228e-05	3.66896e-05	6.40281e-05
MENI	0	1.48099e-06	1.32233e-05	4.42354e-05	9.08018e-05
Visual_Pathway_Cortex_Disorder	0	0	1.24131e-05	2.22484e-05	3.98477e-05
Hyperalimentation	0	1.64757e-06	1.14296e-05	1.69551e-05	3.4834e-05
Aromatic_Amino_Acid_Metabolism_Disorder	0	1.52853e-07	1.08267e-05	1.74431e-05	4.55909e-05
Galactosemia	0	7.30731e-06	9.76135e-06	1.16204e-05	2.24919e-05
Pubertal_Dysfunction	0	0	8.50466e-06	1.37329e-05	3.82538e-05
Non-Specific_Leukemia	0	0	8.48495e-06	1.33156e-05	2.10277e-05
Dermatomyositis_Polymyositis	0	0	7.0417e-06	1.91097e-05	4.40612e-05
Non-Specific_Congenital_Musculoskeletal_Anomaly	0	0	6.80124e-06	8.20802e-05	0.000214849
Circulating_Enzyme_Deficiency	0	0	6.64629e-06	1.60709e-05	0.00188795
Non-Specific_Humoral_Deficiency	0	0	6.55218e-06	3.32692e-05	0.0142828
Deviated_Nasal_Septum	0	0	6.44831e-06	0.000335245	0.00088874
Aneurysm	0	0	6.39585e-06	4.73013e-05	0.000130142
Cystic_Fibrosis	0	0	6.32475e-06	2.07463e-05	0.0138016
Hereditary_Fructose_Intolerance	0	0	5.91499e-06	1.14246e-05	3.06134e-05
Congenital_Nail_Anomaly	0	0	5.07206e-06	1.03784e-05	2.59837e-05
Polycystic_Liver_Disease	0	0	4.88687e-06	1.19868e-05	2.99529e-05
Disorders_of_Fatty_Acid_Oxidation	0	0	4.71059e-06	1.08033e-05	2.46244e-05
Erythromelalgia	0	0	4.07581e-06	8.83616e-06	1.87048e-05
Multiple_Sclerosis_Other_Demyelinating_Disease	0	0	3.81876e-06	3.91111e-05	8.65306e-05
Choroidal_Disorders	0	0	3.66074e-06	1.71465e-05	3.96373e-05
Unspecified_Amyloidosis	0	0	3.65134e-06	8.93508e-06	1.77309e-05
Acquired_Hemolytic_Anemias	0	0	3.38902e-06	1.40435e-05	2.97681e-05
Respiratory_System_Cancer	0	0	3.36965e-06	9.11076e-06	1.78384e-05
Non-Specific_Genitourinary_Congenital_Anomaly	0	0	3.32994e-06	6.77004e-05	0.000496289
Corns_Callosites	0	0	2.51615e-06	4.83367e-05	0.000125384
Pataus_Syndrome	0	0	2.08241e-06	6.66029e-06	1.37415e-05
IgA_Immunodeficiency	0	0	2.00704e-06	1.32461e-05	0.000444137
Congenital_Pigmentary_Anomaly	0	0	1.9186e-06	1.42882e-05	3.92594e-05
Long_QT_Syndrome	0	0	1.19249e-06	1.88491e-05	7.19159e-05
Glucocorticoid_Remediable_Aldosteronism	0	0	1.00535e-06	4.01679e-06	1.3027e-05
Optic_Chiasm_Disorder	0	0	7.85785e-07	3.92683e-05	8.43119e-05
Unspecified_Hepatitis	0	0	7.52789e-07	2.45258e-05	6.87808e-05
Spirochetal_Infection	0	0	5.19509e-07	1.78931e-05	3.40755e-05
General_Hypertension	0	0	2.27255e-07	0.00282074	0.0211137
Hereditary_Breast_Cancer	0	0	2.15711e-07	1.35418e-05	2.935e-05
Chronic_Kidney_Disease	0	0	0	0	2.57464e-06
Pulmonary_Heart_Disease	0	0	0	1.74718e-05	7.98074e-05
Peritonitis_Retroperitoneal_Infection	0	0	0	0	0
Congenital_Hair_Anomaly	0	0	0	9.93503e-06	2.78645e-05
Disorders_of_Iris_Ciliary_Body	0	0	0	0	2.66525e-05
Congenital_Neutropenia	0	0	0	5.27721e-06	1.73265e-05
Huntingtons_Chorea	0	0	0	0	0
Non-Specific_Autosomal_Abnormality	0	0	0	0	4.39431e-06
Septic_Arthritis	0	0	0	0	5.4409e-07
Chronic_Progressive_External_Ophthalmoplegia	0	0	0	0	7.75582e-06
Hereditary_Hemoglobin_Disease	0	0	0	0	4.48578e-06
Non-Specific_Nasal_Throat_Disorder	0	0	0	0	1.72569e-06
Common_Variable_Immunodeficiency	0	0	0	0	0.0161368
Kaposis_Sarcoma	0	0	0	0	7.2741e-06
Branched_Chain_Amino_Acid_Metabolism_Disorder	0	0	0	3.38419e-07	1.36093e-05
Polycystic_Kidney_Disease	0	0	0	0	1.7503e-06
Ulcerative_Colitis	0	0	0	0	3.90052e-05
Neurofibromatosis	0	0	0	1.32102e-05	0.000859334
Secondary_Arthropathy	0	0	0	0	9.74485e-05
Myeloid_Leukemia	0	0	0	0	1.86979e-05
Sleep_Apnea	0	0	0	0	0.000588759
Substance_Abuse	0	0	0	0	0.000158005
Sideroblastic_Anemia	0	0	0	0	0
Friedreichs_Ataxia	0	0	0	0	0
Non-Specific_Cardiovascular_Disease	0	0	0	2.14711e-06	0.000894683
Tuberous_Sclerosis	0	0	0	0	3.18157e-06
Unspecified_Cerebellar_Disease	0	0	0	0	1.59645e-05
Velo_Cardio_Facial_Syndrome	0	0	0	0	0
Staphylococcus_Aureus_Infection	0	0	0	0	0
Learning_Disorder	0	0	0	0	0
Non-Specific_Congenital_Eye_Anomaly	0	0	0	2.67121e-05	6.24103e-05
Gestational_Pregnancy_Related_Disorder	0	0	0	0	0
Varicella_Infection	0	0	0	1.61313e-05	4.12417e-05
Phenyketonuria	0	0	0	0	3.29573e-06
Hereditary_Thrombocytopenic_Purpura	0	0	0	0	2.37689e-06
Familial_Adenomatous_Polyposis	0	0	0	4.14484e-06	1.07378e-05
Intrathoracic_Organ_Cancer	0	0	0	7.76555e-06	2.78437e-05
Male_Genital_Congenital_Anomaly	0	0	0	0	5.49288e-07
HIV	0	0	0	0	2.24121e-05
Myasthenia_Gravis	0	0	0	1.73491e-05	0.00733809
Fragile_X_Syndrome	0	0	0	0	1.22282e-06
Disorders_of_Urea_Cycle_Metabolism	0	0	0	0	1.09046e-05
Childhood_Disintegrative_Disorder	0	0	0	0	3.11747e-06
Marfan_Syndrome	0	0	0	0	8.16135e-06
CNS_Infection	0	0	0	0	1.82718e-06
Prion_Disease	0	0	0	0	1.36802e-06
Infestation	0	0	0	4.49677e-05	8.62245e-05
Hereditary_Muscular_Dystrophy	0	0	0	0	0
Tics_Tourettes	0	0	0	0	1.43482e-05
Deep_Vein_Thrombosis	0	0	0	0	6.32339e-05
Viral_Hepatitis_B	0	0	0	1.19691e-05	4.12583e-05
Acute_Renal_Failure	0	0	0	0	5.80749e-07
Degenerative_Dementia	0	0	0	0	1.20708e-05
Pancreatic_Cancer	0	0	0	0	3.34024e-06
Generalized_Digestive_Cancer	0	0	0	1.82224e-06	1.17608e-05
Hereditary_Blepharophimosis	0	0	0	0	2.53081e-06
Myoneural_Disorders	0	0	0	4.61316e-06	7.15078e-05
Autism	0	0	0	0	5.66133e-06
Hereditary_Sensory_Neuropathy	0	0	0	0	1.95643e-05
Acrocephalosyndactyly	0	0	0	0	3.61544e-07
Prader_Willi_Syndrome	0	0	0	0	4.91399e-07
Non-Specific_Dental_Disorder	0	0	0	0	0.000115665
Prostate_Cancer	0	0	0	0	0
Spinocerebellar_Ataxia	0	0	0	0	5.19578e-07
Atherosclerosis	0	0	0	0	0.000233273
Pure_Hypercholesterolemia	0	0	0	0	0
Klippel_Feil_Syndrome	0	0	0	0	0
Pulmonary_Embolism_Infarction	0	0	0	4.29238e-07	6.11697e-05
Complex_Regional_Pain_Syndrome	0	0	0	0	6.32098e-06
Hereditary_Stomatocytosis	0	0	0	0	1.11683e-05
Melanoma	0	0	0	0	1.12885e-06
Gastrointestinal_Ulcer	0	0	0	0	0.000415911
Congenital_Aphakia	0	0	0	0	5.26749e-07
Viral_Hepatitis_C	0	0	0	0	2.11325e-05
Anterior_Eye_Anomaly	0	0	0	0	1.26337e-05
Carinoid_Neoplasm	0	0	0	0	1.71689e-05
Neonatal_Disease	0	0	0	0	1.95827e-05
Urinary_Calculus	0	0	0	9.52814e-05	0.00208504
Stomach_Cancer	0	0	0	0	0.000145051
Carbuncle_Furuncle	0	0	0	0	0.000140218
Neural_Tube_Defect	0	0	0	0	1.91713e-05
STI	0	0	0	0	0.000237615
Lung_Cancer	0	0	0	0	0
Chondrocalcinosis	0	0	0	0	1.28076e-05
Renal_Glycosuria	0	0	0	0	1.04365e-05
Skin_Infection	0	0	0	8.79081e-05	0.000269236
Familial_Dysautonomia_Related_Conditions	0	0	0	0	9.92532e-06
Ruvalcaba.Myhre_Syndrome	0	0	0	3.25723e-07	5.51337e-06
Syndrome_with_Pervasive_Congenital_Anomalies	0	0	0	0	1.09735e-05
Myotonic_Muscular_Dystrophy	0	0	0	0	2.54874e-06
Cri.Du.Chat_Syndrome	0	0	0	0	6.1141e-07
Indeterminate_Sex_Pseudohermaphroditism	0	0	0	0	3.44356e-06
Multiple_Myeloma	0	0	0	0	2.51154e-05
Hemiplegia	0	0	0	0	4.20525e-05
Edwards_Syndrome	0	0	0	0	3.80863e-06
Spinal_Chord_Degeneration	0	0	0	0	3.16918e-05
Cyclic_Neutropenia	0	0	0	2.04157e-06	1.37743e-05
Streptococcal_Infection	0	0	0	0	4.32545e-05
Bladder_Cancer	0	0	0	0	8.70782e-05
Rectal_Anal_Disorder	0	0	0	0	0.000422137
Paranoia	0	0	0	0	1.17741e-05
Ichthyosis_Congenita	0	0	0	1.0027e-06	2.34121e-05
Macular_Degeneration	0	0	0	0	0.000124898
Psoriasis_Related_Disorders	0	0	0	7.93615e-05	0.000273537
Hereditary_Harartoses	0	0	0	0	2.01866e-05
Stuttering	0	0	0	0	0
Specified_Childhood_Cerebral_Degeneration	0	0	0	0	1.61187e-06
General_Bacterial_Infection	0	0	0	5.459e-05	0.000562441
Dwarfism_of_Unknown_Etiology	0	0	0	2.7272e-06	8.16135e-06
Developmental_Delay	0	0	0	0	1.85056e-06
General_Dementia	0	0	0	0	1.94027e-05
Pleuritis	0	0	0	5.74049e-05	0.000209653
Otosclerosis	0	0	0	1.73583e-05	8.07947e-05
Pancreatic_Disease	0	0	0	3.90202e-07	0.000380851
Cushings_Syndrome	0	0	0	0	0
Non-Specific_Prostate_Disease	0	0	0	0	6.37185e-07
Polyostotic_Fibrous_Dysplasia_of_Bone	0	0	0	0	2.7921e-05
Hereditary_Spastic_Paraplegia	0	0	0	0	0
Radiation_Sensitivity	0	0	0	0	3.01938e-05
Intestinal_Cancer	0	0	0	0	2.668e-06
Acne	0	0	0	0	0.000103756
Dermatitis_Herpetiformis	0	0	0	1.25449e-05	3.95473e-05
Ellis_Van_Creveld_Syndrome	0	0	0	0	1.27437e-06
Varicose_Veins	0	0	0	0	3.66659e-05
Hereditary_Polycythemia_Vera	0	0	0	3.88141e-06	1.53058e-05
Hepatobiliary_Congenital_Anomaly	0	0	0	8.65735e-06	3.73926e-05
Mucopolysaccharidosis	0	0	0	0	1.1615e-06
Cellulitis	0	0	0	0.000238802	0.00138902
Dissociative_Disorder	0	0	0	0	0
Mycobacterial_Disease	0	0	0	0	7.07566e-06
Erythematous_Disorder	0	0	0	0	7.2177e-07
Kawasaki_Disease	0	0	0	0	1.00372e-05
Unspecified_Middle_Ear_Mastoid_Diseases	0	0	0	0	2.48347e-05
Unspecified_Diabetes_Mellitus	0	0	0	0	6.4038e-07
Brain_Cancer	0	0	0	0	0.00898522
Spinal_Muscular_Atrophy	0	0	0	0	5.72562e-06
Non-Specific_Neurologic_Congenital_Anomaly	0	0	0	1.19372e-05	5.7289e-05
Cataract	0	0	0	0.000252104	0.00172671
Hyper_IgM_Immunodeficiency	0	0	0	5.34263e-06	0.00019348
Dejerine_Sottas_Disease	0	0	0	0	0
Personality_Disorder	0	0	0	0	1.66017e-05
Epilepsy_Related_Disorders	0	0	0	0	0.00119819
General_Osteochondropathy	0	0	0	0	4.09982e-06
Disease_of_the_Male_Reproductive_Organs	0	0	0	0	0
Aplastic_Anemia	0	0	0	2.46555e-06	2.59837e-05
General_Cerebral_Degeneration	0	0	0	0	7.92294e-05
Multiple_Epiphyseal_Dysplasia	0	0	0	0	7.2177e-07
Cerebral_Lipidoses	0	0	0	0	2.61648e-06
Balanced_Translocation	0	0	0	0	4.88613e-06
Myotonia_Congenita	0	0	0	0	1.4742e-06
Tympanic_Membrane_Disorders	0	0	0	0	9.15988e-05
Alpha_1_Antitrypsin_Deficiency	0	0	0	0	0.00639232
Hereditary_Hemochromatosis	0	0	0	8.40527e-06	2.00311e-05
Esophageal_Cancer	0	0	0	0	0.00422293
Arterial_Embolism_Thrombosis	0	0	0	0	1.64451e-05
Inflammatory_Toxic_Neuropathy	0	0	0	3.29969e-05	0.000157719
Alzheimers_Disease	0	0	0	1.20987e-05	3.94899e-05
Unspecified_Childhood_Cerebral_Degeneration	0	0	0	0	4.17533e-06
Hereditary_Hemorrhagic_Telangiectasia	0	0	0	0	0
Myocardial_Infarction	0	0	0	0	6.38819e-06
Osteogenesis_Imperfecta	0	0	0	0	7.47032e-05
Hereditary_Elliptocytosis	0	0	0	3.04851e-06	1.153e-05
Osteoarthritis	0	0	0	2.16531e-06	0.00265356
Arterial_Dissection	0	0	0	7.06027e-06	2.14481e-05
Colorectal_Cancer	0	0	0	0	2.29045e-05
Wiskott.Alrich_Syndrome	0	0	0	0	4.66746e-06
Protozoan_Infection	0	0	0	2.30919e-05	0.000165335
Benign_Male_Genital_Neoplasm	0	0	0	0	4.66322e-07
Viral_Warts_HPV	0	0	0	0.000156056	0.00120311
Leukodystropy	0	0	0	0	0
Bone_Cancer	0	0	0	0	0.000106046
Hair_Related_Disease	0	0	0	0.000113017	0.000369073
Adjustment_Disorder	0	0	0	0.000118964	0.000355291
Reactive_Arthritis	0	0	0	0	1.86662e-05
Other_Inherited_Myotonias	0	0	0	0	3.10166e-06
Congenital_Spine_Anomaly	0	0	0	0	2.0214e-06
Congenital_Hypogammaglobulinemia	0	0	0	0	0.000355893
Hereditary_Progessive_Muscular_Dystrophy	0	0	0	0	4.76325e-06
Other_Lymphoid_Histiocytic_Cancers	0	0	0	5.81687e-07	1.40624e-05
Disorders_of_Mitochondrial_Metabolism	0	0	0	4.04266e-06	1.58733e-05
Male_Genital_Cancer	0	0	0	0	2.60135e-06
Chronic_Venous_Hypertension	0	0	0	0	2.00397e-05
Parkinsons_Disease	0	0	0	0	4.34298e-07
Gout_Related_Crystal_Arthropathies	0	0	0	0	5.67284e-05
Type_I_Diabetes_Mellitus	0	0	0	0	4.32372e-05
Cerebral_Cysts	0	0	0	0	0
Vascular_Insufficiency	0	0	0	0	7.43359e-05
Cardiomyopathy	0	0	0	0	9.4775e-06
Connective_Tissue_Infection	0	0	0	0	1.54983e-05
Inflammatory_Spondylopathies	0	0	0	0	0
Psychogenic_Somatoform_Disorder	0	0	0	4.4116e-05	8.59759e-05
Schizophrenia_Related_Psychosis	0	0	0	0	6.36898e-05
Hypotony_of_the_Eye	0	0	0	0	2.60579e-06
Cataplexy_Narcolepsy	0	0	0	2.4493e-05	9.25281e-05
Refsums_Disease	0	0	0	0	1.82403e-06
Polyclonal_Hypergammaglobulinemia	0	0	0	0	0
Eating_Disorder	0	0	0	0	1.94289e-05
Familial_Mediterranean_Fever	0	0	0	0	8.32025e-06
Severe_Combined_Immunodeficiency	0	0	0	6.51493e-06	0.000553093
Medullary_Cystic_Kidney_Disease	0	0	0	0	9.09019e-07
Spinal_Stenosis	0	0	0	0	1.45796e-06
Impulse_Control_Disorder	0	0	0	0	0
Encephalitis	0	0	0	1.64419e-05	4.47497e-05
Acquired_Limb_Deformities	0	0	0	0	8.66326e-06
Unspecified_Encephalopathy	0	0	0	1.44204e-05	0.000560091
Unspecified_Recurrent_Headaches	0	0	0	0.000172583	0.000592592
Motor_Neuron_Disease	0	0	0	0	6.64129e-06
Klinefelters_Syndrome	0	0	0	0	6.76795e-07
Non-Specific_Peritoneal_Disorder	0	0	0	0	5.20762e-05
Osteomyelitis	0	0	0	0.000136582	0.000428277
Septicemia	0	0	0	0	1.82837e-06
Peroxisomal_Disorders	0	0	0	0	7.67438e-06
Bone_Infection	0	0	0	0	1.55516e-05
Diamond.Blackfan_Anemia	0	0	0	0	1.59224e-05
Lymphoid_Leukemia	0	0	0	0	1.49186e-05
Histidinemia	0	0	0	0	4.35421e-06
Oro.Facial_Congenital_Anomaly	0	0	0	0	3.77422e-06
Sarcoidosis	0	0	0	2.28289e-06	5.6089e-05
Hirschsprungs_Disease	0	0	0	0	2.61035e-06
Unspecified_Behavioral_Development_Disorder	0	0	0	0	1.92114e-05
Escherichia_Coli_Infection	0	0	0	0	0.000190661
Secondary_Hereditary_Retinal_Dystrophy	0	0	0	0	1.67076e-05
Paritial_Androgen_Insensitivity_Syndrome	0	0	0	0	4.26487e-06
Bipolar_Disorder	0	0	0	0	0
PTSD	0	0	0	0	0
Vascular_Congenital_Anomaly	0	0	0	3.24364e-05	9.32469e-05
Congenital_Ectodermal_Dysplasia	0	0	0	0	6.82366e-06
Chronic_Tonsillitis_Adenoiditis	0	0	0	0	7.37443e-05
Ehlers_Danlos_Syndrome	0	0	0	0	2.86964e-06
Globe_Disorders	0	0	0	0	2.41684e-05
OCD	0	0	0	0	0
Aniridia	0	0	0	0	0
Nephrotic_Syndrome	0	0	0	3.72663e-06	3.20888e-05
Bartters_Syndrome	0	0	0	0	5.25672e-05
Digeorges_Syndrome	0	0	0	0	7.81054e-06
Non-Specific_Chromosomal_Anomaly	0	0	0	0	1.08865e-05
Hereditary_Color_Blindness	0	0	0	0	4.06077e-06
Poliomyelitis	0	0	0	2.15419e-06	1.47361e-05
Connective_Tissue_Cancer	0	0	0	0	6.88686e-05
Genetic_Anomolies_of_Leukocytes	0	0	0	4.99872e-06	2.80435e-05
IgM_Immunodeficiency	0	0	0	0	9.41408e-05
Nerve_Root_Plexus_Disorders	0	0	0	0	6.61568e-05
Appendiceal_Disease	0	0	0	0	0.000227371
Anophthalmia_Mircopthalmia	0	0	0	0	4.42968e-06
Dopa_Responsive_Dystonia	0	0	0	0	1.25353e-05
Hereditary_Night_Blindness	0	0	0	0	0
Chondrodystrophy	0	0	0	0	7.27312e-06
Papilledema	0	0	0	0	4.02242e-05
Charcot_Marie_Tooth_Disease	0	0	0	0	2.65247e-05
Hereditary_Face_Skull_Anomalies	0	0	0	0	0
Primary_Hereditary_Retinal_Dystrophy	0	0	0	1.04003e-05	3.5255e-05
Speech_Language_Disorder	0	0	0	0	9.18284e-06
Amino_Acid_Transport_Disorder	0	0	0	0	0
Hernia	0	0	0	0	0.00198766
Chronic_Glomerulonephritis	0	0	0	0	1.02409e-05
Schwartz.Jampel_Syndrome	0	0	0	0	0
Smith.Magenis_Syndrome	0	0	0	0	1.7503e-06
Unspecified_Childhood_Psychoses	0	0	0	0	6.9181e-07
Downs_Syndrome	0	0	0	0	0
Pancytopenia	0	0	0	0	0
Hereditary_Spherocytosis	0	0	0	0	0
Eye_Cancer	0	0	0	0	2.44665e-05
Pagets_Disease	0	0	0	0	0
Male_Breast_Cancer	0	0	0	0	2.60135e-06
Nezelofs_Syndrome	0	0	0	0	7.16825e-06
Meningitis	0	0	0	0	2.02143e-05
MENIIB	0	0	0	1.74008e-06	1.04659e-05
Asthma	0	0	0	0	0
Osteopoikilosis	0	0	0	0	2.67211e-06
Hepatobiliary_Cancer	0	0	0	0	1.09344e-05
Acute_Glomerulonephritis	0	0	0	0	1.2289e-05
Kidney_Cancer	0	0	0	0	1.24173e-05
Other_Inherited_Osteodystrophy	0	0	0	1.65635e-06	2.74086e-05
Gastrointestinal_Infection	0	0	0	0.000115577	0.0005098
Hereditary_Lymphadema	0	0	0	0	0
Benign_Prostatic_Hyperplasia	0	0	0	0	0
General_Thrombocytopenia	0	0	0	3.81312e-05	0.000117703
Nail_Disease	0	0	0	6.44036e-06	0.000547796
Glycogenosis	0	0	0	0	0
Alveolar_Disease	0	0	0	0	9.18284e-06
Hereditary_Dental_Anomaly	0	0	0	0	1.82421e-05
Celiac_Disease	0	0	0	0	0
Conduct_Disorder	0	0	0	0	4.85986e-07
Androgen_Insensitivity_Syndrome	0	0	0	5.47368e-06	2.13015e-05
ADHD	0	0	0	0	0

[truncated: 12 more sheets: 11_Psychiatric, Extra_Allergic_Rhinitis, Extra_Anemia, Extra_Breast_Cancer, Extra_Lung_Cancer, Extra_Headache, Extra_Pain, Extra_Sleep_Apnea, Extra_Male_Reproductive, Extra_Upper_Respiratory, Extra_Skin_Disorder, Extra_Skin_Cancer]
