# Supplementary material for: Discerning asthma endotypes through comorbidity mapping
Source: Nat Commun. 2022 Nov 7;13:6712. doi: 10.1038/s41467-022-33628-8 (PMC9640644; doi:10.1038/s41467-022-33628-8)
Supplement: Supplementary file 5 — Supplementary Data 2 [file 41467_2022_33628_MOESM5_ESM.xlsx]

## Sheet: 1_Diabetes
Disease_name	Minimum	1st_quartile	Median	3rd_quartile	Maximum
Type_II_Diabetes_Mellitus	0.316496	0.563215	0.577317	0.59306	0.731819
General_Hypertension	0	0.0945494	0.101662	0.110641	0.303169
Type_I_Diabetes_Mellitus	0.0230485	0.0620174	0.0650047	0.067276	0.202843
Unspecified_Hyperlipidemia	0	0.0346563	0.0393525	0.0432877	0.0766734
Unspecified_Diabetes_Mellitus	0.0114784	0.0202985	0.0209646	0.0215957	0.0453709
Fungal_Infection	0	0.00804798	0.0113742	0.0136079	0.0196808
Mixed_Hyperlipidemia	0	0.00647271	0.0112188	0.0122487	0.0176402
Obesity	0	0.00911628	0.0101617	0.0115105	0.0341302
Non-Specific_Pain	0	0	0.00865271	0.0103037	0.0193101
Acute_Bronchitis	0	0.00772047	0.00860995	0.00966981	0.0142266
Cataract	0.00466294	0.0078763	0.00857626	0.0102146	0.0140674
Cellulitis	0.0037423	0.00493327	0.0064444	0.00952993	0.0183001
Non-Specific_Joint_Disorder	0	0.00405871	0.00591515	0.00719083	0.00995369
Atherosclerosis	0	0.00498329	0.00578942	0.00859683	0.070755
UTI	0	0.00432979	0.00501041	0.00579332	0.0068013
Non-Specific_Cardiovascular_Disease	0	0.00457444	0.00500236	0.00579282	0.00850692
Nail_Disease	0.00161585	0.00298756	0.00466742	0.00594312	0.00968315
Osteoarthritis	0	0.00340235	0.00446438	0.00536529	0.00779752
Non-Specific_Skin_Disorder	0	0.00265632	0.00416789	0.00700219	0.0236213
Peripheral_Nerve_Disorder	0	0.00246513	0.00285679	0.00384698	0.00552892
Non-Specific_Acquired_Musculoskeletal_Abnormality	0	0.00215944	0.00272691	0.00335621	0.00517935
Pneumonia	0	0.00230972	0.002551	0.00282795	0.00411164
Peripheral_Vascular_Disease	4.05772e-05	0.00204819	0.0025502	0.00327249	0.00615085
Glaucoma	0	0.00220577	0.00253146	0.00464563	0.00851171
Non-Specific_Anemia	0	0.0019649	0.00250072	0.00298913	0.043201
Chronic_Liver_Disease	0	0.0022037	0.0024958	0.00265608	0.00300042
Unspecified_Neuropathy	0.0015399	0.00223041	0.00247855	0.00276027	0.00435603
Cerebrovascular_Disease	0	0.00185842	0.00223998	0.00265594	0.0068314
Acute_Upper_Respiratory_Infection	0	0.00180559	0.0022304	0.00263179	0.00399137
Acquired_Visual_Disturbances	0	0.00202164	0.00218239	0.00242063	0.00310879
Benign_Colon_Neoplasm	0	0.00182308	0.0020816	0.00228773	0.0034443
Non-Specified_Cardiac_Ischemia	0	0.00176458	0.00202288	0.00277195	0.023204
Emphysema_COPD	0	0.0014324	0.00198856	0.00227047	0.0128656
Non-Specific_Pulmonary_Disorder	0	0.00160531	0.00191529	0.00221785	0.00403563
Electrolyte_Acid_Base_Balance_Disorder	0	0.00169496	0.00187956	0.00220363	0.00775831
Non-Specific_Sugar_Metabolism_Disorder	0.00115735	0.00172923	0.00182036	0.00190549	0.00452543
Acquired_Retinal_Defects	0.00101304	0.00156423	0.0018096	0.0023616	0.00646407
Acquired_Hypothyroidism	0	0.00137012	0.00167238	0.0019631	0.00756617
Non-Specific_Gastrointestinal_Disorder	0	0.00135456	0.00163562	0.00199599	0.00299698
Vitamin_Deficiency	0	0.000925145	0.001508	0.00219008	0.00394532
Muscle_Ligament_Disorder	0	0	0.00147823	0.00205481	0.00355537
Synovium_Tendon_Bursa_Disorder	0	0.00106686	0.00136137	0.00162173	0.00215236
Functional_Digestive_Disorder	0	0.00111408	0.00135194	0.00153575	0.00249028
Gout_Related_Crystal_Arthropathies	0	0.000974946	0.00134729	0.00156487	0.00339034
Non-Specific_Urinary_Disorder	0	0.00100141	0.00131963	0.00159569	0.00528958
Sleep_Apnea	0	0.00113331	0.00131149	0.00168604	0.202483
Corns_Callosites	0.000425548	0.000740999	0.0011859	0.00149845	0.00305632
Diverticulosis_Diverticulitis	0	6.40442e-05	0.00116238	0.00138779	0.00253376
Pure_Hyperglyceridemia	0	0.000872027	0.00111129	0.00131387	0.0020516
Gastritis_Duodenitis	0	0.000945592	0.0010944	0.00125823	0.00214143
Acute_Sinusitis	0	0	0.00103858	0.00159962	0.00429525
Vitreous_Body_Disorder	0	0.000870569	0.000996291	0.00137541	0.00338327
Non-Specific_Nephropathy	0	0.000868143	0.000933806	0.000999766	0.00228016
Chronic_Kidney_Disease	0.000388363	0.000799556	0.000917529	0.00113854	0.0635501
Ear_Infection	0	0.000629246	0.000895476	0.00123188	0.00207762
General_Spondylosis_Spine_Disorder	0	0	0.000875114	0.00119308	0.00200668
Biliary_Tract_Disease	0	0.000486013	0.000828394	0.00110338	0.00155467
Non-Specific_Arthritis	0	0.000615905	0.000811793	0.000973403	0.00186346
Secondary_Diabetes_Mellitus	0.000366788	0.000705868	0.000745097	0.000810267	0.00120767
Macular_Degeneration	0	0.00061586	0.000716489	0.00102841	0.00304048
Unspecified_Lipid_Metabolism_Disorder	0	0.000599172	0.000677924	0.000769419	0.00147022
Autonomic_System_Disorder	0.000372194	0.000569626	0.00063669	0.000707698	0.0014115
Metabolic_Syndrome_X	0	0.000518452	0.000627122	0.000823291	0.00174359
Acute_Renal_Failure	0	0.000479818	0.000562112	0.00067178	0.00528691
Depression	0	0.0003405	0.000551379	0.000701492	0.00164555
Hearing_Loss	0	0.00034568	0.000540613	0.000834194	0.00151052
Non-Specific_Metabolic_Disorder	5.76121e-05	0.000470636	0.000539292	0.000599322	0.00168989
Upper_Respiratory_Inflammation	0	0	0.000529315	0.000839644	0.00212052
Breast_Disorder	0	0	0.000440815	0.000757188	0.00126497
Fasciitis	0	9.57273e-05	0.000432948	0.000594679	0.00149413
Goiter	0	0.000323611	0.000420969	0.000496112	0.00139245
Non-Rheumatic_Heart_Disease	0	2.56002e-07	0.000398113	0.000648449	0.00281856
Pancreatic_Disease	0.000142838	0.000313519	0.000391028	0.000455192	0.000800808
Non-Specific_Vascular_Disease	0	0	0.000390341	0.000823829	0.00231573
Eye_Infection	0	0.000185445	0.000382173	0.000498434	0.000770839
Hernia	0	0	0.000376885	0.000522797	0.00138003
Non-Specific_Immune.Related_Skin_Disorder	0	0.000235052	0.000370748	0.000504408	0.000883712
Herpes_Zoster	0	0.000307752	0.000365886	0.000406114	0.000630845
Gastrointestinal_Infection	0	0.00031234	0.000359904	0.000399897	0.000639843
Non-Specific_Osteopathy	0	0	0.000356239	0.000621939	0.00169789
Skin_Infection	0	0.000233212	0.000328517	0.00060518	0.00121561
External_Ear_Disorders	0	0.000176868	0.00031725	0.000400103	0.000814239
Atopic_Contact_Dermatitis	0	0	0.000308555	0.00067251	0.00159604
Influenza	0	0.000261468	0.000307449	0.000357686	0.000544511
Kidney_Infection	0	0.000206257	0.000274785	0.000355552	0.000597437
Eye_Inflammation	0	0	0.000268316	0.000457966	0.000894637
Non-Specific_Eye_Disorders	0	0.000123675	0.000255282	0.000366671	0.000711092
Carbuncle_Furuncle	0.000121249	0.000191758	0.000241295	0.000306204	0.000421936
Unspecified_Cancer	0	0	0.000240364	0.00033893	0.000449994
Hypotension	0	0.000190771	0.000239812	0.000278596	0.000793425
Refraction_Accomodation_Disorders	0.00014115	0.000217381	0.000232337	0.000250228	0.000302772
Disease_of_the_Male_Reproductive_Organs	0	0.000131586	0.000232071	0.000322074	0.000789999
Disorder_of_the_Vestibular_System	0	0.00015452	0.000230016	0.000313636	0.000598697
Urinary_Calculus	0	0.000161903	0.000228006	0.000309043	0.000687
Secondary_Arthropathy	0	0.000155658	0.000223388	0.000415641	0.00157597
Cardiac_Dysrhythmia	0	0	0.000207158	0.000454373	0.00197377
Chronic_Sinusitis	0	0	0.000187241	0.000465954	0.000844274
Salivary_Gland_Disease	0	0.000144453	0.000182473	0.000208	0.00030955
Lipoma	0	9.36036e-05	0.000179373	0.000234473	0.000406243
Osteomyelitis	0	0.000112028	0.000176076	0.000329377	0.00675708
Spinal_Stenosis	0	5.7346e-06	0.000173994	0.000248346	0.000439506
Conjunctival_Disorders	0	0.000127895	0.000172792	0.000206949	0.000368833
Myocardial_Infarction	0	0.000128079	0.000165707	0.000265193	0.00775895
General_Ear_Disorder	0	7.77231e-05	0.000163916	0.000212661	0.00044126
Cardiac_Conduction_Disorder	0	0.000113426	0.000162976	0.000223621	0.000502976
General_Viral_Infection	0	8.39996e-05	0.000162801	0.00022725	0.000386375
Eyelid_Disorders	0	0.000122732	0.000156164	0.000188542	0.000278943
Inflammatory_Toxic_Neuropathy	7.03764e-05	0.00012717	0.00015267	0.000183634	0.000413367
Cranial_Nerve_Disorder	0	0.000115131	0.000150166	0.000194663	0.000259993
Pernicious_or_B12_Deficiency_Anemia	0	9.43539e-05	0.000144545	0.000194852	0.000991478
Other_Viral_Hepatitis	0	0.00011802	0.000142028	0.000166425	0.000423565
Unspecified_White_Blood_Cell_Disease	0	6.82501e-05	0.00014133	0.000208552	0.000501328
Benign_Digestive_Neoplasm	0	7.87542e-05	0.000137928	0.000166585	0.000316783
Bladder_Disorder	0	7.75284e-05	0.000136988	0.000186807	0.000346078
Non-Specific_Thryroid_Disorder	0	0.000107715	0.000134062	0.000153994	0.000329119
Ocular_Musculoskeletal_Disorder	0	8.27705e-05	0.000128258	0.000180491	0.000287134
Phlebitis_Thrombophlebitis	0	8.07333e-05	0.000122578	0.000168734	0.000352422
Non-Specific_Dental_Disorder	0	9.92477e-05	0.000117483	0.000130561	0.000176989
Non-Specific_Gingival_Peridontal_Disorder	0	0.00010327	0.000116719	0.000128834	0.000163953
Lymphatic_Disorder	0	4.19779e-05	0.000115154	0.000250745	0.000962114
Non-Specific_Liver_Disease	0	0	0.000113454	0.000183998	0.000294651
Other_Corticoadrenal_Disorder	0	8.46395e-05	0.000104578	0.000126871	0.000174313
Septicemia	0	5.10255e-05	0.000102626	0.000154091	0.00144226
Schizophrenia_Related_Psychosis	0	6.66983e-05	0.000100144	0.000115114	0.00022162
General_Bacterial_Infection	0	6.07158e-05	9.79176e-05	0.000142472	0.000540566
Chronic_Pruritus	0	0	9.69435e-05	0.000160296	0.000284662
Extrapyramidal_Abnormal_Movement_Disorders	0	0	9.45174e-05	0.000179831	0.00165083
General_Cerebral_Degeneration	0	7.57087e-05	9.06826e-05	0.000104347	0.000172772
STI	2.01069e-05	6.62182e-05	8.72556e-05	0.000123382	0.000678346
Optic_Neuritis_Neuropathy	0	6.06942e-05	8.53918e-05	0.000121553	0.000231692
Hair_Related_Disease	0	3.33767e-05	8.23942e-05	0.000136967	0.000241099
Non-Specific_Congenital_Musculoskeletal_Anomaly	0	4.94961e-05	8.17575e-05	0.000118061	0.0002351
Benign_Eye_Neoplasm	0	6.5979e-05	8.13806e-05	9.28286e-05	0.000147578
Deep_Vein_Thrombosis	0	0	8.13085e-05	0.000117173	0.000356252
Vascular_Insufficiency	0	5.88807e-05	7.98943e-05	0.000100894	0.000366208
Parathyroid_Disorder	0	6.69235e-05	7.88437e-05	9.08225e-05	0.00114627
Helicobacter_Pylori_Infection	0	6.0132e-05	7.86298e-05	9.63058e-05	0.000146568
Escherichia_Coli_Infection	0	6.21448e-05	7.71114e-05	9.53027e-05	0.000172371
Cardiomyopathy	0	5.18879e-05	7.62184e-05	0.000121806	0.000382611
Thyrotoxicosis	0	3.65829e-05	7.04728e-05	8.98805e-05	0.00020579
Benign_Oropharyngeal_Neoplasm	0	4.63724e-05	7.00767e-05	8.26688e-05	0.000126652
Benign_Prostatic_Hyperplasia	0	0	6.93759e-05	0.000142454	0.000565182
Pulmonary_Heart_Disease	0	3.15919e-05	6.53178e-05	9.73518e-05	0.000468573
Cystitis_Urethritis	0	0	6.48332e-05	0.00013776	0.00041326
Hyperchylomicronemia	0	4.79684e-05	6.25503e-05	7.88373e-05	0.000111351
Oral_Soft_Tissue_Disease	0	0	6.24705e-05	8.93038e-05	0.000212841
Unspecified_Encephalopathy	0	4.10489e-05	5.98638e-05	9.74042e-05	0.000421864
Lipoprotein_Deficiency	0	3.73928e-05	5.97318e-05	8.02165e-05	0.000174498
Benign_Endocrine_Neoplasm	0	4.086e-05	5.75177e-05	7.41938e-05	0.000152791
Disorders_of_Straight_Chain_Amino_Acid_Metabolism	3.45672e-05	4.97942e-05	5.73406e-05	6.20521e-05	8.47678e-05
Staphylococcus_Aureus_Infection	0	1.91848e-05	5.71897e-05	0.000178936	0.00132327
Rheumatic_Heart_Disease	0	0	5.65505e-05	0.000107243	0.000458411
Localized_Adiposity	0	3.76247e-05	5.59561e-05	6.91028e-05	0.000155437
Seborrheic_Dermatitis	0	0	5.46182e-05	8.49422e-05	0.000235131
Diabetes_Insipidus	2.65957e-05	4.69026e-05	5.46048e-05	6.00778e-05	9.93808e-05
Epidermolysis_Bullosa	0	3.1275e-05	5.41644e-05	9.15975e-05	0.000162754
Benign_Breast_Neoplasm	0	0	5.20387e-05	8.42885e-05	0.000194626
Inner_Ear_Disorder	0	0	5.16567e-05	7.06088e-05	0.000140285
Unspecified_Neuropsychiatric_Disorder	0	3.10899e-05	4.92788e-05	7.21712e-05	0.000155769
Arterial_Embolism_Thrombosis	0	3.75718e-05	4.85195e-05	6.73613e-05	0.000228161
Gastrointestinal_Ulcer	0	0	4.51936e-05	8.31001e-05	0.000399228
Hereditary_Sensory_Neuropathy	1.3788e-05	3.77942e-05	4.33196e-05	5.16561e-05	0.000136829
Acquired_Other_Myopathies	0	2.99095e-05	4.31138e-05	5.60033e-05	0.000115501
Myeloid_Leukemia	1.41747e-05	3.5739e-05	4.20722e-05	4.81268e-05	6.53492e-05
Hereditary_Corneal_Dystrophy	0	2.66529e-05	4.01385e-05	5.38583e-05	0.000124278
Corneal_Disorders	0	0	3.82629e-05	8.77925e-05	0.000246539
Non-Hodgkins_Lymphoma	0	3.05948e-05	3.79143e-05	4.53567e-05	7.30168e-05
General_Thrombocytopenia	0	8.51149e-06	3.57963e-05	5.02328e-05	0.000131711
Lacrimal_System_Disorder	0	1.57616e-05	3.48576e-05	4.93937e-05	0.000129588
Nephrotic_Syndrome	0	2.80765e-05	3.46463e-05	4.26836e-05	0.000823801
Infestation	0	2.34579e-05	3.45721e-05	4.48512e-05	7.45403e-05
Rectal_Anal_Disorder	0	0	3.3613e-05	8.90541e-05	0.000225407
General_Dementia	0	2.6198e-05	3.3354e-05	4.19269e-05	6.94549e-05
Other_Infectious_Diseases	0	0	3.07005e-05	5.21797e-05	0.000235692
Generalized_Lipidoses	0	1.60611e-05	2.7555e-05	3.67557e-05	7.05225e-05
Disorders_of_Iris_Ciliary_Body	0	1.76013e-05	2.63274e-05	4.51613e-05	0.000136829
Thyroiditis	0	0	2.33295e-05	3.57389e-05	0.000152437
Overweight	0	0	2.07217e-05	6.53263e-05	0.000430354
Chronic_Venous_Hypertension	0	1.01416e-05	2.06073e-05	4.36711e-05	0.000305073
Lipodystrophy	0	1.55249e-05	2.01046e-05	2.37065e-05	3.35124e-05
Benign_Bone_Connective_Tissue_Neoplasm	0	0	1.98582e-05	5.51747e-05	0.000112784
Globe_Disorders	0	1.45869e-05	1.92388e-05	2.41438e-05	8.49778e-05
Uterine_Cancer	0	4.7394e-06	1.7308e-05	2.92688e-05	4.83904e-05
Non-Specific_Congenital_Eye_Anomaly	0	1.19144e-05	1.68192e-05	2.28562e-05	4.67044e-05
Hyperalimentation	0	1.12035e-05	1.64232e-05	2.06577e-05	0.000116276
Unspecified_Plasma_Protein_Metabolism_Disorder	0	0	1.62917e-05	2.74435e-05	0.000190276
Protozoan_Infection	0	0	1.50346e-05	2.13736e-05	5.10674e-05
Tongue_Disease	0	0	1.48984e-05	2.8415e-05	6.61785e-05
Streptococcal_Infection	0	0	1.39965e-05	4.50952e-05	0.000304875
Unspecified_Immune_Disorder	0	0	1.35686e-05	4.34519e-05	0.000229008
Renal_Glycosuria	0	1.12024e-05	1.32995e-05	1.53889e-05	2.6974e-05
Colorectal_Cancer	0	0	1.32457e-05	2.41542e-05	4.31857e-05
Myoneural_Disorders	0	8.94892e-06	1.3134e-05	1.6655e-05	3.58682e-05
Dermatomyositis_Polymyositis	0	7.96094e-06	1.19713e-05	1.60249e-05	3.22906e-05
Intellectual_Disability	0	0	1.12396e-05	1.95342e-05	6.16281e-05
Alzheimers_Disease	0	0	1.12363e-05	1.73146e-05	3.66836e-05
Sweat_Gland_Disorder	0	0	1.12351e-05	1.67968e-05	3.66064e-05
Unspecified_Benign_Neoplasm	0	0	1.03217e-05	2.80658e-05	5.37795e-05
Unspecified_Hepatitis	0	0	1.01932e-05	2.0206e-05	3.85693e-05
Charcot_Marie_Tooth_Disease	0	5.33334e-06	9.34942e-06	1.57974e-05	0.000136829
Connective_Tissue_Infection	0	0	8.93255e-06	2.12141e-05	0.000198169
Chondrocalcinosis	0	0	8.81362e-06	1.29758e-05	2.45258e-05
Primary_Hereditary_Retinal_Dystrophy	0	2.12108e-06	8.31911e-06	1.29576e-05	2.68935e-05
Congenital_Hair_Anomaly	0	3.00063e-06	8.08149e-06	1.16735e-05	3.16866e-05
Esophagitis	0	0	6.78572e-06	8.3973e-05	0.000181504
Thymic_Disorders	0	2.08995e-06	6.45629e-06	1.01391e-05	1.73535e-05
Choroidal_Disorders	0	0	5.97756e-06	1.10584e-05	2.82979e-05
Vitamin_Toxicity	0	0	4.95588e-06	7.61891e-06	1.37566e-05
Purine_Pyrimidine_Metabolic_Disorder	0	0	4.20709e-06	7.36054e-06	2.18707e-05
Long_QT_Syndrome	0	0	4.08887e-06	9.27095e-06	2.15336e-05
MENI	0	1.36476e-06	2.68264e-06	4.29855e-06	1.4403e-05
Orbit_Disorders	0	0	2.6196e-06	1.46182e-05	3.02336e-05
Unspecified_Cerebellar_Disease	0	0	2.27322e-06	6.97103e-06	1.42659e-05
Pleuritis	0	0	2.08448e-06	4.84939e-05	0.000381768
MENIIA	0	1.09611e-06	1.71325e-06	2.35649e-06	3.49194e-06
Non-Specific_Genitourinary_Congenital_Anomaly	0	0	1.31466e-06	3.51822e-05	0.000383226
Hemiplegia	0	0	1.19792e-06	1.07814e-05	3.1552e-05
Glucocorticoid_Remediable_Aldosteronism	0	0	8.23498e-07	2.2168e-06	4.81295e-06
Unspecified_Polyglandular_Disorder	0	0	8.08653e-07	8.80079e-06	2.8806e-05
Galactosemia	0	0	6.16601e-07	2.56231e-06	5.09372e-06
Viral_Hepatitis_A	0	0	4.64013e-07	1.15182e-05	2.59254e-05
Chronic_Glomerulonephritis	0	0	1.65447e-07	5.93396e-06	0.000469737
Spleen_Disease	0	0	0	8.83169e-07	2.81242e-05
Visual_Pathway_Cortex_Disorder	0	0	0	2.85696e-06	1.08325e-05
IgA_Immunodeficiency	0	0	0	0	2.74344e-07
Hereditary_Breast_Cancer	0	0	0	0	5.64364e-07
Peritonitis_Retroperitoneal_Infection	0	0	0	6.23237e-06	0.00023499
Congenital_Neutropenia	0	0	0	0	9.72037e-07
Huntingtons_Chorea	0	0	0	0	2.15659e-06
Non-Specific_Autosomal_Abnormality	0	0	0	0	2.68898e-07
Lupus_Erythematosus	0	0	0	0	2.55517e-07
Septic_Arthritis	0	0	0	0	5.1518e-05
Eustachian_Tube_Disorder	0	0	0	2.30156e-05	0.000178446
Chronic_Progressive_External_Ophthalmoplegia	0	0	0	0	7.66552e-07
Hereditary_Hemoglobin_Disease	0	0	0	1.32052e-06	1.27052e-05
Non-Specific_Nasal_Throat_Disorder	0	0	0	0	2.78959e-07
Common_Variable_Immunodeficiency	0	0	0	0	0
Kaposis_Sarcoma	0	0	0	0	3.94984e-06
Branched_Chain_Amino_Acid_Metabolism_Disorder	0	0	0	0	1.65262e-06
Polycystic_Kidney_Disease	0	0	0	0	0.000135356
Ulcerative_Colitis	0	0	0	0	1.46944e-05
Oro_Naso_Pharyngeal_Cancer	0	0	0	0	2.76946e-05
Neurofibromatosis	0	0	0	0	1.70668e-06
Female_Genital_Congenital_Anomaly	0	0	0	0	1.00537e-06
Substance_Abuse	0	0	0	0	0.000325433
Unspecified_Congenital_Anomaly	0	0	0	0	1.51703e-05
Sideroblastic_Anemia	0	0	0	0	0
Friedreichs_Ataxia	0	0	0	0	0
Tuberous_Sclerosis	0	0	0	0	3.59053e-06
Velo_Cardio_Facial_Syndrome	0	0	0	0	0
Learning_Disorder	0	0	0	0	2.60841e-07
Gestational_Pregnancy_Related_Disorder	0	0	0	0	3.51778e-06
Alopecia	0	0	0	0	5.38064e-05
Varicella_Infection	0	0	0	0	1.30341e-05
Phenyketonuria	0	0	0	0	0.000170963
Hereditary_Thrombocytopenic_Purpura	0	0	0	0	1.43851e-06
Adrenogenital_Disorder	0	0	0	0	4.94821e-06
Familial_Adenomatous_Polyposis	0	0	0	0	2.73793e-07
Intrathoracic_Organ_Cancer	0	0	0	0	1.4403e-06
Male_Genital_Congenital_Anomaly	0	0	0	0	4.16198e-06
Hereditary_Fructose_Intolerance	0	0	0	0	2.75988e-07
Optic_Disc_Disorder	0	0	0	4.6248e-06	2.88061e-05
Non-Specific_Digestive_Congenital_Anomaly	0	0	0	1.73717e-05	3.75445e-05
HIV	0	0	0	0	1.40752e-05
Circulating_Enzyme_Deficiency	0	0	0	0	9.94242e-06
Myasthenia_Gravis	0	0	0	0	0.000520089
Congenital_Pigmentary_Anomaly	0	0	0	0	4.7908e-06
Fragile_X_Syndrome	0	0	0	0	2.15989e-06
Disorders_of_Urea_Cycle_Metabolism	0	0	0	0	1.03187e-05
Childhood_Disintegrative_Disorder	0	0	0	0	0
Marfan_Syndrome	0	0	0	0	2.20955e-06
Carditis	0	0	0	1.03648e-05	9.65049e-05
Congenital_Breast_Anomaly	0	0	0	0	9.38348e-06
CNS_Infection	0	0	0	0	2.98901e-05
Prion_Disease	0	0	0	0	1.51854e-06
Hereditary_Muscular_Dystrophy	0	0	0	0	0
Aneurysm	0	0	0	1.46195e-05	0.000598416
Parasitic_Infection	0	0	0	0	2.06414e-05
Endocrine_Cancer	0	0	0	0	8.74833e-06
Tics_Tourettes	0	0	0	0	1.89375e-06
Viral_Hepatitis_B	0	0	0	9.04395e-07	3.57224e-05
Degenerative_Dementia	0	0	0	4.07536e-06	2.06352e-05
Pancreatic_Cancer	0	0	0	0	5.46833e-06
Graves_Disease	0	0	0	6.60552e-06	2.40382e-05
Generalized_Digestive_Cancer	0	0	0	6.10117e-07	7.5076e-06
Hereditary_Blepharophimosis	0	0	0	0	8.06142e-07
Autism	0	0	0	0	7.78673e-07
Spirochetal_Infection	0	0	0	7.08452e-06	1.79859e-05
Acrocephalosyndactyly	0	0	0	0	2.73316e-07
Prader_Willi_Syndrome	0	0	0	0	1.04344e-05
Larynx_Vocal_Chord_Disorders	0	0	0	0	1.47793e-05
Prostate_Cancer	0	0	0	0	2.22639e-05
Urethral_Disorder	0	0	0	4.47925e-06	1.84687e-05
Copper_Metabolism_Disorder	0	0	0	0	3.65177e-06
Spinocerebellar_Ataxia	0	0	0	0	8.42339e-07
Pure_Hypercholesterolemia	0	0	0	0	0
Benign_Urinary_Neoplasm	0	0	0	1.07896e-05	5.3462e-05
Klippel_Feil_Syndrome	0	0	0	0	2.73316e-07
Pulmonary_Embolism_Infarction	0	0	0	6.68576e-07	6.70666e-05
Lysosomal_Storage_Disease	0	0	0	0	5.68887e-06
Complex_Regional_Pain_Syndrome	0	0	0	1.71769e-05	9.35835e-05
Hereditary_Stomatocytosis	0	0	0	0	1.4403e-06
Respiratory_System_Cancer	0	0	0	0	4.51491e-06
Melanoma	0	0	0	0	0
Congenital_Aphakia	0	0	0	0	2.87529e-07
Respiratory_Congenital_Anomaly	0	0	0	0	1.76778e-05
Viral_Hepatitis_C	0	0	0	0	2.6488e-05
Anterior_Eye_Anomaly	0	0	0	0	8.64181e-06
Behcets_Syndrome	0	0	0	0	2.92004e-05
Carinoid_Neoplasm	0	0	0	0	1.25704e-05
Neonatal_Disease	0	0	0	3.92195e-06	5.22153e-05
Lichen	0	0	0	2.4074e-05	5.13274e-05
Thyroid_Cancer	0	0	0	0	2.06751e-07
Stomach_Cancer	0	0	0	0	9.55677e-06
Mood_Disorder	0	0	0	0	2.30407e-05
Neural_Tube_Defect	0	0	0	0	1.73587e-06
Lung_Cancer	0	0	0	0	5.47586e-07
Esophageal_Disease	0	0	0	0.000324223	0.00276948
General_Paralysis	0	0	0	1.09398e-05	4.00965e-05
Sleep_Disorder	0	0	0	0	0.00319843
Familial_Dysautonomia_Related_Conditions	0	0	0	0	1.69216e-06
Congenital_Anomaly_of_Skull_Neck	0	0	0	0	1.10364e-05
Ruvalcaba.Myhre_Syndrome	0	0	0	0	9.72037e-07
Syndrome_with_Pervasive_Congenital_Anomalies	0	0	0	0	1.38515e-05
Myotonic_Muscular_Dystrophy	0	0	0	0	3.07203e-06
Cri.Du.Chat_Syndrome	0	0	0	0	1.61339e-06
Polymorphonuclear_Neutrophils_Disorders	0	0	0	0	1.14106e-05
Indeterminate_Sex_Pseudohermaphroditism	0	0	0	0	3.35124e-07
Multiple_Myeloma	0	0	0	0	1.06924e-05
Other_Inherited_Amino_Acid_Metabolic_Disorder	0	0	0	3.20086e-06	8.04628e-06
Edwards_Syndrome	0	0	0	0	1.13194e-06
Hyperaldosteronism	0	0	0	0	0.00013721
Spinal_Chord_Degeneration	0	0	0	0	2.34774e-05
Cyclic_Neutropenia	0	0	0	0	2.20744e-06
Anxiety_Phobic_Disorder	0	0	0	0	0.000188528
Non-Specific_Leukemia	0	0	0	0	8.15423e-06
Bladder_Cancer	0	0	0	0	7.49815e-06
Cardiac_Congenital_Anomaly	0	0	0	3.17144e-05	0.000182997
Paranoia	0	0	0	0	1.25772e-05
Ichthyosis_Congenita	0	0	0	0	1.13132e-05
Psoriasis_Related_Disorders	0	0	0	5.01649e-05	0.000182512
Hereditary_Harartoses	0	0	0	0	2.37786e-06
Sjogrens_Syndrome	0	0	0	0	1.97268e-06
Stuttering	0	0	0	0	0
Specified_Childhood_Cerebral_Degeneration	0	0	0	0	3.06385e-07
Dwarfism_of_Unknown_Etiology	0	0	0	0	0
Developmental_Delay	0	0	0	0	0
Myeloproliferative_Disease	0	0	0	0	4.82881e-05
Otosclerosis	0	0	0	0	1.0196e-05
Cystic_Fibrosis	0	0	0	0	0.00710899
Cushings_Syndrome	0	0	0	0	0
Disorders_of_Fatty_Acid_Oxidation	0	0	0	0	4.07315e-06
Ovarian_Cancer	0	0	0	0	1.00635e-05
Non-Specific_Prostate_Disease	0	0	0	1.50815e-05	8.62405e-05
Acquired_Hemolytic_Anemias	0	0	0	0	2.503e-05
Polyostotic_Fibrous_Dysplasia_of_Bone	0	0	0	0	8.11608e-07
Hereditary_Spastic_Paraplegia	0	0	0	0	2.88754e-07
Radiation_Sensitivity	0	0	0	0	1.35565e-05
Intestinal_Cancer	0	0	0	0	6.19542e-06
Acne	0	0	0	0	2.76707e-07
Female_Genital_Cancer	0	0	0	0	2.77299e-05
Dermatitis_Herpetiformis	0	0	0	0	2.19236e-05
Purpura_Other_Hemorrhagic_Conditions	0	0	0	0	4.08256e-05
Photodermatitis	0	0	0	0	2.39149e-06
Carcinoid_Syndrome	0	0	0	0	7.70749e-06
Ellis_Van_Creveld_Syndrome	0	0	0	0	2.89837e-07
Porphyrin_Metabolic_Disorder	0	0	0	0	9.91195e-06
Varicose_Veins	0	0	0	0	8.90061e-06
Hereditary_Polycythemia_Vera	0	0	0	0	3.22973e-06
Hepatobiliary_Congenital_Anomaly	0	0	0	6.74798e-08	1.31354e-05
Mucopolysaccharidosis	0	0	0	0	0
Herpes_Simplex	0	0	0	0	5.37146e-06
Benign_Thyroid_Neoplasm	0	0	0	0	2.71857e-05
Acquired_Coagulation_Defect	0	0	0	0	0.000175453
Dissociative_Disorder	0	0	0	0	2.73793e-07
Mycobacterial_Disease	0	0	0	0	3.281e-06
Homocystinuria	0	0	0	0	2.14456e-05
Non-Specific_Humoral_Deficiency	0	0	0	0	2.89837e-07
Erythematous_Disorder	0	0	0	0	3.51778e-06
Kawasaki_Disease	0	0	0	0	4.83752e-07
Secondary_Malignant_Neoplasm	0	0	0	0	2.59558e-06
Rheumatoid_Arthritis_Related_Conditions	0	0	0	5.50094e-05	0.000130749
Brain_Damage	0	0	0	2.15499e-05	6.14813e-05
Unspecified_Middle_Ear_Mastoid_Diseases	0	0	0	0	9.10571e-06
Brain_Cancer	0	0	0	0	4.3438e-06
Spinal_Muscular_Atrophy	0	0	0	0	5.4809e-06
Non-Specific_Neurologic_Congenital_Anomaly	0	0	0	0	7.51907e-06
Hyper_IgM_Immunodeficiency	0	0	0	0	2.42988e-06
Dejerine_Sottas_Disease	0	0	0	0	0
Personality_Disorder	0	0	0	0	1.05295e-05
Arthropod.Borne_Diseases	0	0	0	0	0
Congenital_Nail_Anomaly	0	0	0	0	6.5215e-07
Epilepsy_Related_Disorders	0	0	0	0	2.50493e-05
Menstrual_Disorder	0	0	0	0	2.8118e-07
General_Osteochondropathy	0	0	0	0	1.84215e-05
Aromatic_Amino_Acid_Metabolism_Disorder	0	0	0	0	7.4608e-06
Aplastic_Anemia	0	0	0	0	1.91832e-05
Multiple_Epiphyseal_Dysplasia	0	0	0	0	0
Cerebral_Lipidoses	0	0	0	0	2.66585e-06
Balanced_Translocation	0	0	0	0	8.43541e-07
Myotonia_Congenita	0	0	0	0	2.64806e-07
Unspecified_Endocrine_Disorder	0	0	0	0	2.58862e-05
Tympanic_Membrane_Disorders	0	0	0	3.37778e-06	3.43374e-05
Alpha_1_Antitrypsin_Deficiency	0	0	0	0	0
Hereditary_Hemochromatosis	0	0	0	0	2.46909e-06
Esophageal_Cancer	0	0	0	0	4.57126e-06
Allergic_Rhinitis	0	0	0	0	0.000702846
Unspecified_Childhood_Cerebral_Degeneration	0	0	0	0	0
Hodgkins_Disease	0	0	0	0	1.32729e-06
Benign_Uterine_Neoplasm	0	0	0	0	7.093e-05
Hereditary_Hemorrhagic_Telangiectasia	0	0	0	0	0
Osteogenesis_Imperfecta	0	0	0	8.62719e-07	4.93159e-06
Polycystic_Liver_Disease	0	0	0	0	6.5215e-07
Hereditary_Elliptocytosis	0	0	0	1.87149e-06	7.20151e-06
Arterial_Dissection	0	0	0	0	1.193e-05
Wiskott.Alrich_Syndrome	0	0	0	0	3.98679e-07
Sexual_Dysfunction	0	0	0	0	1.15725e-06
Benign_Male_Genital_Neoplasm	0	0	0	5.40644e-06	2.2928e-05
Viral_Warts_HPV	0	0	0	0	0.000142892
Osteopetrosis	0	0	0	0	4.29942e-06
Autoimmune_Polyglandular_Disorder	0	0	0	2.55588e-06	2.01642e-05
Leukodystropy	0	0	0	0	0
Bone_Cancer	0	0	0	0	8.50032e-06
Unspecified_Autoimmune_Disease	0	0	0	0	7.82522e-07
Benign_Skin_Neoplasm	0	0	0	0	2.91286e-06
Adjustment_Disorder	0	0	0	3.33126e-05	0.156124
Benign_Ovarian_Neoplasm	0	0	0	0	1.13942e-05
Unspecified_Amyloidosis	0	0	0	0	2.79941e-06
Reactive_Arthritis	0	0	0	0	2.98275e-06
Other_Inherited_Myotonias	0	0	0	0	2.41738e-07
Dyschromia	0	0	0	0	2.71857e-07
Congenital_Spine_Anomaly	0	0	0	0	1.97975e-05
Congenital_Hypogammaglobulinemia	0	0	0	0	0
Hereditary_Progessive_Muscular_Dystrophy	0	0	0	0	3.29881e-06
Other_Lymphoid_Histiocytic_Cancers	0	0	0	0	7.06749e-06
Hirsutism	0	0	0	1.38235e-05	3.11581e-05
Disorders_of_Mitochondrial_Metabolism	0	0	0	0	4.53676e-06
Pituitary_Disorder	0	0	0	2.31823e-05	5.87326e-05
Male_Genital_Cancer	0	0	0	0	1.62653e-05
Autoimmune_Lymphoproliferative_Syndrome	0	0	0	0	2.7593e-07
Turners_Syndrome	0	0	0	0	2.89451e-06
Parkinsons_Disease	0	0	0	0	2.42819e-05
Cerebral_Cysts	0	0	0	0	0
Inflammatory_Spondylopathies	0	0	0	0	1.51499e-05
Optic_Chiasm_Disorder	0	0	0	0	2.7251e-07
Psychogenic_Somatoform_Disorder	0	0	0	0	2.3932e-05
Disease_of_the_Female_Reproductive_Organs	0	0	0	0	0.000442603
Hypotony_of_the_Eye	0	0	0	0	5.07939e-06
Pataus_Syndrome	0	0	0	0	1.08464e-06
Cataplexy_Narcolepsy	0	0	0	0	0.0002282
Refsums_Disease	0	0	0	0	1.80549e-06
Jaw_Disease	0	0	0	0	7.34026e-05
Migraine	0	0	0	0	3.35124e-07
Benign_Female_Genital_Neoplasm	0	0	0	0	1.64478e-06
Polyclonal_Hypergammaglobulinemia	0	0	0	0	0
Eating_Disorder	0	0	0	1.51396e-05	0.000117968
Familial_Mediterranean_Fever	0	0	0	0	1.12472e-06
Severe_Combined_Immunodeficiency	0	0	0	0	2.85513e-06
Non-Specific_Congenital_Integumentary_Anomaly	0	0	0	0	6.02899e-06
Addisons_Disease	0	0	0	0	3.18342e-05
Medullary_Cystic_Kidney_Disease	0	0	0	0	3.02794e-06
Cervical_Cancer	0	0	0	0	1.33977e-06
Impulse_Control_Disorder	0	0	0	0	8.21908e-06
Encephalitis	0	0	0	0	5.54327e-06
Food_Allergy	0	0	0	0	4.83475e-07
Tuberculosis	0	0	0	0	2.48101e-05
Erythromelalgia	0	0	0	0	4.93159e-06
Non-Specific_Soft_Tissue_Disorder	0	0	0	4.51768e-06	4.47905e-05
Haemophilia_Related_Diseases	0	0	0	0	8.69976e-06
Chronic_Upper_Respiratory_Infection	0	0	0	3.07252e-05	0.000450567
Acquired_Limb_Deformities	0	0	0	0	5.32912e-05
Unspecified_Recurrent_Headaches	0	0	0	0	4.13501e-05
Motor_Neuron_Disease	0	0	0	3.9435e-06	1.33121e-05
Klinefelters_Syndrome	0	0	0	0	0
Sebaceous_Gland_Disorder	0	0	0	0	2.77465e-07
Non-Specific_Peritoneal_Disorder	0	0	0	0	1.82257e-05
IBS	0	0	0	0	1.68708e-06
Peroxisomal_Disorders	0	0	0	0	5.57918e-07
Vasculitis	0	0	0	2.52703e-05	7.72769e-05
Bone_Infection	0	0	0	0	0.000151265
Diamond.Blackfan_Anemia	0	0	0	0	5.52239e-06
Deviated_Nasal_Septum	0	0	0	0	7.15735e-05
Lymphoid_Leukemia	0	0	0	0	8.04649e-06
Histidinemia	0	0	0	0	1.70184e-06
Unspecified_Immune_Deficiency	0	0	0	0	5.35909e-07
Oro.Facial_Congenital_Anomaly	0	0	0	0	4.89112e-06
Sarcoidosis	0	0	0	1.12798e-05	0.0212959
Unspecified_Hematological_Disorder	0	0	0	0	3.52363e-05
Hirschsprungs_Disease	0	0	0	0	2.13035e-06
Primary_Carnitine_Deficiency	0	0	0	0	5.39973e-07
Unspecified_Behavioral_Development_Disorder	0	0	0	0	1.37023e-05
Secondary_Hereditary_Retinal_Dystrophy	0	0	0	0	6.79128e-06
Malnutrition	0	0	0	0	0.000530975
Non-Specific_Hemoglobinopathies	0	0	0	1.34073e-07	2.11889e-05
Paritial_Androgen_Insensitivity_Syndrome	0	0	0	0	5.15854e-07
G6PD	0	0	0	1.97134e-06	7.5076e-06
Bipolar_Disorder	0	0	0	0	3.30646e-07
PTSD	0	0	0	0	5.46767e-06
Pubertal_Dysfunction	0	0	0	6.19797e-07	6.29845e-06
Vascular_Congenital_Anomaly	0	0	0	0	3.71171e-05
Congenital_Ectodermal_Dysplasia	0	0	0	0	1.85079e-06
Chronic_Tonsillitis_Adenoiditis	0	0	0	0	1.64452e-06
Ehlers_Danlos_Syndrome	0	0	0	0	2.55517e-07
Menopausal_Disorder	0	0	0	6.31368e-05	0.000966973
CNS_Cancer	0	0	0	0	2.31094e-05
OCD	0	0	0	0	0
Aniridia	0	0	0	0	0
Bartters_Syndrome	0	0	0	0	2.76707e-07
Digeorges_Syndrome	0	0	0	0	3.30646e-07
Non-Specific_Chromosomal_Anomaly	0	0	0	0	8.46546e-07
Hereditary_Color_Blindness	0	0	0	0	4.38391e-07
Megaloblastic_Anemia	0	0	0	0	4.51997e-05
Poliomyelitis	0	0	0	5.94016e-06	3.81093e-05
Connective_Tissue_Cancer	0	0	0	0	1.0723e-05
Genetic_Anomolies_of_Leukocytes	0	0	0	0	9.96338e-06
IgM_Immunodeficiency	0	0	0	0	4.1506e-06
Nerve_Root_Plexus_Disorders	0	0	0	0	4.66916e-05
Appendiceal_Disease	0	0	0	0	6.41922e-05
Anophthalmia_Mircopthalmia	0	0	0	0	4.10075e-06
Dopa_Responsive_Dystonia	0	0	0	0	1.62322e-06
Hereditary_Night_Blindness	0	0	0	0	0
Phosphorus_Metabolism_Disorder	0	0	0	7.21685e-06	0.000504973
Chondrodystrophy	0	0	0	0	1.0866e-06
Papilledema	0	0	0	6.04344e-08	1.41675e-05
Hereditary_Face_Skull_Anomalies	0	0	0	0	0
Lactose_Intolerance	0	0	0	3.82621e-05	0.000402589
Speech_Language_Disorder	0	0	0	0	5.18796e-06
Amino_Acid_Transport_Disorder	0	0	0	0	0
Schwartz.Jampel_Syndrome	0	0	0	0	0
Hemangioma_Lymphangioma	0	0	0	0	1.04218e-06
Smith.Magenis_Syndrome	0	0	0	0	9.86867e-07
Benign_CNS_Neoplasm	0	0	0	0	2.58791e-05
Benign_Intrathoracic_Neoplasm	0	0	0	1.30378e-05	4.44021e-05
Unspecified_Childhood_Psychoses	0	0	0	0	0
Downs_Syndrome	0	0	0	0	0
Pancytopenia	0	0	0	0	2.40579e-05
Iron_Metabolism_Disorder	0	0	0	0	9.96696e-07
Hereditary_Spherocytosis	0	0	0	0	0
Congenital_Hypothyroidism	0	0	0	0	2.6994e-05
Eye_Cancer	0	0	0	0	1.15224e-05
Pagets_Disease	0	0	0	0	0
Male_Breast_Cancer	0	0	0	0	2.01391e-06
Nezelofs_Syndrome	0	0	0	0	0
Meningitis	0	0	0	0	2.18628e-05
MENIIB	0	0	0	0	1.44918e-06
Asthma	0	0	0	0	0
Osteoporosis	0	0	0	0	0.000199468
Osteopoikilosis	0	0	0	0	1.903e-06
Keratosis	0	0	0	0	0.000527571
Hepatobiliary_Cancer	0	0	0	0	8.94748e-06
Acute_Glomerulonephritis	0	0	0	0	9.84187e-05
Kidney_Cancer	0	0	0	0	1.50666e-05
Other_Inherited_Osteodystrophy	0	0	0	0	9.38076e-06
Abnormal_Spine_Curvature	0	0	0	0	1.02519e-06
Hereditary_Lymphadema	0	0	0	0	0
Non-Melanoma_Skin_Cancer	0	0	0	0	8.0242e-05
Breast_Cancer	0	0	0	0	1.81089e-05
Rosacea	0	0	0	0	8.50052e-07
Growth_Hormone_Deficiency	0	0	0	0	2.92004e-06
Glycogenosis	0	0	0	0	0
Alveolar_Disease	0	0	0	1.41162e-05	4.9215e-05
Hereditary_Dental_Anomaly	0	0	0	0	5.64003e-06
Celiac_Disease	0	0	0	0	0
Conduct_Disorder	0	0	0	0	1.34848e-05
Multiple_Sclerosis_Other_Demyelinating_Disease	0	0	0	0	5.20207e-06
Androgen_Insensitivity_Syndrome	0	0	0	0	5.07649e-06
ADHD	0	0	0	0	3.41729e-07

## Sheet: 2_Autoimmune
Disease_name	Minimum	1st_quartile	Median	3rd_quartile	Maximum
Rheumatoid_Arthritis_Related_Conditions	0.0372705	0.356923	0.419957	0.499275	0.739802
Lupus_Erythematosus	0	0.0144439	0.0962684	0.114542	0.350468
Sjogrens_Syndrome	0	0.0227856	0.0283316	0.0349829	0.139291
Non-Specific_Joint_Disorder	0	0	0.0273099	0.0375187	0.0755782
Non-Specific_Arthritis	0	0.021174	0.0264336	0.0343096	0.110509
Vasculitis	0	0.00216431	0.0223774	0.0305602	0.221261
Osteoarthritis	0	0.00663641	0.0186789	0.0300187	0.0753777
Non-Specific_Soft_Tissue_Disorder	0	0.00702058	0.0156436	0.0200969	0.0506543
Osteoporosis	0.00544415	0.0107417	0.0127099	0.0151108	0.10089
Muscle_Ligament_Disorder	0	0	0.0106818	0.0182268	0.0434198
Vitamin_Deficiency	0	0.00664491	0.00906457	0.010983	0.0228725
Non-Specific_Osteopathy	0	0.0072327	0.00886813	0.0101043	0.0293773
Non-Specific_Skin_Disorder	0	0.00505019	0.00837384	0.0117072	0.146666
Non-Specific_Anemia	0	0.00546694	0.00730621	0.00893157	0.188807
Dermatomyositis_Polymyositis	0	0.00053325	0.00659793	0.0133258	0.0508101
Behcets_Syndrome	0.00168073	0.00428063	0.00646534	0.00900982	0.0421288
UTI	0	0.00341204	0.0055662	0.00718378	0.0173665
Non-Specific_Eye_Disorders	0	0.00388113	0.00487185	0.00628267	0.017551
Inflammatory_Spondylopathies	0	0.00137674	0.0045784	0.0259455	0.275302
Unspecified_Autoimmune_Disease	0	0.00180928	0.00424998	0.00715658	0.0225012
Non-Specific_Pulmonary_Disorder	0	0.00191914	0.0041898	0.00525836	0.0170155
General_Spondylosis_Spine_Disorder	0	1.27201e-06	0.0040711	0.00527183	0.0102651
Acute_Bronchitis	0	0	0.00392869	0.00530198	0.012124
Pneumonia	0	0.00236174	0.00372346	0.00476495	0.00992146
Esophageal_Disease	0	0	0.00360152	0.00507075	0.024607
Cataract	0	0.0012802	0.00319303	0.00460045	0.0119483
Unspecified_White_Blood_Cell_Disease	0	0.00209287	0.00288554	0.00347676	0.0319568
Menopausal_Disorder	0	0	0.00271654	0.00361509	0.0143665
Peripheral_Vascular_Disease	0	0.00135293	0.00258955	0.00403507	0.052818
Electrolyte_Acid_Base_Balance_Disorder	0	0.00127212	0.00241812	0.00306014	0.0083076
Non-Specific_Immune.Related_Skin_Disorder	0	0.00152705	0.00229015	0.00331921	0.0725131
Unspecified_Neuropathy	0	0.00142387	0.00219654	0.00318892	0.0458434
Cellulitis	0	0	0.00203671	0.00299878	0.0908497
Fungal_Infection	0	0	0.00198663	0.00263093	0.0215829
Non-Rheumatic_Heart_Disease	0	0.000898038	0.00198458	0.00250349	0.00788272
Peripheral_Nerve_Disorder	0	0	0.00192034	0.00339956	0.195128
Acquired_Hypothyroidism	0	2.7532e-05	0.00171037	0.00277334	0.00887948
Emphysema_COPD	0	0	0.00169657	0.0021874	0.00436286
Corneal_Disorders	0	0.00111776	0.00169604	0.00224721	0.00634601
Herpes_Zoster	0	0.00138678	0.00158664	0.00182063	0.00394104
Breast_Disorder	0	0	0.00156113	0.00257613	0.0103877
Gastritis_Duodenitis	0	0	0.00135851	0.00209689	0.00605894
Salivary_Gland_Disease	0	0.000907646	0.00134415	0.00167848	0.0451551
Atopic_Contact_Dermatitis	0	0	0.00132495	0.00333658	0.0111624
Reactive_Arthritis	0	0.000257984	0.00125951	0.00161774	0.007913
Disease_of_the_Female_Reproductive_Organs	0	0	0.00124221	0.00278091	0.0149169
Pleuritis	0	0.000714313	0.00122668	0.00165567	0.00639612
Non-Specific_Urinary_Disorder	0	0	0.00117077	0.00198621	0.00817606
Chronic_Sinusitis	0	0	0.00113533	0.00172633	0.0063056
Eye_Inflammation	0	0	0.00111104	0.00172104	0.00572269
Acquired_Other_Myopathies	0	0.00046895	0.00108769	0.00168262	0.020275
Synovium_Tendon_Bursa_Disorder	0	0	0.00106187	0.00260675	0.0163505
Carditis	0	0.000549415	0.000994589	0.00131996	0.014855
Oral_Soft_Tissue_Disease	0	0.000702309	0.000929598	0.0010922	0.0202842
Unspecified_Immune_Disorder	0	0.000566829	0.00087562	0.00116829	0.00375212
Acquired_Visual_Disturbances	0	0	0.000873508	0.00158462	0.00544038
Psoriasis_Related_Disorders	0	1.35057e-06	0.000812179	0.125841	0.298975
Pernicious_or_B12_Deficiency_Anemia	0	0.000460453	0.000785217	0.00109032	0.0778373
Depression	0	0	0.000768348	0.00135297	0.00388755
Acquired_Retinal_Defects	0	0.000533625	0.000727392	0.00100109	0.0348091
Tuberculosis	0	0.000536265	0.00071364	0.00104292	0.0106705
Addisons_Disease	0	0.000414808	0.000658044	0.000949009	0.0399054
Alveolar_Disease	0	0.000379091	0.000607288	0.00103546	0.00450428
Other_Viral_Hepatitis	0	0.000442796	0.000577168	0.000667297	0.0103679
Unspecified_Hematological_Disorder	0	0.000351575	0.000569211	0.000828952	0.00483872
Non-Specific_Nephropathy	0	0	0.000544392	0.000844473	0.00315137
Non-Specific_Liver_Disease	0	8.64977e-06	0.000533905	0.000731397	0.00821698
Unspecified_Immune_Deficiency	0	0.000383568	0.000516849	0.000608807	0.0162831
Purpura_Other_Hemorrhagic_Conditions	0	0.000180967	0.000494357	0.00067812	0.00751077
Pulmonary_Heart_Disease	0	0.000109492	0.000488096	0.00076908	0.0266394
Ichthyosis_Congenita	0	0.000220076	0.000411307	0.000571469	0.00278031
Secondary_Arthropathy	0	0	0.000393123	0.000658828	0.00234282
Chronic_Liver_Disease	0	0	0.000389748	0.000543209	0.0391776
Non-Specific_Cardiovascular_Disease	0	0	0.00038415	0.00109836	0.00487673
Alopecia	0	0	0.0003508	0.000473326	0.00268082
Skin_Infection	0	0	0.000342093	0.000578719	0.00955484
Osteomyelitis	0	0	0.000333084	0.000522588	0.0254643
Glaucoma	0	0	0.000328049	0.000657643	0.0030349
Gout_Related_Crystal_Arthropathies	0	0	0.000326751	0.000703863	0.00581587
Rheumatic_Heart_Disease	0	0	0.000322023	0.000416747	0.00210919
Hypotension	0	0	0.000302006	0.000556394	0.00466509
Inflammatory_Toxic_Neuropathy	0	0.00018049	0.000293661	0.000522108	0.0169341
Unspecified_Cancer	0	0	0.000293085	0.000572959	0.00740741
General_Thrombocytopenia	0	4.11301e-05	0.000292004	0.000415387	0.034027
Jaw_Disease	0	0.000183183	0.000279093	0.000370112	0.00133518
Unspecified_Plasma_Protein_Metabolism_Disorder	0	0.000189525	0.000270647	0.00033954	0.00075598
Myeloproliferative_Disease	0	0.000170465	0.000266983	0.000398195	0.0568047
Kidney_Infection	0	1.642e-05	0.000258041	0.000384577	0.000831244
Septic_Arthritis	0	0.000131908	0.00023225	0.000378307	0.00390834
Gastrointestinal_Ulcer	0	0	0.000216414	0.000337295	0.00119198
Cerebrovascular_Disease	0	0	0.000214409	0.000649854	0.0100596
Acquired_Coagulation_Defect	0	8.13748e-05	0.000213334	0.000390551	0.0010667
Dyschromia	0	0	0.00020576	0.000347219	0.00146084
Sarcoidosis	0	0.000126363	0.000204677	0.000310595	0.0810259
Tongue_Disease	0	0.000128874	0.000190732	0.00024417	0.00913156
Macular_Degeneration	0	0	0.000190593	0.00031489	0.0427048
Herpes_Simplex	0	0	0.000185513	0.000292491	0.0010472
Goiter	0	0	0.000167114	0.000324981	0.00148178
Extrapyramidal_Abnormal_Movement_Disorders	0	0	0.000165433	0.000622782	0.0463343
Cystitis_Urethritis	0	0	0.000162851	0.000427088	0.00246198
Abnormal_Spine_Curvature	0	0	0.000160058	0.000304145	0.0025243
Chondrocalcinosis	0	7.74999e-05	0.000153378	0.000239426	0.00114598
Arthropod.Borne_Diseases	0	1.69502e-06	0.000138338	0.000202645	0.0163772
Benign_Oropharyngeal_Neoplasm	0	8.22762e-06	0.000133702	0.000204722	0.0149959
Chronic_Pruritus	0	0	0.00013182	0.000617458	0.00250045
Eye_Infection	0	0	0.000129435	0.000492644	0.00148178
Other_Infectious_Diseases	0	0	0.00012125	0.000206484	0.00124134
Other_Corticoadrenal_Disorder	0	0	0.000121092	0.00023118	0.00160757
Conjunctival_Disorders	0	0	0.000115807	0.000273085	0.00107861
Thyroiditis	0	0	0.000110951	0.00019575	0.000811578
Non-Specific_Humoral_Deficiency	0	5.62355e-05	0.000109687	0.000159053	0.062244
Parathyroid_Disorder	0	0	0.000108429	0.000212366	0.00126512
Non-Specific_Thryroid_Disorder	0	0	0.000106997	0.000175827	0.000528106
Non-Specific_Metabolic_Disorder	0	0	0.000105437	0.000255344	0.00105406
Unspecified_Hepatitis	0	4.79389e-05	0.000103586	0.000163483	0.00961994
Phlebitis_Thrombophlebitis	0	0	0.000100449	0.000240381	0.00179135
Streptococcal_Infection	0	0	8.77147e-05	0.000145046	0.00215344
Non-Specific_Hemoglobinopathies	0	0	8.60261e-05	0.000184756	0.001437
Autonomic_System_Disorder	0	0	8.58297e-05	0.00019088	0.00359331
Vitreous_Body_Disorder	0	0	8.55113e-05	0.000391322	0.00379734
Non-Melanoma_Skin_Cancer	0	0	7.8384e-05	0.000788625	0.00338388
Optic_Neuritis_Neuropathy	0	0	7.76382e-05	0.000189037	0.00327605
Breast_Cancer	0	0	7.66608e-05	0.000126715	0.000384017
Staphylococcus_Aureus_Infection	0	0	7.58916e-05	0.000215477	0.0113054
Refraction_Accomodation_Disorders	0	0	7.29021e-05	0.00012179	0.000259904
Meningitis	0	0	6.95444e-05	0.000126945	0.003805
Connective_Tissue_Infection	0	0	6.84806e-05	0.000121219	0.00066001
General_Bacterial_Infection	0	0	6.72103e-05	0.000145604	0.00285494
Encephalitis	0	0	6.62089e-05	0.000111993	0.00359539
Esophagitis	0	0	6.11914e-05	0.000324933	0.00149127
Autoimmune_Lymphoproliferative_Syndrome	0	1.93817e-05	5.96071e-05	0.000103862	0.000345575
Polymorphonuclear_Neutrophils_Disorders	0	4.72558e-06	5.94654e-05	0.000106952	0.000462819
Spinal_Chord_Degeneration	0	0	5.58076e-05	0.000129355	0.0029187
Chronic_Glomerulonephritis	0	0	5.23452e-05	9.80569e-05	0.00141812
Lacrimal_System_Disorder	0	0	5.22151e-05	0.000122057	0.000638263
Non-Specific_Gingival_Peridontal_Disorder	0	0	5.01474e-05	0.000115355	0.000803356
Pulmonary_Embolism_Infarction	0	0	4.5359e-05	0.000124393	0.000275588
Photodermatitis	0	0	4.4153e-05	0.000236373	0.000686964
Benign_Female_Genital_Neoplasm	0	0	4.23157e-05	9.99355e-05	0.000945411
Megaloblastic_Anemia	0	0	3.94769e-05	6.53865e-05	0.00740572
Benign_Bone_Connective_Tissue_Neoplasm	0	0	3.75852e-05	0.000148811	0.00215777
Non-Hodgkins_Lymphoma	0	0	3.69864e-05	6.56989e-05	0.0953834
STI	0	0	3.55733e-05	0.000227023	0.00245107
Multiple_Sclerosis_Other_Demyelinating_Disease	0	0	3.27712e-05	0.000100492	0.107014
Multiple_Myeloma	0	0	2.74159e-05	4.98072e-05	0.000409065
Hereditary_Sensory_Neuropathy	0	0	2.55157e-05	5.10868e-05	0.000693695
Lichen	0	0	2.52623e-05	0.000110667	0.022499
Nephrotic_Syndrome	0	0	2.41385e-05	5.78313e-05	0.00060943
Neural_Tube_Defect	0	0	2.17315e-05	3.48336e-05	0.00371731
Larynx_Vocal_Chord_Disorders	0	0	2.15846e-05	0.000234441	0.0617048
Acquired_Hemolytic_Anemias	0	0	1.57331e-05	3.828e-05	0.000880555
Severe_Combined_Immunodeficiency	0	0	1.33697e-05	2.19474e-05	0.00239915
Benign_Breast_Neoplasm	0	0	1.13037e-05	0.000204659	0.00136539
Myasthenia_Gravis	0	0	1.07623e-05	3.4491e-05	0.1365
Epilepsy_Related_Disorders	0	0	7.07009e-06	0.000106207	0.0580491
Spleen_Disease	0	0	0	4.67881e-05	0.000407935
Visual_Pathway_Cortex_Disorder	0	0	0	1.87124e-05	0.000161701
IgA_Immunodeficiency	0	0	0	2.13375e-05	0.00267981
Chronic_Kidney_Disease	0	0	0	1.97749e-05	0.000736982
Hereditary_Breast_Cancer	0	0	0	0	1.85206e-06
Pure_Hyperglyceridemia	0	0	0	0	0.000100919
Peritonitis_Retroperitoneal_Infection	0	0	0	0	0.000436154
Congenital_Hair_Anomaly	0	0	0	0	1.96768e-05
Disorders_of_Iris_Ciliary_Body	0	0	0	0	8.92618e-05
Congenital_Neutropenia	0	0	0	1.07036e-05	7.13552e-05
Huntingtons_Chorea	0	0	0	0	0.000398549
Non-Specific_Autosomal_Abnormality	0	0	0	0	4.74585e-05
Eustachian_Tube_Disorder	0	0	0	0	0.000121662
Corns_Callosites	0	0	0	6.92305e-05	0.00265752
Chronic_Progressive_External_Ophthalmoplegia	0	0	0	0	7.35186e-05
Hereditary_Hemoglobin_Disease	0	0	0	0	0.0150043
Non-Specific_Nasal_Throat_Disorder	0	0	0	0	3.66899e-05
Common_Variable_Immunodeficiency	0	0	0	0	0.059812
Fasciitis	0	0	0	0	0.00188595
Kaposis_Sarcoma	0	0	0	0	1.31748e-05
Branched_Chain_Amino_Acid_Metabolism_Disorder	0	0	0	0	8.1825e-06
Polycystic_Kidney_Disease	0	0	0	0	3.82692e-06
Ulcerative_Colitis	0	0	0	4.43147e-05	0.0613599
Non-Specified_Cardiac_Ischemia	0	0	0	0.000265703	0.00077434
Biliary_Tract_Disease	0	0	0	0.000365743	0.00267737
Oro_Naso_Pharyngeal_Cancer	0	0	0	2.29236e-05	0.00066497
Neurofibromatosis	0	0	0	0	0.00889856
Myeloid_Leukemia	0	0	0	0	0.0221652
Female_Genital_Congenital_Anomaly	0	0	0	0	0.000163506
Sleep_Apnea	0	0	0	0	0.00177069
Diverticulosis_Diverticulitis	0	0	0	0.000269051	0.00308707
Mixed_Hyperlipidemia	0	0	0	0	0.000172683
Substance_Abuse	0	0	0	0	0.000450645
Unspecified_Congenital_Anomaly	0	0	0	8.30815e-06	0.000528459
Benign_Endocrine_Neoplasm	0	0	0	0	0.00034673
Orbit_Disorders	0	0	0	1.24507e-05	0.00051463
Sideroblastic_Anemia	0	0	0	0	0
Friedreichs_Ataxia	0	0	0	0	0
Tuberous_Sclerosis	0	0	0	0	0.000154649
Unspecified_Cerebellar_Disease	0	0	0	9.92882e-06	0.00121101
Ear_Infection	0	0	0	0	0.000705402
Lipodystrophy	0	0	0	0	5.6286e-05
General_Hypertension	0	0	0	0.00519539	0.0133484
Velo_Cardio_Facial_Syndrome	0	0	0	0	4.4582e-06
Learning_Disorder	0	0	0	0	4.00942e-05
Non-Specific_Congenital_Eye_Anomaly	0	0	0	3.50752e-05	9.32409e-05
Gestational_Pregnancy_Related_Disorder	0	0	0	0	0
Secondary_Diabetes_Mellitus	0	0	0	5.69768e-05	0.00159193
Diabetes_Insipidus	0	0	0	0	0.000103918
Varicella_Infection	0	0	0	1.94548e-05	8.47511e-05
Phenyketonuria	0	0	0	0	0.00334484
Hereditary_Thrombocytopenic_Purpura	0	0	0	9.00609e-07	5.31107e-05
Uterine_Cancer	0	0	0	0	4.16701e-05
Adrenogenital_Disorder	0	0	0	0	0.00195391
Familial_Adenomatous_Polyposis	0	0	0	0	4.08764e-05
Intrathoracic_Organ_Cancer	0	0	0	0	0.000392099
Male_Genital_Congenital_Anomaly	0	0	0	0	0.000267785
Thymic_Disorders	0	0	0	7.12491e-07	0.00279371
Hereditary_Fructose_Intolerance	0	0	0	0	1.57415e-05
Optic_Disc_Disorder	0	0	0	4.19198e-05	0.0433812
Non-Specific_Digestive_Congenital_Anomaly	0	0	0	0	8.21564e-05
HIV	0	0	0	0	0.000105046
Circulating_Enzyme_Deficiency	0	0	0	1.21339e-05	0.00443882
Congenital_Pigmentary_Anomaly	0	0	0	0	0.000535627
Lipoma	0	0	0	0	0.000191252
Fragile_X_Syndrome	0	0	0	0	3.76395e-05
Disorders_of_Urea_Cycle_Metabolism	0	0	0	0	0.000304831
Childhood_Disintegrative_Disorder	0	0	0	0	0
Marfan_Syndrome	0	0	0	0	4.08764e-05
Congenital_Breast_Anomaly	0	0	0	0	5.6679e-05
CNS_Infection	0	0	0	0	0.0014486
Prion_Disease	0	0	0	0	0.000230395
Infestation	0	0	0	0	0.000115192
Hereditary_Muscular_Dystrophy	0	0	0	0	0
Aneurysm	0	0	0	0	0.000186419
Parasitic_Infection	0	0	0	0	0.000139316
Endocrine_Cancer	0	0	0	0	4.2549e-05
Tics_Tourettes	0	0	0	0	2.45475e-05
Deep_Vein_Thrombosis	0	0	0	0.000148931	0.00144189
Viral_Hepatitis_B	0	0	0	3.30055e-05	0.0093751
Cardiac_Dysrhythmia	0	0	0	0.000441802	0.00200717
Acute_Renal_Failure	0	0	0	0	0.0011067
Degenerative_Dementia	0	0	0	0	0.000770791
Pancreatic_Cancer	0	0	0	0	3.62683e-05
Graves_Disease	0	0	0	0	0.000269568
Generalized_Digestive_Cancer	0	0	0	0	1.92103e-05
Hereditary_Blepharophimosis	0	0	0	0	1.6365e-06
Myoneural_Disorders	0	0	0	1.75704e-05	0.0047542
Autism	0	0	0	0	6.97796e-05
Spirochetal_Infection	0	0	0	2.28649e-05	9.73169e-05
Unspecified_Neuropsychiatric_Disorder	0	0	0	0	0.0078912
Acrocephalosyndactyly	0	0	0	0	5.65008e-06
Prader_Willi_Syndrome	0	0	0	0	7.71602e-05
Long_QT_Syndrome	0	0	0	0	5.87608e-05
Non-Specific_Dental_Disorder	0	0	0	4.25857e-05	0.000706858
Prostate_Cancer	0	0	0	0	0.098323
Urethral_Disorder	0	0	0	9.01828e-06	0.000210091
Copper_Metabolism_Disorder	0	0	0	0	0.000697059
Spinocerebellar_Ataxia	0	0	0	0	0.000128465
Atherosclerosis	0	0	0	0.000192567	0.00154949
Pure_Hypercholesterolemia	0	0	0	0	0
Benign_Urinary_Neoplasm	0	0	0	0	7.39381e-05
Klippel_Feil_Syndrome	0	0	0	0	6.546e-06
Lysosomal_Storage_Disease	0	0	0	0	0.00357094
Complex_Regional_Pain_Syndrome	0	0	0	8.32728e-05	0.127304
Hereditary_Stomatocytosis	0	0	0	0	0.000220646
Respiratory_System_Cancer	0	0	0	0	2.03726e-05
Melanoma	0	0	0	0	3.15209e-05
Congenital_Aphakia	0	0	0	0	0
Respiratory_Congenital_Anomaly	0	0	0	1.60956e-05	0.0365973
Viral_Hepatitis_C	0	0	0	0	0.0644149
Anterior_Eye_Anomaly	0	0	0	0	8.53372e-06
Carinoid_Neoplasm	0	0	0	0	4.54275e-06
Neonatal_Disease	0	0	0	0	0.0282628
Urinary_Calculus	0	0	0	8.76321e-05	0.000496677
Thyroid_Cancer	0	0	0	0	1.41697e-06
Stomach_Cancer	0	0	0	0	0.000133213
Mood_Disorder	0	0	0	0	0.000237292
Generalized_Lipidoses	0	0	0	0	0.00418935
Carbuncle_Furuncle	0	0	0	7.55982e-05	0.00149996
Lung_Cancer	0	0	0	0	0.000252167
General_Paralysis	0	0	0	0	0.0168584
Sleep_Disorder	0	0	0	0	0.000435309
Renal_Glycosuria	0	0	0	0	6.85768e-05
Familial_Dysautonomia_Related_Conditions	0	0	0	0	0.000196605
Congenital_Anomaly_of_Skull_Neck	0	0	0	0	4.90124e-05
Ruvalcaba.Myhre_Syndrome	0	0	0	0	4.90124e-05
Syndrome_with_Pervasive_Congenital_Anomalies	0	0	0	0	3.35482e-05
Myotonic_Muscular_Dystrophy	0	0	0	0	0.0022464
Cri.Du.Chat_Syndrome	0	0	0	0	2.96766e-06
Indeterminate_Sex_Pseudohermaphroditism	0	0	0	0	1.09658e-05
Other_Inherited_Amino_Acid_Metabolic_Disorder	0	0	0	1.18432e-05	0.000668812
Benign_Eye_Neoplasm	0	0	0	0	0.000164274
Hemiplegia	0	0	0	0	0.00204317
Intellectual_Disability	0	0	0	2.38579e-05	0.00561401
Edwards_Syndrome	0	0	0	0	0.000434587
Hyperaldosteronism	0	0	0	0	0.000525228
Cyclic_Neutropenia	0	0	0	8.91085e-06	0.000401155
Anxiety_Phobic_Disorder	0	0	0	0	8.43261e-05
Non-Specific_Leukemia	0	0	0	3.28337e-06	0.00520711
MENIIA	0	0	0	0	0
Bladder_Cancer	0	0	0	0	0
Cardiac_Congenital_Anomaly	0	0	0	7.92437e-05	0.000248701
Non-Specific_Congenital_Musculoskeletal_Anomaly	0	0	0	0	0.000423919
Rectal_Anal_Disorder	0	0	0	0	0.00342157
Paranoia	0	0	0	0	5.72775e-05
Epidermolysis_Bullosa	0	0	0	0	0.000432722
MENI	0	0	0	0	1.14807e-05
Purine_Pyrimidine_Metabolic_Disorder	0	0	0	0	7.43492e-05
Hereditary_Harartoses	0	0	0	0	4.62749e-05
Stuttering	0	0	0	0	0
Specified_Childhood_Cerebral_Degeneration	0	0	0	0	0.000244657
Dwarfism_of_Unknown_Etiology	0	0	0	0	3.60335e-05
Developmental_Delay	0	0	0	0	0.000788793
General_Dementia	0	0	0	0	0.00642408
Otosclerosis	0	0	0	0	4.01225e-05
Pancreatic_Disease	0	0	0	0.000108097	0.00390544
Cystic_Fibrosis	0	0	0	0	0.0443031
Cushings_Syndrome	0	0	0	0	0
Disorders_of_Fatty_Acid_Oxidation	0	0	0	0	0.000470711
Ovarian_Cancer	0	0	0	0	8.47057e-05
Non-Specific_Prostate_Disease	0	0	0	0	4.72788e-05
Choroidal_Disorders	0	0	0	2.31458e-06	5.94689e-05
Polyostotic_Fibrous_Dysplasia_of_Bone	0	0	0	0	1.0711e-05
Hereditary_Spastic_Paraplegia	0	0	0	0	0.000245571
Radiation_Sensitivity	0	0	0	0	0.000244274
Intestinal_Cancer	0	0	0	0	1.80802e-05
Acne	0	0	0	0	7.72147e-06
Female_Genital_Cancer	0	0	0	0	0.00169824
Dermatitis_Herpetiformis	0	0	0	3.1302e-05	0.00117624
Carcinoid_Syndrome	0	0	0	0	5.35768e-05
Acute_Upper_Respiratory_Infection	0	0	0	0.000638583	0.00260923
Ellis_Van_Creveld_Syndrome	0	0	0	0	0
Porphyrin_Metabolic_Disorder	0	0	0	0	0.0020099
Varicose_Veins	0	0	0	0	0.000279123
Hereditary_Polycythemia_Vera	0	0	0	0	0.00150518
Hepatobiliary_Congenital_Anomaly	0	0	0	3.38233e-06	4.2799e-05
Mucopolysaccharidosis	0	0	0	0	8.34615e-05
Cardiac_Conduction_Disorder	0	0	0	0	0.000148031
Viral_Hepatitis_A	0	0	0	0	0.000399097
Non-Specific_Genitourinary_Congenital_Anomaly	0	0	0	0	0.000245344
Non-Specific_Acquired_Musculoskeletal_Abnormality	0	0	0	0.00273263	0.0156312
Influenza	0	0	0	0.000123105	0.00164572
Benign_Thyroid_Neoplasm	0	0	0	0	7.56093e-06
Unspecified_Lipid_Metabolism_Disorder	0	0	0	0	0.000136539
Dissociative_Disorder	0	0	0	0	0
Mycobacterial_Disease	0	0	0	3.74439e-05	0.000256403
Homocystinuria	0	0	0	0	9.17374e-05
Erythematous_Disorder	0	0	0	2.08038e-05	6.81412e-05
Kawasaki_Disease	0	0	0	2.11253e-05	0.000455198
Secondary_Malignant_Neoplasm	0	0	0	0	0.000350305
Brain_Damage	0	0	0	0	0.0115385
Unspecified_Middle_Ear_Mastoid_Diseases	0	0	0	0	1.94395e-05
Unspecified_Diabetes_Mellitus	0	0	0	0	6.80243e-05
Brain_Cancer	0	0	0	0	0.0112453
Spinal_Muscular_Atrophy	0	0	0	0	0.00254644
Non-Specific_Neurologic_Congenital_Anomaly	0	0	0	0	0.00228946
Hyper_IgM_Immunodeficiency	0	0	0	0	0.000606668
Dejerine_Sottas_Disease	0	0	0	0	0
Personality_Disorder	0	0	0	0	1.27482e-05
Metabolic_Syndrome_X	0	0	0	0	0
Congenital_Nail_Anomaly	0	0	0	0	3.24331e-06
Menstrual_Disorder	0	0	0	0	0.00102191
General_Osteochondropathy	0	0	0	0	0.000397745
Disease_of_the_Male_Reproductive_Organs	0	0	0	0	1.12568e-06
Aromatic_Amino_Acid_Metabolism_Disorder	0	0	0	0	1.22737e-05
Aplastic_Anemia	0	0	0	3.2752e-05	0.00364769
General_Cerebral_Degeneration	0	0	0	2.45344e-05	0.00140166
Cranial_Nerve_Disorder	0	0	0	0.000120339	0.00113621
Unspecified_Benign_Neoplasm	0	0	0	0	0.000476475
Multiple_Epiphyseal_Dysplasia	0	0	0	0	4.89027e-05
Cerebral_Lipidoses	0	0	0	0	2.2911e-05
Balanced_Translocation	0	0	0	0	3.28974e-06
Myotonia_Congenita	0	0	0	0	0.000463057
Unspecified_Endocrine_Disorder	0	0	0	0	0.000392551
Tympanic_Membrane_Disorders	0	0	0	0	9.37912e-05
Alpha_1_Antitrypsin_Deficiency	0	0	0	0	0.0164101
Hereditary_Hemochromatosis	0	0	0	0	0.00381252
Esophageal_Cancer	0	0	0	0	0.0169224
Vitamin_Toxicity	0	0	0	1.03107e-05	9.37126e-05
Arterial_Embolism_Thrombosis	0	0	0	0	0.000580605
Allergic_Rhinitis	0	0	0	0	0.000600475
Alzheimers_Disease	0	0	0	0	0.00460347
Unspecified_Childhood_Cerebral_Degeneration	0	0	0	0	9.32515e-05
Hodgkins_Disease	0	0	0	0	0.0201719
Benign_Uterine_Neoplasm	0	0	0	0	0.000842704
Hereditary_Hemorrhagic_Telangiectasia	0	0	0	0	0
Myocardial_Infarction	0	0	0	6.12111e-07	0.000119472
Osteogenesis_Imperfecta	0	0	0	0	0.00130194
Polycystic_Liver_Disease	0	0	0	0	3.66519e-05
Hereditary_Elliptocytosis	0	0	0	0	3.50305e-05
Arterial_Dissection	0	0	0	0	1.88197e-05
General_Viral_Infection	0	0	0	0.000316635	0.00114471
Colorectal_Cancer	0	0	0	0	8.58811e-05
Wiskott.Alrich_Syndrome	0	0	0	0	2.09439e-05
Protozoan_Infection	0	0	0	0	0.000102943
Sexual_Dysfunction	0	0	0	0	3.56656e-05
Benign_Male_Genital_Neoplasm	0	0	0	0	0.000118197
Upper_Respiratory_Inflammation	0	0	0	0.000620985	0.00467406
Viral_Warts_HPV	0	0	0	0.000129946	0.00109665
Osteopetrosis	0	0	0	1.07245e-05	0.000149463
Autoimmune_Polyglandular_Disorder	0	0	0	0	0.000252167
Leukodystropy	0	0	0	0	0
Bone_Cancer	0	0	0	1.70055e-05	9.80248e-05
Localized_Adiposity	0	0	0	0	0.000231374
Hair_Related_Disease	0	0	0	0.000158567	0.00127263
Benign_Skin_Neoplasm	0	0	0	0	0.00126741
Adjustment_Disorder	0	0	0	0	0.000201289
Benign_Ovarian_Neoplasm	0	0	0	0	8.74706e-05
Unspecified_Amyloidosis	0	0	0	1.80515e-06	4.41648e-05
Other_Inherited_Myotonias	0	0	0	0	0.000344422
Congenital_Spine_Anomaly	0	0	0	7.89077e-05	0.000348249
Congenital_Hypogammaglobulinemia	0	0	0	2.81265e-06	0.0013107
Hereditary_Progessive_Muscular_Dystrophy	0	0	0	4.91921e-07	0.010061
Other_Lymphoid_Histiocytic_Cancers	0	0	0	0	0.00453901
Hirsutism	0	0	0	0	4.25092e-06
Eyelid_Disorders	0	0	0	5.66124e-05	0.000441112
Disorders_of_Mitochondrial_Metabolism	0	0	0	0	0.00162644
Pituitary_Disorder	0	0	0	5.64864e-05	0.000686174
Male_Genital_Cancer	0	0	0	0	7.42952e-05
Turners_Syndrome	0	0	0	0	2.44297e-05
Chronic_Venous_Hypertension	0	0	0	0	0.00472716
Seborrheic_Dermatitis	0	0	0	0.000176472	0.00107669
Parkinsons_Disease	0	0	0	0	0.0439063
Benign_Digestive_Neoplasm	0	0	0	0.00017205	0.00102618
Type_I_Diabetes_Mellitus	0	0	0	0	3.10803e-05
Cerebral_Cysts	0	0	0	0	0
Vascular_Insufficiency	0	0	0	6.51696e-05	0.000297213
Cardiomyopathy	0	0	0	2.28206e-05	0.000239754
Optic_Chiasm_Disorder	0	0	0	0	0
Hyperalimentation	0	0	0	0	0.000710384
Psychogenic_Somatoform_Disorder	0	0	0	9.24338e-05	0.0191581
Schizophrenia_Related_Psychosis	0	0	0	0	0.00111364
Hypotony_of_the_Eye	0	0	0	0	0
Pataus_Syndrome	0	0	0	0	1.94395e-05
Cataplexy_Narcolepsy	0	0	0	0	0.00197415
Refsums_Disease	0	0	0	0	8.64417e-06
Migraine	0	0	0	0.000421363	0.0073159
Glucocorticoid_Remediable_Aldosteronism	0	0	0	0	6.54488e-06
Unspecified_Hyperlipidemia	0	0	0	0	0.00100853
Polyclonal_Hypergammaglobulinemia	0	0	0	0	0
Eating_Disorder	0	0	0	0	0
Familial_Mediterranean_Fever	0	0	0	4.0215e-05	0.00210753
Galactosemia	0	0	0	0	3.28974e-06
Disorder_of_the_Vestibular_System	0	0	0	0.000133042	0.000566859
Non-Specific_Congenital_Integumentary_Anomaly	0	0	0	0	2.33116e-05
Bladder_Disorder	0	0	0	0.000261718	0.00793866
Medullary_Cystic_Kidney_Disease	0	0	0	0	0.000441292
Functional_Digestive_Disorder	0	0	0	0.00125424	0.00740086
Spinal_Stenosis	0	0	0	0.000557589	0.00166168
Cervical_Cancer	0	0	0	4.78358e-05	0.000497419
Impulse_Control_Disorder	0	0	0	0	1.40901e-05
Hearing_Loss	0	0	0	0.000320976	0.0009861
Food_Allergy	0	0	0	0	5.67845e-05
Type_II_Diabetes_Mellitus	0	0	0	0.00035092	0.00142885
General_Ear_Disorder	0	0	0	6.27546e-05	0.000371755
Erythromelalgia	0	0	0	0	0.00161741
Unspecified_Polyglandular_Disorder	0	0	0	2.3335e-05	0.00038555
Haemophilia_Related_Diseases	0	0	0	4.30746e-05	0.000190906
Chronic_Upper_Respiratory_Infection	0	0	0	0	0.00145936
Acquired_Limb_Deformities	0	0	0	0	9.72889e-05
Unspecified_Encephalopathy	0	0	0	0.000123893	0.0143284
Unspecified_Recurrent_Headaches	0	0	0	0	0.000267035
Motor_Neuron_Disease	0	0	0	0	0.00695354
Klinefelters_Syndrome	0	0	0	0	0.00100867
Acute_Sinusitis	0	0	0	0.00187434	0.00703378
Sebaceous_Gland_Disorder	0	0	0	0	1.57077e-05
Non-Specific_Peritoneal_Disorder	0	0	0	0	6.28255e-05
IBS	0	0	0	0.000243881	0.105931
Septicemia	0	0	0	0.000167961	0.00420758
Peroxisomal_Disorders	0	0	0	0	5.85693e-06
Bone_Infection	0	0	0	0	0.000783853
Diamond.Blackfan_Anemia	0	0	0	0	4.11461e-05
Deviated_Nasal_Septum	0	0	0	0	0.000617846
Lymphoid_Leukemia	0	0	0	0	0.0316551
Histidinemia	0	0	0	0	3.23992e-06
Oro.Facial_Congenital_Anomaly	0	0	0	0	0.000188495
Disorders_of_Straight_Chain_Amino_Acid_Metabolism	0	0	0	0	3.69027e-05
Hirschsprungs_Disease	0	0	0	0	1.71832e-05
Primary_Carnitine_Deficiency	0	0	0	0	9.63436e-05
Hereditary_Corneal_Dystrophy	0	0	0	5.59032e-05	0.000509024
Unspecified_Behavioral_Development_Disorder	0	0	0	0	2.86387e-05
Escherichia_Coli_Infection	0	0	0	6.92195e-05	0.000392099
Secondary_Hereditary_Retinal_Dystrophy	0	0	0	1.07346e-05	0.000149911
Malnutrition	0	0	0	0	0.00159914
Paritial_Androgen_Insensitivity_Syndrome	0	0	0	0	0
G6PD	0	0	0	0	9.45626e-05
Bipolar_Disorder	0	0	0	0	0
PTSD	0	0	0	0	4.27402e-06
Pubertal_Dysfunction	0	0	0	0	4.90124e-05
Vascular_Congenital_Anomaly	0	0	0	2.94288e-05	0.000411461
Non-Specific_Sugar_Metabolism_Disorder	0	0	0	0	0.000446187
Congenital_Ectodermal_Dysplasia	0	0	0	0	0.000206934
Chronic_Tonsillitis_Adenoiditis	0	0	0	0	2.26204e-05
Ehlers_Danlos_Syndrome	0	0	0	0	0.00136893
Thyrotoxicosis	0	0	0	7.23079e-05	0.000531393
External_Ear_Disorders	0	0	0	2.12446e-05	0.00104019
Lymphatic_Disorder	0	0	0	0.000152659	0.0451028
CNS_Cancer	0	0	0	0	0.00282406
Overweight	0	0	0	0	0.00142819
Non-Specific_Pain	0	0	0	0.00269917	0.0222393
Globe_Disorders	0	0	0	0	0.00589128
OCD	0	0	0	0	1.2822e-05
Aniridia	0	0	0	0	0
Bartters_Syndrome	0	0	0	0	0.00011885
Digeorges_Syndrome	0	0	0	0	0.000342884
Non-Specific_Chromosomal_Anomaly	0	0	0	0	0.00016365
Hereditary_Color_Blindness	0	0	0	0	5.37739e-06
Poliomyelitis	0	0	0	5.98912e-06	0.0307673
Connective_Tissue_Cancer	0	0	0	0	8.81412e-05
Genetic_Anomolies_of_Leukocytes	0	0	0	0	8.47511e-05
IgM_Immunodeficiency	0	0	0	9.25813e-06	0.000639678
Non-Specific_Gastrointestinal_Disorder	0	0	0	0.00152141	0.0212568
Nerve_Root_Plexus_Disorders	0	0	0	0	0.0725817
Appendiceal_Disease	0	0	0	0	0.000441292
Anophthalmia_Mircopthalmia	0	0	0	0	5.25228e-05
Dopa_Responsive_Dystonia	0	0	0	0	0.00284127
Hereditary_Night_Blindness	0	0	0	0	1.51425e-06
Phosphorus_Metabolism_Disorder	0	0	0	0	0.000278394
Non-Specific_Vascular_Disease	0	0	0	0.000396579	0.0266335
Chondrodystrophy	0	0	0	0	4.4811e-06
Papilledema	0	0	0	0	0.000572327
Charcot_Marie_Tooth_Disease	0	0	0	0	0.00165206
Hereditary_Face_Skull_Anomalies	0	0	0	0	0
Lactose_Intolerance	0	0	0	0	0.000120818
Primary_Hereditary_Retinal_Dystrophy	0	0	0	2.96795e-05	0.000701237
Speech_Language_Disorder	0	0	0	0	0.00134438
Amino_Acid_Transport_Disorder	0	0	0	0	0
Hernia	0	0	0	0	0.0041953
Schwartz.Jampel_Syndrome	0	0	0	0	7.56093e-05
Hemangioma_Lymphangioma	0	0	0	0	0.000151114
Smith.Magenis_Syndrome	0	0	0	0	8.92618e-05
Benign_CNS_Neoplasm	0	0	0	0	0.000505902
Benign_Intrathoracic_Neoplasm	0	0	0	4.64439e-05	0.00564182
Unspecified_Childhood_Psychoses	0	0	0	0	1.39102e-05
Downs_Syndrome	0	0	0	0	0
Pancytopenia	0	0	0	4.67842e-05	0.00458221
Iron_Metabolism_Disorder	0	0	0	0	0.00937174
Obesity	0	0	0	0	0.00149557
Lipoprotein_Deficiency	0	0	0	0	3.88252e-06
Hereditary_Spherocytosis	0	0	0	0	0
Congenital_Hypothyroidism	0	0	0	0	0.000167229
Hyperchylomicronemia	0	0	0	0	4.62749e-05
Eye_Cancer	0	0	0	0	3.84205e-05
Pagets_Disease	0	0	0	0	0
Male_Breast_Cancer	0	0	0	0	0
Nezelofs_Syndrome	0	0	0	0	0.000167615
MENIIB	0	0	0	0	4.48528e-06
Asthma	0	0	0	0	0
Sweat_Gland_Disorder	0	0	0	0	7.43057e-05
Osteopoikilosis	0	0	0	0	4.62749e-05
Keratosis	0	0	0	0.000853521	0.0028199
Hepatobiliary_Cancer	0	0	0	0	0.00152293
Acute_Glomerulonephritis	0	0	0	5.51907e-05	0.0016107
Kidney_Cancer	0	0	0	0	3.16404e-05
Other_Inherited_Osteodystrophy	0	0	0	0	5.8726e-05
Gastrointestinal_Infection	0	0	0	0.000345039	0.00171441
Hereditary_Lymphadema	0	0	0	0	0
Benign_Prostatic_Hyperplasia	0	0	0	0	1.82836e-06
Benign_Colon_Neoplasm	0	0	0	7.61513e-05	0.00181341
Inner_Ear_Disorder	0	0	0	0	0.000116759
Nail_Disease	0	0	0	0.000443782	0.0186019
Rosacea	0	0	0	0.000254767	0.000983511
Growth_Hormone_Deficiency	0	0	0	0	4.07666e-05
Glycogenosis	0	0	0	0	0
Hereditary_Dental_Anomaly	0	0	0	0	0.000397745
Celiac_Disease	0	0	0	0	0
Conduct_Disorder	0	0	0	0	9.00075e-05
Helicobacter_Pylori_Infection	0	0	0	0	0.000148038
Androgen_Insensitivity_Syndrome	0	0	0	0	5.78395e-05
Ocular_Musculoskeletal_Disorder	0	0	0	0.000149414	0.0101211
ADHD	0	0	0	0	1.45698e-06

## Sheet: 3_GI
Disease_name	Minimum	1st_quartile	Median	3rd_quartile	Maximum
Esophageal_Disease	0.0158318	0.160159	0.18569	0.219591	0.409331
Functional_Digestive_Disorder	0.0324756	0.0592661	0.0655288	0.0747467	0.108008
Non-Specific_Gastrointestinal_Disorder	0	0.0516179	0.064824	0.0730324	0.191651
Gastritis_Duodenitis	0.01672	0.0532433	0.0609755	0.0688322	0.112371
IBS	0	0.0378328	0.0490489	0.0572401	0.219955
Biliary_Tract_Disease	0	0.0130589	0.0486151	0.0576183	0.135567
Hernia	0.00562042	0.0388794	0.0457102	0.0532715	0.0921926
Diverticulosis_Diverticulitis	0	0.0267201	0.0315476	0.035913	0.0784912
Non-Specific_Vascular_Disease	0	0.0200827	0.0268812	0.0333264	0.142155
Non-Specific_Pain	0	0	0.0208351	0.0273561	0.0382403
Benign_Colon_Neoplasm	0	0.0175015	0.0206126	0.0237597	0.0419979
Esophagitis	0.00205911	0.0151188	0.0176225	0.0197959	0.0356742
Ulcerative_Colitis	0	0.00466317	0.0164484	0.0198945	0.090475
Acute_Bronchitis	0	0	0.0163928	0.0196679	0.0445478
Gastrointestinal_Ulcer	0.00632915	0.0126984	0.0143339	0.0161979	0.0243966
Non-Specific_Anemia	0	0.0101881	0.0125145	0.0161085	0.0675887
Rectal_Anal_Disorder	0	0.00605343	0.011211	0.0136989	0.0637927
Benign_Digestive_Neoplasm	0.00248383	0.00857689	0.0100712	0.0113688	0.0186108
UTI	0	1.58938e-06	0.00967864	0.0129979	0.0554609
Acute_Upper_Respiratory_Infection	0	0.00500505	0.00862147	0.0106121	0.0161723
Non-Specific_Joint_Disorder	0	0	0.00810022	0.0109586	0.0164842
Non-Specific_Pulmonary_Disorder	0	0.0068445	0.00808783	0.0095742	0.0145697
Chronic_Liver_Disease	0	0.00505192	0.00803456	0.0135114	0.0423265
Upper_Respiratory_Inflammation	0	0.00540703	0.0072832	0.00973678	0.0257328
Pancreatic_Disease	0	0.0014167	0.00717389	0.0152893	0.0365981
Anxiety_Phobic_Disorder	0	0.00498519	0.00716398	0.00889912	0.0154856
Gastrointestinal_Infection	0	0.00502245	0.0060141	0.0066118	0.0168842
Acute_Sinusitis	0	0	0.00568839	0.00967253	0.0249417
Non-Specific_Liver_Disease	0	0.00421856	0.00553279	0.0078881	0.0171605
Non-Specific_Cardiovascular_Disease	0	0.00447071	0.00527915	0.0061351	0.0174329
Unspecified_Hyperlipidemia	0	0	0.00525908	0.0114739	0.0362707
Electrolyte_Acid_Base_Balance_Disorder	0	0.0036053	0.00484671	0.00641408	0.0197384
Fungal_Infection	0	0.00378571	0.00457042	0.00525763	0.00972898
Vitamin_Deficiency	0	0.00285963	0.00453001	0.0065885	0.0151536
Disease_of_the_Female_Reproductive_Organs	0	0	0.00443964	0.0115477	0.0334821
Helicobacter_Pylori_Infection	0.000622241	0.00364858	0.00419232	0.00475374	0.0080146
Muscle_Ligament_Disorder	0	0	0.00398368	0.00615548	0.0113792
Non-Specific_Urinary_Disorder	0	0.00222053	0.00369302	0.00521697	0.0488271
Atopic_Contact_Dermatitis	0	0	0.00367448	0.00471973	0.00706113
Obesity	0	0	0.00338934	0.00626104	0.0792022
Cellulitis	0	0.00131396	0.00331916	0.00414638	0.00792591
Cardiac_Dysrhythmia	0	0.00272963	0.0030312	0.00341218	0.00467493
Non-Specific_Osteopathy	0	0.00132488	0.00298425	0.00396592	0.00748909
Unspecified_White_Blood_Cell_Disease	0	0.00234403	0.00290097	0.00351537	0.0109629
Unspecified_Cancer	0	0.00249464	0.00286462	0.00317592	0.00971345
Pneumonia	0	0	0.00277835	0.00368079	0.00797221
Non-Rheumatic_Heart_Disease	0	0.00209968	0.00263328	0.00299273	0.00459439
Peritonitis_Retroperitoneal_Infection	0	0.00156026	0.00241035	0.0029869	0.00871867
Depression	0	0	0.00236229	0.00330459	0.00602013
Emphysema_COPD	0	0	0.00207671	0.0025795	0.00569703
Osteoporosis	0	0.000806779	0.00196366	0.00269187	0.00471492
Non-Specific_Digestive_Congenital_Anomaly	0.000837785	0.00164193	0.00189135	0.00217851	0.0033595
Menopausal_Disorder	0	0	0.0018562	0.0045193	0.0129448
Appendiceal_Disease	0	0.000998104	0.00184392	0.00222117	0.00841309
General_Viral_Infection	0	0.00157526	0.00183146	0.00216912	0.00325368
Substance_Abuse	0	0.00106311	0.00181132	0.00403549	0.121137
Non-Specific_Acquired_Musculoskeletal_Abnormality	0	0	0.0018022	0.00273503	0.0044798
Non-Specific_Skin_Disorder	0	0	0.00177531	0.0025555	0.00446554
Larynx_Vocal_Chord_Disorders	0	0.000763188	0.00176742	0.00426305	0.0259561
Breast_Disorder	0	0	0.00171205	0.0058791	0.0106108
Vascular_Insufficiency	0	0.00121102	0.00169119	0.00192636	0.00708761
Non-Specific_Arthritis	0	0	0.00166975	0.00201273	0.00269862
Non-Specific_Nephropathy	0	0.00128889	0.00165273	0.00196905	0.00485833
Malnutrition	0	0.000845184	0.0016234	0.00280117	0.0145555
Migraine	0	8.97297e-05	0.00155434	0.00244475	0.0976057
Urinary_Calculus	0	0.000755854	0.00138871	0.00210805	0.0544402
Lipoma	0	0.001082	0.001362	0.00158784	0.00250448
Acquired_Visual_Disturbances	0	0	0.00127908	0.00175069	0.00534634
Chronic_Pruritus	0	0.00107388	0.00126982	0.00140968	0.00243448
Pleuritis	0	0.000864976	0.00118195	0.00154045	0.0043474
Non-Specified_Cardiac_Ischemia	0	0.000761325	0.00109443	0.00131202	0.00208563
Influenza	0	0.000835833	0.00107701	0.00128883	0.00172724
Hypotension	0	0.000844976	0.00105203	0.00126645	0.00406821
Herpes_Zoster	0	0.00092642	0.00105033	0.00117533	0.00162114
Extrapyramidal_Abnormal_Movement_Disorders	0	0.000460524	0.00102016	0.00144262	0.00321201
Oral_Soft_Tissue_Disease	0	0.000904337	0.000991276	0.00110851	0.00158233
Pernicious_or_B12_Deficiency_Anemia	0	0.000622738	0.000963597	0.00129289	0.0311329
Chronic_Sinusitis	0	0	0.000959809	0.00234918	0.00875932
Chronic_Upper_Respiratory_Infection	0	0	0.000957584	0.00183976	0.00878137
Cystitis_Urethritis	0	0.000362561	0.000872048	0.00148701	0.0163073
Osteomyelitis	0	0.000664348	0.000866341	0.000965636	0.00129645
Peripheral_Nerve_Disorder	0	0	0.00084094	0.00164992	0.00541335
Eye_Inflammation	0	0	0.000807956	0.00133208	0.00247481
Peripheral_Vascular_Disease	0	4.53184e-07	0.00079041	0.00124525	0.0186183
Hemangioma_Lymphangioma	0	0.000664606	0.000768656	0.000860495	0.00137806
Lactose_Intolerance	0	0.000661223	0.000752592	0.000882474	0.0012316
Disorder_of_the_Vestibular_System	0	0	0.000736174	0.00112738	0.00254854
Non-Specific_Sugar_Metabolism_Disorder	0	0.000555994	0.000731616	0.000864705	0.00153323
Non-Specific_Metabolic_Disorder	0	0.000505235	0.00072629	0.000947741	0.00318473
Non-Specific_Eye_Disorders	0	2.57917e-07	0.000718543	0.00101855	0.00205736
General_Spondylosis_Spine_Disorder	0	0	0.00071099	0.00236132	0.00406398
Other_Viral_Hepatitis	0	0.000352815	0.000702723	0.00130219	0.00430092
General_Ear_Disorder	0	0	0.000694443	0.0010402	0.00201995
Bladder_Disorder	0	0.000398833	0.000674629	0.00108364	0.0055027
Eye_Infection	0	0	0.000655487	0.00108545	0.00208895
Herpes_Simplex	0	0.000413062	0.000612284	0.000729019	0.00118906
Non-Specific_Immune.Related_Skin_Disorder	0	0.000437882	0.000598695	0.000744844	0.00139694
Salivary_Gland_Disease	0	0.000417338	0.000571167	0.000669858	0.00190486
Sleep_Disorder	0	0.000108412	0.000568204	0.000731407	0.00751721
Cerebrovascular_Disease	0	0	0.000560348	0.00092764	0.00305056
External_Ear_Disorders	0	0	0.000547111	0.000720414	0.00214055
Non-Specific_Genitourinary_Congenital_Anomaly	0	0.000437488	0.000527351	0.000678092	0.00299791
Pure_Hyperglyceridemia	0	0.000145112	0.000504534	0.000766935	0.00145833
Skin_Infection	0	0.000345544	0.000503441	0.000620468	0.00145972
Food_Allergy	0	0.000365374	0.000489037	0.000587754	0.00112814
Phlebitis_Thrombophlebitis	0	0.000339557	0.000455416	0.000587843	0.00219208
General_Bacterial_Infection	0	0.000365175	0.000453775	0.000582716	0.00198893
Unspecified_Neuropsychiatric_Disorder	0	0.000361166	0.000452945	0.000524783	0.00106678
Hepatobiliary_Congenital_Anomaly	0	0.000156214	0.000422787	0.000545564	0.00119364
Hearing_Loss	0	0	0.00041695	0.00129896	0.00553195
Jaw_Disease	0	0	0.000403509	0.000529106	0.00123104
Kidney_Infection	0	0.000141863	0.000380468	0.000626955	0.00481257
Tongue_Disease	0	0.00033056	0.000372742	0.000466436	0.00094367
Cardiac_Conduction_Disorder	0	0.000292976	0.000365923	0.000422412	0.00070437
Unspecified_Recurrent_Headaches	0	0	0.000357606	0.000527985	0.0103433
Spleen_Disease	0	0.000256019	0.000341674	0.000424517	0.000925669
Lymphatic_Disorder	0	0.000246293	0.000339514	0.000399555	0.000621639
Other_Corticoadrenal_Disorder	0	0.00025201	0.000338511	0.000425541	0.000965078
Non-Specific_Peritoneal_Disorder	0	0.000275194	0.000330778	0.000382697	0.00097155
Rheumatic_Heart_Disease	0	0.000160071	0.000326036	0.000415799	0.000666507
Overweight	0	0.000118282	0.000325746	0.000432711	0.0017429
Unspecified_Autoimmune_Disease	0.000153813	0.000277126	0.000323766	0.000377883	0.000592547
Hair_Related_Disease	0	0	0.000323552	0.000423904	0.000738749
Conjunctival_Disorders	0	0	0.00031743	0.000390799	0.000770713
Non-Specific_Thryroid_Disorder	0	0.000224802	0.000311391	0.000377349	0.000648475
Unspecified_Neuropathy	0	0	0.000299308	0.000440736	0.00122989
Unspecified_Lipid_Metabolism_Disorder	0	0	0.000287201	0.000418595	0.000923048
Behcets_Syndrome	0	0	0.00026274	0.000490504	0.00131261
Inner_Ear_Disorder	0	8.13615e-05	0.000256801	0.00034897	0.000783973
Unspecified_Immune_Disorder	0	0.000188069	0.000252598	0.000291558	0.00108468
Goiter	0	0	0.000251389	0.000509319	0.00307786
Non-Specific_Soft_Tissue_Disorder	0	4.41406e-05	0.000249393	0.000316313	0.00325023
Unspecified_Benign_Neoplasm	0	0.000216932	0.000248044	0.000280383	0.000419937
Benign_Bone_Connective_Tissue_Neoplasm	0	2.41128e-06	0.000246202	0.000347651	0.000668282
Septicemia	0	7.61765e-05	0.000239062	0.000495124	0.00437804
Non-Specific_Dental_Disorder	0	0.000176736	0.000226024	0.000281749	0.00163195
Psychogenic_Somatoform_Disorder	0	0.00017464	0.000224438	0.000262064	0.00320835
Seborrheic_Dermatitis	0	0	0.000214815	0.000335023	0.000775018
Carditis	0	0.00014694	0.000208605	0.000255709	0.000568692
Abnormal_Spine_Curvature	0	0	0.000204502	0.00029478	0.000465476
Other_Infectious_Diseases	0	0.000148172	0.000204091	0.000244335	0.000707023
Non-Specific_Gingival_Peridontal_Disorder	0	0.000154964	0.000194927	0.00022336	0.000825481
Benign_Oropharyngeal_Neoplasm	0	9.03499e-05	0.000189583	0.00025038	0.000651263
Colorectal_Cancer	0	0.000124354	0.000189551	0.000238741	0.0341796
Rheumatoid_Arthritis_Related_Conditions	0	0	0.000181291	0.000347919	0.000679695
Alopecia	0	0	0.000172339	0.00029504	0.000625683
Carbuncle_Furuncle	0	0	0.000166393	0.000212651	0.00036777
Escherichia_Coli_Infection	0	7.52522e-05	0.000152529	0.000213707	0.000990965
Unspecified_Plasma_Protein_Metabolism_Disorder	0	0.000112784	0.000150166	0.000203149	0.0005129
Corneal_Disorders	0	0	0.00014809	0.000273666	0.000975517
Deep_Vein_Thrombosis	0	0	0.000145745	0.000208007	0.000608223
Unspecified_Hematological_Disorder	0	8.35846e-05	0.000145206	0.000194762	0.000461619
General_Thrombocytopenia	0	7.2854e-05	0.000144996	0.000358054	0.00370392
Aneurysm	0	0	0.000137536	0.000191691	0.000316205
Acquired_Coagulation_Defect	0	5.61667e-05	0.000127644	0.000170701	0.000392554
Unspecified_Hepatitis	0	4.45794e-05	0.000127527	0.000425286	0.00312759
Benign_Endocrine_Neoplasm	0	5.63416e-05	0.000123307	0.000177336	0.00039404
Localized_Adiposity	0	7.63074e-05	0.000122744	0.000150247	0.000679248
Cranial_Nerve_Disorder	0	0	0.000115035	0.000313708	0.00111094
Infestation	0	8.54942e-05	0.000114405	0.000139843	0.0002521
Autonomic_System_Disorder	0	1.20231e-05	0.000112237	0.000145071	0.000420818
Benign_Intrathoracic_Neoplasm	0	4.04976e-05	0.000104715	0.000198384	0.00184666
Streptococcal_Infection	0	6.00705e-05	0.000104444	0.0001556	0.000488606
Purpura_Other_Hemorrhagic_Conditions	0	0	0.000103674	0.000132963	0.000270039
Addisons_Disease	0	0	0.00010049	0.000171851	0.00139868
Varicose_Veins	0	5.96763e-05	9.99531e-05	0.000166177	0.00041493
Arthropod.Borne_Diseases	0	4.6218e-05	9.9273e-05	0.000126675	0.000744046
Myeloproliferative_Disease	0	1.09535e-06	9.89501e-05	0.000138252	0.00036283
Allergic_Rhinitis	0	0	9.63204e-05	0.00519525	0.0264096
Thyrotoxicosis	0	0	9.56818e-05	0.000140755	0.000340461
Urethral_Disorder	0	5.91135e-05	9.34402e-05	0.000144128	0.000625815
Protozoan_Infection	0	7.55855e-05	9.20752e-05	0.000116078	0.000232978
Parasitic_Infection	0	7.65023e-05	8.9416e-05	0.000107847	0.000211369
Vascular_Congenital_Anomaly	0	5.03375e-05	8.55054e-05	0.000107138	0.00015688
Phosphorus_Metabolism_Disorder	0	6.17661e-05	8.32232e-05	0.000104195	0.000247085
Staphylococcus_Aureus_Infection	0	0	8.01993e-05	0.000155672	0.000800326
Radiation_Sensitivity	0	6.37911e-05	7.94259e-05	9.64375e-05	0.000440878
Cardiac_Congenital_Anomaly	0	0	7.88139e-05	0.000111878	0.000371999
Tuberculosis	0	5.07928e-05	7.84192e-05	0.000101647	0.000279401
Vasculitis	0	0	7.37248e-05	0.000102338	0.000183632
Pulmonary_Embolism_Infarction	0	0	6.44612e-05	8.94742e-05	0.000190912
Unspecified_Immune_Deficiency	0	2.97861e-05	6.02043e-05	8.06869e-05	0.00036695
Lipoprotein_Deficiency	0	0	5.59052e-05	9.28589e-05	0.000259464
Benign_Urinary_Neoplasm	0	3.20007e-05	5.56317e-05	8.23167e-05	0.000562014
Iron_Metabolism_Disorder	0	3.55261e-05	5.28966e-05	7.52327e-05	0.0014115
Unspecified_Congenital_Anomaly	0	3.41013e-05	5.17096e-05	6.34516e-05	0.000207745
Non-Specific_Congenital_Musculoskeletal_Anomaly	0	0	5.15743e-05	0.000111583	0.000222156
Viral_Hepatitis_B	0	3.30462e-05	5.06919e-05	0.00013803	0.0033027
Non-Specific_Prostate_Disease	0	0	5.01408e-05	8.78472e-05	0.00037924
Brain_Damage	0	0	4.96967e-05	0.000113017	0.000993849
Non-Specific_Hemoglobinopathies	0	2.87122e-05	4.96707e-05	6.69592e-05	0.00017326
Respiratory_Congenital_Anomaly	0	2.39144e-05	4.92104e-05	6.88446e-05	0.000532037
Epilepsy_Related_Disorders	0	0	4.70508e-05	9.07789e-05	0.000715213
Viral_Hepatitis_A	0	3.03978e-05	4.6076e-05	8.10314e-05	0.000228676
Polycystic_Liver_Disease	0	2.42521e-05	4.3546e-05	6.11742e-05	0.000120301
Stomach_Cancer	0	3.45433e-05	4.17845e-05	5.44203e-05	0.00309532
STI	0	0	3.80717e-05	8.04643e-05	0.00050765
Viral_Hepatitis_C	0	0	3.67856e-05	0.000204501	0.0239136
Pancreatic_Cancer	0	4.15402e-06	3.60308e-05	7.62033e-05	0.0108631
Oro.Facial_Congenital_Anomaly	0	0	3.52432e-05	5.12462e-05	0.00013863
Polymorphonuclear_Neutrophils_Disorders	0	2.73081e-05	3.48775e-05	4.63595e-05	9.06104e-05
Lipodystrophy	0	1.49101e-05	3.44689e-05	4.47633e-05	0.000192592
Lichen	0	0	3.40774e-05	6.2815e-05	0.00018656
Inflammatory_Toxic_Neuropathy	0	0	3.25302e-05	5.56303e-05	0.000147111
Megaloblastic_Anemia	0	2.86773e-06	3.16875e-05	5.21331e-05	0.000495097
Spirochetal_Infection	0	2.21351e-05	2.98581e-05	3.76975e-05	6.05538e-05
Carinoid_Neoplasm	0	2.15774e-05	2.74058e-05	3.95747e-05	0.000814241
Acquired_Other_Myopathies	0	0	2.70046e-05	4.88593e-05	0.000237023
Benign_Eye_Neoplasm	0	0	2.67749e-05	6.98163e-05	0.000270664
Sweat_Gland_Disorder	0	0	2.56878e-05	3.70773e-05	6.04542e-05
Disorders_of_Straight_Chain_Amino_Acid_Metabolism	0	5.06438e-06	2.50396e-05	3.85388e-05	7.56383e-05
Acute_Glomerulonephritis	0	1.8179e-05	2.46651e-05	2.96484e-05	6.27165e-05
Esophageal_Cancer	0	1.57041e-05	2.4551e-05	3.48922e-05	0.0041999
Hereditary_Fructose_Intolerance	0	1.77534e-05	2.44498e-05	3.11028e-05	0.000127705
Hereditary_Harartoses	0	1.46839e-05	2.36294e-05	3.13347e-05	7.72059e-05
Connective_Tissue_Infection	0	1.27455e-05	2.33205e-05	3.30646e-05	9.19686e-05
Porphyrin_Metabolic_Disorder	0	1.0884e-05	2.3176e-05	3.51888e-05	0.00101499
Sjogrens_Syndrome	0	0	2.31662e-05	7.3996e-05	0.000240317
Hepatobiliary_Cancer	0	0	2.31065e-05	7.3881e-05	0.00350435
Carcinoid_Syndrome	0	1.50921e-05	2.24171e-05	3.21579e-05	0.00133824
Hyperchylomicronemia	0	0	2.22808e-05	3.56495e-05	8.68458e-05
Long_QT_Syndrome	0	1.12922e-06	2.00553e-05	2.99671e-05	5.7338e-05
Haemophilia_Related_Diseases	0	0	1.97616e-05	3.63552e-05	0.000101967
Eating_Disorder	0	0	1.89513e-05	5.36855e-05	0.0265088
Lysosomal_Storage_Disease	0	9.08388e-06	1.83735e-05	2.44611e-05	0.000434179
Familial_Adenomatous_Polyposis	0	1.49955e-05	1.8308e-05	2.24309e-05	3.78081e-05
Hirschsprungs_Disease	0	1.14232e-05	1.82399e-05	2.69266e-05	0.000121239
Varicella_Infection	0	0	1.64803e-05	2.52637e-05	4.75682e-05
Syndrome_with_Pervasive_Congenital_Anomalies	0	6.52008e-06	1.4324e-05	1.90577e-05	3.29789e-05
Tics_Tourettes	0	0	1.34862e-05	2.06926e-05	3.93483e-05
Genetic_Anomolies_of_Leukocytes	0	4.91293e-06	1.33699e-05	1.97416e-05	5.85615e-05
General_Cerebral_Degeneration	0	0	1.32951e-05	4.66904e-05	0.000112032
Dermatitis_Herpetiformis	0	0	1.27917e-05	1.84886e-05	0.000125566
Generalized_Digestive_Cancer	0	8.58583e-06	1.27502e-05	1.8065e-05	0.00059768
Myoneural_Disorders	0	5.53223e-06	1.25819e-05	1.70707e-05	0.000168926
Intestinal_Cancer	0	7.82577e-06	1.13145e-05	1.82236e-05	0.000740887
Bone_Infection	0	0	1.07565e-05	1.44082e-05	2.46848e-05
Unspecified_Encephalopathy	0	0	1.02279e-05	9.96038e-05	0.000578453
Globe_Disorders	0	0	9.70148e-06	1.6649e-05	4.00995e-05
Lupus_Erythematosus	0	0	9.69185e-06	6.5827e-05	0.0278938
Alveolar_Disease	0	0	9.26532e-06	2.19289e-05	5.11081e-05
Acquired_Hemolytic_Anemias	0	0	9.17188e-06	1.8261e-05	8.64507e-05
Thymic_Disorders	0	0	8.4586e-06	1.50497e-05	8.00534e-05
Aplastic_Anemia	0	0	7.6276e-06	1.67102e-05	0.000327834
Benign_Female_Genital_Neoplasm	0	0	7.10791e-06	0.000116224	0.000340099
Mixed_Hyperlipidemia	0	0	6.46265e-06	0.00105016	0.00731593
Copper_Metabolism_Disorder	0	0	6.44506e-06	1.5304e-05	0.000206024
Unspecified_Polyglandular_Disorder	0	0	6.35334e-06	1.37037e-05	2.95897e-05
Hyperalimentation	0	0	5.36054e-06	1.33036e-05	0.000182677
Generalized_Lipidoses	0	0	4.79901e-06	2.17605e-05	0.00063783
Aromatic_Amino_Acid_Metabolism_Disorder	0	0	4.69659e-06	1.06512e-05	3.20796e-05
Renal_Glycosuria	0	0	4.21289e-06	6.84206e-06	2.2946e-05
Benign_Ovarian_Neoplasm	0	0	3.66111e-06	4.62837e-05	0.000141838
Galactosemia	0	0	3.33492e-06	6.40174e-06	1.5025e-05
G6PD	0	0	2.59844e-06	8.61369e-06	3.20704e-05
Acquired_Hypothyroidism	0	0	2.42056e-06	0.00122034	0.00259433
Congenital_Pigmentary_Anomaly	0	0	2.00612e-06	1.44044e-05	5.49825e-05
Kawasaki_Disease	0	0	1.7656e-06	4.49435e-06	2.58163e-05
Branched_Chain_Amino_Acid_Metabolism_Disorder	0	0	1.23151e-06	3.20472e-06	9.1656e-06
Psoriasis_Related_Disorders	0	0	9.85406e-07	0.000134973	0.0423725
Familial_Mediterranean_Fever	0	0	3.86196e-07	3.60958e-06	0.000178729
Secondary_Arthropathy	0	0	3.02122e-07	0.000113608	0.00061029
Disease_of_the_Male_Reproductive_Organs	0	0	1.73836e-07	0.000251396	0.000835453
Visual_Pathway_Cortex_Disorder	0	0	0	0	2.28106e-05
IgA_Immunodeficiency	0	0	0	1.17484e-05	7.92095e-05
Chronic_Kidney_Disease	0	0	0	0	0.000183937
Hereditary_Breast_Cancer	0	0	0	0	1.37262e-05
Pulmonary_Heart_Disease	0	0	0	8.59725e-08	0.000124247
Congenital_Hair_Anomaly	0	0	0	4.57488e-06	2.14682e-05
Disorders_of_Iris_Ciliary_Body	0	0	0	7.03367e-08	3.29984e-05
Congenital_Neutropenia	0	0	0	0	2.69508e-05
Huntingtons_Chorea	0	0	0	0	1.48358e-06
Non-Specific_Autosomal_Abnormality	0	0	0	8.68182e-07	1.21479e-05
Septic_Arthritis	0	0	0	0	1.74811e-05
Eustachian_Tube_Disorder	0	0	0	0.00045167	0.0019083
Corns_Callosites	0	0	0	0	7.64976e-05
Chronic_Progressive_External_Ophthalmoplegia	0	0	0	0	2.71367e-06
Hereditary_Hemoglobin_Disease	0	0	0	8.84289e-06	0.00455649
Non-Specific_Nasal_Throat_Disorder	0	0	0	0	6.08759e-05
Common_Variable_Immunodeficiency	0	0	0	0	7.60338e-06
Fasciitis	0	0	0	1.51061e-07	0.00326791
Kaposis_Sarcoma	0	0	0	0	1.89554e-05
Non-Hodgkins_Lymphoma	0	0	0	1.85439e-05	0.0345513
Polycystic_Kidney_Disease	0	0	0	0	0.000116306
Oro_Naso_Pharyngeal_Cancer	0	0	0	1.90977e-05	0.010935
Neurofibromatosis	0	0	0	8.48265e-06	2.16179e-05
Myeloid_Leukemia	0	0	0	0	0.00625299
Female_Genital_Congenital_Anomaly	0	0	0	9.08365e-06	4.62318e-05
Sleep_Apnea	0	0	0	9.24461e-05	0.0347895
Orbit_Disorders	0	0	0	0	3.52388e-05
Sideroblastic_Anemia	0	0	0	0	0
Friedreichs_Ataxia	0	0	0	0	0
Tuberous_Sclerosis	0	0	0	0	4.50155e-06
Unspecified_Cerebellar_Disease	0	0	0	6.01295e-06	1.45397e-05
Ear_Infection	0	0	0	0.00168919	0.00375633
General_Hypertension	0	0	0	0.00164251	0.112718
Velo_Cardio_Facial_Syndrome	0	0	0	0	6.89168e-07
Learning_Disorder	0	0	0	0	8.46417e-06
Non-Specific_Congenital_Eye_Anomaly	0	0	0	1.15345e-05	5.80399e-05
Gestational_Pregnancy_Related_Disorder	0	0	0	0	0.000275327
Secondary_Diabetes_Mellitus	0	0	0	1.80081e-05	0.00073045
Diabetes_Insipidus	0	0	0	0	1.13905e-05
Phenyketonuria	0	0	0	1.69275e-06	0.000718075
Hereditary_Thrombocytopenic_Purpura	0	0	0	0	5.01602e-06
Uterine_Cancer	0	0	0	0	0.00817559
Adrenogenital_Disorder	0	0	0	0	2.18417e-05
Intrathoracic_Organ_Cancer	0	0	0	0	7.59829e-05
Male_Genital_Congenital_Anomaly	0	0	0	0	1.98079e-05
Optic_Disc_Disorder	0	0	0	0	5.9192e-05
HIV	0	0	0	2.07347e-06	0.0112601
Circulating_Enzyme_Deficiency	0	0	0	7.41789e-08	0.00275029
Myasthenia_Gravis	0	0	0	0	0.00967629
Fragile_X_Syndrome	0	0	0	0	1.15497e-06
Disorders_of_Urea_Cycle_Metabolism	0	0	0	1.98625e-05	0.000200982
Childhood_Disintegrative_Disorder	0	0	0	0	1.31892e-05
Marfan_Syndrome	0	0	0	0	7.05223e-06
Congenital_Breast_Anomaly	0	0	0	1.77169e-05	4.64651e-05
CNS_Infection	0	0	0	0	3.07139e-05
Prion_Disease	0	0	0	0	2.81599e-06
Hereditary_Muscular_Dystrophy	0	0	0	0	0
Endocrine_Cancer	0	0	0	0	5.47328e-05
Acute_Renal_Failure	0	0	0	7.73622e-05	0.00169152
Dermatomyositis_Polymyositis	0	0	0	0	2.60487e-05
Degenerative_Dementia	0	0	0	0	1.03876e-05
Graves_Disease	0	0	0	0	3.65837e-05
Hereditary_Blepharophimosis	0	0	0	0	1.30306e-06
Autism	0	0	0	0	6.0105e-06
Hereditary_Sensory_Neuropathy	0	0	0	0	1.94641e-05
Acrocephalosyndactyly	0	0	0	0	1.12836e-06
Prader_Willi_Syndrome	0	0	0	0	3.66089e-06
Prostate_Cancer	0	0	0	0	2.39967e-07
Spinocerebellar_Ataxia	0	0	0	0	4.07155e-06
Atherosclerosis	0	0	0	0.000243119	0.000888397
Pure_Hypercholesterolemia	0	0	0	0	0
Klippel_Feil_Syndrome	0	0	0	0	1.56751e-06
Complex_Regional_Pain_Syndrome	0	0	0	4.47195e-06	0.0112191
Hereditary_Stomatocytosis	0	0	0	6.16639e-07	8.04501e-06
Respiratory_System_Cancer	0	0	0	7.56496e-08	9.75036e-05
Melanoma	0	0	0	0	1.04255e-05
Congenital_Aphakia	0	0	0	0	9.24007e-07
Anterior_Eye_Anomaly	0	0	0	0	6.64669e-06
Neonatal_Disease	0	0	0	1.1899e-05	6.24145e-05
Thyroid_Cancer	0	0	0	0	0
Mood_Disorder	0	0	0	4.16675e-05	0.000256662
Neural_Tube_Defect	0	0	0	2.48388e-06	4.07126e-05
Lung_Cancer	0	0	0	0	0.0175808
Chondrocalcinosis	0	0	0	0	3.12905e-06
General_Paralysis	0	0	0	0	2.99222e-05
Familial_Dysautonomia_Related_Conditions	0	0	0	0	0.0001294
Congenital_Anomaly_of_Skull_Neck	0	0	0	2.91211e-05	0.000110956
Ruvalcaba.Myhre_Syndrome	0	0	0	0	3.4371e-06
Myotonic_Muscular_Dystrophy	0	0	0	0	1.03113e-05
Cri.Du.Chat_Syndrome	0	0	0	0	7.64276e-06
Indeterminate_Sex_Pseudohermaphroditism	0	0	0	0	1.54001e-06
Multiple_Myeloma	0	0	0	0	2.97665e-05
Other_Inherited_Amino_Acid_Metabolic_Disorder	0	0	0	3.83785e-06	2.42958e-05
Hemiplegia	0	0	0	9.84424e-07	6.06358e-05
Intellectual_Disability	0	0	0	1.88351e-05	6.21057e-05
Edwards_Syndrome	0	0	0	0	1.609e-06
Hyperaldosteronism	0	0	0	0	2.08906e-05
Spinal_Chord_Degeneration	0	0	0	4.19863e-06	3.35248e-05
Cyclic_Neutropenia	0	0	0	3.75837e-06	0.00015728
Non-Specific_Leukemia	0	0	0	6.48671e-06	0.00155832
MENIIA	0	0	0	0	0
Bladder_Cancer	0	0	0	0	0.000275542
Paranoia	0	0	0	0	1.41363e-05
Ichthyosis_Congenita	0	0	0	7.10218e-07	3.05224e-05
Macular_Degeneration	0	0	0	0	2.8491e-05
Epidermolysis_Bullosa	0	0	0	3.16215e-06	0.000135951
MENI	0	0	0	0	7.4918e-05
Purine_Pyrimidine_Metabolic_Disorder	0	0	0	0	2.30517e-05
Stuttering	0	0	0	0	0
Specified_Childhood_Cerebral_Degeneration	0	0	0	0	8.28447e-05
Dwarfism_of_Unknown_Etiology	0	0	0	0	3.44217e-06
Developmental_Delay	0	0	0	0	0
General_Dementia	0	0	0	0	3.57562e-05
Otosclerosis	0	0	0	0	1.06897e-05
Cystic_Fibrosis	0	0	0	0	0.0143713
Cushings_Syndrome	0	0	0	0	0
Disorders_of_Fatty_Acid_Oxidation	0	0	0	0	8.09859e-06
Ovarian_Cancer	0	0	0	1.43436e-05	0.00832202
Choroidal_Disorders	0	0	0	6.79289e-06	2.48385e-05
Polyostotic_Fibrous_Dysplasia_of_Bone	0	0	0	0	0
Hereditary_Spastic_Paraplegia	0	0	0	0	9.24312e-07
Acne	0	0	0	0	0
Female_Genital_Cancer	0	0	0	3.32112e-05	0.000342802
Photodermatitis	0	0	0	0.000115085	0.000391877
Parathyroid_Disorder	0	0	0	0	0.000103201
Ellis_Van_Creveld_Syndrome	0	0	0	0	2.68831e-06
Hereditary_Polycythemia_Vera	0	0	0	2.43664e-06	1.59119e-05
Mucopolysaccharidosis	0	0	0	0	1.08741e-06
Benign_Thyroid_Neoplasm	0	0	0	0	5.31909e-06
Dissociative_Disorder	0	0	0	0	9.92341e-07
Mycobacterial_Disease	0	0	0	0	3.96201e-05
Homocystinuria	0	0	0	1.07329e-05	5.29167e-05
Non-Specific_Humoral_Deficiency	0	0	0	2.16042e-05	0.000122284
Erythematous_Disorder	0	0	0	0	1.15322e-05
Secondary_Malignant_Neoplasm	0	0	0	0	0.00259223
Unspecified_Middle_Ear_Mastoid_Diseases	0	0	0	6.56553e-07	2.0196e-05
Unspecified_Diabetes_Mellitus	0	0	0	0	8.60542e-07
Brain_Cancer	0	0	0	0	1.34114e-05
Spinal_Muscular_Atrophy	0	0	0	0	8.91141e-06
Vitreous_Body_Disorder	0	0	0	0.000444245	0.00126019
Non-Specific_Neurologic_Congenital_Anomaly	0	0	0	7.67752e-06	3.91506e-05
Cataract	0	0	0	0	0.000306717
Hyper_IgM_Immunodeficiency	0	0	0	0	8.91141e-06
Dejerine_Sottas_Disease	0	0	0	0	0
Personality_Disorder	0	0	0	0	3.43567e-05
Metabolic_Syndrome_X	0	0	0	0	0.00068463
Congenital_Nail_Anomaly	0	0	0	0	1.00825e-05
Menstrual_Disorder	0	0	0	0	0.00297801
General_Osteochondropathy	0	0	0	0	1.90961e-05
Multiple_Epiphyseal_Dysplasia	0	0	0	0	9.38662e-07
Cerebral_Lipidoses	0	0	0	0	5.35625e-06
Balanced_Translocation	0	0	0	0	1.79221e-06
Myotonia_Congenita	0	0	0	0	1.46351e-06
Benign_Breast_Neoplasm	0	0	0	8.28263e-05	0.000952428
Unspecified_Endocrine_Disorder	0	0	0	0.000117756	0.000425185
Tympanic_Membrane_Disorders	0	0	0	0	4.94977e-05
Alpha_1_Antitrypsin_Deficiency	0	0	0	0	0.00341589
Hereditary_Hemochromatosis	0	0	0	6.91194e-06	0.000574816
Vitamin_Toxicity	0	0	0	2.3256e-06	2.61397e-05
Arterial_Embolism_Thrombosis	0	0	0	1.99094e-05	5.98624e-05
Alzheimers_Disease	0	0	0	3.55775e-06	3.5404e-05
Unspecified_Childhood_Cerebral_Degeneration	0	0	0	0	1.8536e-05
Hodgkins_Disease	0	0	0	0	0.00659772
Benign_Uterine_Neoplasm	0	0	0	5.83533e-05	0.00174146
Hereditary_Hemorrhagic_Telangiectasia	0	0	0	0	0
Myocardial_Infarction	0	0	0	3.4209e-05	0.000121049
Osteogenesis_Imperfecta	0	0	0	0	4.35195e-06
Thyroiditis	0	0	0	4.79136e-05	0.000308471
Hereditary_Elliptocytosis	0	0	0	0	5.4382e-06
Osteoarthritis	0	0	0	0	0.00225654
Arterial_Dissection	0	0	0	0	1.48612e-05
Wiskott.Alrich_Syndrome	0	0	0	0	1.609e-06
Sexual_Dysfunction	0	0	0	1.05292e-05	5.60815e-05
Benign_Male_Genital_Neoplasm	0	0	0	0	2.33817e-05
Viral_Warts_HPV	0	0	0	0.00033116	0.00132668
Osteopetrosis	0	0	0	8.32711e-06	2.08786e-05
Autoimmune_Polyglandular_Disorder	0	0	0	0	1.48589e-05
Leukodystropy	0	0	0	0	0
Bone_Cancer	0	0	0	0	0.000109103
Benign_Skin_Neoplasm	0	0	0	0.000670985	0.00329477
Adjustment_Disorder	0	0	0	0.000185621	0.000507839
Unspecified_Amyloidosis	0	0	0	4.62505e-06	1.71316e-05
Reactive_Arthritis	0	0	0	7.81672e-06	2.58009e-05
Other_Inherited_Myotonias	0	0	0	0	1.09252e-06
Dyschromia	0	0	0	0.000119892	0.00074335
Congenital_Spine_Anomaly	0	0	0	7.0904e-06	9.36456e-05
Congenital_Hypogammaglobulinemia	0	0	0	0	4.21444e-06
Hereditary_Progessive_Muscular_Dystrophy	0	0	0	0	9.64835e-06
Other_Lymphoid_Histiocytic_Cancers	0	0	0	3.47341e-06	0.000563151
Hirsutism	0	0	0	0	0.000128008
Eyelid_Disorders	0	0	0	7.9902e-05	0.000329256
Disorders_of_Mitochondrial_Metabolism	0	0	0	4.26874e-06	6.5525e-05
Pituitary_Disorder	0	0	0	2.84826e-06	8.17139e-05
Male_Genital_Cancer	0	0	0	0	1.16474e-05
Autoimmune_Lymphoproliferative_Syndrome	0	0	0	0	1.3229e-05
Turners_Syndrome	0	0	0	0	1.10761e-05
Chronic_Venous_Hypertension	0	0	0	0	0.000297702
Acquired_Retinal_Defects	0	0	0	0	0.000156499
Parkinsons_Disease	0	0	0	0	0.0103041
Gout_Related_Crystal_Arthropathies	0	0	0	7.03367e-08	0.000237413
Type_I_Diabetes_Mellitus	0	0	0	0	8.52238e-06
Cerebral_Cysts	0	0	0	0	0
Cardiomyopathy	0	0	0	0	3.77561e-05
Inflammatory_Spondylopathies	0	0	0	1.67739e-06	0.000267253
Optic_Chiasm_Disorder	0	0	0	0	5.37662e-06
Optic_Neuritis_Neuropathy	0	0	0	0	0.000105968
Schizophrenia_Related_Psychosis	0	0	0	6.43888e-05	0.000448447
Hypotony_of_the_Eye	0	0	0	0	3.60183e-06
Refraction_Accomodation_Disorders	0	0	0	4.5649e-05	0.000147152
Pataus_Syndrome	0	0	0	0	4.70639e-06
Cataplexy_Narcolepsy	0	0	0	1.50402e-05	0.00366155
Refsums_Disease	0	0	0	0	5.66266e-06
Glucocorticoid_Remediable_Aldosteronism	0	0	0	0	4.66229e-06
Polyclonal_Hypergammaglobulinemia	0	0	0	0	0
Severe_Combined_Immunodeficiency	0	0	0	2.12135e-06	1.69769e-05
Non-Specific_Congenital_Integumentary_Anomaly	0	0	0	3.27602e-06	2.01326e-05
Medullary_Cystic_Kidney_Disease	0	0	0	4.24401e-07	1.50763e-05
Spinal_Stenosis	0	0	0	0	6.2924e-06
Cervical_Cancer	0	0	0	0	0.000166238
Impulse_Control_Disorder	0	0	0	0	1.18471e-05
Encephalitis	0	0	0	0	3.76968e-05
Type_II_Diabetes_Mellitus	0	0	0	0.000592936	0.0015046
Erythromelalgia	0	0	0	0	5.25941e-05
Acquired_Limb_Deformities	0	0	0	5.07707e-06	1.96903e-05
Motor_Neuron_Disease	0	0	0	0	0.000416549
Klinefelters_Syndrome	0	0	0	0	0
Sebaceous_Gland_Disorder	0	0	0	1.58581e-05	8.7059e-05
Peroxisomal_Disorders	0	0	0	0	3.46095e-06
Diamond.Blackfan_Anemia	0	0	0	0	9.76056e-06
Deviated_Nasal_Septum	0	0	0	0.000402047	0.00312813
Lymphoid_Leukemia	0	0	0	0	0.0101681
Histidinemia	0	0	0	0	1.77707e-06
Sarcoidosis	0	0	0	0	0.0244605
Primary_Carnitine_Deficiency	0	0	0	1.70222e-06	3.81793e-05
Hereditary_Corneal_Dystrophy	0	0	0	1.37684e-06	8.70838e-05
Unspecified_Behavioral_Development_Disorder	0	0	0	2.79218e-06	1.71061e-05
Secondary_Hereditary_Retinal_Dystrophy	0	0	0	0	1.91973e-06
Paritial_Androgen_Insensitivity_Syndrome	0	0	0	0	1.4313e-06
Bipolar_Disorder	0	0	0	0	8.01164e-07
PTSD	0	0	0	0	2.54786e-06
Pubertal_Dysfunction	0	0	0	0	1.01129e-05
Congenital_Ectodermal_Dysplasia	0	0	0	0	1.76387e-05
Chronic_Tonsillitis_Adenoiditis	0	0	0	2.96109e-05	0.000358367
Ehlers_Danlos_Syndrome	0	0	0	0	4.33113e-06
CNS_Cancer	0	0	0	1.43249e-05	7.27629e-05
OCD	0	0	0	0	0
Aniridia	0	0	0	0	2.97702e-06
Nephrotic_Syndrome	0	0	0	0	3.76767e-05
Bartters_Syndrome	0	0	0	1.98636e-06	0.000195219
Digeorges_Syndrome	0	0	0	0	3.07612e-06
Non-Specific_Chromosomal_Anomaly	0	0	0	0	1.32743e-05
Hereditary_Color_Blindness	0	0	0	0	9.83655e-07
Poliomyelitis	0	0	0	0	1.77668e-05
Connective_Tissue_Cancer	0	0	0	1.05031e-05	0.000716239
IgM_Immunodeficiency	0	0	0	0	6.97183e-06
Nerve_Root_Plexus_Disorders	0	0	0	1.03513e-05	0.000126186
Anophthalmia_Mircopthalmia	0	0	0	0	1.13627e-05
Dopa_Responsive_Dystonia	0	0	0	0	3.10125e-05
Glaucoma	0	0	0	2.15136e-07	0.000337537
Hereditary_Night_Blindness	0	0	0	0	3.44584e-06
Chondrodystrophy	0	0	0	0	8.19389e-06
Papilledema	0	0	0	0	4.27338e-05
Charcot_Marie_Tooth_Disease	0	0	0	0	4.48052e-07
Hereditary_Face_Skull_Anomalies	0	0	0	0	0
Lacrimal_System_Disorder	0	0	0	0	9.07634e-05
Primary_Hereditary_Retinal_Dystrophy	0	0	0	3.71053e-06	2.56732e-05
Speech_Language_Disorder	0	0	0	0	1.99859e-05
Amino_Acid_Transport_Disorder	0	0	0	0	0
Chronic_Glomerulonephritis	0	0	0	3.30368e-06	5.96743e-05
Schwartz.Jampel_Syndrome	0	0	0	0	0
Smith.Magenis_Syndrome	0	0	0	0	7.0241e-07
Benign_CNS_Neoplasm	0	0	0	1.51638e-05	9.09536e-05
Unspecified_Childhood_Psychoses	0	0	0	0	3.81773e-07
Downs_Syndrome	0	0	0	0	0
Pancytopenia	0	0	0	3.39065e-05	0.000572
Hereditary_Spherocytosis	0	0	0	0	0
Congenital_Hypothyroidism	0	0	0	0	2.10905e-05
Eye_Cancer	0	0	0	0	5.42735e-06
Pagets_Disease	0	0	0	0	0
Male_Breast_Cancer	0	0	0	0	3.42118e-06
Nezelofs_Syndrome	0	0	0	0	1.72108e-06
Meningitis	0	0	0	2.02306e-05	0.000116618
MENIIB	0	0	0	0	2.78392e-06
Asthma	0	0	0	0	0
Osteopoikilosis	0	0	0	3.77751e-07	4.82417e-06
Keratosis	0	0	0	0.000470673	0.00383348
Kidney_Cancer	0	0	0	0	0.000171582
Other_Inherited_Osteodystrophy	0	0	0	4.06259e-06	1.27958e-05
Hereditary_Lymphadema	0	0	0	0	0
Benign_Prostatic_Hyperplasia	0	0	0	0	0.000701737
Non-Melanoma_Skin_Cancer	0	0	0	1.42571e-07	0.00244412
Breast_Cancer	0	0	0	0	0.000113802
Nail_Disease	0	0	0	0.000219452	0.00113146
Rosacea	0	0	0	0.000166682	0.000709865
Growth_Hormone_Deficiency	0	0	0	0	1.43928e-05
Glycogenosis	0	0	0	0	0
Hereditary_Dental_Anomaly	0	0	0	5.75273e-06	1.78781e-05
Celiac_Disease	0	0	0	0	0
Conduct_Disorder	0	0	0	0	4.23976e-05
Multiple_Sclerosis_Other_Demyelinating_Disease	0	0	0	8.76684e-07	0.000183062
Synovium_Tendon_Bursa_Disorder	0	0	0	0.000696667	0.0032404
Androgen_Insensitivity_Syndrome	0	0	0	0	8.39772e-06
Ocular_Musculoskeletal_Disorder	0	0	0	6.71207e-05	0.000631478
ADHD	0	0	0	0	3.77705e-07

## Sheet: 4_Lymphoma
Disease_name	Minimum	1st_quartile	Median	3rd_quartile	Maximum
Non-Hodgkins_Lymphoma	0.00188026	0.129487	0.189664	0.21804	0.460758
Myeloproliferative_Disease	0.00126563	0.0219363	0.0857245	0.123871	0.188189
General_Thrombocytopenia	0.00375869	0.0311929	0.0643688	0.080963	0.126903
Unspecified_White_Blood_Cell_Disease	0.0238658	0.0530618	0.0633919	0.0812792	0.1644
Lymphoid_Leukemia	0.00530659	0.0455017	0.0620607	0.074038	0.205328
Multiple_Myeloma	0.000179884	0.00154283	0.0555581	0.0742889	0.15174
Myeloid_Leukemia	0.000905318	0.0332883	0.0438468	0.0564807	0.162732
Hodgkins_Disease	4.94155e-05	0.0245783	0.0362828	0.0455455	0.235159
Non-Specific_Anemia	0.00721584	0.0214857	0.0258208	0.0379331	0.183564
Non-Specific_Pulmonary_Disorder	0.00842706	0.012499	0.0144946	0.0175352	0.0303883
Pneumonia	0.00701508	0.0126207	0.0139452	0.0158407	0.0217721
Non-Specific_Humoral_Deficiency	0.00060711	0.00312536	0.0113153	0.0755383	0.181816
Non-Specific_Leukemia	0.00297773	0.00826477	0.0107433	0.0130836	0.0336132
Pancytopenia	0.00232517	0.00868713	0.0104065	0.0136492	0.019289
Aplastic_Anemia	0.0017327	0.00627785	0.00813136	0.0104827	0.0216127
Non-Specific_Cardiovascular_Disease	0.00187505	0.00488795	0.00655837	0.00784541	0.0117536
Other_Lymphoid_Histiocytic_Cancers	0.00025711	0.00457728	0.00626314	0.00802122	0.0130337
Unspecified_Hematological_Disorder	0.0010288	0.00339785	0.0062454	0.0101744	0.0719787
Electrolyte_Acid_Base_Balance_Disorder	0	0.00402539	0.00491313	0.00607187	0.0148244
Unspecified_Cancer	0	0.00356709	0.00456094	0.00580859	0.0196497
Pleuritis	0.00207408	0.00345184	0.00425572	0.00520388	0.0122823
Septicemia	0.00173959	0.00285439	0.00337633	0.00392032	0.00729877
Fungal_Infection	0	0.00272002	0.00336288	0.00395271	0.00535447
Non-Specific_Osteopathy	0	0.00208249	0.00316021	0.00385126	0.00578162
Acute_Bronchitis	0	0.00229542	0.0030374	0.00383767	0.00642771
Non-Specific_Metabolic_Disorder	0.000637516	0.00219515	0.00276247	0.00319202	0.0067074
Unspecified_Plasma_Protein_Metabolism_Disorder	0.000375009	0.00149207	0.00243	0.00309216	0.00699301
Non-Specific_Acquired_Musculoskeletal_Abnormality	0	0.00177145	0.00242857	0.00307412	0.00631245
Unspecified_Amyloidosis	0	8.24008e-05	0.00239752	0.00409945	0.0117865
Non-Rheumatic_Heart_Disease	0	0.00185733	0.00229001	0.00276496	0.00513692
Hereditary_Polycythemia_Vera	0	9.42551e-06	0.00215256	0.00297862	0.00571264
Unspecified_Immune_Deficiency	7.72469e-05	0.00102841	0.00205764	0.0202636	0.0421827
Cardiac_Dysrhythmia	0	0.00150438	0.00200822	0.00239833	0.00379504
Herpes_Zoster	0.000937523	0.00173626	0.00193815	0.00224785	0.00373815
General_Viral_Infection	0.000975024	0.00168313	0.00193669	0.00235225	0.00520169
Cellulitis	0	0.00124656	0.0019311	0.00225923	0.00415483
Unspecified_Autoimmune_Disease	0	0.000909532	0.00184905	0.00423213	0.0103235
Non-Specific_Liver_Disease	0.00105499	0.00147798	0.00176262	0.00220292	0.0139067
Emphysema_COPD	0	0.0014368	0.00174364	0.00217639	0.00624931
Non-Specific_Gastrointestinal_Disorder	0	0.00112284	0.00169998	0.00221967	0.00330456
Functional_Digestive_Disorder	0	0.00118559	0.00162983	0.00199698	0.00326322
Chronic_Sinusitis	0	0.00092072	0.00149713	0.0033289	0.0117544
Gastrointestinal_Infection	0.000831965	0.00125432	0.00143247	0.00164068	0.00236268
Chronic_Liver_Disease	0	0.0010577	0.00141523	0.00225406	0.0564605
Non-Specific_Urinary_Disorder	0	0.00073756	0.00130095	0.00161804	0.00276797
Secondary_Malignant_Neoplasm	0.000471918	0.000965107	0.00128418	0.00194737	0.00903338
Upper_Respiratory_Inflammation	0	0.000963489	0.00127758	0.00162906	0.00454402
Unspecified_Neuropathy	0	0.000817379	0.00125929	0.00176116	0.00383678
Biliary_Tract_Disease	0	0.000854416	0.00121994	0.00163049	0.00331947
Oral_Soft_Tissue_Disease	0	0.00104945	0.00121939	0.00136229	0.00346117
Carditis	0.000467625	0.000878466	0.00120362	0.00139736	0.00665572
Hypotension	0.00060711	0.000973675	0.00119343	0.0013836	0.00210192
Acute_Upper_Respiratory_Infection	0	0	0.00118093	0.00156261	0.00250321
Pernicious_or_B12_Deficiency_Anemia	0	0.000843424	0.00117386	0.00164118	0.00923808
Congenital_Pigmentary_Anomaly	0	0.000763089	0.00114209	0.00167068	0.00377683
Acute_Renal_Failure	0	0.000694034	0.00111177	0.00151956	0.00607118
Lymphatic_Disorder	0	0.000880628	0.00109877	0.00140509	0.00374648
Unspecified_Immune_Disorder	0	0.000396517	0.000989622	0.00332643	0.00664014
Atopic_Contact_Dermatitis	0	0.000613524	0.000959494	0.0013659	0.00192263
Non-Melanoma_Skin_Cancer	0	0.00071741	0.000934938	0.0011851	0.00316887
Osteoporosis	0	0.000556551	0.000933616	0.00121816	0.00195053
Spleen_Disease	0.000262507	0.000625152	0.000900165	0.00122767	0.00185222
Deep_Vein_Thrombosis	0	0.000599273	0.000886881	0.00135557	0.0503421
General_Bacterial_Infection	0	0.000721507	0.000879137	0.00115532	0.00597218
General_Spondylosis_Spine_Disorder	0	0	0.000839033	0.00114329	0.00305759
Cyclic_Neutropenia	0.000112503	0.000546944	0.000751034	0.000920345	0.00179599
Non-Specific_Joint_Disorder	0	0	0.000742971	0.00232886	0.00522075
Other_Infectious_Diseases	0	0.000442394	0.000721621	0.00142054	0.00452178
Purpura_Other_Hemorrhagic_Conditions	0	0.000405256	0.000720947	0.000966318	0.0123427
Acquired_Coagulation_Defect	0	0.000388682	0.000662254	0.00108711	0.0425419
Non-Specific_Skin_Disorder	0	0	0.000636253	0.00104302	0.00241025
Acquired_Hemolytic_Anemias	0	0.000397622	0.000631451	0.00111458	0.00411747
Malnutrition	0	0.000370442	0.000588884	0.000855741	0.00343296
Cataract	0	0	0.000521366	0.00106182	0.00369902
Staphylococcus_Aureus_Infection	0	0.000397557	0.000513419	0.000669058	0.00215123
Herpes_Simplex	0	0.000407094	0.0005038	0.000634469	0.00191181
Non-Specific_Neurologic_Congenital_Anomaly	0	0.000221617	0.000501568	0.000728787	0.00277819
Gastritis_Duodenitis	0	0	0.000496721	0.000728394	0.00125908
Non-Specific_Eye_Disorders	0	0.000350708	0.000453067	0.000647062	0.00149454
Influenza	0	0.000346358	0.000452685	0.00057644	0.000931853
Phlebitis_Thrombophlebitis	0	0.00032556	0.000442541	0.000641091	0.0120327
Non-Specific_Nephropathy	0	0.000278407	0.000433662	0.00060738	0.00102207
Hearing_Loss	0	0.000221208	0.000411928	0.000610666	0.00148468
Non-Specific_Hemoglobinopathies	0	6.22135e-05	0.00040406	0.00119343	0.00935905
Salivary_Gland_Disease	0	0.000303495	0.000401502	0.000498111	0.00179322
Peripheral_Vascular_Disease	0	0.000312122	0.000399705	0.000597779	0.00105682
Addisons_Disease	0	0.000151018	0.000375201	0.000635482	0.0234182
Acquired_Visual_Disturbances	0	0	0.000360675	0.000481427	0.00112732
Hernia	0	0	0.000349294	0.000584359	0.00133251
Meningitis	0	0.000232954	0.000346932	0.000473606	0.0013627
Alveolar_Disease	0	0.000254861	0.00034163	0.000464228	0.00106056
Unspecified_Encephalopathy	0	0.00024458	0.000335475	0.000450602	0.00132775
Secondary_Diabetes_Mellitus	0	0.000260759	0.00033468	0.000425158	0.00411886
Rheumatic_Heart_Disease	0	0.000267188	0.000328672	0.00042169	0.00128168
Peripheral_Nerve_Disorder	0	0	0.000327086	0.000691066	0.00201788
Cardiomyopathy	0	0.000249255	0.000325565	0.000454269	0.00254915
Streptococcal_Infection	0	0.000241163	0.000318034	0.000394027	0.00309704
Bone_Cancer	0	0.000209539	0.000314905	0.000516944	0.0165379
Chronic_Pruritus	0	0.000191174	0.000307523	0.000477667	0.00193376
Rectal_Anal_Disorder	0	0.00016222	0.000302804	0.000419058	0.00191531
Pancreatic_Disease	0	0.000198484	0.000302277	0.000433871	0.00558419
Non-Specific_Pain	0	0	0.000291753	0.00280439	0.00783978
Iron_Metabolism_Disorder	0	3.19094e-05	0.000282889	0.00123364	0.0224263
Genetic_Anomolies_of_Leukocytes	0	0.000193321	0.000276802	0.000385828	0.0016704
Benign_Intrathoracic_Neoplasm	0	0.00019477	0.000275768	0.000399755	0.00617599
Inflammatory_Toxic_Neuropathy	0	0.000161246	0.000250584	0.000361357	0.000838372
Vasculitis	0	0.000110123	0.000245787	0.000342371	0.0475535
Lung_Cancer	0	0.000156584	0.00024488	0.000402685	0.000831965
Goiter	0	0.000121235	0.00023677	0.000344565	0.00153754
Unspecified_Benign_Neoplasm	0	0.000180918	0.000234523	0.000304799	0.000733846
Radiation_Sensitivity	0	0.000132224	0.000225881	0.000321654	0.00505967
Oro_Naso_Pharyngeal_Cancer	0	0.000165749	0.000225523	0.000365937	0.0873366
Diamond.Blackfan_Anemia	0	0.00010186	0.000225465	0.000461037	0.000985635
Polymorphonuclear_Neutrophils_Disorders	0	9.13929e-05	0.000220446	0.000534659	0.00196497
Phosphorus_Metabolism_Disorder	0	0.000171531	0.000213786	0.00027464	0.000858326
Benign_Colon_Neoplasm	0	0	0.000212579	0.000469333	0.000960338
Non-Specific_Soft_Tissue_Disorder	0	0.00014361	0.000205988	0.000263562	0.000794731
Spinal_Chord_Degeneration	0	0.000141283	0.000201454	0.000247445	0.000650985
Cardiac_Conduction_Disorder	0	0.000116376	0.000199491	0.000258569	0.000786994
Other_Viral_Hepatitis	0	7.2153e-05	0.000195352	0.000331647	0.0150303
Eye_Infection	0	0	0.000194722	0.000335903	0.000961366
IgA_Immunodeficiency	0	0	0.000191574	0.00267156	0.00485728
Benign_Bone_Connective_Tissue_Neoplasm	0	0.000141208	0.000179421	0.000285949	0.00136093
Breast_Cancer	0	0.000110026	0.00017866	0.000221628	0.000457858
Vitreous_Body_Disorder	0	0	0.000177025	0.000277935	0.000468461
Non-Specific_Gingival_Peridontal_Disorder	0	0.000128382	0.00017518	0.000241856	0.000544444
Acquired_Other_Myopathies	0	0.000105297	0.000173308	0.00031448	0.00855033
Benign_Oropharyngeal_Neoplasm	0	0.000114331	0.00016898	0.000240957	0.00165635
Esophagitis	0	0	0.000165167	0.000241432	0.000379381
Connective_Tissue_Cancer	0	0.000115443	0.000162593	0.000286157	0.0146051
Disease_of_the_Male_Reproductive_Organs	0	5.11302e-07	0.000160131	0.000288075	0.000883412
Skin_Infection	0	0	0.000159482	0.000247312	0.000520768
Pulmonary_Embolism_Infarction	0	6.55483e-05	0.000154964	0.000207645	0.0210825
Benign_Digestive_Neoplasm	0	0	0.00015209	0.000231769	0.000521417
Other_Corticoadrenal_Disorder	0	8.55727e-05	0.000150344	0.00021496	0.00445767
Intrathoracic_Organ_Cancer	0	9.90146e-05	0.00015	0.000210754	0.00681751
Non-Specific_Immune.Related_Skin_Disorder	0	0	0.000135103	0.000289362	0.000657249
Acquired_Hypothyroidism	0	0	0.000131634	0.000378839	0.00189654
Unspecified_Neuropsychiatric_Disorder	0	4.42384e-05	0.00012987	0.000195822	0.000858484
Mycobacterial_Disease	0	6.84944e-05	0.000116692	0.000234927	0.00624238
IgM_Immunodeficiency	0	2.79342e-05	0.000115697	0.000637634	0.00142325
Schizophrenia_Related_Psychosis	0	1.51603e-05	0.000115577	0.000157126	0.000351565
Melanoma	0	0	0.000113916	0.000188579	0.000419937
Tongue_Disease	0	6.77241e-05	0.000113379	0.000152069	0.000974324
Escherichia_Coli_Infection	0	7.8506e-05	0.000112216	0.000142837	0.000476935
Common_Variable_Immunodeficiency	0	0	0.000111527	0.0702765	0.199115
Adjustment_Disorder	0	0	0.000108749	0.00014943	0.00039844
Congenital_Hypogammaglobulinemia	0	1.17056e-05	0.000106691	0.00147869	0.00271476
Acquired_Retinal_Defects	0	0	0.000105362	0.000207025	0.000953788
Cardiac_Congenital_Anomaly	0	0	0.000104266	0.000139698	0.000417137
Congenital_Neutropenia	0	6.22592e-05	0.000100947	0.000134155	0.000368896
Corneal_Disorders	0	0	9.81691e-05	0.00017868	0.000598138
Long_QT_Syndrome	0	6.92527e-05	9.78926e-05	0.000126764	0.000224856
CNS_Cancer	0	5.95016e-05	9.5227e-05	0.0001571	0.00738594
Larynx_Vocal_Chord_Disorders	0	0	9.49682e-05	0.000264883	0.0723555
Brain_Damage	0	0	9.45959e-05	0.000158214	0.000538863
Severe_Combined_Immunodeficiency	0	1.67583e-05	8.96069e-05	0.00254117	0.00523744
Non-Specific_Dental_Disorder	0	9.52935e-06	8.8657e-05	0.000133161	0.000278091
Keratosis	0	0	8.7528e-05	0.000506116	0.00112195
Colorectal_Cancer	0	5.90085e-05	8.65379e-05	0.000127239	0.000689258
Chronic_Kidney_Disease	0	0	8.26484e-05	0.000172169	0.00608719
Varicella_Infection	0	6.02616e-05	8.12623e-05	0.000110046	0.000674022
Pulmonary_Heart_Disease	0	0	8.03797e-05	0.000245308	0.000704288
General_Cerebral_Degeneration	0	0	7.85097e-05	0.000108092	0.000239209
Haemophilia_Related_Diseases	0	3.76826e-05	7.77666e-05	0.000122066	0.0137437
Conjunctival_Disorders	0	0	7.77101e-05	0.000173776	0.0003445
Megaloblastic_Anemia	0	0	7.69937e-05	0.000183887	0.00106045
Non-Specific_Peritoneal_Disorder	0	4.41674e-05	7.59256e-05	0.000102038	0.000262507
Sjogrens_Syndrome	0	0	7.50966e-05	0.000130044	0.0339761
Lipoma	0	0	7.35802e-05	0.000198056	0.000791781
Non-Specific_Chromosomal_Anomaly	0	4.40226e-05	7.2223e-05	9.66142e-05	0.000433495
Hereditary_Thrombocytopenic_Purpura	0	2.25513e-05	7.20215e-05	9.75138e-05	0.000247939
Non-Specific_Genitourinary_Congenital_Anomaly	0	0	7.07398e-05	0.000133476	0.000300823
Pituitary_Disorder	0	0	6.85869e-05	0.000119895	0.0224278
Unspecified_Congenital_Anomaly	0	2.74131e-05	6.83526e-05	0.000109369	0.000315237
Eye_Cancer	0	1.30557e-05	6.56226e-05	0.000104639	0.00615015
Stomach_Cancer	0	2.73905e-05	6.17893e-05	0.000104158	0.00843771
Lupus_Erythematosus	0	0	5.90793e-05	0.00010563	0.0484904
Hyper_IgM_Immunodeficiency	0	0	5.54828e-05	0.000627234	0.00843771
Autoimmune_Lymphoproliferative_Syndrome	0	2.121e-05	5.49493e-05	0.000103539	0.000262798
Hemangioma_Lymphangioma	0	0	5.38979e-05	0.000125525	0.000347611
Viral_Hepatitis_B	0	0	5.26882e-05	0.000147491	0.0138252
Tuberculosis	0	0	4.74692e-05	9.13225e-05	0.0476469
Vascular_Congenital_Anomaly	0	0	4.33827e-05	6.68545e-05	0.000120475
Encephalitis	0	0	4.28044e-05	9.46085e-05	0.00137113
Eye_Inflammation	0	0	4.26652e-05	0.0003486	0.000847685
Intestinal_Cancer	0	3.03232e-05	4.17012e-05	7.3594e-05	0.01675
Benign_CNS_Neoplasm	0	0	3.62301e-05	7.5162e-05	0.0126838
Hereditary_Hemochromatosis	0	0	3.61066e-05	0.000235711	0.00854577
Generalized_Digestive_Cancer	0	1.75969e-05	3.44791e-05	6.88212e-05	0.00103018
Non-Specific_Autosomal_Abnormality	0	2.24624e-05	3.31045e-05	4.34572e-05	8.00653e-05
Spirochetal_Infection	0	0	3.13172e-05	6.09329e-05	0.000360726
Hair_Related_Disease	0	0	3.04523e-05	0.000150407	0.000268316
Brain_Cancer	0	0	3.04429e-05	5.45924e-05	0.0224404
Hereditary_Hemoglobin_Disease	0	0	2.98005e-05	5.84705e-05	0.0534505
Unspecified_Hepatitis	0	0	1.90857e-05	7.18846e-05	0.0140227
Hereditary_Stomatocytosis	0	1.13818e-05	1.79891e-05	3.62913e-05	8.79715e-05
Thymic_Disorders	0	0	1.67787e-05	4.41529e-05	0.000404828
Wiskott.Alrich_Syndrome	0	0	1.668e-05	4.07284e-05	0.000328299
Urinary_Calculus	0	0	1.49491e-05	0.000191409	0.000610477
Familial_Mediterranean_Fever	0	0	1.23435e-05	0.000130252	0.000566681
Endocrine_Cancer	0	0	1.13145e-05	4.03801e-05	0.0100538
Aneurysm	0	0	9.67755e-06	0.000135067	0.000405968
Hepatobiliary_Cancer	0	0	8.09672e-06	3.70715e-05	0.00271302
Behcets_Syndrome	0	0	7.7208e-06	0.000193803	0.000911062
Diverticulosis_Diverticulitis	0	0	7.18579e-06	0.000591946	0.00105206
Turners_Syndrome	0	0	5.10793e-06	1.63812e-05	0.000201753
Male_Breast_Cancer	0	0	4.49727e-06	1.53855e-05	0.00239869
Hereditary_Elliptocytosis	0	0	3.06388e-06	1.91991e-05	0.000124709
Visual_Pathway_Cortex_Disorder	0	0	0	0	0.000129908
Hereditary_Breast_Cancer	0	0	0	0	8.8049e-05
Pure_Hyperglyceridemia	0	0	0	0	0.000170115
Peritonitis_Retroperitoneal_Infection	0	0	0	0	0.000172612
Congenital_Hair_Anomaly	0	0	0	0	3.41793e-06
Disorders_of_Iris_Ciliary_Body	0	0	0	0	1.15474e-05
Huntingtons_Chorea	0	0	0	0	0.0119137
Septic_Arthritis	0	0	0	0	0.00132167
Eustachian_Tube_Disorder	0	0	0	0	0.000329414
Corns_Callosites	0	0	0	0	0
Chronic_Progressive_External_Ophthalmoplegia	0	0	0	0	0
Non-Specific_Nasal_Throat_Disorder	0	0	0	0	1.41051e-05
Fasciitis	0	0	0	0	3.20261e-05
Kaposis_Sarcoma	0	0	0	1.03855e-05	0.00937523
Branched_Chain_Amino_Acid_Metabolism_Disorder	0	0	0	2.10419e-06	2.30092e-05
Polycystic_Kidney_Disease	0	0	0	0	0
Ulcerative_Colitis	0	0	0	0	7.17765e-05
Non-Specified_Cardiac_Ischemia	0	0	0	0	0.000196254
Neurofibromatosis	0	0	0	1.62071e-05	0.00845113
Secondary_Arthropathy	0	0	0	0	6.10273e-05
Female_Genital_Congenital_Anomaly	0	0	0	0	1.44291e-05
Sleep_Apnea	0	0	0	0	0
Mixed_Hyperlipidemia	0	0	0	0	1.92799e-05
Substance_Abuse	0	0	0	8.03884e-06	0.00337277
Benign_Endocrine_Neoplasm	0	0	0	0	0.018672
Orbit_Disorders	0	0	0	0	0.000202414
Sideroblastic_Anemia	0	0	0	0	0
Friedreichs_Ataxia	0	0	0	0	0
Tuberous_Sclerosis	0	0	0	0	0
Unspecified_Cerebellar_Disease	0	0	0	0	0.000224183
Ear_Infection	0	0	0	0.000121269	0.00057305
Lipodystrophy	0	0	0	0	0.000926198
General_Hypertension	0	0	0	0	0.00155464
Velo_Cardio_Facial_Syndrome	0	0	0	7.51337e-06	0.000224856
Learning_Disorder	0	0	0	0	2.72639e-06
Non-Specific_Congenital_Eye_Anomaly	0	0	0	0	4.37512e-05
Gestational_Pregnancy_Related_Disorder	0	0	0	0	9.70632e-06
Alopecia	0	0	0	0	4.37512e-05
Diabetes_Insipidus	0	0	0	0	0.00212347
Phenyketonuria	0	0	0	0	6.13562e-06
Uterine_Cancer	0	0	0	0	0.031663
Adrenogenital_Disorder	0	0	0	0	0.000964478
Familial_Adenomatous_Polyposis	0	0	0	0	2.61673e-06
Non-Specific_Thryroid_Disorder	0	0	0	0.000103169	0.000193444
Male_Genital_Congenital_Anomaly	0	0	0	0	1.08731e-05
Hereditary_Fructose_Intolerance	0	0	0	0	2.08318e-05
Optic_Disc_Disorder	0	0	0	0	4.93055e-05
Non-Specific_Digestive_Congenital_Anomaly	0	0	0	0	9.07122e-05
HIV	0	0	0	4.07709e-05	0.105426
Circulating_Enzyme_Deficiency	0	0	0	0	0.00646768
Myasthenia_Gravis	0	0	0	0	0.0793867
Fragile_X_Syndrome	0	0	0	0	4.94155e-06
Disorders_of_Urea_Cycle_Metabolism	0	0	0	0	0.00036425
Childhood_Disintegrative_Disorder	0	0	0	0	0
Marfan_Syndrome	0	0	0	0	3.35052e-06
Congenital_Breast_Anomaly	0	0	0	0	5.58934e-05
CNS_Infection	0	0	0	8.7444e-06	0.00017604
Prion_Disease	0	0	0	0	6.70104e-06
Infestation	0	0	0	0	6.99017e-05
Hereditary_Muscular_Dystrophy	0	0	0	0	0
Parasitic_Infection	0	0	0	5.38134e-05	0.00024658
Tics_Tourettes	0	0	0	0	1.0104e-05
Dermatomyositis_Polymyositis	0	0	0	0	0.0251036
Degenerative_Dementia	0	0	0	0	4.03284e-06
Pancreatic_Cancer	0	0	0	2.74097e-05	0.0254216
Graves_Disease	0	0	0	0	9.83153e-05
Hereditary_Blepharophimosis	0	0	0	0	2.67947e-06
Myoneural_Disorders	0	0	0	0	0.00179281
Autism	0	0	0	0	0.000845451
Hereditary_Sensory_Neuropathy	0	0	0	1.81062e-05	0.000197264
Acrocephalosyndactyly	0	0	0	0	0.000116248
Prader_Willi_Syndrome	0	0	0	0	0.000338987
Prostate_Cancer	0	0	0	0	8.48438e-05
Urethral_Disorder	0	0	0	0	5.22145e-05
Copper_Metabolism_Disorder	0	0	0	5.87178e-05	0.000998018
Spinocerebellar_Ataxia	0	0	0	0	0.000220951
Atherosclerosis	0	0	0	3.18751e-05	0.000680919
Pure_Hypercholesterolemia	0	0	0	0	0
Benign_Urinary_Neoplasm	0	0	0	1.56218e-05	0.000180928
Klippel_Feil_Syndrome	0	0	0	0	3.28703e-06
Lysosomal_Storage_Disease	0	0	0	0	0.002229
Complex_Regional_Pain_Syndrome	0	0	0	0	7.26614e-05
Respiratory_System_Cancer	0	0	0	9.39019e-06	8.35135e-05
Gastrointestinal_Ulcer	0	0	0	4.13326e-05	0.000336409
Congenital_Aphakia	0	0	0	0	3.39375e-06
Respiratory_Congenital_Anomaly	0	0	0	6.33423e-05	0.00319113
Viral_Hepatitis_C	0	0	0	0	0.0978364
Anterior_Eye_Anomaly	0	0	0	0	2.79467e-05
Carinoid_Neoplasm	0	0	0	0	0.0169026
Neonatal_Disease	0	0	0	2.88912e-05	0.0655805
Lichen	0	0	0	1.53715e-05	0.00725723
Thyroid_Cancer	0	0	0	0	6.26351e-05
Mood_Disorder	0	0	0	0	0.000213909
Generalized_Lipidoses	0	0	0	0	0.00804729
Carbuncle_Furuncle	0	0	0	4.83415e-05	0.000138523
Neural_Tube_Defect	0	0	0	0	4.03662e-05
STI	0	0	0	0	0.00274015
Chondrocalcinosis	0	0	0	1.74447e-06	0.000343393
Esophageal_Disease	0	0	0	0.000902703	0.00388881
General_Paralysis	0	0	0	0	0.00170944
Sleep_Disorder	0	0	0	0	2.16899e-05
Renal_Glycosuria	0	0	0	0	0
Familial_Dysautonomia_Related_Conditions	0	0	0	0	0.000688642
Congenital_Anomaly_of_Skull_Neck	0	0	0	0	2.72686e-05
Ruvalcaba.Myhre_Syndrome	0	0	0	0	5.35894e-06
Syndrome_with_Pervasive_Congenital_Anomalies	0	0	0	0	0.000191735
Myotonic_Muscular_Dystrophy	0	0	0	0	0.00175202
Cri.Du.Chat_Syndrome	0	0	0	0	0.000119687
Indeterminate_Sex_Pseudohermaphroditism	0	0	0	0	6.63159e-05
Other_Inherited_Amino_Acid_Metabolic_Disorder	0	0	0	5.02402e-05	0.00128776
Benign_Eye_Neoplasm	0	0	0	1.19043e-05	0.00016768
Hemiplegia	0	0	0	0	8.8049e-05
Intellectual_Disability	0	0	0	1.56627e-05	0.00471392
Edwards_Syndrome	0	0	0	0	5.99805e-05
Hyperaldosteronism	0	0	0	0	0.00050088
Anxiety_Phobic_Disorder	0	0	0	0	0.000588723
MENIIA	0	0	0	0	0.000152619
Bladder_Cancer	0	0	0	0	3.31988e-05
Non-Specific_Congenital_Musculoskeletal_Anomaly	0	0	0	0	0.000259007
Paranoia	0	0	0	3.10246e-05	6.78355e-05
Ichthyosis_Congenita	0	0	0	0	0.000686781
Macular_Degeneration	0	0	0	0	0.000170087
Epidermolysis_Bullosa	0	0	0	0	3.70617e-05
MENI	0	0	0	0	0.000801251
Purine_Pyrimidine_Metabolic_Disorder	0	0	0	0	0.000182278
Psoriasis_Related_Disorders	0	0	0	0	0.150978
Hereditary_Harartoses	0	0	0	0	4.46365e-06
Stuttering	0	0	0	0	0
Specified_Childhood_Cerebral_Degeneration	0	0	0	0	0.00216748
Dwarfism_of_Unknown_Etiology	0	0	0	0	0.000917277
Developmental_Delay	0	0	0	0	0.00109055
General_Dementia	0	0	0	0	3.03339e-06
Otosclerosis	0	0	0	0	3.94444e-05
Cystic_Fibrosis	0	0	0	1.6622e-05	0.0728197
Cushings_Syndrome	0	0	0	0	0
Disorders_of_Fatty_Acid_Oxidation	0	0	0	0	0.000264289
Ovarian_Cancer	0	0	0	1.42128e-06	0.0443517
Non-Specific_Prostate_Disease	0	0	0	0	0.000108731
Choroidal_Disorders	0	0	0	0	0.00012814
Polyostotic_Fibrous_Dysplasia_of_Bone	0	0	0	0	2.92861e-06
Hereditary_Spastic_Paraplegia	0	0	0	0	4.36222e-05
Acne	0	0	0	0	0
Female_Genital_Cancer	0	0	0	0	0.000584588
Dermatitis_Herpetiformis	0	0	0	0	0.000193117
Photodermatitis	0	0	0	0	0.000185368
Carcinoid_Syndrome	0	0	0	2.4175e-05	0.0346637
Parathyroid_Disorder	0	0	0	0	0.0040735
Ellis_Van_Creveld_Syndrome	0	0	0	0	9.69078e-06
Porphyrin_Metabolic_Disorder	0	0	0	4.03588e-05	0.00652749
Varicose_Veins	0	0	0	0	0.000578088
Hepatobiliary_Congenital_Anomaly	0	0	0	1.40177e-05	6.52388e-05
Mucopolysaccharidosis	0	0	0	0	2.72639e-06
Viral_Hepatitis_A	0	0	0	0	0.000485666
Benign_Thyroid_Neoplasm	0	0	0	0	7.72469e-05
Unspecified_Lipid_Metabolism_Disorder	0	0	0	0	6.47088e-06
Dissociative_Disorder	0	0	0	0	0.016437
Homocystinuria	0	0	0	7.9747e-06	0.000805473
Erythematous_Disorder	0	0	0	0	4.24648e-05
Kawasaki_Disease	0	0	0	4.75136e-06	0.000134768
Rheumatoid_Arthritis_Related_Conditions	0	0	0	9.53934e-05	0.00197659
Unspecified_Middle_Ear_Mastoid_Diseases	0	0	0	0	4.20607e-05
Unspecified_Diabetes_Mellitus	0	0	0	0	7.50019e-05
Spinal_Muscular_Atrophy	0	0	0	0	0.00295227
Dejerine_Sottas_Disease	0	0	0	0	0
Personality_Disorder	0	0	0	0	8.8965e-05
Metabolic_Syndrome_X	0	0	0	0	0
Arthropod.Borne_Diseases	0	0	0	6.50744e-06	0.0279476
Congenital_Nail_Anomaly	0	0	0	0	7.50019e-05
Epilepsy_Related_Disorders	0	0	0	0	0.0026664
Menstrual_Disorder	0	0	0	0	3.43567e-06
General_Osteochondropathy	0	0	0	4.45071e-05	0.000135888
Aromatic_Amino_Acid_Metabolism_Disorder	0	0	0	0	1.83239e-06
Cranial_Nerve_Disorder	0	0	0	4.62837e-05	0.000182944
Autonomic_System_Disorder	0	0	0	7.07763e-05	0.000409463
Multiple_Epiphyseal_Dysplasia	0	0	0	0	5.49718e-06
Cerebral_Lipidoses	0	0	0	0	5.15351e-06
Balanced_Translocation	0	0	0	0	0.000138085
Myotonia_Congenita	0	0	0	0	0.000318317
Benign_Breast_Neoplasm	0	0	0	0	2.30865e-05
Unspecified_Endocrine_Disorder	0	0	0	0	0.000201
Tympanic_Membrane_Disorders	0	0	0	1.54109e-05	0.000212429
Alpha_1_Antitrypsin_Deficiency	0	0	0	0	0.0192523
Esophageal_Cancer	0	0	0	0	0.0161962
Vitamin_Toxicity	0	0	0	2.22951e-05	6.7003e-05
Arterial_Embolism_Thrombosis	0	0	0	1.25199e-05	0.000515852
Allergic_Rhinitis	0	0	0	0	0.000252312
Alzheimers_Disease	0	0	0	0	9.30598e-06
Unspecified_Childhood_Cerebral_Degeneration	0	0	0	0	1.71784e-06
Benign_Uterine_Neoplasm	0	0	0	0	5.12227e-05
Hereditary_Hemorrhagic_Telangiectasia	0	0	0	0	0
Myocardial_Infarction	0	0	0	0	9.43848e-05
Osteogenesis_Imperfecta	0	0	0	0	0.00136612
Thyroiditis	0	0	0	2.1564e-05	0.000146195
Polycystic_Liver_Disease	0	0	0	0	2.12899e-05
Osteoarthritis	0	0	0	0	1.64939e-06
Arterial_Dissection	0	0	0	0	4.17568e-05
Protozoan_Infection	0	0	0	4.66629e-05	0.000134913
Sexual_Dysfunction	0	0	0	0	8.46721e-06
Benign_Male_Genital_Neoplasm	0	0	0	0	0.000112503
Viral_Warts_HPV	0	0	0	5.73214e-05	0.00148405
Osteopetrosis	0	0	0	0	2.10726e-05
Autoimmune_Polyglandular_Disorder	0	0	0	0	0.000149129
Leukodystropy	0	0	0	0	0
Localized_Adiposity	0	0	0	0	1.37658e-05
Benign_Skin_Neoplasm	0	0	0	0.000193441	0.000402683
Benign_Ovarian_Neoplasm	0	0	0	0	7.94957e-05
Reactive_Arthritis	0	0	0	0	8.78557e-05
Cystitis_Urethritis	0	0	0	0	0.000234259
Other_Inherited_Myotonias	0	0	0	0	0.000307097
Dyschromia	0	0	0	0	0.000223343
Congenital_Spine_Anomaly	0	0	0	0	6.79442e-05
Hereditary_Progessive_Muscular_Dystrophy	0	0	0	9.30649e-06	0.00886705
Hirsutism	0	0	0	0	1.97264e-05
Eyelid_Disorders	0	0	0	0	0.000212899
Disorders_of_Mitochondrial_Metabolism	0	0	0	0	0.00188353
Male_Genital_Cancer	0	0	0	0	8.92411e-05
Chronic_Venous_Hypertension	0	0	0	0	6.47088e-06
Seborrheic_Dermatitis	0	0	0	0	0.000280698
Parkinsons_Disease	0	0	0	0	3.37088e-06
Gout_Related_Crystal_Arthropathies	0	0	0	0.000143515	0.00103434
Type_I_Diabetes_Mellitus	0	0	0	0	0.00014203
Cerebral_Cysts	0	0	0	0	0
Vascular_Insufficiency	0	0	0	6.58419e-05	0.00028967
Connective_Tissue_Infection	0	0	0	3.97101e-05	0.000134006
Inflammatory_Spondylopathies	0	0	0	0	7.50019e-05
Optic_Chiasm_Disorder	0	0	0	0	0.000172788
Hyperalimentation	0	0	0	0	0.000112091
Psychogenic_Somatoform_Disorder	0	0	0	0	1.68544e-05
Optic_Neuritis_Neuropathy	0	0	0	0	0.00289696
Kidney_Infection	0	0	0	0	0.000139709
Disease_of_the_Female_Reproductive_Organs	0	0	0	0	7.82502e-06
Hypotony_of_the_Eye	0	0	0	0	0
Refraction_Accomodation_Disorders	0	0	0	0	0.000103143
Pataus_Syndrome	0	0	0	0	4.71596e-06
Cataplexy_Narcolepsy	0	0	0	0	0.000150912
Refsums_Disease	0	0	0	0	1.46527e-05
Jaw_Disease	0	0	0	9.65819e-05	0.000489482
Migraine	0	0	0	0	6.91818e-05
Glucocorticoid_Remediable_Aldosteronism	0	0	0	0	3.75009e-05
Benign_Female_Genital_Neoplasm	0	0	0	0	2.96493e-05
Unspecified_Hyperlipidemia	0	0	0	0	0
Polyclonal_Hypergammaglobulinemia	0	0	0	0	0
Eating_Disorder	0	0	0	0	0.0627801
Cerebrovascular_Disease	0	0	0	0.000368158	0.00146026
Galactosemia	0	0	0	0	1.58756e-06
Disorder_of_the_Vestibular_System	0	0	0	0	0.000120073
Non-Specific_Congenital_Integumentary_Anomaly	0	0	0	0	0.000234752
Bladder_Disorder	0	0	0	0	0.000811206
Medullary_Cystic_Kidney_Disease	0	0	0	0	0
Spinal_Stenosis	0	0	0	0	4.80392e-05
Cervical_Cancer	0	0	0	0	0.000470557
Non-Specific_Arthritis	0	0	0	9.48811e-05	0.000595971
Impulse_Control_Disorder	0	0	0	0	0.0137037
Food_Allergy	0	0	0	0	4.32884e-06
Type_II_Diabetes_Mellitus	0	0	0	0.000223506	0.000761938
General_Ear_Disorder	0	0	0	3.34367e-05	0.000287658
Erythromelalgia	0	0	0	9.84071e-06	5.86366e-05
Unspecified_Polyglandular_Disorder	0	0	0	3.549e-05	0.00021699
Chronic_Upper_Respiratory_Infection	0	0	0	0.000353218	0.0012913
Acquired_Limb_Deformities	0	0	0	0	0.000154494
Unspecified_Recurrent_Headaches	0	0	0	0	0
Motor_Neuron_Disease	0	0	0	0	0.0141944
Klinefelters_Syndrome	0	0	0	0	0.000720825
Acute_Sinusitis	0	0	0	0.000352155	0.0042982
Sebaceous_Gland_Disorder	0	0	0	0	7.72469e-05
Osteomyelitis	0	0	0	0	0.000179394
IBS	0	0	0	0	1.93117e-05
Peroxisomal_Disorders	0	0	0	0	0.000832679
Bone_Infection	0	0	0	2.71828e-06	0.00080948
Breast_Disorder	0	0	0	4.50302e-05	0.000674567
Deviated_Nasal_Septum	0	0	0	0	0.000294617
Histidinemia	0	0	0	0	1.30199e-05
Oro.Facial_Congenital_Anomaly	0	0	0	0	0.000106712
Sarcoidosis	0	0	0	7.89411e-05	0.114227
Disorders_of_Straight_Chain_Amino_Acid_Metabolism	0	0	0	0	3.34568e-05
Hirschsprungs_Disease	0	0	0	8.73397e-06	9.9315e-05
Primary_Carnitine_Deficiency	0	0	0	0	0.000116248
Hereditary_Corneal_Dystrophy	0	0	0	0	6.32179e-05
Unspecified_Behavioral_Development_Disorder	0	0	0	0	1.36319e-05
Secondary_Hereditary_Retinal_Dystrophy	0	0	0	0	0.000152619
Paritial_Androgen_Insensitivity_Syndrome	0	0	0	0	0
G6PD	0	0	0	3.12914e-05	0.000392661
Bipolar_Disorder	0	0	0	0	4.76467e-06
PTSD	0	0	0	0	0
Pubertal_Dysfunction	0	0	0	0	0.000705391
Non-Specific_Sugar_Metabolism_Disorder	0	0	0	6.04925e-06	0.000262597
Congenital_Ectodermal_Dysplasia	0	0	0	0	0.000403615
Chronic_Tonsillitis_Adenoiditis	0	0	0	0	0.000733846
Ehlers_Danlos_Syndrome	0	0	0	0	0.00559309
Thyrotoxicosis	0	0	0	0	8.7916e-05
External_Ear_Disorders	0	0	0	0.000169751	0.00069562
Menopausal_Disorder	0	0	0	0	0.000562936
Extrapyramidal_Abnormal_Movement_Disorders	0	0	0	0	0.000255957
Vitamin_Deficiency	0	0	0	0.000462626	0.00455051
Overweight	0	0	0	0	0
Depression	0	0	0	1.50217e-05	0.000490761
Globe_Disorders	0	0	0	0	4.9316e-05
OCD	0	0	0	0	0.0782478
Aniridia	0	0	0	0	0
Nephrotic_Syndrome	0	0	0	3.81961e-05	0.00029903
Bartters_Syndrome	0	0	0	0	0.000443782
Digeorges_Syndrome	0	0	0	0	0.000177215
Hereditary_Color_Blindness	0	0	0	0	9.78127e-06
Poliomyelitis	0	0	0	0	0.00503723
Nerve_Root_Plexus_Disorders	0	0	0	0	4.44843e-05
Appendiceal_Disease	0	0	0	7.05497e-05	0.000230775
Anophthalmia_Mircopthalmia	0	0	0	0	9.72583e-06
Dopa_Responsive_Dystonia	0	0	0	0	4.36222e-05
Glaucoma	0	0	0	0	0.000390654
Hereditary_Night_Blindness	0	0	0	0	9.8632e-06
Non-Specific_Vascular_Disease	0	0	0	0	0.000541901
Chondrodystrophy	0	0	0	0	0.00047744
Papilledema	0	0	0	0	1.98338e-05
Charcot_Marie_Tooth_Disease	0	0	0	0	8.03841e-06
Hereditary_Face_Skull_Anomalies	0	0	0	0	0
Lactose_Intolerance	0	0	0	0	0.000131932
Lacrimal_System_Disorder	0	0	0	3.22506e-05	0.000127005
Primary_Hereditary_Retinal_Dystrophy	0	0	0	0	2.1442e-05
Speech_Language_Disorder	0	0	0	0	0.003896
Amino_Acid_Transport_Disorder	0	0	0	0	0
Chronic_Glomerulonephritis	0	0	0	0	3.32255e-05
Schwartz.Jampel_Syndrome	0	0	0	0	0.000150757
Smith.Magenis_Syndrome	0	0	0	2.91817e-06	4.58377e-05
Unspecified_Childhood_Psychoses	0	0	0	0	0.0166671
Downs_Syndrome	0	0	0	0	0
UTI	0	0	0	0.000720737	0.00215359
Obesity	0	0	0	0	8.92411e-06
Lipoprotein_Deficiency	0	0	0	0	6.04925e-05
Hereditary_Spherocytosis	0	0	0	0	0
Congenital_Hypothyroidism	0	0	0	0	0.000112428
Hyperchylomicronemia	0	0	0	0	3.34568e-05
Pagets_Disease	0	0	0	0	0
Muscle_Ligament_Disorder	0	0	0	0.000391689	0.00198031
Nezelofs_Syndrome	0	0	0	4.02729e-05	0.00106756
MENIIB	0	0	0	0	4.71596e-06
Asthma	0	0	0	0	0
Sweat_Gland_Disorder	0	0	0	0	5.87397e-05
Osteopoikilosis	0	0	0	0	0
Acute_Glomerulonephritis	0	0	0	0	0.000123211
Kidney_Cancer	0	0	0	3.03128e-05	0.000144118
Other_Inherited_Osteodystrophy	0	0	0	9.12928e-06	5.86106e-05
Abnormal_Spine_Curvature	0	0	0	0.000112906	0.00182123
Hereditary_Lymphadema	0	0	0	0	0
Benign_Prostatic_Hyperplasia	0	0	0	0.000158277	0.000519539
Inner_Ear_Disorder	0	0	0	0	1.93117e-05
Nail_Disease	0	0	0	0	0.00036688
Rosacea	0	0	0	0	5.65915e-05
Growth_Hormone_Deficiency	0	0	0	1.08221e-06	0.00303284
Glycogenosis	0	0	0	0	0
Hereditary_Dental_Anomaly	0	0	0	0	1.14716e-05
Celiac_Disease	0	0	0	0	0
Conduct_Disorder	0	0	0	0	0.0185464
Multiple_Sclerosis_Other_Demyelinating_Disease	0	0	0	0	0.105815
Helicobacter_Pylori_Infection	0	0	0	0	8.31068e-05
Synovium_Tendon_Bursa_Disorder	0	0	0	0	0.000152704
Androgen_Insensitivity_Syndrome	0	0	0	0	5.68512e-06
Ocular_Musculoskeletal_Disorder	0	0	0	5.92681e-05	0.00137641
ADHD	0	0	0	0	0

## Sheet: 5_Musculoskeletal
Disease_name	Minimum	1st_quartile	Median	3rd_quartile	Maximum
Non-Specific_Joint_Disorder	0	0.116707	0.296375	0.335229	0.580433
Osteoarthritis	0	0.00635897	0.148962	0.189027	0.420613
Muscle_Ligament_Disorder	0	0.0518931	0.113196	0.207606	0.541459
Non-Specific_Acquired_Musculoskeletal_Abnormality	0	0.0291704	0.0669854	0.0766662	0.192354
Non-Specific_Pain	0	0.051463	0.0666727	0.105208	0.19422
Synovium_Tendon_Bursa_Disorder	0	0.0304253	0.040011	0.0470579	0.180795
Non-Specific_Arthritis	0	0.00418791	0.0160294	0.0203982	0.0424343
Non-Specific_Osteopathy	0	0.0117823	0.0152511	0.0176217	0.0718744
Peripheral_Nerve_Disorder	0	0.00595473	0.0110235	0.0503284	0.439079
Fasciitis	0	0.00208489	0.00786108	0.0349451	0.210838
Acute_Bronchitis	0	6.29525e-07	0.00729487	0.00890909	0.0175666
Esophageal_Disease	0	0	0.00492004	0.00643232	0.0142744
General_Spondylosis_Spine_Disorder	0	0	0.0048304	0.00575145	0.0248325
Acute_Sinusitis	0	0	0.00465059	0.00643775	0.0137774
Menopausal_Disorder	0	0.00255437	0.00431572	0.0051775	0.0134116
Acute_Upper_Respiratory_Infection	0	0	0.00390469	0.0050937	0.0123434
Non-Specific_Skin_Disorder	0	0.0023288	0.00311175	0.00378543	0.00945056
Non-Specific_Congenital_Musculoskeletal_Anomaly	0	0.0018521	0.00291591	0.0044229	0.0217168
Breast_Disorder	0	0.000856959	0.00283731	0.00371619	0.0155285
Atopic_Contact_Dermatitis	0	0.0016054	0.00273387	0.00323089	0.00591554
Fungal_Infection	0	0.00179464	0.00265832	0.00335974	0.0111352
UTI	0	0	0.00256838	0.00339533	0.0115523
Cellulitis	0	0.00177126	0.00256439	0.00352653	0.00881565
Unspecified_Hyperlipidemia	0	0	0.00245853	0.00415885	0.0243241
Disease_of_the_Female_Reproductive_Organs	0	0	0.00226937	0.00380977	0.0138273
Upper_Respiratory_Inflammation	0	0	0.002256	0.00314904	0.00745966
Obesity	0	1.99719e-05	0.00191033	0.00284875	0.00509377
Non-Specific_Anemia	0	0	0.0019021	0.00322875	0.0123758
Vitamin_Deficiency	0	6.67485e-05	0.00175351	0.00226729	0.00791128
Nail_Disease	0	0.0011254	0.00152311	0.00208967	0.00781375
Non-Specific_Vascular_Disease	0	0	0.00148941	0.00204787	0.00764763
Osteoporosis	0	4.30737e-05	0.00134829	0.00199239	0.00955014
Allergic_Rhinitis	0	0	0.0013052	0.0034813	0.0107143
Benign_Skin_Neoplasm	0	1.60882e-06	0.00129552	0.00182378	0.00531409
Keratosis	0	0	0.00125034	0.00169393	0.019055
Non-Specific_Soft_Tissue_Disorder	0	0.000861163	0.00120182	0.00175279	0.0052302
General_Osteochondropathy	0	0.000442492	0.00120143	0.00170866	0.00517052
Non-Specific_Gastrointestinal_Disorder	0	0	0.00104451	0.00157775	0.0034303
Benign_Bone_Connective_Tissue_Neoplasm	0	0.000755308	0.000960988	0.00128489	0.00489064
Rheumatoid_Arthritis_Related_Conditions	0	0.000405912	0.000950567	0.00131532	0.117002
Acquired_Visual_Disturbances	0	1.79967e-07	0.000919033	0.0012395	0.00865241
Functional_Digestive_Disorder	0	0	0.000907259	0.00122894	0.0066795
Hearing_Loss	0	0	0.00089604	0.00142672	0.0252477
Ear_Infection	0	0	0.000888679	0.00131619	0.00734209
Depression	0	0	0.000867371	0.00137743	0.00628023
Benign_Colon_Neoplasm	0	0	0.000839436	0.001248	0.00687526
Extrapyramidal_Abnormal_Movement_Disorders	0	0.000296947	0.000832587	0.00109864	0.0646664
Chronic_Sinusitis	0	0	0.000830088	0.00145438	0.00290092
Non-Specific_Eye_Disorders	0	0.000428078	0.000789242	0.000957006	0.00344725
Eye_Inflammation	0	0	0.000788013	0.00112328	0.00226937
Non-Specific_Pulmonary_Disorder	0	0	0.000772004	0.00125831	0.00796688
Peripheral_Vascular_Disease	0	0.000397648	0.000731488	0.00129106	0.00476396
Eye_Infection	0	0	0.000725177	0.000985536	0.00228612
Cardiac_Dysrhythmia	0	0	0.000683164	0.0010113	0.00260921
Lipoma	0	0.000474538	0.000668373	0.000809597	0.00197927
Unspecified_Neuropathy	0	0.000266986	0.000635692	0.00142433	0.110781
Diverticulosis_Diverticulitis	0	0	0.000583402	0.00121531	0.00713168
Unspecified_Cancer	0	0.000353078	0.00058141	0.000775424	0.00248253
Vitreous_Body_Disorder	0	6.3024e-05	0.000546509	0.000698855	0.00532626
Pneumonia	0	0	0.000543608	0.000847004	0.00215396
Viral_Warts_HPV	0	0	0.000486905	0.000723821	0.00384758
Non-Rheumatic_Heart_Disease	0	0	0.000484234	0.000721933	0.00268705
Disorder_of_the_Vestibular_System	0	0.000241472	0.000478067	0.000663088	0.0138742
General_Viral_Infection	0	0.000158839	0.000474659	0.000673537	0.00178086
Herpes_Zoster	0	0.000304872	0.000467256	0.000660254	0.00423007
External_Ear_Disorders	0	1.80275e-05	0.000466389	0.000575454	0.00345793
Gout_Related_Crystal_Arthropathies	0	5.72595e-06	0.000464825	0.000803502	0.00262298
Non-Melanoma_Skin_Cancer	0	0	0.000455445	0.000731106	0.00905767
General_Ear_Disorder	0	0	0.000444983	0.000620711	0.00319455
Migraine	0	0	0.000435225	0.00103683	0.0421592
Skin_Infection	0	0.000224622	0.000393123	0.000486776	0.00102538
Jaw_Disease	0	0.000225479	0.00038828	0.000572597	0.035095
Osteomyelitis	0	0.000261732	0.000383533	0.000484216	0.0010327
Acquired_Hypothyroidism	0	0	0.000376818	0.000751417	0.00252695
Chronic_Pruritus	0	0	0.000332518	0.000423202	0.000938729
Phlebitis_Thrombophlebitis	0	8.91931e-05	0.0003233	0.000455985	0.0168617
Chronic_Upper_Respiratory_Infection	0	0	0.000322063	0.00057909	0.00182242
Sleep_Disorder	0	0.000137361	0.000308724	0.000478366	0.020014
Oral_Soft_Tissue_Disease	0	0.00023711	0.00030456	0.000368444	0.000979177
Anxiety_Phobic_Disorder	0	0	0.000284484	0.000723984	0.0040588
Non-Specific_Immune.Related_Skin_Disorder	0	0	0.000280285	0.000372866	0.00129468
Complex_Regional_Pain_Syndrome	0	0.000162137	0.000279057	0.000913017	0.154976
Eustachian_Tube_Disorder	0	0	0.000268994	0.000434741	0.00415273
Corneal_Disorders	0	0	0.000264839	0.000355045	0.000748603
Influenza	0	0	0.000263651	0.000387459	0.000970477
Secondary_Arthropathy	0	7.28616e-07	0.000261969	0.000328626	0.00318683
Rosacea	0	0	0.000260502	0.00039704	0.00138816
Gastritis_Duodenitis	0	0	0.000256624	0.000669447	0.00207684
Behcets_Syndrome	0	0	0.000236558	0.00038995	0.0031889
Deep_Vein_Thrombosis	0	1.02596e-06	0.000233254	0.00034073	0.0487847
IBS	0	0	0.000232246	0.000442392	0.00188358
Conjunctival_Disorders	0	1.10957e-06	0.000232157	0.000284388	0.000711527
Bladder_Disorder	0	0	0.000229329	0.000354225	0.00631383
Corns_Callosites	0	0.000182452	0.000227924	0.000296706	0.000826486
Lymphatic_Disorder	0	0.000105887	0.000224967	0.000322619	0.00229828
Cystitis_Urethritis	0	0	0.000216534	0.000335619	0.00135115
Herpes_Simplex	0	0	0.000213287	0.000285443	0.000643934
Dyschromia	0	0	0.000209836	0.000340972	0.00151617
Gastrointestinal_Infection	0	0	0.00019523	0.000286348	0.000728007
Non-Specific_Metabolic_Disorder	0	0	0.000194992	0.000271143	0.000606219
Non-Specific_Urinary_Disorder	0	0	0.000191687	0.000587093	0.00178337
Seborrheic_Dermatitis	0	0	0.000178257	0.000246349	0.000872852
Benign_Breast_Neoplasm	0	0	0.000168754	0.000309523	0.00173822
Hair_Related_Disease	0	0	0.000167274	0.000238197	0.00069293
Alopecia	0	0	0.00016345	0.000225954	0.000642149
Chondrocalcinosis	0	3.16249e-06	0.000159448	0.000217854	0.000485962
Abnormal_Spine_Curvature	0	0	0.000159301	0.000263849	0.000582492
Hypotension	0	0	0.000153638	0.000228487	0.00307264
Salivary_Gland_Disease	0	0	0.000152448	0.000207984	0.00129673
Overweight	0	0	0.000152385	0.00021215	0.00052997
Mixed_Hyperlipidemia	0	0	0.000148571	0.000401945	0.00196364
Photodermatitis	0	0	0.000144458	0.00020945	0.00155042
Hemangioma_Lymphangioma	0	0	0.00014115	0.0002187	0.00079417
Cranial_Nerve_Disorder	0	0	0.000140701	0.000208638	0.029512
Epidermolysis_Bullosa	0	7.76451e-05	0.000138177	0.000209937	0.0010212
Ocular_Musculoskeletal_Disorder	0	0	0.00013326	0.00019534	0.00365048
Eyelid_Disorders	0	0	0.000131031	0.000167008	0.000997383
Acquired_Limb_Deformities	0	8.55422e-05	0.00012537	0.000146775	0.000379446
Cardiac_Conduction_Disorder	0	0	0.000121264	0.000205055	0.000592939
Unspecified_Immune_Disorder	0	9.17106e-05	0.000117635	0.000157949	0.000526878
Unspecified_White_Blood_Cell_Disease	0	0	0.000116613	0.000223014	0.002769
Purpura_Other_Hemorrhagic_Conditions	0	3.87671e-06	0.000115424	0.000153029	0.00230881
Septic_Arthritis	0	0	0.000112714	0.000260333	0.00232426
Unspecified_Endocrine_Disorder	0	0	0.000112569	0.000185951	0.00129757
Unspecified_Lipid_Metabolism_Disorder	0	0	0.000108306	0.00015916	0.00114053
Inner_Ear_Disorder	0	5.58599e-05	0.00010679	0.000147959	0.00168932
Arthropod.Borne_Diseases	0	6.74245e-05	0.000100081	0.000145474	0.0159257
Non-Specific_Liver_Disease	0	0	9.36399e-05	0.000165586	0.000590338
Nerve_Root_Plexus_Disorders	0	0	9.1591e-05	0.00033768	0.115584
Refraction_Accomodation_Disorders	0	6.45036e-05	9.14044e-05	0.000110782	0.000294347
Other_Infectious_Diseases	0	0	8.89785e-05	0.000126988	0.000518477
Benign_Oropharyngeal_Neoplasm	0	0	8.73158e-05	0.000113084	0.000353499
Esophagitis	0	0	8.6875e-05	0.000186006	0.00072964
Unspecified_Benign_Neoplasm	0	6.38934e-05	8.65519e-05	0.000108931	0.000321409
Tongue_Disease	0	5.7152e-05	8.58041e-05	0.000111092	0.000455447
Acquired_Coagulation_Defect	0	0	8.55084e-05	0.000141423	0.00724747
Carbuncle_Furuncle	0	5.03219e-06	7.94669e-05	0.000105242	0.0002354
Unspecified_Recurrent_Headaches	0	0	7.47441e-05	0.000194493	0.0188543
Inflammatory_Spondylopathies	0	0	7.18508e-05	0.000110873	0.00119642
Inflammatory_Toxic_Neuropathy	0	2.39596e-05	7.07357e-05	0.000182178	0.0312457
Non-Specific_Sugar_Metabolism_Disorder	0	0	7.01553e-05	0.000127673	0.00046869
Benign_Eye_Neoplasm	0	0	6.76077e-05	8.66483e-05	0.000346141
Electrolyte_Acid_Base_Balance_Disorder	0	0	6.75177e-05	0.000346044	0.00296748
Lactose_Intolerance	0	0	6.36054e-05	9.98709e-05	0.000321626
Larynx_Vocal_Chord_Disorders	0	0	6.35869e-05	0.000136864	0.0359371
Brain_Damage	0	0	6.16087e-05	8.59116e-05	0.0039506
Congenital_Spine_Anomaly	0	0	5.79668e-05	0.000112439	0.000289308
Rheumatic_Heart_Disease	0	0	5.45189e-05	8.84941e-05	0.000378122
Non-Specific_Thryroid_Disorder	0	0	5.22316e-05	8.70777e-05	0.000255659
Sjogrens_Syndrome	0	1.2863e-05	5.00337e-05	7.66886e-05	0.00768714
Acquired_Other_Myopathies	0	1.67038e-05	4.88552e-05	0.000100025	0.0111764
Unspecified_Hematological_Disorder	0	0	4.80936e-05	7.06982e-05	0.0085004
Acquired_Retinal_Defects	0	0	4.5842e-05	0.00010066	0.0015524
Non-Specific_Gingival_Peridontal_Disorder	0	0	3.98423e-05	6.46888e-05	0.000243943
Vasculitis	0	0	3.71382e-05	7.16236e-05	0.020365
Cerebrovascular_Disease	0	0	3.70138e-05	0.000231037	0.00858181
Lupus_Erythematosus	0	0	3.60313e-05	7.5424e-05	0.0308579
Non-Specific_Digestive_Congenital_Anomaly	0	0	3.43606e-05	5.24926e-05	0.000140947
Pure_Hyperglyceridemia	0	0	3.25977e-05	0.000103964	0.000863983
Other_Viral_Hepatitis	0	0	3.14801e-05	5.86832e-05	0.000229953
Autonomic_System_Disorder	0	0	3.11859e-05	7.43592e-05	0.0329894
Lacrimal_System_Disorder	0	0	2.96778e-05	5.31361e-05	0.00024227
Oro.Facial_Congenital_Anomaly	0	0	2.89319e-05	5.19917e-05	0.000618862
Lichen	0	0	2.88912e-05	5.37071e-05	0.000350103
General_Bacterial_Infection	0	0	2.75562e-05	5.66543e-05	0.000224266
Vascular_Insufficiency	0	0	2.70482e-05	5.12887e-05	0.00036851
Pleuritis	0	0	2.58465e-05	7.22376e-05	0.000785056
Reactive_Arthritis	0	0	2.32731e-05	3.1593e-05	0.000475807
Dermatomyositis_Polymyositis	0	1.26449e-05	2.09512e-05	3.67745e-05	0.0150477
Non-Specific_Hemoglobinopathies	0	0	1.86645e-05	2.70965e-05	0.000258214
Vascular_Congenital_Anomaly	0	0	1.72847e-05	2.71961e-05	0.000154569
Connective_Tissue_Infection	0	7.74189e-06	1.70978e-05	2.82451e-05	0.000183705
Unspecified_Plasma_Protein_Metabolism_Disorder	0	0	1.69736e-05	3.56383e-05	0.000451874
Infestation	0	0	1.67873e-05	3.71428e-05	0.000151517
Sebaceous_Gland_Disorder	0	0	1.67486e-05	3.21598e-05	9.9059e-05
Sweat_Gland_Disorder	0	0	1.66912e-05	2.58018e-05	9.9962e-05
Parasitic_Infection	0	0	1.66241e-05	3.1474e-05	0.000358129
Psychogenic_Somatoform_Disorder	0	0	1.62808e-05	5.91049e-05	0.0263173
Bone_Infection	0	0	1.61939e-05	2.51568e-05	0.000118222
Staphylococcus_Aureus_Infection	0	0	1.61648e-05	6.13184e-05	0.0011969
Ehlers_Danlos_Syndrome	0	4.42107e-06	1.61239e-05	3.21337e-05	0.00375986
Congenital_Anomaly_of_Skull_Neck	0	0	1.60447e-05	2.72412e-05	0.000293799
Unspecified_Congenital_Anomaly	0	0	1.59426e-05	2.23732e-05	7.35777e-05
Localized_Adiposity	0	0	1.38553e-05	2.78711e-05	7.81534e-05
Chondrodystrophy	0	7.37054e-06	1.37991e-05	2.21938e-05	0.000173051
Non-Specific_Dental_Disorder	0	0	1.26726e-05	6.30546e-05	0.000236466
Non-Specific_Congenital_Eye_Anomaly	0	0	1.26185e-05	1.98587e-05	5.94354e-05
Unspecified_Neuropsychiatric_Disorder	0	0	1.2188e-05	3.3568e-05	0.00209327
Bone_Cancer	0	5.15766e-07	1.21453e-05	1.5809e-05	5.77584e-05
Endocrine_Cancer	0	0	1.1917e-05	1.57783e-05	2.57963e-05
Other_Inherited_Osteodystrophy	0	8.52061e-06	1.13282e-05	1.52974e-05	6.0511e-05
Benign_Female_Genital_Neoplasm	0	0	1.11611e-05	5.72206e-05	0.000258472
Hereditary_Sensory_Neuropathy	0	0	1.0723e-05	3.85423e-05	0.00164507
Congenital_Hair_Anomaly	0	2.92591e-06	9.77601e-06	1.34078e-05	7.19076e-05
Androgen_Insensitivity_Syndrome	0	5.69955e-06	9.77151e-06	1.7697e-05	0.000171354
Poliomyelitis	0	0	9.72042e-06	1.46723e-05	0.00438484
Charcot_Marie_Tooth_Disease	0	1.64273e-06	8.62649e-06	1.78658e-05	0.00362575
Hereditary_Corneal_Dystrophy	0	0	7.43254e-06	3.24679e-05	0.000439822
Connective_Tissue_Cancer	0	0	7.0467e-06	1.1165e-05	4.65848e-05
Osteopetrosis	0	0	6.52442e-06	1.10046e-05	6.4741e-05
Spinal_Chord_Degeneration	0	0	6.48149e-06	2.02998e-05	0.00417747
Haemophilia_Related_Diseases	0	0	5.86131e-06	1.8869e-05	0.00680599
Cataplexy_Narcolepsy	0	0	5.60552e-06	2.90286e-05	0.0132878
Spirochetal_Infection	0	0	4.83608e-06	1.16095e-05	0.000669546
Appendiceal_Disease	0	0	4.83283e-06	7.52543e-05	0.000266211
Iron_Metabolism_Disorder	0	0	4.17297e-06	1.23195e-05	8.72038e-05
Neurofibromatosis	0	0	4.00532e-06	9.40601e-06	9.0979e-05
Hirsutism	0	0	3.27443e-06	2.54602e-05	0.000163655
Osteogenesis_Imperfecta	0	0	2.63767e-06	5.24342e-06	0.000896259
Unspecified_Cerebellar_Disease	0	0	2.56095e-06	7.51781e-06	0.00153632
Benign_CNS_Neoplasm	0	0	2.53766e-06	1.66511e-05	0.0010063
Unspecified_Autoimmune_Disease	0	0	2.50934e-06	3.39941e-05	0.0011786
Thymic_Disorders	0	0	2.4558e-06	9.5652e-06	0.000240632
Lipodystrophy	0	0	2.41437e-06	1.15184e-05	7.54506e-05
Homocystinuria	0	0	1.83288e-06	1.71565e-05	0.000161879
Food_Allergy	0	0	1.54444e-06	8.55289e-05	0.00073095
Tuberculosis	0	0	1.23083e-06	1.79109e-05	0.000461935
Polyostotic_Fibrous_Dysplasia_of_Bone	0	0	1.0851e-06	3.35628e-06	7.38009e-05
General_Cerebral_Degeneration	0	0	7.35464e-07	2.87558e-05	0.000809421
Adjustment_Disorder	0	0	3.45844e-07	0.000148992	0.157325
Psoriasis_Related_Disorders	0	0	1.39518e-07	9.26615e-05	0.034296
Spleen_Disease	0	0	0	5.00464e-06	0.000150625
Visual_Pathway_Cortex_Disorder	0	0	0	1.96121e-06	0.00020638
IgA_Immunodeficiency	0	0	0	0	7.08907e-06
Chronic_Kidney_Disease	0	0	0	0	6.19826e-05
Hereditary_Breast_Cancer	0	0	0	0	0.000158502
Pulmonary_Heart_Disease	0	0	0	0	0.000590337
Peritonitis_Retroperitoneal_Infection	0	0	0	0	3.16804e-05
Disorders_of_Iris_Ciliary_Body	0	0	0	6.7664e-06	8.43417e-05
Congenital_Neutropenia	0	0	0	1.32424e-06	6.28625e-05
Huntingtons_Chorea	0	0	0	0	0.000909619
Non-Specific_Autosomal_Abnormality	0	0	0	0	1.4159e-05
Chronic_Progressive_External_Ophthalmoplegia	0	0	0	0	1.55871e-05
Hereditary_Hemoglobin_Disease	0	0	0	1.63056e-07	1.57069e-05
Non-Specific_Nasal_Throat_Disorder	0	0	0	0	4.12795e-07
Common_Variable_Immunodeficiency	0	0	0	0	2.7765e-07
Kaposis_Sarcoma	0	0	0	0	6.48149e-06
Branched_Chain_Amino_Acid_Metabolism_Disorder	0	0	0	0	1.06192e-05
Non-Hodgkins_Lymphoma	0	0	0	0	9.06014e-05
Polycystic_Kidney_Disease	0	0	0	0	3.57505e-06
Ulcerative_Colitis	0	0	0	0	2.43398e-05
Non-Specified_Cardiac_Ischemia	0	0	0	7.93911e-05	0.00139022
Biliary_Tract_Disease	0	0	0	0	0.000889833
Oro_Naso_Pharyngeal_Cancer	0	0	0	0	3.42461e-05
Myeloid_Leukemia	0	0	0	0	4.19031e-05
Pernicious_or_B12_Deficiency_Anemia	0	0	0	0.000116824	0.00193509
Female_Genital_Congenital_Anomaly	0	0	0	1.91063e-06	2.77179e-05
Sleep_Apnea	0	0	0	0.000154455	0.00413873
Substance_Abuse	0	0	0	0.000170364	0.00564234
Benign_Endocrine_Neoplasm	0	0	0	0	0.000217229
Orbit_Disorders	0	0	0	3.63783e-06	0.000112066
Sideroblastic_Anemia	0	0	0	0	0
Friedreichs_Ataxia	0	0	0	0	0
Non-Specific_Cardiovascular_Disease	0	0	0	0.000359785	0.0013781
Tuberous_Sclerosis	0	0	0	6.11616e-07	9.54325e-06
Emphysema_COPD	0	0	0	0.000606008	0.00393604
General_Hypertension	0	0	0	0.00135508	0.0992702
Velo_Cardio_Facial_Syndrome	0	0	0	0	1.97932e-07
Learning_Disorder	0	0	0	0	2.21553e-05
Gestational_Pregnancy_Related_Disorder	0	0	0	0	3.54541e-06
Secondary_Diabetes_Mellitus	0	0	0	0	9.91796e-05
Diabetes_Insipidus	0	0	0	0	0.000212801
Varicella_Infection	0	0	0	7.23455e-06	1.95927e-05
Phenyketonuria	0	0	0	0	0.000814746
Hereditary_Thrombocytopenic_Purpura	0	0	0	0	2.23719e-06
Uterine_Cancer	0	0	0	0	3.23839e-05
Adrenogenital_Disorder	0	0	0	0	0.0013601
Familial_Adenomatous_Polyposis	0	0	0	0	1.57667e-05
Intrathoracic_Organ_Cancer	0	0	0	0	4.87768e-05
Male_Genital_Congenital_Anomaly	0	0	0	0	6.83873e-06
Hereditary_Fructose_Intolerance	0	0	0	9.25027e-07	2.66296e-05
Optic_Disc_Disorder	0	0	0	1.15745e-05	0.000259514
HIV	0	0	0	0	2.2183e-05
Circulating_Enzyme_Deficiency	0	0	0	0	0.00233602
Myasthenia_Gravis	0	0	0	0	0.0206033
Congenital_Pigmentary_Anomaly	0	0	0	0	0.000981892
Fragile_X_Syndrome	0	0	0	0	2.12568e-06
Disorders_of_Urea_Cycle_Metabolism	0	0	0	0	9.03342e-06
Childhood_Disintegrative_Disorder	0	0	0	0	2.22673e-06
Marfan_Syndrome	0	0	0	1.23507e-06	2.17111e-05
Carditis	0	0	0	1.46805e-05	0.000345394
Congenital_Breast_Anomaly	0	0	0	8.02788e-06	8.75001e-05
CNS_Infection	0	0	0	0	6.75079e-06
Prion_Disease	0	0	0	0	7.25727e-06
Hereditary_Muscular_Dystrophy	0	0	0	0	0
Aneurysm	0	0	0	1.11108e-05	0.000258403
Tics_Tourettes	0	0	0	5.11922e-06	0.000151029
Viral_Hepatitis_B	0	0	0	6.5122e-06	3.68507e-05
Acute_Renal_Failure	0	0	0	0	9.23368e-05
Degenerative_Dementia	0	0	0	0	0.00054984
Pancreatic_Cancer	0	0	0	0	1.61641e-05
Graves_Disease	0	0	0	0	3.00609e-05
Generalized_Digestive_Cancer	0	0	0	0	1.5966e-05
Hereditary_Blepharophimosis	0	0	0	0	4.97357e-06
Myoneural_Disorders	0	0	0	9.6899e-06	0.00156902
Autism	0	0	0	0	5.501e-06
Acrocephalosyndactyly	0	0	0	0	8.11397e-05
Prader_Willi_Syndrome	0	0	0	0	0.000280131
Long_QT_Syndrome	0	0	0	4.21591e-06	2.7138e-05
Prostate_Cancer	0	0	0	0	2.82609e-07
Urethral_Disorder	0	0	0	1.27824e-05	8.56771e-05
Copper_Metabolism_Disorder	0	0	0	2.26575e-06	0.000440038
Spinocerebellar_Ataxia	0	0	0	0	8.26822e-05
Atherosclerosis	0	0	0	4.85108e-05	0.00283931
Pure_Hypercholesterolemia	0	0	0	0	0
Benign_Urinary_Neoplasm	0	0	0	2.15793e-06	2.80196e-05
Klippel_Feil_Syndrome	0	0	0	0	0.000118879
Pulmonary_Embolism_Infarction	0	0	0	7.27614e-06	0.0279529
Lysosomal_Storage_Disease	0	0	0	0	1.98038e-05
Hereditary_Stomatocytosis	0	0	0	0	9.00463e-05
Respiratory_System_Cancer	0	0	0	1.90361e-06	7.66288e-06
Melanoma	0	0	0	0	0.000103587
Gastrointestinal_Ulcer	0	0	0	7.82659e-05	0.000467276
Congenital_Aphakia	0	0	0	0	5.86037e-07
Respiratory_Congenital_Anomaly	0	0	0	1.36912e-07	0.000356071
Viral_Hepatitis_C	0	0	0	0	7.30564e-05
Anterior_Eye_Anomaly	0	0	0	0	3.52744e-06
Carinoid_Neoplasm	0	0	0	0	9.11336e-06
Neonatal_Disease	0	0	0	1.26694e-05	6.24125e-05
Urinary_Calculus	0	0	0	0	0.000469884
Thyroid_Cancer	0	0	0	0	6.79595e-06
Stomach_Cancer	0	0	0	0	2.46395e-05
Mood_Disorder	0	0	0	2.8998e-06	0.000444669
Generalized_Lipidoses	0	0	0	3.69486e-06	3.46226e-05
Neural_Tube_Defect	0	0	0	0	0.0015289
STI	0	0	0	1.8097e-05	0.000539675
Lung_Cancer	0	0	0	0	0
General_Paralysis	0	0	0	9.93272e-06	0.0184997
Renal_Glycosuria	0	0	0	0	5.72595e-06
Familial_Dysautonomia_Related_Conditions	0	0	0	2.94288e-06	0.000814873
Ruvalcaba.Myhre_Syndrome	0	0	0	0	1.2247e-05
Syndrome_with_Pervasive_Congenital_Anomalies	0	0	0	0	1.89837e-05
Myotonic_Muscular_Dystrophy	0	0	0	0	0.00142097
Other_Corticoadrenal_Disorder	0	0	0	9.90784e-06	0.000217797
Cri.Du.Chat_Syndrome	0	0	0	0	1.70286e-06
Polymorphonuclear_Neutrophils_Disorders	0	0	0	8.43427e-06	0.00046917
Indeterminate_Sex_Pseudohermaphroditism	0	0	0	0	1.31411e-05
Multiple_Myeloma	0	0	0	0	9.8529e-05
Other_Inherited_Amino_Acid_Metabolic_Disorder	0	0	0	1.37465e-07	0.000714562
Hemiplegia	0	0	0	0	0.000897404
Intellectual_Disability	0	0	0	5.62795e-06	0.000422409
Edwards_Syndrome	0	0	0	0	1.87489e-06
Hyperaldosteronism	0	0	0	0	6.48185e-05
Cyclic_Neutropenia	0	0	0	0	3.85056e-05
Streptococcal_Infection	0	0	0	5.86093e-06	0.000136767
Non-Specific_Leukemia	0	0	0	0	0.000140432
MENIIA	0	0	0	0	0
Bladder_Cancer	0	0	0	0	7.72693e-07
Cardiac_Congenital_Anomaly	0	0	0	2.31713e-05	9.81036e-05
Rectal_Anal_Disorder	0	0	0	0.000118938	0.000408667
Paranoia	0	0	0	0	1.92704e-05
Ichthyosis_Congenita	0	0	0	5.29784e-06	8.42235e-05
Macular_Degeneration	0	0	0	2.02656e-05	0.0035081
MENI	0	0	0	0	7.39098e-06
Purine_Pyrimidine_Metabolic_Disorder	0	0	0	0	8.2594e-06
Hereditary_Harartoses	0	0	0	4.21948e-06	2.94979e-05
Stuttering	0	0	0	0	0
Specified_Childhood_Cerebral_Degeneration	0	0	0	0	1.00832e-06
Dwarfism_of_Unknown_Etiology	0	0	0	0	1.27442e-05
Developmental_Delay	0	0	0	0	2.35983e-06
General_Dementia	0	0	0	0	0.000705824
Myeloproliferative_Disease	0	0	0	2.07736e-05	0.0556009
Otosclerosis	0	0	0	4.91046e-06	0.000770789
Pancreatic_Disease	0	0	0	0	0.000208115
Cystic_Fibrosis	0	0	0	0	0.000116221
Cushings_Syndrome	0	0	0	0	0
Disorders_of_Fatty_Acid_Oxidation	0	0	0	0	7.32315e-05
Ovarian_Cancer	0	0	0	0	1.86797e-05
Non-Specific_Prostate_Disease	0	0	0	0	1.27513e-06
Choroidal_Disorders	0	0	0	7.58047e-06	3.11742e-05
Acquired_Hemolytic_Anemias	0	0	0	0	1.85446e-05
Hereditary_Spastic_Paraplegia	0	0	0	0	5.20958e-05
Radiation_Sensitivity	0	0	0	0	1.59091e-05
Intestinal_Cancer	0	0	0	0	1.77679e-06
Acne	0	0	0	0	0.000973795
Female_Genital_Cancer	0	0	0	3.99183e-06	6.30059e-05
Dermatitis_Herpetiformis	0	0	0	6.1318e-06	5.28801e-05
Carcinoid_Syndrome	0	0	0	0	2.33807e-05
Parathyroid_Disorder	0	0	0	0	0.00010024
Ellis_Van_Creveld_Syndrome	0	0	0	0	7.51535e-07
Porphyrin_Metabolic_Disorder	0	0	0	0	0.0018017
Varicose_Veins	0	0	0	8.18495e-06	9.73106e-05
Hereditary_Polycythemia_Vera	0	0	0	0	0.00139413
Hepatobiliary_Congenital_Anomaly	0	0	0	0	2.8233e-05
Mucopolysaccharidosis	0	0	0	0	5.19028e-06
Viral_Hepatitis_A	0	0	0	4.48874e-06	5.35482e-05
Non-Specific_Genitourinary_Congenital_Anomaly	0	0	0	2.40835e-05	0.000170948
Chronic_Liver_Disease	0	0	0	6.34174e-05	0.000615452
Benign_Thyroid_Neoplasm	0	0	0	0	3.07337e-06
Dissociative_Disorder	0	0	0	0	3.03012e-07
Mycobacterial_Disease	0	0	0	0	2.07611e-05
Non-Specific_Humoral_Deficiency	0	0	0	0	0.000104299
Goiter	0	0	0	8.02417e-05	0.000596889
Erythematous_Disorder	0	0	0	0	1.02569e-05
Kawasaki_Disease	0	0	0	0	5.36545e-05
Secondary_Malignant_Neoplasm	0	0	0	0	0.00036532
Unspecified_Middle_Ear_Mastoid_Diseases	0	0	0	0	4.29528e-05
Unspecified_Diabetes_Mellitus	0	0	0	0	0.000319087
Brain_Cancer	0	0	0	0	6.65076e-06
Spinal_Muscular_Atrophy	0	0	0	0	0.00360298
Non-Specific_Neurologic_Congenital_Anomaly	0	0	0	0	0.000456404
Cataract	0	0	0	0.000569186	0.0359717
Hyper_IgM_Immunodeficiency	0	0	0	0	0.000106362
Dejerine_Sottas_Disease	0	0	0	0	0
Personality_Disorder	0	0	0	0	5.7093e-05
Metabolic_Syndrome_X	0	0	0	1.78632e-05	0.000558789
Congenital_Nail_Anomaly	0	0	0	0	2.10222e-05
Epilepsy_Related_Disorders	0	0	0	1.98662e-05	0.00143484
Menstrual_Disorder	0	0	0	2.43558e-05	0.00288386
Disease_of_the_Male_Reproductive_Organs	0	0	0	0	0.000355935
Aromatic_Amino_Acid_Metabolism_Disorder	0	0	0	1.6178e-06	1.83594e-05
Aplastic_Anemia	0	0	0	0	1.91499e-05
Multiple_Epiphyseal_Dysplasia	0	0	0	6.26306e-07	7.60994e-06
Cerebral_Lipidoses	0	0	0	0	3.28488e-06
Balanced_Translocation	0	0	0	2.98403e-07	2.56671e-05
Myotonia_Congenita	0	0	0	0	0.000248762
Tympanic_Membrane_Disorders	0	0	0	6.51507e-06	0.00120598
Alpha_1_Antitrypsin_Deficiency	0	0	0	0	0.00777405
Hereditary_Hemochromatosis	0	0	0	0	2.71838e-05
Esophageal_Cancer	0	0	0	0	4.24539e-06
Vitamin_Toxicity	0	0	0	4.52995e-06	2.76991e-05
Arterial_Embolism_Thrombosis	0	0	0	1.26073e-05	0.00101995
Alzheimers_Disease	0	0	0	0	0.000322117
Unspecified_Childhood_Cerebral_Degeneration	0	0	0	0	4.03328e-06
Hodgkins_Disease	0	0	0	0	0
Benign_Uterine_Neoplasm	0	0	0	7.59375e-05	0.000856995
Hereditary_Hemorrhagic_Telangiectasia	0	0	0	0	0
Myocardial_Infarction	0	0	0	0	0.000107833
Thyroiditis	0	0	0	1.0395e-05	0.000120943
Polycystic_Liver_Disease	0	0	0	0	1.98893e-05
Hereditary_Elliptocytosis	0	0	0	0	8.70374e-06
Arterial_Dissection	0	0	0	0	3.09459e-06
Colorectal_Cancer	0	0	0	0	4.92465e-05
Wiskott.Alrich_Syndrome	0	0	0	0	1.17991e-06
Protozoan_Infection	0	0	0	1.09947e-05	9.94123e-05
Sexual_Dysfunction	0	0	0	1.3915e-05	6.29525e-05
Benign_Male_Genital_Neoplasm	0	0	0	0	6.41399e-06
Autoimmune_Polyglandular_Disorder	0	0	0	0	1.05111e-05
Leukodystropy	0	0	0	0	0
Unspecified_Hepatitis	0	0	0	0	2.83129e-05
Benign_Ovarian_Neoplasm	0	0	0	0	5.05073e-05
Unspecified_Amyloidosis	0	0	0	0	3.56787e-05
Other_Inherited_Myotonias	0	0	0	0	0.000224975
Congenital_Hypogammaglobulinemia	0	0	0	0	1.17074e-06
Hereditary_Progessive_Muscular_Dystrophy	0	0	0	0	0.0071767
Other_Lymphoid_Histiocytic_Cancers	0	0	0	0	0.00396268
Disorders_of_Mitochondrial_Metabolism	0	0	0	0	0.00130722
Pituitary_Disorder	0	0	0	0	0.000373078
Male_Genital_Cancer	0	0	0	0	7.76697e-06
Autoimmune_Lymphoproliferative_Syndrome	0	0	0	1.62805e-06	2.36244e-05
Turners_Syndrome	0	0	0	0	0.0004081
Chronic_Venous_Hypertension	0	0	0	5.75941e-06	5.7952e-05
Parkinsons_Disease	0	0	0	0	0.0280301
Benign_Digestive_Neoplasm	0	0	0	8.50062e-05	0.000568599
Type_I_Diabetes_Mellitus	0	0	0	0	6.88684e-07
Cerebral_Cysts	0	0	0	0	0
Cardiomyopathy	0	0	0	0	1.81583e-05
Optic_Chiasm_Disorder	0	0	0	0	4.05271e-06
Hyperalimentation	0	0	0	0	3.42829e-05
Optic_Neuritis_Neuropathy	0	0	0	9.63468e-06	0.00670401
Kidney_Infection	0	0	0	3.55776e-05	0.000374475
Schizophrenia_Related_Psychosis	0	0	0	0	0.000588859
Hypotony_of_the_Eye	0	0	0	0	5.66052e-06
Pataus_Syndrome	0	0	0	0	3.03318e-06
Refsums_Disease	0	0	0	0	2.15178e-05
Glucocorticoid_Remediable_Aldosteronism	0	0	0	0	9.43038e-06
Polyclonal_Hypergammaglobulinemia	0	0	0	0	0
Eating_Disorder	0	0	0	0	6.56976e-06
Familial_Mediterranean_Fever	0	0	0	0	5.94909e-05
Galactosemia	0	0	0	0	7.64429e-06
Severe_Combined_Immunodeficiency	0	0	0	0	3.57565e-05
Non-Specific_Congenital_Integumentary_Anomaly	0	0	0	5.31838e-06	2.66114e-05
Addisons_Disease	0	0	0	3.31447e-06	0.000824805
Medullary_Cystic_Kidney_Disease	0	0	0	0	1.64263e-05
Spinal_Stenosis	0	0	0	0.000362267	0.00306517
Cervical_Cancer	0	0	0	0	9.1239e-05
Impulse_Control_Disorder	0	0	0	0	3.12482e-06
Encephalitis	0	0	0	5.41459e-06	0.00334535
Type_II_Diabetes_Mellitus	0	0	0	1.05431e-06	0.00118917
Erythromelalgia	0	0	0	2.79701e-06	0.000358129
Unspecified_Polyglandular_Disorder	0	0	0	4.5059e-06	2.56671e-05
Unspecified_Encephalopathy	0	0	0	1.48461e-05	0.00446988
Motor_Neuron_Disease	0	0	0	6.17356e-06	0.00930662
Klinefelters_Syndrome	0	0	0	0	0.000348105
Non-Specific_Peritoneal_Disorder	0	0	0	0	2.43398e-05
Septicemia	0	0	0	0	0.000288214
Peroxisomal_Disorders	0	0	0	0	5.80582e-06
Diamond.Blackfan_Anemia	0	0	0	0	6.7951e-06
Deviated_Nasal_Septum	0	0	0	0.000110803	0.000775204
Lymphoid_Leukemia	0	0	0	0	6.60126e-06
Histidinemia	0	0	0	0	6.70012e-06
Unspecified_Immune_Deficiency	0	0	0	0	0.000212779
Sarcoidosis	0	0	0	8.47193e-06	0.000186407
Disorders_of_Straight_Chain_Amino_Acid_Metabolism	0	0	0	0	1.51596e-05
Hirschsprungs_Disease	0	0	0	0	7.07949e-06
Primary_Carnitine_Deficiency	0	0	0	0	5.88071e-05
Unspecified_Behavioral_Development_Disorder	0	0	0	0	2.4494e-05
Escherichia_Coli_Infection	0	0	0	5.59325e-06	9.37737e-05
Secondary_Hereditary_Retinal_Dystrophy	0	0	0	3.02782e-06	2.2381e-05
Malnutrition	0	0	0	0	0.000302416
Paritial_Androgen_Insensitivity_Syndrome	0	0	0	0	4.67913e-06
G6PD	0	0	0	3.44066e-06	5.23186e-05
Bipolar_Disorder	0	0	0	0	0
PTSD	0	0	0	0	7.8195e-05
Pubertal_Dysfunction	0	0	0	0	3.97829e-06
Congenital_Ectodermal_Dysplasia	0	0	0	0	1.01924e-05
Chronic_Tonsillitis_Adenoiditis	0	0	0	0	8.5875e-05
Thyrotoxicosis	0	0	0	2.50921e-05	9.7807e-05
CNS_Cancer	0	0	0	3.74546e-06	0.000259581
Globe_Disorders	0	0	0	1.18873e-07	1.55664e-05
OCD	0	0	0	0	0.0183321
Aniridia	0	0	0	0	1.08562e-05
Nephrotic_Syndrome	0	0	0	0	1.42948e-05
Bartters_Syndrome	0	0	0	0	1.98354e-06
Digeorges_Syndrome	0	0	0	0	2.57883e-06
Non-Specific_Chromosomal_Anomaly	0	0	0	0	1.44737e-05
Hereditary_Color_Blindness	0	0	0	0	7.46035e-06
Megaloblastic_Anemia	0	0	0	6.34585e-06	0.000140275
Genetic_Anomolies_of_Leukocytes	0	0	0	1.72517e-06	1.79967e-05
IgM_Immunodeficiency	0	0	0	0	4.1297e-05
Anophthalmia_Mircopthalmia	0	0	0	0	8.48734e-06
Dopa_Responsive_Dystonia	0	0	0	2.53057e-06	0.00248554
Glaucoma	0	0	0	0.000173913	0.0289782
Hereditary_Night_Blindness	0	0	0	0	7.26219e-07
Phosphorus_Metabolism_Disorder	0	0	0	0	2.29969e-05
Papilledema	0	0	0	0	0.000221914
Hereditary_Face_Skull_Anomalies	0	0	0	0	0
Primary_Hereditary_Retinal_Dystrophy	0	0	0	5.25482e-06	3.73594e-05
Speech_Language_Disorder	0	0	0	0	4.36568e-05
Amino_Acid_Transport_Disorder	0	0	0	0	0
Hernia	0	0	0	0.000421954	0.0030714
Chronic_Glomerulonephritis	0	0	0	0	1.17293e-05
Schwartz.Jampel_Syndrome	0	0	0	0	8.70873e-05
Smith.Magenis_Syndrome	0	0	0	0	1.88786e-05
Benign_Intrathoracic_Neoplasm	0	0	0	0	0.00100968
Unspecified_Childhood_Psychoses	0	0	0	0	3.66577e-07
Downs_Syndrome	0	0	0	0	0
Pancytopenia	0	0	0	0	0
Lipoprotein_Deficiency	0	0	0	1.28712e-05	0.000135538
Hereditary_Spherocytosis	0	0	0	0	0
Congenital_Hypothyroidism	0	0	0	0	1.72456e-05
Hyperchylomicronemia	0	0	0	0	0.000709499
Eye_Cancer	0	0	0	0	7.35867e-06
Pagets_Disease	0	0	0	0	0
Male_Breast_Cancer	0	0	0	0	1.24339e-05
Nezelofs_Syndrome	0	0	0	0	2.13413e-07
Meningitis	0	0	0	0	0.00161766
MENIIB	0	0	0	0	4.31795e-07
Asthma	0	0	0	0	0
Non-Specific_Nephropathy	0	0	0	4.03378e-05	0.00043218
Osteopoikilosis	0	0	0	0	1.2247e-05
Hepatobiliary_Cancer	0	0	0	0	1.62589e-05
Acute_Glomerulonephritis	0	0	0	0	2.37822e-05
Kidney_Cancer	0	0	0	0	3.90183e-07
Hereditary_Lymphadema	0	0	0	0	0
Benign_Prostatic_Hyperplasia	0	0	0	0	7.89642e-05
General_Thrombocytopenia	0	0	0	2.2737e-05	0.00068857
Breast_Cancer	0	0	0	1.2109e-05	0.0885669
Growth_Hormone_Deficiency	0	0	0	0	1.6877e-05
Glycogenosis	0	0	0	0	0
Alveolar_Disease	0	0	0	0	8.19055e-05
Hereditary_Dental_Anomaly	0	0	0	4.51205e-06	2.54706e-05
Celiac_Disease	0	0	0	0	0
Conduct_Disorder	0	0	0	0	8.49365e-07
Multiple_Sclerosis_Other_Demyelinating_Disease	0	0	0	8.21721e-06	0.11827
Helicobacter_Pylori_Infection	0	0	0	0	8.10872e-05
ADHD	0	0	0	0	5.50698e-05

## Sheet: 6_Lung
Disease_name	Minimum	1st_quartile	Median	3rd_quartile	Maximum
Emphysema_COPD	0.00285913	0.421605	0.522347	0.543631	0.835526
Non-Specific_Pulmonary_Disorder	0.0116804	0.0802534	0.118326	0.12302	0.236676
Pneumonia	0.00413531	0.0490128	0.0795028	0.0833388	0.155801
Acute_Bronchitis	0	0.028162	0.0359953	0.0385512	0.0457022
Non-Specific_Cardiovascular_Disease	0	0.0162062	0.0180237	0.0312341	0.0732372
General_Hypertension	0	0.0031539	0.0149193	0.0184633	0.137721
Pleuritis	0.000141274	0.009917	0.0114226	0.0124348	0.0585944
Electrolyte_Acid_Base_Balance_Disorder	0	0.00796502	0.00904974	0.00962963	0.0625672
Substance_Abuse	0	0.00588317	0.00895797	0.0175387	0.0297522
Cataract	0	0.00715171	0.00824176	0.00913437	0.0225708
Pulmonary_Heart_Disease	0	0.00536657	0.00728562	0.0120468	0.0253222
Alveolar_Disease	0	0.00364648	0.00581331	0.00612661	0.00935463
Atherosclerosis	0	0.00451559	0.00514437	0.00957057	0.114267
Cardiac_Dysrhythmia	0	0.00454026	0.00512059	0.00868822	0.15515
Fungal_Infection	0	0.00432412	0.00494654	0.00608952	0.013679
Osteoporosis	0	0.00284724	0.00403417	0.004386	0.0057021
Septicemia	0	0.00258575	0.00392175	0.00423018	0.0357537
Non-Specific_Pain	0	0	0.00378153	0.00532811	0.00852154
Unspecified_White_Blood_Cell_Disease	0	0.00226935	0.00350813	0.00375181	0.0407908
Non-Specific_Anemia	0	0.00239588	0.00298742	0.00358317	0.0267713
Cerebrovascular_Disease	0	0.00224984	0.00291503	0.00380291	0.0137557
Non-Rheumatic_Heart_Disease	0	0.00259838	0.00291026	0.00446108	0.0295708
Non-Specific_Acquired_Musculoskeletal_Abnormality	0	0.00244943	0.00270068	0.00298979	0.00875658
Esophageal_Disease	0	0.00180175	0.00264065	0.00314984	0.00713334
Non-Specific_Gastrointestinal_Disorder	0	0.00223482	0.00259	0.00322301	0.0220259
Peripheral_Vascular_Disease	0	0.00187735	0.0022718	0.00307386	0.00910418
Functional_Digestive_Disorder	0	0.00189725	0.00216689	0.00239397	0.0310974
UTI	0	0.00161534	0.00212577	0.00256633	0.0337955
Anxiety_Phobic_Disorder	0	0.00148645	0.00205428	0.00251562	0.00378573
Benign_Colon_Neoplasm	0	0.00182784	0.00204757	0.0022276	0.00451798
Cellulitis	0	0.00176283	0.00202614	0.00253127	0.0423119
Osteoarthritis	0	0.000950269	0.00199865	0.00254408	0.00646542
Acute_Renal_Failure	0	0.00170607	0.00197855	0.00244616	0.0219721
Non-Specific_Joint_Disorder	0	0	0.00178083	0.00251237	0.00546729
Hypotension	0	0.00160145	0.00177389	0.00227424	0.0133474
Non-Specific_Osteopathy	0	0.00124088	0.00174014	0.00192484	0.00324524
Non-Specified_Cardiac_Ischemia	0	0.00141566	0.00168129	0.00295872	0.0292136
Hernia	0	0.0014575	0.00165948	0.0019008	0.00382555
Diverticulosis_Diverticulitis	0	0.00135418	0.00159459	0.00182124	0.00411938
Upper_Respiratory_Inflammation	0	0.000966427	0.00156464	0.00184454	0.00376321
General_Bacterial_Infection	0	0.000860983	0.00138812	0.00153597	0.00827608
Aneurysm	0	0.000874606	0.00123535	0.00166091	0.00672802
Acute_Upper_Respiratory_Infection	0	0.000608937	0.00118214	0.00154232	0.00275353
Type_II_Diabetes_Mellitus	0	0.000486549	0.00116292	0.00143196	0.00234362
General_Spondylosis_Spine_Disorder	0	0	0.00114928	0.00145188	0.00227748
Depression	0	0.000590239	0.00110595	0.00138618	0.00239067
Malnutrition	0	0.000678378	0.0010972	0.00130883	0.0441223
Herpes_Zoster	0	0.000930967	0.00107537	0.00115812	0.00152884
Mycobacterial_Disease	0	0.000590369	0.00102815	0.00114935	0.00229086
Influenza	0	0.000641886	0.00102036	0.00112819	0.00367098
Non-Specific_Urinary_Disorder	0	0.000720783	0.00100516	0.00150089	0.00503907
Sleep_Apnea	0	0.000857155	0.000986029	0.00123318	0.220818
Unspecified_Cancer	0	0.000809986	0.000985644	0.00114335	0.00498341
Biliary_Tract_Disease	0	0.000695116	0.000931952	0.0011587	0.0179279
Unspecified_Encephalopathy	0	0.000749218	0.000889365	0.00105372	0.0198169
Gastrointestinal_Infection	0	0.000694827	0.000866901	0.000961275	0.011131
Non-Specific_Arthritis	0	0.000645598	0.000807237	0.00098621	0.00261924
Myocardial_Infarction	0	0.000659935	0.000775144	0.00147523	0.016499
Extrapyramidal_Abnormal_Movement_Disorders	0	0.000553354	0.000710475	0.000878221	0.00262055
Benign_Intrathoracic_Neoplasm	0	0.00049351	0.000690712	0.000774226	0.00181196
Chronic_Sinusitis	0	0.00044596	0.000688207	0.000795876	0.00154494
Non-Specific_Skin_Disorder	0	0.000465741	0.000686098	0.00104875	0.0342596
Gastritis_Duodenitis	0	0.000495298	0.000645317	0.000881643	0.00379686
Carditis	0	0.000536282	0.000619956	0.00132406	0.029109
Pulmonary_Embolism_Infarction	0	0.000520159	0.000614654	0.000723519	0.0247312
Behcets_Syndrome	0	0.000413249	0.000607614	0.000690148	0.00127165
Staphylococcus_Aureus_Infection	0	0.000459537	0.00059843	0.000754067	0.0111593
Rheumatic_Heart_Disease	0	0.000499878	0.000561463	0.00077577	0.00609528
Acquired_Hypothyroidism	0	9.66315e-08	0.000530919	0.000635596	0.0168324
Muscle_Ligament_Disorder	0	0	0.000521426	0.00106913	0.00607488
Deep_Vein_Thrombosis	0	0.000413125	0.000502225	0.000712068	0.0385678
Cardiac_Conduction_Disorder	0	0.000419289	0.000484586	0.000712915	0.00695155
Tuberculosis	0	0.000265499	0.000478668	0.000744785	0.00191429
Unspecified_Neuropathy	0	0.0003784	0.000478346	0.000567265	0.00249119
Unspecified_Neuropsychiatric_Disorder	0	0.000400535	0.000474221	0.000562429	0.00718453
Benign_Prostatic_Hyperplasia	0	0.000377497	0.000470727	0.000741563	0.0017892
Larynx_Vocal_Chord_Disorders	0	0.000302476	0.000456952	0.000701444	0.0311798
Respiratory_Congenital_Anomaly	0	0.000267703	0.000428464	0.00057416	0.00330395
Lung_Cancer	0	0.000275144	0.000411343	0.00053194	0.0551203
Vascular_Insufficiency	0	0.000334801	0.000401267	0.000576031	0.0108835
Acquired_Other_Myopathies	0	0.000299086	0.000394001	0.000490114	0.00480742
Schizophrenia_Related_Psychosis	0	0.000295463	0.000389632	0.000473077	0.00201052
Secondary_Diabetes_Mellitus	0	0.000259126	0.000373136	0.000422993	0.00155311
Myeloproliferative_Disease	0	0.000292006	0.000359098	0.00043732	0.000847149
Pancreatic_Disease	0	0.000278501	0.000354801	0.000461598	0.0615712
Gastrointestinal_Ulcer	0	0.000280622	0.000351906	0.000456441	0.00197772
General_Cerebral_Degeneration	0	0.00031414	0.000348483	0.000397906	0.00147141
Non-Specific_Liver_Disease	0	0.000285315	0.00034696	0.000413265	0.0136183
External_Ear_Disorders	0	0.000307871	0.000344587	0.000413412	0.000529237
Non-Specific_Nephropathy	0	0.000265678	0.000336896	0.000400228	0.00128374
Phlebitis_Thrombophlebitis	0	0.000276359	0.00032762	0.000463575	0.0117185
General_Thrombocytopenia	0	0.000253799	0.000314865	0.00038383	0.0158625
Other_Corticoadrenal_Disorder	0	0.000228554	0.000262558	0.000310176	0.00170606
Pernicious_or_B12_Deficiency_Anemia	0	0.00019682	0.000258669	0.000330342	0.00104059
Macular_Degeneration	0	0.000155502	0.000247408	0.000372535	0.00102343
Hearing_Loss	0	1.39368e-05	0.000245862	0.000385661	0.00108768
Breast_Disorder	0	0	0.000242225	0.00047052	0.0092465
Non-Specific_Metabolic_Disorder	0	0.000186092	0.000238953	0.000286926	0.00827146
Chronic_Kidney_Disease	0	0.000154382	0.000229901	0.000412045	0.00176326
Esophagitis	0	0.000169937	0.000220951	0.000267543	0.00065924
Addisons_Disease	0	0.000133074	0.000199642	0.00026164	0.0115777
Cardiomyopathy	0	0.000150018	0.000190267	0.00048716	0.0210504
Bladder_Disorder	0	0.000134247	0.000188899	0.000222321	0.024394
Oral_Soft_Tissue_Disease	0	0.000135718	0.000181221	0.000212445	0.000460563
Keratosis	0	0	0.000179131	0.000356638	0.00081276
Other_Infectious_Diseases	0	0.000138105	0.000167958	0.000197069	0.00211787
Spinal_Stenosis	0	0	0.000164842	0.000276379	0.000569609
Osteomyelitis	0	0.000113849	0.000153424	0.000191336	0.0199749
Brain_Damage	0	0.000111085	0.000151529	0.000190283	0.0170811
Abnormal_Spine_Curvature	0	8.55064e-05	0.000151373	0.000185379	0.00663436
Chronic_Upper_Respiratory_Infection	0	0	0.00014344	0.000210305	0.000401883
General_Dementia	0	0.000104703	0.000137013	0.000202047	0.00521714
Unspecified_Plasma_Protein_Metabolism_Disorder	0	0.000108384	0.000131798	0.00015107	0.00120117
Streptococcal_Infection	0	0.000106705	0.000126419	0.000147398	0.00351564
Non-Specific_Eye_Disorders	0	5.79007e-05	0.000122884	0.000181204	0.000362777
Cardiac_Congenital_Anomaly	0	8.7395e-05	0.000119975	0.000219307	0.00432094
Arterial_Embolism_Thrombosis	0	8.67071e-05	0.000117073	0.000200238	0.00128058
Thyrotoxicosis	0	9.00116e-05	0.000113852	0.000137197	0.000332069
Pituitary_Disorder	0	7.29638e-05	0.000110209	0.000141503	0.00101187
Vasculitis	0	7.9122e-05	0.000108461	0.000129372	0.0102981
General_Viral_Infection	0	0	0.000108073	0.000185016	0.00195061
Escherichia_Coli_Infection	0	8.48475e-05	0.000107463	0.000130482	0.00177294
Salivary_Gland_Disease	0	6.98029e-05	0.000104529	0.000126299	0.000343844
Sarcoidosis	0	4.4972e-05	9.83369e-05	0.000188332	0.0269353
Glaucoma	0	0	9.66782e-05	0.000187088	0.000830029
Polymorphonuclear_Neutrophils_Disorders	0	6.38864e-05	9.51239e-05	0.000112229	0.00030558
Benign_Oropharyngeal_Neoplasm	0	6.76234e-05	9.24493e-05	0.000117686	0.000256334
Rheumatoid_Arthritis_Related_Conditions	0	0	9.07248e-05	0.000129472	0.0926755
Non-Specific_Genitourinary_Congenital_Anomaly	0	7.41329e-05	9.04488e-05	0.000109758	0.000404002
Urinary_Calculus	0	0	8.96071e-05	0.000137438	0.000919009
Benign_Endocrine_Neoplasm	0	6.88282e-05	8.69999e-05	0.000104883	0.000147498
Epilepsy_Related_Disorders	0	5.48151e-05	8.68597e-05	0.000123887	0.0138962
Unspecified_Autoimmune_Disease	0	5.36871e-05	8.44327e-05	0.000115849	0.00243536
Non-Specific_Humoral_Deficiency	0	5.30363e-05	8.18723e-05	0.000102952	0.00031484
Non-Specific_Sugar_Metabolism_Disorder	0	4.10281e-05	8.00239e-05	0.000105998	0.00231182
Unspecified_Hyperlipidemia	0	0	7.74811e-05	0.00170008	0.0107588
Ear_Infection	0	0	7.74164e-05	0.00019399	0.000808976
Unspecified_Hematological_Disorder	0	5.80806e-05	7.68556e-05	9.89823e-05	0.00150448
Inflammatory_Toxic_Neuropathy	0	4.99518e-05	7.59439e-05	9.756e-05	0.00092951
Alzheimers_Disease	0	5.53244e-05	7.18845e-05	0.000107418	0.00334104
Eyelid_Disorders	0	4.07588e-05	7.16309e-05	9.7067e-05	0.00267789
Non-Specific_Dental_Disorder	0	4.57909e-05	7.05868e-05	0.000107523	0.000790075
Purpura_Other_Hemorrhagic_Conditions	0	4.98593e-05	7.02888e-05	0.00012335	0.000917191
Tongue_Disease	0	4.74639e-05	6.98793e-05	8.30751e-05	0.000205601
Phosphorus_Metabolism_Disorder	0	4.90964e-05	6.96333e-05	8.06842e-05	0.00111777
Non-Melanoma_Skin_Cancer	0	0	6.84185e-05	0.000214382	0.000760393
Kidney_Infection	0	3.01637e-05	6.62685e-05	0.000103914	0.00305067
Spleen_Disease	0	5.6839e-05	6.61489e-05	7.96298e-05	0.000924295
Non-Specific_Immune.Related_Skin_Disorder	0	0	6.50294e-05	0.000109469	0.00146942
Non-Specific_Peritoneal_Disorder	0	4.54839e-05	6.11507e-05	7.73774e-05	0.00229533
Non-Specific_Gingival_Peridontal_Disorder	0	4.2245e-05	5.91071e-05	8.57897e-05	0.000419609
Eye_Infection	0	0	5.63309e-05	0.000124028	0.000322875
Alpha_1_Antitrypsin_Deficiency	0	2.4213e-05	5.61234e-05	0.00421639	0.0195673
Conjunctival_Disorders	0	0	5.56829e-05	8.18326e-05	0.000174452
Skin_Infection	0	0	5.40292e-05	8.20421e-05	0.00284818
Peritonitis_Retroperitoneal_Infection	0	2.614e-05	5.30857e-05	7.78749e-05	0.0127425
Vascular_Congenital_Anomaly	0	3.77503e-05	5.30615e-05	9.86975e-05	0.000488616
Acquired_Coagulation_Defect	0	0	5.22716e-05	0.000136587	0.00139743
Unspecified_Immune_Disorder	0	2.54295e-05	4.80748e-05	7.14906e-05	0.000759599
Gout_Related_Crystal_Arthropathies	0	0	4.79635e-05	0.000189727	0.00103498
Psoriasis_Related_Disorders	0	0	4.51204e-05	7.05939e-05	0.000199047
Hyperalimentation	0	3.0384e-05	4.50781e-05	6.55395e-05	0.000446071
Sleep_Disorder	0	0	4.2077e-05	7.50417e-05	0.00347147
Oro_Naso_Pharyngeal_Cancer	0	3.13523e-05	4.17724e-05	5.52307e-05	0.0147344
Unspecified_Benign_Neoplasm	0	2.65528e-05	4.15568e-05	5.32634e-05	0.000335574
Unspecified_Congenital_Anomaly	0	2.16271e-05	3.99654e-05	6.11118e-05	0.000824097
Goiter	0	0	3.99272e-05	8.35059e-05	0.000470468
General_Paralysis	0	2.78554e-05	3.96801e-05	5.16482e-05	0.0661697
Non-Specific_Digestive_Congenital_Anomaly	0	2.47528e-05	3.78165e-05	4.87407e-05	0.000102699
Cystic_Fibrosis	0	2.37999e-05	3.65472e-05	5.34461e-05	0.0145322
Ocular_Musculoskeletal_Disorder	0	0	3.48875e-05	7.45981e-05	0.00172002
Lymphatic_Disorder	0	0	3.44065e-05	9.8802e-05	0.00197204
Mood_Disorder	0	1.87774e-05	3.39997e-05	5.87643e-05	0.000491434
Infestation	0	1.99928e-05	3.20215e-05	4.10993e-05	7.91889e-05
Non-Specific_Congenital_Musculoskeletal_Anomaly	0	0	3.1867e-05	4.99837e-05	0.00109628
Spinal_Chord_Degeneration	0	2.20878e-05	3.08961e-05	3.83965e-05	0.00491812
Radiation_Sensitivity	0	2.0062e-05	3.07016e-05	4.64015e-05	0.000260661
Genetic_Anomolies_of_Leukocytes	0	2.12081e-05	2.8102e-05	3.31606e-05	0.000206718
Neonatal_Disease	0	1.65282e-05	2.79609e-05	3.73004e-05	0.0910362
Colorectal_Cancer	0	0	2.73743e-05	4.13269e-05	0.0251969
Nephrotic_Syndrome	0	1.64614e-05	2.48935e-05	3.26924e-05	0.000146782
Secondary_Malignant_Neoplasm	0	1.24123e-05	2.40674e-05	3.64342e-05	0.00988762
Unspecified_Immune_Deficiency	0	0	2.36981e-05	5.19409e-05	0.000515763
Chronic_Liver_Disease	0	0	2.33164e-05	8.70554e-05	0.0355469
Circulating_Enzyme_Deficiency	0	5.88946e-06	2.11359e-05	0.00111588	0.00635383
Parasitic_Infection	0	1.26308e-05	2.06203e-05	2.60412e-05	0.00014189
Parkinsons_Disease	0	5.92965e-06	2.02484e-05	2.84693e-05	0.000150232
Degenerative_Dementia	0	1.36035e-05	1.97136e-05	2.38965e-05	0.000600209
Hemiplegia	0	8.96526e-08	1.87543e-05	2.63312e-05	0.0023383
Meningitis	0	4.66043e-06	1.86329e-05	3.05643e-05	0.00466222
Poliomyelitis	0	1.19113e-05	1.75413e-05	2.67342e-05	0.00255168
Intellectual_Disability	0	0	1.69571e-05	2.9988e-05	0.00948467
Pancytopenia	0	7.40859e-06	1.68678e-05	2.64153e-05	0.00209779
Hereditary_Corneal_Dystrophy	0	0	1.68399e-05	3.41141e-05	6.86331e-05
Hepatobiliary_Congenital_Anomaly	0	1.05213e-05	1.45148e-05	1.96252e-05	0.000619973
Orbit_Disorders	0	0	1.35953e-05	2.02781e-05	4.89384e-05
Aplastic_Anemia	0	0	1.34227e-05	2.0741e-05	0.000524069
Disorders_of_Straight_Chain_Amino_Acid_Metabolism	0	6.63718e-06	1.33352e-05	1.97818e-05	0.00014365
Hereditary_Polycythemia_Vera	0	8.60483e-06	1.32454e-05	1.88528e-05	4.79292e-05
Non-Hodgkins_Lymphoma	0	0	1.25875e-05	2.77587e-05	0.0271855
Non-Specific_Prostate_Disease	0	0	1.23881e-05	3.82921e-05	0.000119918
Long_QT_Syndrome	0	3.95483e-06	1.21048e-05	2.50182e-05	0.000212834
Paranoia	0	5.59133e-06	1.18091e-05	1.71517e-05	7.83506e-05
Connective_Tissue_Infection	0	0	1.1516e-05	2.27178e-05	0.00164641
Spirochetal_Infection	0	0	1.06222e-05	1.95666e-05	0.000148006
Intrathoracic_Organ_Cancer	0	7.13178e-06	1.01123e-05	1.47936e-05	0.000442864
Encephalitis	0	2.00626e-06	8.30849e-06	1.55591e-05	0.00531127
Myoneural_Disorders	0	1.56575e-07	7.91136e-06	1.46562e-05	0.000710906
Osteopetrosis	0	3.58739e-06	7.5978e-06	1.20276e-05	2.04087e-05
Respiratory_System_Cancer	0	4.0715e-06	7.11841e-06	1.17224e-05	0.00036777
CNS_Cancer	0	0	6.95156e-06	1.4208e-05	0.000449258
Dermatomyositis_Polymyositis	0	0	5.74918e-06	1.34316e-05	0.000137438
IgM_Immunodeficiency	0	0	4.70339e-06	7.02463e-06	1.70071e-05
Psychogenic_Somatoform_Disorder	0	0	3.81752e-06	2.97846e-05	0.000647127
Disorders_of_Iris_Ciliary_Body	0	0	2.85727e-06	1.04516e-05	2.55451e-05
CNS_Infection	0	0	2.31242e-06	9.11585e-06	0.00710689
Bladder_Cancer	0	0	2.29597e-06	1.37495e-05	4.02413e-05
Vitreous_Body_Disorder	0	0	2.13353e-06	0.000103965	0.000339195
Unspecified_Cerebellar_Disease	0	0	1.70127e-06	7.41248e-06	0.000309981
Chronic_Venous_Hypertension	0	0	9.42403e-07	1.55859e-05	0.000199334
Disorders_of_Urea_Cycle_Metabolism	0	0	3.67289e-07	6.0128e-06	0.000254483
Visual_Pathway_Cortex_Disorder	0	0	0	0	0.000839218
IgA_Immunodeficiency	0	0	0	0	4.24099e-05
Hereditary_Breast_Cancer	0	0	0	0	0.000127116
Pure_Hyperglyceridemia	0	0	0	0	2.29678e-05
Congenital_Hair_Anomaly	0	0	0	0	5.55672e-06
Congenital_Neutropenia	0	0	0	0	3.3026e-05
Huntingtons_Chorea	0	0	0	0	0.00025939
Non-Specific_Autosomal_Abnormality	0	0	0	0	4.91434e-05
Lupus_Erythematosus	0	0	0	0	0.0146479
Septic_Arthritis	0	0	0	6.50261e-06	0.0125996
Eustachian_Tube_Disorder	0	0	0	0	2.04149e-06
Corns_Callosites	0	0	0	2.57191e-05	7.21402e-05
Chronic_Progressive_External_Ophthalmoplegia	0	0	0	0	3.14234e-06
Hereditary_Hemoglobin_Disease	0	0	0	0	1.65327e-05
Non-Specific_Nasal_Throat_Disorder	0	0	0	0	1.22319e-06
Common_Variable_Immunodeficiency	0	0	0	0	1.33034e-05
Fasciitis	0	0	0	0	1.06438e-06
Kaposis_Sarcoma	0	0	0	0	1.4869e-05
Branched_Chain_Amino_Acid_Metabolism_Disorder	0	0	0	0	2.35319e-05
Polycystic_Kidney_Disease	0	0	0	0	7.15911e-07
Ulcerative_Colitis	0	0	0	0	0.000341213
Corneal_Disorders	0	0	0	0	8.67516e-05
Neurofibromatosis	0	0	0	0	1.36574e-05
Secondary_Arthropathy	0	0	0	0	4.4177e-05
Myeloid_Leukemia	0	0	0	0	0.0067344
Female_Genital_Congenital_Anomaly	0	0	0	0	1.43219e-06
Mixed_Hyperlipidemia	0	0	0	0	0.00150735
Sideroblastic_Anemia	0	0	0	0	0
Friedreichs_Ataxia	0	0	0	0	0
Tuberous_Sclerosis	0	0	0	0	1.71276e-05
Lipodystrophy	0	0	0	0	5.65621e-05
Velo_Cardio_Facial_Syndrome	0	0	0	0	3.59406e-06
Learning_Disorder	0	0	0	1.2655e-06	0.000491434
Non-Specific_Congenital_Eye_Anomaly	0	0	0	8.35062e-06	2.73149e-05
Gestational_Pregnancy_Related_Disorder	0	0	0	0	4.48991e-05
Alopecia	0	0	0	0	1.57117e-06
Diabetes_Insipidus	0	0	0	0	0.000309981
Varicella_Infection	0	0	0	5.95576e-06	6.49423e-05
Phenyketonuria	0	0	0	0	0.000185043
Hereditary_Thrombocytopenic_Purpura	0	0	0	0	1.73683e-05
Uterine_Cancer	0	0	0	0	1.46775e-05
Adrenogenital_Disorder	0	0	0	0	7.90694e-06
Familial_Adenomatous_Polyposis	0	0	0	0	0
Non-Specific_Thryroid_Disorder	0	0	0	2.8831e-05	0.000148927
Male_Genital_Congenital_Anomaly	0	0	0	0	4.15829e-05
Thymic_Disorders	0	0	0	4.45883e-06	0.000152957
Hereditary_Fructose_Intolerance	0	0	0	0	0.000235319
Optic_Disc_Disorder	0	0	0	0	0.000322747
HIV	0	0	0	0	0.00752943
Atopic_Contact_Dermatitis	0	0	0	0.000176166	0.00130322
Myasthenia_Gravis	0	0	0	0	0.000106384
Congenital_Pigmentary_Anomaly	0	0	0	0	0.000658893
Lipoma	0	0	0	0	0.00011883
Fragile_X_Syndrome	0	0	0	0	4.92466e-06
Childhood_Disintegrative_Disorder	0	0	0	0	1.83441e-05
Marfan_Syndrome	0	0	0	0	0.000267083
Congenital_Breast_Anomaly	0	0	0	0	0.000765111
Prion_Disease	0	0	0	0	5.89426e-05
Hereditary_Muscular_Dystrophy	0	0	0	0	0
Endocrine_Cancer	0	0	0	1.038e-06	2.41646e-05
Tics_Tourettes	0	0	0	0	2.44637e-05
Viral_Hepatitis_B	0	0	0	0	0.000690201
Pancreatic_Cancer	0	0	0	0	0.0113959
Graves_Disease	0	0	0	0	1.97399e-05
Generalized_Digestive_Cancer	0	0	0	0	0.000102699
Hereditary_Blepharophimosis	0	0	0	0	2.09551e-06
Autism	0	0	0	0	4.53631e-05
Hereditary_Sensory_Neuropathy	0	0	0	7.32961e-06	3.21663e-05
Peripheral_Nerve_Disorder	0	0	0	3.90401e-05	0.000453464
Acrocephalosyndactyly	0	0	0	0	2.312e-07
Prader_Willi_Syndrome	0	0	0	0	8.28526e-05
Prostate_Cancer	0	0	0	0	0.0310991
Urethral_Disorder	0	0	0	1.07513e-05	0.000325203
Copper_Metabolism_Disorder	0	0	0	0	0.000152539
Spinocerebellar_Ataxia	0	0	0	0	0.000196574
Pure_Hypercholesterolemia	0	0	0	0	0
Benign_Urinary_Neoplasm	0	0	0	7.69033e-06	3.87761e-05
Klippel_Feil_Syndrome	0	0	0	0	2.87525e-06
Lysosomal_Storage_Disease	0	0	0	0	0.000211787
Complex_Regional_Pain_Syndrome	0	0	0	0	0.000109628
Hereditary_Stomatocytosis	0	0	0	0	3.54758e-06
Melanoma	0	0	0	0	1.88786e-05
Congenital_Aphakia	0	0	0	0	2.43684e-06
Viral_Hepatitis_C	0	0	0	1.61228e-05	0.039904
Anterior_Eye_Anomaly	0	0	0	0	0
Carinoid_Neoplasm	0	0	0	1.853e-06	0.000134178
Lichen	0	0	0	0	1.20537e-05
Thyroid_Cancer	0	0	0	0	1.45775e-06
Stomach_Cancer	0	0	0	2.65795e-06	6.72078e-05
Generalized_Lipidoses	0	0	0	0	1.70184e-05
Carbuncle_Furuncle	0	0	0	3.05168e-05	0.000547315
Neural_Tube_Defect	0	0	0	0	0.00700104
STI	0	0	0	0	0.00044253
Chondrocalcinosis	0	0	0	0	1.83187e-05
Renal_Glycosuria	0	0	0	0	4.36461e-06
Familial_Dysautonomia_Related_Conditions	0	0	0	0	7.18813e-06
Congenital_Anomaly_of_Skull_Neck	0	0	0	0	7.1825e-05
Ruvalcaba.Myhre_Syndrome	0	0	0	0	5.03169e-06
Syndrome_with_Pervasive_Congenital_Anomalies	0	0	0	0	0.000705957
Myotonic_Muscular_Dystrophy	0	0	0	0	0.000547735
Cri.Du.Chat_Syndrome	0	0	0	0	0.000162551
Indeterminate_Sex_Pseudohermaphroditism	0	0	0	0	0
Multiple_Myeloma	0	0	0	1.21684e-06	2.38353e-05
Other_Inherited_Amino_Acid_Metabolic_Disorder	0	0	0	1.37123e-06	2.01268e-05
Benign_Eye_Neoplasm	0	0	0	0	2.90168e-05
Edwards_Syndrome	0	0	0	0	0.000858914
Hyperaldosteronism	0	0	0	0	4.64811e-05
Cyclic_Neutropenia	0	0	0	0	0.000173692
Non-Specific_Leukemia	0	0	0	0	0.00122107
MENIIA	0	0	0	0	3.94217e-07
Rectal_Anal_Disorder	0	0	0	0	0.000481781
Ichthyosis_Congenita	0	0	0	0	0.000400708
Epidermolysis_Bullosa	0	0	0	0	2.69644e-05
MENI	0	0	0	0	7.12934e-07
Purine_Pyrimidine_Metabolic_Disorder	0	0	0	0	3.09609e-05
Hereditary_Harartoses	0	0	0	6.18968e-06	2.56749e-05
Sjogrens_Syndrome	0	0	0	0	0.000325203
Stuttering	0	0	0	0	0
Specified_Childhood_Cerebral_Degeneration	0	0	0	0	0.00623595
Dwarfism_of_Unknown_Etiology	0	0	0	0	0.000771173
Developmental_Delay	0	0	0	0	0.00503909
Otosclerosis	0	0	0	0	8.36996e-06
Cushings_Syndrome	0	0	0	0	0
Disorders_of_Fatty_Acid_Oxidation	0	0	0	0	0.000352979
Ovarian_Cancer	0	0	0	5.2236e-06	0.00130081
Choroidal_Disorders	0	0	0	0	5.1661e-05
Acquired_Hemolytic_Anemias	0	0	0	0	0.000218992
Polyostotic_Fibrous_Dysplasia_of_Bone	0	0	0	0	3.78026e-06
Hereditary_Spastic_Paraplegia	0	0	0	0	0.000657765
Intestinal_Cancer	0	0	0	0	6.8718e-05
Acne	0	0	0	0	0
Female_Genital_Cancer	0	0	0	3.54037e-07	0.000122088
Dermatitis_Herpetiformis	0	0	0	0	0.000325203
Other_Viral_Hepatitis	0	0	0	1.72244e-05	0.00685519
Photodermatitis	0	0	0	0	2.38946e-06
Carcinoid_Syndrome	0	0	0	0	2.20922e-05
Parathyroid_Disorder	0	0	0	0	2.19316e-05
Ellis_Van_Creveld_Syndrome	0	0	0	0	7.18813e-07
Porphyrin_Metabolic_Disorder	0	0	0	0	6.04115e-05
Varicose_Veins	0	0	0	0	0.000650407
Mucopolysaccharidosis	0	0	0	0	5.24733e-05
Herpes_Simplex	0	0	0	0	8.15555e-05
Viral_Hepatitis_A	0	0	0	0	0.000243911
Benign_Thyroid_Neoplasm	0	0	0	0	1.07822e-05
Unspecified_Lipid_Metabolism_Disorder	0	0	0	3.46285e-05	0.000157141
Dissociative_Disorder	0	0	0	0	0
Homocystinuria	0	0	0	0	3.03999e-05
Erythematous_Disorder	0	0	0	0	5.7505e-06
Kawasaki_Disease	0	0	0	0	1.71246e-05
Unspecified_Middle_Ear_Mastoid_Diseases	0	0	0	3.33783e-06	1.263e-05
Unspecified_Diabetes_Mellitus	0	0	0	0	1.35926e-05
Brain_Cancer	0	0	0	0	8.71734e-05
Spinal_Muscular_Atrophy	0	0	0	1.4044e-06	0.000881906
Non-Specific_Neurologic_Congenital_Anomaly	0	0	0	0	0.00767393
Hyper_IgM_Immunodeficiency	0	0	0	0	5.64168e-06
Dejerine_Sottas_Disease	0	0	0	0	0
Personality_Disorder	0	0	0	0	6.04842e-05
Metabolic_Syndrome_X	0	0	0	0	3.52503e-05
Arthropod.Borne_Diseases	0	0	0	0	2.15644e-06
Congenital_Nail_Anomaly	0	0	0	0	1.1766e-05
Menstrual_Disorder	0	0	0	0	0
General_Osteochondropathy	0	0	0	0	6.95097e-07
Disease_of_the_Male_Reproductive_Organs	0	0	0	0	0.000205973
Aromatic_Amino_Acid_Metabolism_Disorder	0	0	0	0	8.66737e-06
Cranial_Nerve_Disorder	0	0	0	0	0.000124749
Autonomic_System_Disorder	0	0	0	6.62197e-06	0.00204134
Multiple_Epiphyseal_Dysplasia	0	0	0	0	9.78549e-06
Cerebral_Lipidoses	0	0	0	0	2.15644e-05
Balanced_Translocation	0	0	0	0	4.82483e-07
Myotonia_Congenita	0	0	0	0	8.76951e-05
Benign_Breast_Neoplasm	0	0	0	0	0.00878049
Unspecified_Endocrine_Disorder	0	0	0	0	1.10443e-05
Tympanic_Membrane_Disorders	0	0	0	5.72975e-06	3.07006e-05
Hereditary_Hemochromatosis	0	0	0	0	0.0014023
Esophageal_Cancer	0	0	0	4.27309e-06	0.0332823
Vitamin_Toxicity	0	0	0	0	2.13451e-05
Allergic_Rhinitis	0	0	0	0	2.19283e-06
Unspecified_Childhood_Cerebral_Degeneration	0	0	0	0	0.000238156
Hodgkins_Disease	0	0	0	2.24003e-06	0.0062002
Benign_Uterine_Neoplasm	0	0	0	0	3.63718e-07
Hereditary_Hemorrhagic_Telangiectasia	0	0	0	0	0
Osteogenesis_Imperfecta	0	0	0	0	0.00284654
Thyroiditis	0	0	0	0	1.65998e-05
Polycystic_Liver_Disease	0	0	0	0	6.79629e-05
Hereditary_Elliptocytosis	0	0	0	0	3.63911e-06
Arterial_Dissection	0	0	0	0	4.1787e-05
Wiskott.Alrich_Syndrome	0	0	0	0	1.13271e-05
Protozoan_Infection	0	0	0	0	7.93855e-05
Sexual_Dysfunction	0	0	0	0	4.71351e-06
Benign_Male_Genital_Neoplasm	0	0	0	0	6.10872e-05
Viral_Warts_HPV	0	0	0	0	0.000105268
Autoimmune_Polyglandular_Disorder	0	0	0	0	2.56081e-06
Leukodystropy	0	0	0	0	0
Bone_Cancer	0	0	0	5.22007e-06	7.69692e-05
Localized_Adiposity	0	0	0	0	8.92926e-05
Hair_Related_Disease	0	0	0	0	6.33579e-05
Unspecified_Hepatitis	0	0	0	0	0.00606078
Benign_Skin_Neoplasm	0	0	0	0	0.00497322
Adjustment_Disorder	0	0	0	0	0.238475
Benign_Ovarian_Neoplasm	0	0	0	0	7.05957e-05
Unspecified_Amyloidosis	0	0	0	0	1.72515e-05
Reactive_Arthritis	0	0	0	0	1.36463e-05
Cystitis_Urethritis	0	0	0	2.38876e-05	0.00127017
Other_Inherited_Myotonias	0	0	0	0	8.91328e-05
Dyschromia	0	0	0	0	0
Congenital_Spine_Anomaly	0	0	0	1.79609e-05	4.2401e-05
Congenital_Hypogammaglobulinemia	0	0	0	0	2.92421e-06
Hereditary_Progessive_Muscular_Dystrophy	0	0	0	0	0.00326916
Chronic_Pruritus	0	0	0	0	0.000259769
Other_Lymphoid_Histiocytic_Cancers	0	0	0	0	0.00037651
Hirsutism	0	0	0	0	7.40896e-07
Disorders_of_Mitochondrial_Metabolism	0	0	0	0	0.000789256
Male_Genital_Cancer	0	0	0	1.59666e-06	5.96748e-05
Autoimmune_Lymphoproliferative_Syndrome	0	0	0	0	6.04115e-06
Turners_Syndrome	0	0	0	0	3.97051e-06
Seborrheic_Dermatitis	0	0	0	0	0.00011766
Acquired_Retinal_Defects	0	0	0	4.37185e-05	0.00029533
Benign_Digestive_Neoplasm	0	0	0	0	0.00106098
Type_I_Diabetes_Mellitus	0	0	0	0	0.000105894
Cerebral_Cysts	0	0	0	0	0
Inflammatory_Spondylopathies	0	0	0	0	0.00497322
Optic_Chiasm_Disorder	0	0	0	0	3.55649e-07
Optic_Neuritis_Neuropathy	0	0	0	0	0.00091481
Disease_of_the_Female_Reproductive_Organs	0	0	0	0	6.38346e-05
Hypotony_of_the_Eye	0	0	0	0	4.89274e-06
Refraction_Accomodation_Disorders	0	0	0	0	5.02618e-05
Pataus_Syndrome	0	0	0	0	6.04842e-05
Cataplexy_Narcolepsy	0	0	0	0	0.000257136
Refsums_Disease	0	0	0	0	1.02347e-05
Jaw_Disease	0	0	0	0	2.59479e-05
Migraine	0	0	0	0	3.54793e-07
Glucocorticoid_Remediable_Aldosteronism	0	0	0	0	2.35319e-05
Benign_Female_Genital_Neoplasm	0	0	0	0	1.77825e-06
Polyclonal_Hypergammaglobulinemia	0	0	0	0	0
Eating_Disorder	0	0	0	0	4.30432e-05
Familial_Mediterranean_Fever	0	0	0	0	0.000670659
Galactosemia	0	0	0	0	1.01754e-06
Severe_Combined_Immunodeficiency	0	0	0	4.68352e-06	2.32405e-05
Disorder_of_the_Vestibular_System	0	0	0	0	0.000184156
Non-Specific_Congenital_Integumentary_Anomaly	0	0	0	0	1.66132e-05
Medullary_Cystic_Kidney_Disease	0	0	0	0	1.90134e-06
Cervical_Cancer	0	0	0	0	3.07617e-06
Impulse_Control_Disorder	0	0	0	0	4.36163e-06
Food_Allergy	0	0	0	0	1.22319e-06
General_Ear_Disorder	0	0	0	0	6.92034e-05
Erythromelalgia	0	0	0	0	4.51042e-06
Unspecified_Polyglandular_Disorder	0	0	0	2.0145e-06	3.24712e-05
Non-Specific_Soft_Tissue_Disorder	0	0	0	2.87373e-05	0.000329998
Haemophilia_Related_Diseases	0	0	0	4.04842e-06	0.000123151
Acquired_Limb_Deformities	0	0	0	0	0.000268399
Unspecified_Recurrent_Headaches	0	0	0	0	5.53945e-06
Motor_Neuron_Disease	0	0	0	6.10103e-06	0.0109968
Klinefelters_Syndrome	0	0	0	0	4.18531e-07
Acute_Sinusitis	0	0	0	0.000354647	0.00140911
Sebaceous_Gland_Disorder	0	0	0	0	3.10203e-07
IBS	0	0	0	0	3.57955e-07
Peroxisomal_Disorders	0	0	0	0	1.79703e-05
Bone_Infection	0	0	0	4.9267e-06	0.00154235
Diamond.Blackfan_Anemia	0	0	0	0	2.08446e-06
Deviated_Nasal_Septum	0	0	0	1.12736e-05	0.000153979
Lymphoid_Leukemia	0	0	0	0	0.00409022
Histidinemia	0	0	0	0	1.48412e-06
Oro.Facial_Congenital_Anomaly	0	0	0	0	0.000650407
Hirschsprungs_Disease	0	0	0	0	0.000170112
Primary_Carnitine_Deficiency	0	0	0	0	1.83478e-05
Unspecified_Behavioral_Development_Disorder	0	0	0	0	5.7505e-06
Secondary_Hereditary_Retinal_Dystrophy	0	0	0	0	0.00114767
Eye_Inflammation	0	0	0	0	0.000198196
Non-Specific_Hemoglobinopathies	0	0	0	8.29839e-06	4.15329e-05
Paritial_Androgen_Insensitivity_Syndrome	0	0	0	0	6.30369e-07
G6PD	0	0	0	0	1.5121e-05
Bipolar_Disorder	0	0	0	0	0
PTSD	0	0	0	0	4.43447e-06
Pubertal_Dysfunction	0	0	0	0	7.29186e-07
Congenital_Ectodermal_Dysplasia	0	0	0	0	4.15829e-05
Chronic_Tonsillitis_Adenoiditis	0	0	0	0	1.1501e-05
Ehlers_Danlos_Syndrome	0	0	0	0	0.00248262
Menopausal_Disorder	0	0	0	9.13698e-05	0.00306044
Vitamin_Deficiency	0	0	0	0	0.000388899
Overweight	0	0	0	0	8.61617e-06
Globe_Disorders	0	0	0	6.17062e-06	1.82604e-05
OCD	0	0	0	0	0
Aniridia	0	0	0	0	0
Bartters_Syndrome	0	0	0	0	1.81234e-05
Digeorges_Syndrome	0	0	0	0	5.7505e-06
Non-Specific_Chromosomal_Anomaly	0	0	0	0	2.26816e-05
Hereditary_Color_Blindness	0	0	0	0	1.11849e-06
Megaloblastic_Anemia	0	0	0	1.36848e-05	0.000121578
Connective_Tissue_Cancer	0	0	0	3.22838e-07	7.47236e-05
Nerve_Root_Plexus_Disorders	0	0	0	0	4.91434e-05
Appendiceal_Disease	0	0	0	3.51999e-05	0.00616364
Anophthalmia_Mircopthalmia	0	0	0	0	2.35319e-05
Benign_Bone_Connective_Tissue_Neoplasm	0	0	0	0	8.30917e-05
Dopa_Responsive_Dystonia	0	0	0	0	0.000419609
Hereditary_Night_Blindness	0	0	0	0	3.16891e-07
Non-Specific_Vascular_Disease	0	0	0	6.12013e-06	0.000669812
Chondrodystrophy	0	0	0	0	0.00110384
Papilledema	0	0	0	0	0.000746128
Charcot_Marie_Tooth_Disease	0	0	0	0	0.000188255
Hereditary_Face_Skull_Anomalies	0	0	0	0	0
Lactose_Intolerance	0	0	0	0	0.00015121
Lacrimal_System_Disorder	0	0	0	1.01735e-05	5.32957e-05
Primary_Hereditary_Retinal_Dystrophy	0	0	0	0	1.13004e-05
Speech_Language_Disorder	0	0	0	0	0.00909909
Amino_Acid_Transport_Disorder	0	0	0	0	0
Chronic_Glomerulonephritis	0	0	0	0	1.60832e-05
Schwartz.Jampel_Syndrome	0	0	0	0	2.1511e-05
Acquired_Visual_Disturbances	0	0	0	0.000116654	0.000896359
Hemangioma_Lymphangioma	0	0	0	0	4.53772e-06
Smith.Magenis_Syndrome	0	0	0	0	0.00260163
Benign_CNS_Neoplasm	0	0	0	0	0.000130105
Unspecified_Childhood_Psychoses	0	0	0	0	4.53631e-05
Downs_Syndrome	0	0	0	0	0
Iron_Metabolism_Disorder	0	0	0	0	0.00286954
Obesity	0	0	0	0	0.00842373
Lipoprotein_Deficiency	0	0	0	0	4.44537e-06
Hereditary_Spherocytosis	0	0	0	0	0
Congenital_Hypothyroidism	0	0	0	0	1.63227e-05
Hyperchylomicronemia	0	0	0	0	1.0841e-05
Eye_Cancer	0	0	0	0	1.45886e-06
Pagets_Disease	0	0	0	0	0
Male_Breast_Cancer	0	0	0	0	1.37028e-05
Nezelofs_Syndrome	0	0	0	0	0
MENIIB	0	0	0	0	0
Asthma	0	0	0	0	0
Sweat_Gland_Disorder	0	0	0	0	4.52852e-05
Osteopoikilosis	0	0	0	0	0.00162602
Hepatobiliary_Cancer	0	0	0	0	0.0064021
Acute_Glomerulonephritis	0	0	0	0	0.000336443
Kidney_Cancer	0	0	0	0	2.39071e-05
Other_Inherited_Osteodystrophy	0	0	0	3.74643e-06	0.000260838
Hereditary_Lymphadema	0	0	0	0	0
Inner_Ear_Disorder	0	0	0	2.25927e-05	6.87109e-05
Breast_Cancer	0	0	0	4.25902e-06	0.114348
Nail_Disease	0	0	0	9.6532e-05	0.00117505
Rosacea	0	0	0	0	7.2167e-07
Growth_Hormone_Deficiency	0	0	0	0	1.1766e-05
Glycogenosis	0	0	0	0	0
Hereditary_Dental_Anomaly	0	0	0	0	4.23038e-06
Celiac_Disease	0	0	0	0	0
Conduct_Disorder	0	0	0	5.21322e-07	6.75684e-05
Multiple_Sclerosis_Other_Demyelinating_Disease	0	0	0	0	0.0467225
Helicobacter_Pylori_Infection	0	0	0	0	3.29724e-05
Synovium_Tendon_Bursa_Disorder	0	0	0	0	6.50354e-05
Androgen_Insensitivity_Syndrome	0	0	0	0	1.1766e-05
ADHD	0	0	0	0	2.19332e-07

## Sheet: 7_Heart
Disease_name	Minimum	1st_quartile	Median	3rd_quartile	Maximum
Cardiac_Dysrhythmia	0.0116119	0.187204	0.19992	0.216078	0.393709
Atherosclerosis	0.00999199	0.165827	0.181321	0.188545	0.301397
Non-Specific_Cardiovascular_Disease	0.0247593	0.0988656	0.105509	0.111812	0.180832
General_Hypertension	0	0.0523959	0.0661317	0.080983	0.18347
Non-Rheumatic_Heart_Disease	0.0168415	0.0490266	0.0535653	0.057849	0.199539
Non-Specified_Cardiac_Ischemia	0	0.0458327	0.0495546	0.0514186	0.100755
Cardiomyopathy	0.00217816	0.0299856	0.0323796	0.0367999	0.0668807
Myocardial_Infarction	0.00172659	0.0220257	0.0240259	0.0248452	0.0378143
Cerebrovascular_Disease	0	0.0167112	0.0231136	0.0321011	0.118247
Unspecified_Hyperlipidemia	0	0.00846753	0.0196132	0.0235599	0.0665757
Non-Specific_Pulmonary_Disorder	0	0.0181183	0.0195402	0.021396	0.10677
Aneurysm	0.000553011	0.00758987	0.0117956	0.0124988	0.027923
Cardiac_Conduction_Disorder	0.00239659	0.0107865	0.0116959	0.0123689	0.022766
Emphysema_COPD	0	0.0094047	0.0107192	0.0127924	0.0295938
Peripheral_Vascular_Disease	0	0.00828501	0.0106832	0.012515	0.0289802
Rheumatic_Heart_Disease	0.00256756	0.0092117	0.0100664	0.010651	0.0414901
Pleuritis	0.00211423	0.00684799	0.00767852	0.00811178	0.0226131
Pulmonary_Heart_Disease	0.000350098	0.00520137	0.00767833	0.0153307	0.0753224
Cardiac_Congenital_Anomaly	0.00140958	0.00407365	0.00699371	0.00787719	0.0507485
Cataract	0	0.00550294	0.00686944	0.00761447	0.0123145
Carditis	0.000796245	0.00578168	0.0066475	0.00725963	0.042158
Electrolyte_Acid_Base_Balance_Disorder	0	0.00561936	0.00600916	0.00673461	0.0259503
Pneumonia	0	0.00496894	0.00576286	0.0063323	0.0429804
Non-Specific_Anemia	0	0.00500788	0.0055781	0.00642627	0.115015
Non-Specific_Pain	0	0.00251207	0.00543416	0.00738062	0.0140801
Hypotension	0.00226358	0.00413383	0.0044713	0.00486466	0.00697767
Non-Specific_Gastrointestinal_Disorder	0	0.00395849	0.00446245	0.00488836	0.00587361
Acute_Bronchitis	0	2.08793e-06	0.00434155	0.00534637	0.0092689
Non-Specific_Urinary_Disorder	0	0.0031637	0.00358702	0.00407331	0.0133643
Acute_Renal_Failure	0.000365848	0.00272702	0.00323456	0.00378939	0.0185287
Non-Specific_Joint_Disorder	0	0	0.00293953	0.00423459	0.00837623
Osteoarthritis	0	0.000153996	0.00280337	0.00403702	0.00914348
Non-Specific_Acquired_Musculoskeletal_Abnormality	0	0.0020606	0.00260058	0.00299155	0.00389306
Gout_Related_Crystal_Arthropathies	0	0.00197967	0.00250862	0.00294705	0.00503511
Type_II_Diabetes_Mellitus	0	0.00143101	0.00234177	0.00260675	0.00730756
Mixed_Hyperlipidemia	0	0	0.0022541	0.0029159	0.00961295
Diverticulosis_Diverticulitis	0	0.000987603	0.00204552	0.00242337	0.00558681
Cellulitis	0	0.00148973	0.00199884	0.00241958	0.00575758
Benign_Prostatic_Hyperplasia	0	0.0014387	0.00191203	0.00279454	0.0071253
UTI	0	0	0.00175208	0.00230492	0.00431418
Benign_Colon_Neoplasm	0	0.000793903	0.00173217	0.00212829	0.00451806
Acquired_Coagulation_Defect	0.000140549	0.00129655	0.00160285	0.00206811	0.00669533
Biliary_Tract_Disease	0	0.00114525	0.0015157	0.00177798	0.00271992
Hearing_Loss	0	0.000977511	0.00145865	0.00186478	0.00357192
Vascular_Insufficiency	0	0.00119679	0.0014419	0.00156523	0.0028223
Functional_Digestive_Disorder	0	0.00107403	0.00144002	0.00169677	0.00256143
Hernia	0	0.000816425	0.00141389	0.00164335	0.00280328
Gastritis_Duodenitis	0	0.000555704	0.00132826	0.0016186	0.00357545
Arterial_Embolism_Thrombosis	0	0.00095402	0.00127277	0.00172081	0.00353824
General_Spondylosis_Spine_Disorder	0	0	0.00119699	0.00166903	0.00403606
Sleep_Apnea	0	0	0.00114818	0.0014075	0.0638728
Chronic_Kidney_Disease	0	0.000890907	0.00106953	0.00141085	0.131848
Acquired_Hypothyroidism	0	0	0.000994216	0.00117171	0.00398596
Non-Specific_Vascular_Disease	0	3.22991e-06	0.000933656	0.00121781	0.00327213
Deep_Vein_Thrombosis	0	0.000793313	0.000909729	0.00125757	0.0379098
Purpura_Other_Hemorrhagic_Conditions	0	0.000652296	0.000892242	0.00143566	0.0119585
Septicemia	0	0.000653369	0.000863095	0.0011288	0.00746591
Vascular_Congenital_Anomaly	0.000205761	0.000592757	0.000782416	0.000930863	0.00747351
Phlebitis_Thrombophlebitis	0	0.000669436	0.000766937	0.000893791	0.0132773
Gastrointestinal_Ulcer	0	0.000594412	0.000728287	0.000830202	0.00137059
Non-Specific_Skin_Disorder	0	0	0.000716707	0.00118734	0.00356423
Non-Specific_Nephropathy	0	0.000555459	0.000695433	0.000813875	0.0037833
General_Thrombocytopenia	0	0.000580325	0.000692197	0.000800403	0.00177544
Non-Specific_Arthritis	0	0.000186888	0.000676829	0.00100132	0.00246497
Fungal_Infection	0	0	0.000666304	0.00127286	0.00265227
Unspecified_Encephalopathy	0	0.000497277	0.000660449	0.00102775	0.00716076
Keratosis	0	0	0.000649296	0.00110505	0.00183093
Unspecified_White_Blood_Cell_Disease	0	0.000434415	0.000631133	0.000766711	0.00397658
Unspecified_Neuropathy	0	0.000368586	0.000608241	0.000805896	0.00167783
Substance_Abuse	0	0	0.000570679	0.000883838	0.00475914
Spinal_Stenosis	0	0.000171013	0.00056465	0.000787423	0.0019589
Vitreous_Body_Disorder	0	0.000249926	0.000504771	0.000578119	0.00120845
External_Ear_Disorders	0	0.000326739	0.000479765	0.000549626	0.000959452
Macular_Degeneration	0	0.000240879	0.000473627	0.000595023	0.00156821
Gastrointestinal_Infection	0	0.000360819	0.000473527	0.000611462	0.0014819
Acquired_Retinal_Defects	0	0.000364721	0.00047088	0.000572147	0.000962004
General_Cerebral_Degeneration	0	0.000394933	0.000463448	0.00057028	0.00131861
Disease_of_the_Male_Reproductive_Organs	0	0.000114052	0.000448625	0.0007809	0.0021509
Nail_Disease	0	0.00010272	0.000446398	0.000724796	0.00177942
Non-Specific_Liver_Disease	0	0.000353813	0.000436742	0.000505359	0.00105297
Pulmonary_Embolism_Infarction	0	0.000363472	0.000425309	0.000565693	0.0258496
Non-Specific_Metabolic_Disorder	0	0.000314552	0.000384997	0.000459943	0.00329173
Herpes_Zoster	0	0.000265977	0.000370549	0.000428933	0.000648184
Acquired_Visual_Disturbances	0	0	0.000367017	0.000660753	0.00213306
Disorder_of_the_Vestibular_System	0	6.60359e-05	0.000364859	0.00049658	0.00144173
Unspecified_Lipid_Metabolism_Disorder	0	0.000131561	0.000335648	0.000423494	0.00107461
Unspecified_Neuropsychiatric_Disorder	0	0.000238384	0.000325776	0.000488837	0.00507647
Schizophrenia_Related_Psychosis	0	0.000194929	0.000290691	0.000372049	0.00149199
Unspecified_Cancer	0	0	0.000288159	0.000397549	0.00134783
Brain_Damage	0	0.000224039	0.000280868	0.000376754	0.00510053
Extrapyramidal_Abnormal_Movement_Disorders	0	0.000157373	0.000278779	0.000375619	0.00094601
Long_QT_Syndrome	0	0.000232547	0.000273618	0.000314615	0.000573486
Pernicious_or_B12_Deficiency_Anemia	0	0.000118543	0.000232216	0.000347328	0.00161245
Esophagitis	0	1.16328e-05	0.000227313	0.000309888	0.000716556
Thyrotoxicosis	0	0.000185469	0.000219361	0.000256646	0.000494641
Autonomic_System_Disorder	0	0.00017459	0.000207888	0.000248102	0.000405264
Urinary_Calculus	0	0	0.000201421	0.00026654	0.000616853
Conjunctival_Disorders	0	0.000150093	0.000197291	0.000237164	0.000368057
Bladder_Disorder	0	0	0.000196744	0.000294759	0.000699949
Acquired_Other_Myopathies	0	0.000159588	0.000188599	0.000228739	0.00151772
Non-Specific_Prostate_Disease	0	0.000100936	0.000175873	0.000249553	0.000640676
Anxiety_Phobic_Disorder	0	0	0.000160219	0.00034702	0.000807116
Osteomyelitis	0	9.06333e-05	0.000155217	0.000202166	0.000708725
Pancreatic_Disease	0	5.8677e-05	0.000136819	0.00018544	0.000589037
Unspecified_Hematological_Disorder	0	9.60026e-05	0.000136266	0.000173142	0.0013963
Non-Specific_Genitourinary_Congenital_Anomaly	0	0.000102196	0.00013621	0.000169227	0.00116938
Non-Specific_Sugar_Metabolism_Disorder	0	9.80841e-05	0.000135844	0.000175657	0.000530112
Streptococcal_Infection	0	7.27374e-05	0.000133047	0.000166446	0.00057591
Non-Specific_Thryroid_Disorder	0	0.000100473	0.000129904	0.000164767	0.000266693
Osteoporosis	0	0	0.000125322	0.000305462	0.000815551
Benign_Intrathoracic_Neoplasm	0	9.61499e-05	0.000121174	0.000147099	0.000532403
Ocular_Musculoskeletal_Disorder	0	2.20812e-06	0.000116841	0.000186205	0.000587605
Other_Infectious_Diseases	0	8.35846e-05	0.000114362	0.000147883	0.000469812
General_Dementia	0	7.85598e-05	0.00011336	0.000227331	0.00391756
Hemiplegia	0	5.8508e-05	0.000108527	0.00021045	0.00541392
Vasculitis	0	7.26172e-05	0.00010613	0.000136389	0.000643081
Staphylococcus_Aureus_Infection	0	5.28949e-05	0.000100242	0.000163659	0.00153614
Non-Melanoma_Skin_Cancer	0	0	9.9932e-05	0.000326616	0.00164672
Benign_Digestive_Neoplasm	0	5.23068e-06	9.82548e-05	0.000135766	0.000246693
Influenza	0	0	9.59627e-05	0.000138896	0.000673723
Chronic_Sinusitis	0	0	9.44396e-05	0.00029504	0.000738575
Acute_Upper_Respiratory_Infection	0	0	9.28483e-05	0.000589527	0.00139402
Alzheimers_Disease	0	5.68375e-05	9.03735e-05	0.000152053	0.00291506
Inner_Ear_Disorder	0	5.5034e-05	8.94212e-05	0.000114555	0.000239341
Upper_Respiratory_Inflammation	0	0	8.83804e-05	0.000353729	0.00123606
Goiter	0	0	8.50589e-05	0.000143946	0.000352298
Unspecified_Plasma_Protein_Metabolism_Disorder	0	6.36259e-05	8.23117e-05	0.000111032	0.000745745
Non-Specific_Peritoneal_Disorder	0	6.91933e-05	8.15025e-05	9.5602e-05	0.000191861
Epilepsy_Related_Disorders	0	4.21191e-05	8.1245e-05	0.000139575	0.00222977
Arterial_Dissection	0	4.86243e-05	7.74703e-05	0.000121539	0.000604761
Myeloproliferative_Disease	0	3.86382e-05	7.65621e-05	0.000115904	0.000456072
Alveolar_Disease	0	6.14682e-05	7.58461e-05	0.00010345	0.000941642
Glaucoma	0	0	7.48373e-05	0.000229545	0.00107688
General_Bacterial_Infection	0	0	6.86636e-05	0.000122288	0.00114495
Malnutrition	0	0	6.68614e-05	0.000113935	0.00283872
Other_Corticoadrenal_Disorder	0	0	6.64798e-05	8.97353e-05	0.000223022
Eyelid_Disorders	0	0	6.56188e-05	0.00010992	0.000297955
Non-Specific_Soft_Tissue_Disorder	0	2.98883e-05	6.35037e-05	8.52443e-05	0.000140527
Lymphatic_Disorder	0	0	6.15728e-05	0.000119788	0.00063354
Hereditary_Corneal_Dystrophy	0	3.21018e-05	6.08003e-05	7.7415e-05	0.000173105
Non-Specific_Gingival_Peridontal_Disorder	0	4.383e-05	6.06447e-05	7.67659e-05	0.00011888
Spleen_Disease	0	4.30568e-05	5.65443e-05	6.92953e-05	0.000137885
Non-Specific_Dental_Disorder	0	2.24314e-05	5.55951e-05	8.27042e-05	0.000117021
Non-Specific_Eye_Disorders	0	0	5.50493e-05	0.000191279	0.000540048
Escherichia_Coli_Infection	0	3.55267e-05	5.44495e-05	7.34461e-05	0.000270208
Cranial_Nerve_Disorder	0	0	5.23653e-05	0.000111685	0.000387763
Larynx_Vocal_Chord_Disorders	0	0	5.2123e-05	0.000100253	0.00112811
Haemophilia_Related_Diseases	0	4.05881e-05	5.02896e-05	6.36673e-05	0.000246482
Intellectual_Disability	0	3.35372e-05	5.02553e-05	7.85843e-05	0.000335806
Skin_Infection	0	0	4.99911e-05	0.000101775	0.00040232
Kidney_Infection	0	0	4.91357e-05	8.07799e-05	0.000492711
Inflammatory_Toxic_Neuropathy	0	8.79762e-06	4.90325e-05	6.76902e-05	0.000145409
Oro_Naso_Pharyngeal_Cancer	0	3.01857e-05	4.63371e-05	5.62891e-05	0.000281761
Other_Viral_Hepatitis	0	0	4.63134e-05	8.01664e-05	0.0010605
Chronic_Venous_Hypertension	0	2.80192e-05	3.80747e-05	5.50889e-05	0.000183752
Colorectal_Cancer	0	0	3.78105e-05	5.18185e-05	0.00732665
Non-Specific_Congenital_Musculoskeletal_Anomaly	0	0	3.73958e-05	6.09648e-05	0.000163401
Connective_Tissue_Infection	0	2.7453e-05	3.53277e-05	4.94691e-05	0.000224792
General_Paralysis	0	1.54119e-05	3.241e-05	5.41948e-05	0.000214938
Benign_Endocrine_Neoplasm	0	0	3.21412e-05	5.20682e-05	0.00012552
Hyperchylomicronemia	0	5.24192e-06	3.14745e-05	4.61816e-05	0.000111756
Non-Specific_Digestive_Congenital_Anomaly	0	0	2.83172e-05	4.19066e-05	7.5268e-05
Rectal_Anal_Disorder	0	0	2.82744e-05	9.44751e-05	0.000166817
Unspecified_Benign_Neoplasm	0	0	2.77634e-05	4.07339e-05	0.000102069
Parkinsons_Disease	0	1.88693e-05	2.6992e-05	4.63503e-05	0.000760008
Generalized_Lipidoses	0	9.53291e-07	2.65324e-05	5.77271e-05	0.00148816
Phosphorus_Metabolism_Disorder	0	1.29993e-05	2.42497e-05	3.3137e-05	0.00155408
General_Viral_Infection	0	0	2.41642e-05	0.000113851	0.000522479
Non-Hodgkins_Lymphoma	0	2.04536e-06	2.29909e-05	3.3901e-05	8.60947e-05
Urethral_Disorder	0	8.91481e-06	2.26835e-05	3.0755e-05	5.32509e-05
Degenerative_Dementia	0	1.45387e-05	2.14344e-05	3.73693e-05	0.00032979
Marfan_Syndrome	0	5.12286e-06	2.12667e-05	8.57005e-05	0.00102368
Addisons_Disease	0	0	2.09867e-05	4.87724e-05	0.00020186
Parasitic_Infection	0	9.02915e-06	1.98603e-05	2.74038e-05	7.1631e-05
Benign_Urinary_Neoplasm	0	6.25249e-06	1.86716e-05	2.79158e-05	6.03148e-05
Respiratory_Congenital_Anomaly	0	2.39694e-06	1.83908e-05	2.96686e-05	0.000659493
Male_Genital_Cancer	0	9.85388e-06	1.72922e-05	2.77904e-05	9.49968e-05
Pancytopenia	0	0	1.60759e-05	2.8863e-05	0.000406076
Homocystinuria	0	0	1.55446e-05	2.63327e-05	0.000140185
Atopic_Contact_Dermatitis	0	0	1.4649e-05	0.000274053	0.000947563
Benign_CNS_Neoplasm	0	0	1.44074e-05	3.35628e-05	0.00528156
Hereditary_Sensory_Neuropathy	0	0	1.43039e-05	2.08688e-05	4.43465e-05
CNS_Cancer	0	0	1.26843e-05	2.90472e-05	0.00369551
Graves_Disease	0	0	1.26182e-05	2.0153e-05	3.931e-05
Oral_Soft_Tissue_Disease	0	0	1.2421e-05	7.14371e-05	0.000160759
Chronic_Pruritus	0	0	1.09696e-05	6.53206e-05	0.000305645
Benign_Male_Genital_Neoplasm	0	0	1.09687e-05	1.69794e-05	6.49513e-05
Hodgkins_Disease	0	6.31786e-06	1.09074e-05	1.57648e-05	0.000115154
Myoneural_Disorders	0	0	1.03932e-05	1.74076e-05	7.60576e-05
Unspecified_Cerebellar_Disease	0	1.78205e-06	1.03467e-05	1.51482e-05	7.38336e-05
Unspecified_Congenital_Anomaly	0	0	9.62399e-06	2.04966e-05	5.41432e-05
Unspecified_Amyloidosis	0	0	9.31197e-06	1.57398e-05	9.29579e-05
Polymorphonuclear_Neutrophils_Disorders	0	0	8.84427e-06	1.3838e-05	3.16435e-05
Acquired_Hemolytic_Anemias	0	2.62847e-06	8.09828e-06	1.32462e-05	0.000449966
Spinal_Chord_Degeneration	0	0	8.0828e-06	2.58455e-05	0.000114852
Thymic_Disorders	0	0	8.00571e-06	1.11053e-05	2.94408e-05
Aplastic_Anemia	0	0	7.43404e-06	1.39575e-05	0.000172124
Tympanic_Membrane_Disorders	0	0	6.46673e-06	2.01678e-05	6.3283e-05
Varicose_Veins	0	0	5.21853e-06	1.45146e-05	3.0623e-05
Encephalitis	0	0	4.95487e-06	1.23235e-05	0.000118134
Corns_Callosites	0	0	4.60507e-06	4.29634e-05	0.000115937
Motor_Neuron_Disease	0	0	4.19998e-06	9.97981e-06	0.00287538
Unspecified_Middle_Ear_Mastoid_Diseases	0	0	3.53023e-06	7.7052e-06	1.91028e-05
Chondrocalcinosis	0	0	3.49896e-06	1.81922e-05	3.82841e-05
Lacrimal_System_Disorder	0	0	2.74191e-06	3.08185e-05	8.13986e-05
Endocrine_Cancer	0	0	2.50785e-06	1.07582e-05	3.06273e-05
Congenital_Hypothyroidism	0	0	1.27144e-06	9.1226e-06	2.8799e-05
Intrathoracic_Organ_Cancer	0	0	1.21664e-06	8.08151e-06	1.67379e-05
Thyroiditis	0	0	1.09652e-06	2.38721e-05	4.28654e-05
Neonatal_Disease	0	0	7.32675e-07	1.44966e-05	7.75518e-05
Genetic_Anomolies_of_Leukocytes	0	0	4.9637e-07	8.20555e-06	3.39669e-05
Radiation_Sensitivity	0	0	3.51065e-07	1.19734e-05	6.62437e-05
Nerve_Root_Plexus_Disorders	0	0	1.76344e-07	3.86938e-05	6.54235e-05
Muscle_Ligament_Disorder	0	0	1.71014e-07	0.00168921	0.00500906
Unspecified_Polyglandular_Disorder	0	0	1.62587e-07	8.57389e-06	2.36623e-05
Visual_Pathway_Cortex_Disorder	0	0	0	0	4.04717e-05
IgA_Immunodeficiency	0	0	0	0	9.21234e-05
Hereditary_Breast_Cancer	0	0	0	0	0
Pure_Hyperglyceridemia	0	0	0	3.74567e-05	0.000457759
Peritonitis_Retroperitoneal_Infection	0	0	0	2.19494e-05	0.000851462
Congenital_Hair_Anomaly	0	0	0	0	9.70776e-07
Disorders_of_Iris_Ciliary_Body	0	0	0	5.44639e-06	3.71856e-05
Congenital_Neutropenia	0	0	0	0	1.49274e-06
Huntingtons_Chorea	0	0	0	0	5.58942e-06
Non-Specific_Autosomal_Abnormality	0	0	0	0	6.81456e-06
Lupus_Erythematosus	0	0	0	0	5.95375e-05
Septic_Arthritis	0	0	0	8.53897e-06	0.00027288
Eustachian_Tube_Disorder	0	0	0	0	3.09428e-05
Chronic_Progressive_External_Ophthalmoplegia	0	0	0	0	0
Hereditary_Hemoglobin_Disease	0	0	0	0	0.00655852
Non-Specific_Nasal_Throat_Disorder	0	0	0	0	1.14495e-06
Common_Variable_Immunodeficiency	0	0	0	0	0
Fasciitis	0	0	0	0	4.73822e-07
Kaposis_Sarcoma	0	0	0	0	1.85181e-05
Branched_Chain_Amino_Acid_Metabolism_Disorder	0	0	0	0	8.61309e-07
Polycystic_Kidney_Disease	0	0	0	0	0.000447676
Ulcerative_Colitis	0	0	0	1.22905e-06	6.8753e-05
Corneal_Disorders	0	0	0	0	0.000101308
Neurofibromatosis	0	0	0	0	3.45463e-05
Secondary_Arthropathy	0	0	0	0	2.10335e-05
Myeloid_Leukemia	0	0	0	0	9.12091e-06
Female_Genital_Congenital_Anomaly	0	0	0	0	4.80844e-06
Orbit_Disorders	0	0	0	5.98838e-06	2.70972e-05
Sideroblastic_Anemia	0	0	0	0	0
Friedreichs_Ataxia	0	0	0	0	0
Tuberous_Sclerosis	0	0	0	0	4.59312e-06
Tongue_Disease	0	0	0	5.6447e-06	4.96919e-05
Ear_Infection	0	0	0	0	0.000539947
Lipodystrophy	0	0	0	0	0.000110248
Velo_Cardio_Facial_Syndrome	0	0	0	0	3.45463e-05
Learning_Disorder	0	0	0	0	3.89403e-06
Non-Specific_Congenital_Eye_Anomaly	0	0	0	9.09265e-06	4.04717e-05
Gestational_Pregnancy_Related_Disorder	0	0	0	0	1.34346e-05
Alopecia	0	0	0	0	1.1941e-06
Secondary_Diabetes_Mellitus	0	0	0	1.6776e-05	0.000259343
Diabetes_Insipidus	0	0	0	0	0.000264855
Varicella_Infection	0	0	0	8.54812e-08	1.32378e-05
Phenyketonuria	0	0	0	0	7.78093e-05
Hereditary_Thrombocytopenic_Purpura	0	0	0	0	2.67155e-06
Uterine_Cancer	0	0	0	0	4.96146e-06
Adrenogenital_Disorder	0	0	0	0	3.41612e-06
Familial_Adenomatous_Polyposis	0	0	0	0	1.27106e-06
Male_Genital_Congenital_Anomaly	0	0	0	0	4.55676e-06
Hereditary_Fructose_Intolerance	0	0	0	0	4.88017e-07
Optic_Disc_Disorder	0	0	0	0	1.3126e-05
HIV	0	0	0	0	0.0132844
Circulating_Enzyme_Deficiency	0	0	0	0	3.45463e-05
Myasthenia_Gravis	0	0	0	0	0.00486755
Congenital_Pigmentary_Anomaly	0	0	0	0	5.91336e-06
Lipoma	0	0	0	9.05183e-08	0.000187784
Fragile_X_Syndrome	0	0	0	0	3.31675e-06
Disorders_of_Urea_Cycle_Metabolism	0	0	0	0	2.29705e-05
Childhood_Disintegrative_Disorder	0	0	0	0	0
Congenital_Breast_Anomaly	0	0	0	0	1.18629e-06
CNS_Infection	0	0	0	8.97052e-07	0.000102273
Prion_Disease	0	0	0	0	3.06273e-05
Infestation	0	0	0	0	0.000170614
Hereditary_Muscular_Dystrophy	0	0	0	0	0
Tics_Tourettes	0	0	0	0	3.55951e-06
Salivary_Gland_Disease	0	0	0	4.02633e-05	0.000185756
Viral_Hepatitis_B	0	0	0	0	0.000158385
Dermatomyositis_Polymyositis	0	0	0	6.78263e-06	0.00268821
Pancreatic_Cancer	0	0	0	0	1.76311e-05
Generalized_Digestive_Cancer	0	0	0	0	9.8243e-06
Hereditary_Blepharophimosis	0	0	0	0	3.68609e-07
Autism	0	0	0	0	7.11728e-07
Spirochetal_Infection	0	0	0	5.62868e-06	1.86464e-05
Peripheral_Nerve_Disorder	0	0	0	0.000187726	0.00101719
Acrocephalosyndactyly	0	0	0	0	4.37131e-07
Prader_Willi_Syndrome	0	0	0	0	4.44869e-06
Prostate_Cancer	0	0	0	4.03001e-06	0.000246096
Copper_Metabolism_Disorder	0	0	0	0	1.29761e-05
Spinocerebellar_Ataxia	0	0	0	0	9.29756e-06
Pure_Hypercholesterolemia	0	0	0	0	0
Klippel_Feil_Syndrome	0	0	0	0	3.92555e-06
Lysosomal_Storage_Disease	0	0	0	0	0.00028264
Complex_Regional_Pain_Syndrome	0	0	0	0	5.27004e-05
Hereditary_Stomatocytosis	0	0	0	8.00636e-07	5.7228e-06
Respiratory_System_Cancer	0	0	0	0	4.95037e-05
Melanoma	0	0	0	0	1.0351e-06
Congenital_Aphakia	0	0	0	0	9.81388e-07
Viral_Hepatitis_C	0	0	0	0	0.0218439
Anterior_Eye_Anomaly	0	0	0	0	2.10639e-06
Behcets_Syndrome	0	0	0	3.6577e-05	0.000230792
Carinoid_Neoplasm	0	0	0	8.99848e-07	0.000287886
Lichen	0	0	0	0	3.47247e-05
Thyroid_Cancer	0	0	0	0	0
Stomach_Cancer	0	0	0	3.5185e-06	1.18629e-05
Mood_Disorder	0	0	0	1.21812e-05	0.000118134
Carbuncle_Furuncle	0	0	0	0	8.06263e-05
Neural_Tube_Defect	0	0	0	0	2.67989e-05
STI	0	0	0	2.45624e-05	0.000304042
Lung_Cancer	0	0	0	1.6557e-05	0.0194228
Esophageal_Disease	0	0	0	0.000746713	0.00536856
Sleep_Disorder	0	0	0	4.26622e-05	0.000972097
Renal_Glycosuria	0	0	0	0	6.2695e-06
Familial_Dysautonomia_Related_Conditions	0	0	0	0	7.30131e-06
Congenital_Anomaly_of_Skull_Neck	0	0	0	5.947e-06	3.06756e-05
Ruvalcaba.Myhre_Syndrome	0	0	0	0	2.60893e-06
Syndrome_with_Pervasive_Congenital_Anomalies	0	0	0	3.00688e-06	0.000172731
Myotonic_Muscular_Dystrophy	0	0	0	0	0.000209526
Cri.Du.Chat_Syndrome	0	0	0	0	8.95642e-07
Indeterminate_Sex_Pseudohermaphroditism	0	0	0	0	1.74852e-06
Multiple_Myeloma	0	0	0	7.65382e-06	0.0137992
Other_Inherited_Amino_Acid_Metabolic_Disorder	0	0	0	2.20577e-06	1.14495e-05
Benign_Eye_Neoplasm	0	0	0	0	4.81612e-05
Non-Specific_Immune.Related_Skin_Disorder	0	0	0	1.25687e-05	0.000434323
Edwards_Syndrome	0	0	0	0	1.45278e-06
Hyperaldosteronism	0	0	0	0	3.62568e-05
Cyclic_Neutropenia	0	0	0	0	4.65311e-05
Non-Specific_Leukemia	0	0	0	4.74584e-06	1.14131e-05
MENIIA	0	0	0	0	1.02252e-06
Bladder_Cancer	0	0	0	0	6.65547e-05
Paranoia	0	0	0	3.73497e-07	3.66433e-05
Ichthyosis_Congenita	0	0	0	0	1.11124e-05
Epidermolysis_Bullosa	0	0	0	0	2.58026e-05
MENI	0	0	0	0	3.37936e-07
Purine_Pyrimidine_Metabolic_Disorder	0	0	0	0	9.3523e-06
Psoriasis_Related_Disorders	0	0	0	0	0.000213576
Hereditary_Harartoses	0	0	0	0	3.52687e-06
Sjogrens_Syndrome	0	0	0	0	5.43377e-07
Stuttering	0	0	0	0	0
Specified_Childhood_Cerebral_Degeneration	0	0	0	0	3.43809e-07
Dwarfism_of_Unknown_Etiology	0	0	0	0	6.35867e-07
Developmental_Delay	0	0	0	0	7.24147e-07
Otosclerosis	0	0	0	0	6.2638e-06
Cystic_Fibrosis	0	0	0	0	0.00672756
Cushings_Syndrome	0	0	0	0	0
Disorders_of_Fatty_Acid_Oxidation	0	0	0	0	7.12101e-05
Ovarian_Cancer	0	0	0	0	1.68027e-05
Choroidal_Disorders	0	0	0	0	2.01314e-05
Polyostotic_Fibrous_Dysplasia_of_Bone	0	0	0	0	0.000465311
Hereditary_Spastic_Paraplegia	0	0	0	0	0.00102368
Intestinal_Cancer	0	0	0	2.38163e-06	1.55104e-05
Acne	0	0	0	0	6.23487e-07
Female_Genital_Cancer	0	0	0	0	1.23553e-05
Dermatitis_Herpetiformis	0	0	0	0	1.23771e-05
Photodermatitis	0	0	0	0	8.78357e-05
Carcinoid_Syndrome	0	0	0	0	0.00192308
Parathyroid_Disorder	0	0	0	0	0.00108134
Ellis_Van_Creveld_Syndrome	0	0	0	0	0
Porphyrin_Metabolic_Disorder	0	0	0	0	4.00189e-05
Hereditary_Polycythemia_Vera	0	0	0	0	0.000108573
Hepatobiliary_Congenital_Anomaly	0	0	0	0	6.20415e-05
Mucopolysaccharidosis	0	0	0	0	0
Herpes_Simplex	0	0	0	0	8.44082e-05
Viral_Hepatitis_A	0	0	0	7.57199e-06	6.1752e-05
Chronic_Liver_Disease	0	0	0	7.50274e-05	0.000989563
Benign_Thyroid_Neoplasm	0	0	0	0	1.90622e-05
Dissociative_Disorder	0	0	0	0	0
Mycobacterial_Disease	0	0	0	0	4.66159e-05
Non-Specific_Humoral_Deficiency	0	0	0	0	1.5266e-05
Erythematous_Disorder	0	0	0	0	3.47989e-06
Kawasaki_Disease	0	0	0	7.78147e-06	0.00107022
Secondary_Malignant_Neoplasm	0	0	0	1.98225e-06	0.000120442
Rheumatoid_Arthritis_Related_Conditions	0	0	0	8.23268e-05	0.000316235
Unspecified_Diabetes_Mellitus	0	0	0	0	2.17672e-05
Brain_Cancer	0	0	0	0	0.0097072
Spinal_Muscular_Atrophy	0	0	0	0	6.2638e-06
Non-Specific_Osteopathy	0	0	0	0.000116449	0.00111871
Non-Specific_Neurologic_Congenital_Anomaly	0	0	0	6.83609e-06	7.38336e-05
Hyper_IgM_Immunodeficiency	0	0	0	0	1.79128e-06
Dejerine_Sottas_Disease	0	0	0	0	0
Personality_Disorder	0	0	0	0	7.03519e-06
Metabolic_Syndrome_X	0	0	0	0	0.000120642
Arthropod.Borne_Diseases	0	0	0	0	3.5949e-05
Congenital_Nail_Anomaly	0	0	0	0	0
Menstrual_Disorder	0	0	0	0	8.74262e-07
General_Osteochondropathy	0	0	0	0	0
Unspecified_Immune_Disorder	0	0	0	1.33485e-05	0.000269827
Aromatic_Amino_Acid_Metabolism_Disorder	0	0	0	3.95647e-06	4.65311e-05
Multiple_Epiphyseal_Dysplasia	0	0	0	0	1.07953e-05
Cerebral_Lipidoses	0	0	0	0	3.23592e-06
Balanced_Translocation	0	0	0	0	2.24235e-05
Myotonia_Congenita	0	0	0	0	2.35533e-05
Benign_Breast_Neoplasm	0	0	0	0	6.01607e-06
Unspecified_Endocrine_Disorder	0	0	0	0	6.50042e-06
Alpha_1_Antitrypsin_Deficiency	0	0	0	0	6.81495e-07
Hereditary_Hemochromatosis	0	0	0	0	5.45794e-07
Esophageal_Cancer	0	0	0	0	9.64051e-06
Vitamin_Toxicity	0	0	0	0	3.57243e-06
Allergic_Rhinitis	0	0	0	0	2.77994e-05
Unspecified_Childhood_Cerebral_Degeneration	0	0	0	0	1.40426e-06
Benign_Uterine_Neoplasm	0	0	0	0	1.79114e-06
Hereditary_Hemorrhagic_Telangiectasia	0	0	0	0	0
Osteogenesis_Imperfecta	0	0	0	0	7.305e-06
Polycystic_Liver_Disease	0	0	0	0	1.60293e-05
Hereditary_Elliptocytosis	0	0	0	0	2.21357e-05
Wiskott.Alrich_Syndrome	0	0	0	0	0
Protozoan_Infection	0	0	0	0	1.60293e-05
Sexual_Dysfunction	0	0	0	0	9.26032e-07
Viral_Warts_HPV	0	0	0	0	0.000115836
Osteopetrosis	0	0	0	0	8.62776e-06
Autoimmune_Polyglandular_Disorder	0	0	0	0	5.07531e-06
Leukodystropy	0	0	0	0	0
Bone_Cancer	0	0	0	0	1.77714e-05
Unspecified_Autoimmune_Disease	0	0	0	0	0.000131506
Localized_Adiposity	0	0	0	0	5.88513e-06
Hair_Related_Disease	0	0	0	0	3.91402e-06
Unspecified_Hepatitis	0	0	0	0	0.000425629
Benign_Skin_Neoplasm	0	0	0	0	0.000103647
Adjustment_Disorder	0	0	0	0	0.000141798
Benign_Ovarian_Neoplasm	0	0	0	0	5.08694e-06
Reactive_Arthritis	0	0	0	0	1.33461e-05
Cystitis_Urethritis	0	0	0	1.85223e-05	0.000194658
Other_Inherited_Myotonias	0	0	0	0	0.000139593
Dyschromia	0	0	0	0	1.01381e-06
Congenital_Spine_Anomaly	0	0	0	9.76074e-06	7.20208e-05
Congenital_Hypogammaglobulinemia	0	0	0	0	2.38819e-06
Hereditary_Progessive_Muscular_Dystrophy	0	0	0	0	0.00219782
Other_Lymphoid_Histiocytic_Cancers	0	0	0	0	2.58026e-06
Hirsutism	0	0	0	0	1.15154e-05
Disorders_of_Mitochondrial_Metabolism	0	0	0	0	2.30309e-05
Pituitary_Disorder	0	0	0	9.49947e-06	8.96941e-05
Autoimmune_Lymphoproliferative_Syndrome	0	0	0	0	6.03924e-07
Turners_Syndrome	0	0	0	0	1.74852e-05
Seborrheic_Dermatitis	0	0	0	1.987e-05	0.000173109
Type_I_Diabetes_Mellitus	0	0	0	6.18458e-06	8.24365e-05
Cerebral_Cysts	0	0	0	0	0
Inflammatory_Spondylopathies	0	0	0	2.56514e-05	0.000325718
Optic_Chiasm_Disorder	0	0	0	0	1.54375e-06
Hyperalimentation	0	0	0	1.22205e-05	0.000967296
Psychogenic_Somatoform_Disorder	0	0	0	2.50917e-05	6.46744e-05
Optic_Neuritis_Neuropathy	0	0	0	3.6266e-05	0.000175013
Disease_of_the_Female_Reproductive_Organs	0	0	0	0	5.88513e-07
Hypotony_of_the_Eye	0	0	0	0	4.4233e-06
Refraction_Accomodation_Disorders	0	0	0	0	4.05266e-05
Pataus_Syndrome	0	0	0	2.88876e-06	8.8277e-06
Cataplexy_Narcolepsy	0	0	0	0	3.53162e-05
Refsums_Disease	0	0	0	8.40337e-08	3.55887e-06
Jaw_Disease	0	0	0	0	6.11133e-05
Migraine	0	0	0	0	2.43377e-06
Glucocorticoid_Remediable_Aldosteronism	0	0	0	0	1.0386e-06
Benign_Female_Genital_Neoplasm	0	0	0	0	1.46535e-06
Polyclonal_Hypergammaglobulinemia	0	0	0	0	0
Eating_Disorder	0	0	0	0	1.04357e-06
Familial_Mediterranean_Fever	0	0	0	0	9.538e-06
Galactosemia	0	0	0	0	1.43796e-06
Severe_Combined_Immunodeficiency	0	0	0	0	1.02224e-06
Non-Specific_Congenital_Integumentary_Anomaly	0	0	0	0	8.83691e-07
Medullary_Cystic_Kidney_Disease	0	0	0	0	3.20278e-06
Cervical_Cancer	0	0	0	0	2.96572e-06
Impulse_Control_Disorder	0	0	0	0	1.08675e-06
Food_Allergy	0	0	0	0	3.17031e-07
Tuberculosis	0	0	0	1.52442e-05	9.12691e-05
General_Ear_Disorder	0	0	0	2.21049e-05	0.000201077
Benign_Oropharyngeal_Neoplasm	0	0	0	3.68652e-05	0.000102483
Erythromelalgia	0	0	0	0	7.06953e-06
Chronic_Upper_Respiratory_Infection	0	0	0	4.63372e-05	0.000221693
Acquired_Limb_Deformities	0	0	0	0	2.09836e-05
Unspecified_Recurrent_Headaches	0	0	0	0	4.92224e-06
Klinefelters_Syndrome	0	0	0	0	3.38612e-07
Acute_Sinusitis	0	0	0	0	0.00106645
Sebaceous_Gland_Disorder	0	0	0	0	3.41925e-07
IBS	0	0	0	0	7.8152e-06
Peroxisomal_Disorders	0	0	0	0	3.17764e-06
Bone_Infection	0	0	0	1.04602e-05	3.09137e-05
Diamond.Blackfan_Anemia	0	0	0	0	8.77796e-06
Breast_Disorder	0	0	0	0	0.000228343
Deviated_Nasal_Septum	0	0	0	7.39978e-05	0.000345463
Lymphoid_Leukemia	0	0	0	0	9.50427e-06
Histidinemia	0	0	0	0	2.44537e-06
Unspecified_Immune_Deficiency	0	0	0	0	5.80109e-05
Oro.Facial_Congenital_Anomaly	0	0	0	0	1.54753e-05
Sarcoidosis	0	0	0	7.78271e-06	0.0408196
Disorders_of_Straight_Chain_Amino_Acid_Metabolism	0	0	0	0	1.7315e-05
Hirschsprungs_Disease	0	0	0	0	7.00712e-07
Primary_Carnitine_Deficiency	0	0	0	0	6.60259e-06
Unspecified_Behavioral_Development_Disorder	0	0	0	0	4.05524e-06
Secondary_Hereditary_Retinal_Dystrophy	0	0	0	0	1.35415e-06
Eye_Inflammation	0	0	0	0	0.000185934
Non-Specific_Hemoglobinopathies	0	0	0	6.5592e-06	6.37648e-05
Paritial_Androgen_Insensitivity_Syndrome	0	0	0	0	5.97048e-07
G6PD	0	0	0	0	1.03046e-05
Bipolar_Disorder	0	0	0	0	3.62073e-07
PTSD	0	0	0	0	0
Pubertal_Dysfunction	0	0	0	0	1.36851e-06
Congenital_Ectodermal_Dysplasia	0	0	0	0	2.30309e-05
Chronic_Tonsillitis_Adenoiditis	0	0	0	0	3.58257e-06
Ehlers_Danlos_Syndrome	0	0	0	0	6.78877e-07
Menopausal_Disorder	0	0	0	0	8.35867e-06
Vitamin_Deficiency	0	0	0	0	0.000188154
Overweight	0	0	0	0	0.000129149
Depression	0	0	0	9.30639e-05	0.000928257
Globe_Disorders	0	0	0	1.02889e-05	0.000124083
OCD	0	0	0	0	3.53917e-07
Aniridia	0	0	0	0	6.35867e-07
Nephrotic_Syndrome	0	0	0	6.28033e-06	0.00194604
Bartters_Syndrome	0	0	0	0	1.40426e-06
Digeorges_Syndrome	0	0	0	0	7.62633e-06
Non-Specific_Chromosomal_Anomaly	0	0	0	2.84967e-06	9.96474e-06
Hereditary_Color_Blindness	0	0	0	0	3.43809e-06
Megaloblastic_Anemia	0	0	0	1.47708e-05	9.61323e-05
Poliomyelitis	0	0	0	0	2.20649e-05
Connective_Tissue_Cancer	0	0	0	1.00177e-05	2.40021e-05
IgM_Immunodeficiency	0	0	0	0	3.10531e-06
Appendiceal_Disease	0	0	0	4.90979e-05	0.000173215
Anophthalmia_Mircopthalmia	0	0	0	0	7.08427e-06
Benign_Bone_Connective_Tissue_Neoplasm	0	0	0	0	8.25481e-05
Dopa_Responsive_Dystonia	0	0	0	0	1.80727e-05
Hereditary_Night_Blindness	0	0	0	0	0
Chondrodystrophy	0	0	0	0	6.47082e-06
Papilledema	0	0	0	0	1.18312e-05
Charcot_Marie_Tooth_Disease	0	0	0	0	8.34441e-06
Hereditary_Face_Skull_Anomalies	0	0	0	0	0
Lactose_Intolerance	0	0	0	1.51108e-06	6.161e-05
Primary_Hereditary_Retinal_Dystrophy	0	0	0	0	2.75687e-05
Speech_Language_Disorder	0	0	0	3.43809e-07	2.10034e-05
Amino_Acid_Transport_Disorder	0	0	0	0	0
Eye_Infection	0	0	0	0	0.000124509
Chronic_Glomerulonephritis	0	0	0	0	0.00135219
Schwartz.Jampel_Syndrome	0	0	0	0	1.17767e-05
Hemangioma_Lymphangioma	0	0	0	0	4.63324e-05
Smith.Magenis_Syndrome	0	0	0	0	0
Unspecified_Childhood_Psychoses	0	0	0	0	0
Downs_Syndrome	0	0	0	0	0
Iron_Metabolism_Disorder	0	0	0	0	6.25907e-05
Obesity	0	0	0	0	0.00342129
Lipoprotein_Deficiency	0	0	0	2.90031e-05	0.000111756
Hereditary_Spherocytosis	0	0	0	0	0
Eye_Cancer	0	0	0	0	5.34311e-06
Pagets_Disease	0	0	0	0	0
Male_Breast_Cancer	0	0	0	4.08203e-06	1.55104e-05
Nezelofs_Syndrome	0	0	0	0	0
Meningitis	0	0	0	1.07118e-05	0.00120868
MENIIB	0	0	0	0	0
Asthma	0	0	0	0	0
Sweat_Gland_Disorder	0	0	0	0	1.99035e-05
Osteopoikilosis	0	0	0	0	7.00927e-07
Hepatobiliary_Cancer	0	0	0	0	2.04139e-05
Acute_Glomerulonephritis	0	0	0	0	0.00039768
Kidney_Cancer	0	0	0	0	0.000108389
Other_Inherited_Osteodystrophy	0	0	0	4.78593e-06	1.47492e-05
Abnormal_Spine_Curvature	0	0	0	2.79829e-05	0.000302758
Hereditary_Lymphadema	0	0	0	0	0
Breast_Cancer	0	0	0	0	8.01414e-06
Rosacea	0	0	0	0	4.01214e-07
Growth_Hormone_Deficiency	0	0	0	0	8.0608e-05
Glycogenosis	0	0	0	0	0
Hereditary_Dental_Anomaly	0	0	0	0	3.10207e-05
Celiac_Disease	0	0	0	0	0
Conduct_Disorder	0	0	0	0	1.58605e-05
Multiple_Sclerosis_Other_Demyelinating_Disease	0	0	0	1.0131e-05	5.39235e-05
Helicobacter_Pylori_Infection	0	0	0	3.1824e-05	0.000173888
Synovium_Tendon_Bursa_Disorder	0	0	0	0	0.000506132
Androgen_Insensitivity_Syndrome	0	0	0	0	1.08622e-06
ADHD	0	0	0	0	0

## Sheet: 8_Cardiovascular
Disease_name	Minimum	1st_quartile	Median	3rd_quartile	Maximum
General_Hypertension	0.364982	0.469954	0.506461	0.544913	0.741541
Unspecified_Hyperlipidemia	0.00129947	0.109848	0.137309	0.146124	0.264414
Acute_Bronchitis	0	0.0231002	0.0263273	0.0288901	0.0378523
Mixed_Hyperlipidemia	0	0.0077609	0.0237945	0.0342147	0.0562768
Esophageal_Disease	0	0.0141707	0.0170484	0.0191425	0.0297597
Obesity	0	0.0126656	0.0166586	0.0242918	0.128844
Non-Specific_Pain	0	1.63502e-05	0.0129768	0.0149965	0.0271186
Non-Specific_Joint_Disorder	0	0	0.00995118	0.0122459	0.023175
Acute_Upper_Respiratory_Infection	0	0.00739347	0.00958331	0.0106909	0.0143163
Osteoarthritis	0	0.00760128	0.00956619	0.0120417	0.0278685
Acute_Sinusitis	0	0.0061774	0.00876229	0.00988792	0.0153026
Gout_Related_Crystal_Arthropathies	0	0.00334598	0.00855891	0.0103663	0.0233989
Electrolyte_Acid_Base_Balance_Disorder	0	0.00695599	0.00789042	0.00855618	0.0140284
Benign_Colon_Neoplasm	0	0.00687251	0.00738181	0.00796866	0.0117133
Vitamin_Deficiency	0	0.00448564	0.00721471	0.00896806	0.0119935
Diverticulosis_Diverticulitis	0	0.00619389	0.00683915	0.00774595	0.0112594
Non-Specific_Vascular_Disease	0.00243642	0.00472744	0.00524068	0.00584105	0.00937706
Non-Rheumatic_Heart_Disease	0	0.00446358	0.00508038	0.00573441	0.0143147
Non-Specific_Gastrointestinal_Disorder	0	0.0041602	0.00493404	0.00548903	0.00752384
Allergic_Rhinitis	0	0	0.0043656	0.00526474	0.00786238
Emphysema_COPD	0	0.0037625	0.00413395	0.004538	0.00582089
Atherosclerosis	0	0.00343123	0.00412601	0.00583977	0.0759654
Type_II_Diabetes_Mellitus	0	0.00378644	0.00407624	0.00441498	0.00592933
UTI	0	0.00249801	0.00378816	0.00469031	0.00782969
Menopausal_Disorder	0	0.00228499	0.0036102	0.00470107	0.00906856
Non-Specific_Anemia	0	0.00268718	0.0035615	0.00444773	0.00625714
Atopic_Contact_Dermatitis	0	0.00261299	0.00326257	0.00380609	0.0103137
Non-Specific_Osteopathy	0	0.00223979	0.0032447	0.0039957	0.00753461
Upper_Respiratory_Inflammation	0	0.00137227	0.00319089	0.00388157	0.0054243
Non-Specific_Urinary_Disorder	0	0.00262335	0.00312953	0.00365596	0.00643201
Cerebrovascular_Disease	0	0.00260077	0.00312211	0.00392868	0.00974199
Non-Specific_Arthritis	0	0.00255339	0.003013	0.00342899	0.00520237
Hernia	0	0.00261163	0.00300975	0.00372262	0.00653995
Non-Specific_Pulmonary_Disorder	0	0.00248243	0.00300487	0.00360009	0.00559402
Pure_Hyperglyceridemia	0.00112905	0.0019566	0.002983	0.00392321	0.0055781
Non-Specified_Cardiac_Ischemia	0	0.00263823	0.00297294	0.00388378	0.0217589
Cellulitis	0	0.00241153	0.00285017	0.00345489	0.00773689
Non-Specific_Acquired_Musculoskeletal_Abnormality	0	0.000326506	0.00277934	0.0034963	0.00703003
Cardiac_Dysrhythmia	0	0.00235693	0.0026875	0.00312846	0.0251189
Anxiety_Phobic_Disorder	0	0.000456328	0.00261639	0.00316996	0.0044238
Acquired_Visual_Disturbances	0	0.00207024	0.00249898	0.00291224	0.0243666
Non-Specific_Cardiovascular_Disease	0	0.00193706	0.00239081	0.00296201	0.00913333
Breast_Disorder	0	0.000685524	0.00230383	0.00301865	0.00674271
Cataract	0	0.00126889	0.00227073	0.0031437	0.0710958
Pneumonia	0	0.00161324	0.00226562	0.002663	0.00369229
Unspecified_Lipid_Metabolism_Disorder	0.000861517	0.00187371	0.00225571	0.00259264	0.0031387
Ear_Infection	0	0.00112563	0.00220888	0.00257811	0.00392166
Acquired_Hypothyroidism	0	0.00154932	0.00209143	0.00240751	0.011191
Non-Specific_Skin_Disorder	0	0.00137513	0.00193947	0.00223376	0.00465172
Fungal_Infection	0	0.00107949	0.00178157	0.00213706	0.00310365
Gastritis_Duodenitis	0	0.00109652	0.00167234	0.00214966	0.00496806
Metabolic_Syndrome_X	0	0.000790478	0.00161198	0.00256618	0.0035464
Peripheral_Nerve_Disorder	0	0.00119825	0.00151962	0.00204072	0.00466934
Synovium_Tendon_Bursa_Disorder	0	0.000957715	0.00149598	0.00189613	0.00287661
External_Ear_Disorders	0	0.0012873	0.00148915	0.00171491	0.00311008
Keratosis	0	0.000941843	0.00148819	0.00198002	0.00850304
Hearing_Loss	0	0.00109145	0.00146281	0.00249452	0.00672557
General_Spondylosis_Spine_Disorder	0	0	0.00145395	0.00207435	0.00342526
Chronic_Liver_Disease	0	0.00126345	0.00143506	0.0017892	0.00347912
Peripheral_Vascular_Disease	0	0.00113457	0.00139581	0.00166648	0.00470021
Chronic_Sinusitis	0	0	0.00128497	0.001672	0.00409438
Eye_Infection	0	0.000951462	0.00117678	0.00132205	0.00800192
Benign_Prostatic_Hyperplasia	0	0.000798126	0.00115438	0.00160089	0.024785
Substance_Abuse	0	0.000752223	0.00110889	0.00168173	0.00483906
Functional_Digestive_Disorder	0	0.000526407	0.0010737	0.00142936	0.00277091
Herpes_Zoster	0	0.000895885	0.00104169	0.00114603	0.0021243
Disease_of_the_Male_Reproductive_Organs	0	0.000648798	0.00101177	0.00148375	0.0551846
Overweight	0	0.000743549	0.00101069	0.00124332	0.00400023
Osteoporosis	0	0.000483384	0.00100363	0.00153075	0.00591895
Lipoma	0	0.000828165	0.000925386	0.00100895	0.00168453
Muscle_Ligament_Disorder	0	0	0.000911911	0.00350786	0.00651118
Non-Specific_Metabolic_Disorder	0	0.000746832	0.00088635	0.00105107	0.00145709
Lactose_Intolerance	0	0.000759772	0.000855934	0.000946575	0.0012421
Disorder_of_the_Vestibular_System	0	0.000730857	0.000846593	0.00109804	0.00204601
Influenza	0	0.000731435	0.000843085	0.000929182	0.00142141
Fasciitis	0	0	0.000838028	0.00153484	0.00327614
Vitreous_Body_Disorder	0	0.000656483	0.000830803	0.00101815	0.0166216
Rheumatic_Heart_Disease	0	0.000729506	0.00082812	0.000957713	0.00219653
Unspecified_Cancer	0	0.000653785	0.000817622	0.000990043	0.00177183
Sleep_Apnea	0	0.000547044	0.000812144	0.00167695	0.18185
Non-Specific_Liver_Disease	0	0.000615641	0.000754792	0.000871419	0.00132743
Non-Specific_Nephropathy	0	0.000604217	0.000722611	0.000845031	0.00114182
Eye_Inflammation	0	0.000353753	0.00071632	0.000903778	0.0277613
Unspecified_White_Blood_Cell_Disease	0	0.000558044	0.000711807	0.000801924	0.00106606
Chronic_Upper_Respiratory_Infection	0	0.000397279	0.000711718	0.000859634	0.00140377
Glaucoma	0	0.000471991	0.000678509	0.000843184	0.0753081
Cardiac_Conduction_Disorder	0	0.000568725	0.000635016	0.000734783	0.00235897
General_Viral_Infection	0	0.000360258	0.000602195	0.000737857	0.00100551
Conjunctival_Disorders	0	0.000497735	0.00059159	0.000660419	0.00338351
Depression	0	0	0.000542639	0.000974677	0.00259938
Acquired_Retinal_Defects	0	0.000379785	0.000514809	0.000604206	0.0212495
Hypotension	0	0.000351734	0.000426307	0.000503268	0.00109545
Aneurysm	0	0.00027678	0.000421561	0.000546907	0.0032821
Esophagitis	0	0.000223645	0.00039841	0.000526027	0.0014361
Gastrointestinal_Infection	0	0.000274687	0.000382623	0.000475907	0.000618806
Extrapyramidal_Abnormal_Movement_Disorders	0	0.000274822	0.000374393	0.000619178	0.00261841
General_Ear_Disorder	0	0.000251002	0.000370103	0.000472747	0.000754317
Biliary_Tract_Disease	0	1.24097e-05	0.000354526	0.000616994	0.00260336
Lipoprotein_Deficiency	0	0.000210317	0.000345383	0.00051192	0.000867964
Nail_Disease	0	6.34294e-05	0.000336082	0.00049229	0.00113451
Salivary_Gland_Disease	0	0.000252165	0.00032026	0.000349207	0.000558245
Non-Specific_Immune.Related_Skin_Disorder	0	2.62573e-05	0.000312606	0.000400362	0.000799681
Oral_Soft_Tissue_Disease	0	0.000230026	0.000305393	0.000356016	0.000602496
Non-Specific_Eye_Disorders	0	0.000152723	0.000289726	0.000456224	0.0165601
Pernicious_or_B12_Deficiency_Anemia	0	0.000182078	0.000285391	0.000411056	0.000641477
Chronic_Pruritus	0	0.000208081	0.000284742	0.00036648	0.000717501
Rectal_Anal_Disorder	0	0.000203854	0.00026957	0.000355226	0.000962317
Sleep_Disorder	0	0.000132034	0.00026673	0.000372916	0.00494738
Inner_Ear_Disorder	0	0.0002311	0.000264327	0.000313099	0.000452969
Unspecified_Neuropathy	0	4.08922e-05	0.000244567	0.000325846	0.000714206
Thyrotoxicosis	0	0.00018229	0.000243146	0.000278052	0.000489575
Non-Specific_Genitourinary_Congenital_Anomaly	0	0.000199042	0.000241895	0.000293759	0.000415162
Non-Specific_Prostate_Disease	0	0.000168831	0.000238741	0.000311899	0.0047237
Benign_Digestive_Neoplasm	0	0.000154628	0.00023084	0.000293762	0.00080922
Non-Specific_Gingival_Peridontal_Disorder	0	0.000205085	0.00022917	0.000255686	0.000340943
Chronic_Kidney_Disease	0	0.000152511	0.000225239	0.000288662	0.00216546
Non-Specific_Dental_Disorder	0	0.000194887	0.000224745	0.00026339	0.000398898
Urinary_Calculus	0	4.76977e-06	0.000218235	0.000298847	0.000863685
Eyelid_Disorders	0	0.000173532	0.000211482	0.000261909	0.00322717
Other_Viral_Hepatitis	0	0.000161025	0.000201529	0.00025052	0.000428156
Carbuncle_Furuncle	0	0.000166518	0.000200952	0.000234361	0.000315966
Benign_Oropharyngeal_Neoplasm	0	0.000155271	0.000197542	0.000226875	0.000373952
Non-Specific_Thryroid_Disorder	0	0.000137255	0.000188268	0.000223556	0.000533598
Cardiac_Congenital_Anomaly	0	0.000149055	0.000184151	0.00022942	0.000717746
Gastrointestinal_Ulcer	0	0.000119101	0.000180152	0.000243738	0.00119635
Seborrheic_Dermatitis	0	0.000116228	0.000178979	0.000226053	0.000660262
Phlebitis_Thrombophlebitis	0	7.55766e-05	0.000177175	0.000227558	0.00950031
Benign_Bone_Connective_Tissue_Neoplasm	0	0.000142481	0.000176897	0.000223154	0.0003628
Cranial_Nerve_Disorder	0	9.73755e-05	0.000176759	0.000252394	0.000878094
Helicobacter_Pylori_Infection	0	0.000133981	0.00017354	0.000201772	0.00059369
Eustachian_Tube_Disorder	0	0	0.000164665	0.000293456	0.000616162
Bladder_Disorder	0	7.30175e-05	0.000159799	0.000211997	0.000909713
Benign_Breast_Neoplasm	0	0	0.000146667	0.000229355	0.00079652
Myocardial_Infarction	0	0.000106493	0.000145089	0.000194745	0.00911458
Osteomyelitis	0	0	0.000133969	0.00019708	0.000306772
Hyperchylomicronemia	0	9.85373e-05	0.000133562	0.000181339	0.000301252
Refraction_Accomodation_Disorders	0	0.000104931	0.000133049	0.000150779	0.000956019
Non-Melanoma_Skin_Cancer	0	0	0.000130533	0.000313408	0.00312409
Non-Specific_Sugar_Metabolism_Disorder	0	7.48675e-05	0.000129203	0.000193527	0.000317262
Goiter	0	0	0.000128695	0.00022363	0.000818277
Other_Corticoadrenal_Disorder	0	8.6376e-05	0.000128679	0.000170578	0.00031743
Hair_Related_Disease	0	4.66223e-08	0.000125581	0.000166118	0.000423127
Unspecified_Recurrent_Headaches	0	0	0.000123581	0.000191901	0.000363034
Hemangioma_Lymphangioma	0	4.71109e-05	0.000109021	0.000157995	0.000689904
Vascular_Insufficiency	0	7.32326e-05	0.000108227	0.000150778	0.000611047
Behcets_Syndrome	0	0	9.71867e-05	0.00019241	0.00144764
Pulmonary_Heart_Disease	0	5.85437e-05	9.54391e-05	0.000150256	0.000499454
Benign_Eye_Neoplasm	0	7.24078e-05	9.5439e-05	0.000123853	0.0013747
Skin_Infection	0	1.55473e-07	9.25178e-05	0.000151499	0.000322816
Herpes_Simplex	0	0	9.14857e-05	0.000160585	0.000362276
Myeloproliferative_Disease	0	6.81351e-05	9.09718e-05	0.000110064	0.000177859
Hyperaldosteronism	0	4.51363e-05	8.95391e-05	0.000202389	0.000335949
Benign_Endocrine_Neoplasm	0	5.3093e-05	8.92548e-05	0.000115295	0.000252355
Non-Specific_Digestive_Congenital_Anomaly	0	7.30232e-05	8.77809e-05	0.000112403	0.000178524
Unspecified_Benign_Neoplasm	0	7.2593e-05	8.6414e-05	0.000101416	0.000153428
Carditis	0	5.91903e-05	8.49199e-05	0.000124727	0.000414694
Rheumatoid_Arthritis_Related_Conditions	0	0	8.23724e-05	0.000207767	0.000853063
Generalized_Lipidoses	0	6.17017e-05	8.02908e-05	0.000111288	0.000726445
Cardiomyopathy	0	5.27867e-05	7.95994e-05	0.000114708	0.00109665
Protozoan_Infection	0	5.83803e-05	7.35947e-05	8.56044e-05	0.00012545
Tongue_Disease	0	4.20933e-05	7.23585e-05	8.95828e-05	0.000165091
Corneal_Disorders	0	0	7.13608e-05	0.000122055	0.0129734
General_Cerebral_Degeneration	0	5.16076e-05	6.79963e-05	9.22631e-05	0.000225389
Disorders_of_Straight_Chain_Amino_Acid_Metabolism	0	5.71926e-05	6.59911e-05	7.55282e-05	0.000111053
Homocystinuria	0	3.91552e-05	5.95676e-05	7.78878e-05	0.000141956
Infestation	0	4.27809e-05	5.5337e-05	6.58124e-05	9.71079e-05
Pleuritis	0	0	4.66451e-05	9.93499e-05	0.00071536
Corns_Callosites	0	9.00247e-06	4.55377e-05	6.05265e-05	0.000203507
Unspecified_Hematological_Disorder	0	0	4.24332e-05	5.91125e-05	0.00178731
Localized_Adiposity	0	1.35162e-05	4.23144e-05	6.50526e-05	0.00052522
Autonomic_System_Disorder	0	2.33183e-05	4.11349e-05	5.69727e-05	0.000108403
Vascular_Congenital_Anomaly	0	2.29969e-05	3.69434e-05	4.5576e-05	0.000135163
Non-Specific_Hemoglobinopathies	0	3.02953e-05	3.64681e-05	4.38068e-05	6.87444e-05
Alopecia	0	0	3.46767e-05	8.92732e-05	0.000332613
Unspecified_Plasma_Protein_Metabolism_Disorder	0	2.39519e-05	3.4555e-05	4.62011e-05	9.4906e-05
Lymphatic_Disorder	0	0	3.25871e-05	0.000125654	0.000532001
Lipodystrophy	0	2.43398e-05	3.17439e-05	3.82512e-05	0.00010817
Colorectal_Cancer	0	9.57185e-06	3.13552e-05	4.0286e-05	8.98766e-05
Parathyroid_Disorder	0	6.80843e-06	3.07879e-05	4.76845e-05	0.000114228
Benign_Intrathoracic_Neoplasm	0	6.09017e-06	3.03852e-05	4.32948e-05	7.45975e-05
Macular_Degeneration	0	0	3.02284e-05	7.75089e-05	0.0193837
Psoriasis_Related_Disorders	0	0	3.00498e-05	0.000135009	0.0282113
Jaw_Disease	0	0	2.84184e-05	8.21869e-05	0.000262832
Hereditary_Corneal_Dystrophy	0	1.1627e-05	2.84026e-05	4.18699e-05	0.00244402
Lichen	0	0	2.83956e-05	4.40915e-05	0.000235601
Appendiceal_Disease	0	0	2.75029e-05	0.000115426	0.000734676
Vasculitis	0	0	2.62032e-05	4.66422e-05	0.000226605
Lacrimal_System_Disorder	0	0	2.51793e-05	4.0027e-05	0.0020178
Purpura_Other_Hemorrhagic_Conditions	0	0	2.50915e-05	4.55816e-05	0.000898386
Unspecified_Endocrine_Disorder	0	0	2.14636e-05	6.92159e-05	0.000428763
Tuberculosis	0	7.82586e-06	2.1013e-05	2.87875e-05	4.60543e-05
General_Thrombocytopenia	0	0	2.05611e-05	3.61762e-05	0.000109779
Cystitis_Urethritis	0	0	2.04575e-05	0.000116239	0.000351585
Acquired_Other_Myopathies	0	0	1.91531e-05	2.99779e-05	7.1554e-05
Benign_Male_Genital_Neoplasm	0	1.36469e-05	1.83441e-05	2.45878e-05	0.000368018
Parasitic_Infection	0	1.04977e-05	1.80573e-05	2.33923e-05	4.23728e-05
Viral_Hepatitis_A	0	1.24203e-05	1.65544e-05	2.18663e-05	3.45108e-05
Benign_Urinary_Neoplasm	0	7.78556e-06	1.5726e-05	2.37161e-05	0.000117542
Optic_Neuritis_Neuropathy	0	0	1.54914e-05	2.94792e-05	0.00328844
Megaloblastic_Anemia	0	1.36359e-07	1.53847e-05	2.18479e-05	5.1375e-05
Ocular_Musculoskeletal_Disorder	0	0	1.43618e-05	6.40168e-05	0.00624476
Purine_Pyrimidine_Metabolic_Disorder	0	5.73596e-06	1.42954e-05	2.30079e-05	4.27652e-05
Spirochetal_Infection	0	8.82268e-06	1.37154e-05	1.82447e-05	3.18368e-05
Urethral_Disorder	0	0	1.338e-05	2.14774e-05	6.1846e-05
Optic_Disc_Disorder	0	0	1.32926e-05	2.39595e-05	0.000354252
Varicella_Infection	0	5.41578e-06	1.309e-05	1.76755e-05	3.19829e-05
Vitamin_Toxicity	0	1.02263e-05	1.30253e-05	1.66991e-05	4.52421e-05
Sweat_Gland_Disorder	0	0	1.29344e-05	1.77025e-05	3.50599e-05
Globe_Disorders	0	8.73705e-06	1.27157e-05	1.65246e-05	0.000173601
Phosphorus_Metabolism_Disorder	0	0	1.21396e-05	1.65951e-05	5.44718e-05
Sebaceous_Gland_Disorder	0	0	1.2132e-05	2.27712e-05	9.89454e-05
Inflammatory_Toxic_Neuropathy	0	0	1.18763e-05	3.09841e-05	7.07082e-05
Spleen_Disease	0	0	1.12566e-05	2.00312e-05	4.23247e-05
Circulating_Enzyme_Deficiency	0	7.13434e-06	1.08486e-05	1.33948e-05	2.26901e-05
Unspecified_Hepatitis	0	0	1.07438e-05	1.73882e-05	3.70742e-05
Polymorphonuclear_Neutrophils_Disorders	0	6.28745e-06	1.06309e-05	1.54894e-05	2.28851e-05
Primary_Hereditary_Retinal_Dystrophy	0	3.14865e-06	9.55116e-06	1.43436e-05	0.000391695
Sexual_Dysfunction	0	0	9.34059e-06	1.59221e-05	0.000143826
Acute_Glomerulonephritis	0	4.92915e-06	8.11346e-06	1.06258e-05	1.84318e-05
Choroidal_Disorders	0	5.31482e-07	8.01037e-06	1.32875e-05	0.000322401
Long_QT_Syndrome	0	0	7.72464e-06	1.31089e-05	3.18733e-05
Congenital_Spine_Anomaly	0	0	7.57158e-06	2.59596e-05	6.60901e-05
Renal_Glycosuria	0	5.35377e-06	7.30269e-06	9.03015e-06	1.26658e-05
Hereditary_Polycythemia_Vera	0	3.90326e-06	6.94797e-06	9.63976e-06	1.92864e-05
Chronic_Glomerulonephritis	0	0	6.71867e-06	9.67635e-06	5.73173e-05
Chronic_Venous_Hypertension	0	0	6.18806e-06	1.62193e-05	8.11184e-05
Hyperalimentation	0	0	6.16518e-06	1.25667e-05	6.09708e-05
Epidermolysis_Bullosa	0	0	6.05815e-06	3.54447e-05	8.05758e-05
Endocrine_Cancer	0	0	5.97764e-06	9.5785e-06	2.38134e-05
G6PD	0	1.95762e-06	5.73871e-06	7.87297e-06	1.35065e-05
General_Dementia	0	0	5.3925e-06	1.70172e-05	9.40944e-05
Congenital_Hypothyroidism	0	0	5.29369e-06	1.20147e-05	3.86468e-05
Hereditary_Fructose_Intolerance	0	3.15082e-06	5.21899e-06	7.67388e-06	1.181e-05
Alzheimers_Disease	0	0	4.89359e-06	1.09682e-05	3.91452e-05
Lysosomal_Storage_Disease	0	0	4.50543e-06	7.02657e-06	1.2471e-05
Oro_Naso_Pharyngeal_Cancer	0	0	4.27791e-06	1.67253e-05	3.64754e-05
Viral_Hepatitis_B	0	0	4.12312e-06	1.30721e-05	3.82694e-05
Chondrocalcinosis	0	0	3.52017e-06	1.31042e-05	2.69991e-05
Aromatic_Amino_Acid_Metabolism_Disorder	0	0	3.51339e-06	5.51315e-06	1.38589e-05
Carcinoid_Syndrome	0	0	2.58758e-06	5.54982e-06	1.52384e-05
Unspecified_Middle_Ear_Mastoid_Diseases	0	0	2.53552e-06	5.48998e-06	1.28506e-05
Familial_Adenomatous_Polyposis	0	0	2.24143e-06	3.75088e-06	7.30609e-06
Hereditary_Dental_Anomaly	0	0	2.14934e-06	4.81515e-06	1.09475e-05
Non-Specific_Leukemia	0	0	1.5236e-06	4.75754e-06	9.11002e-06
Other_Inherited_Amino_Acid_Metabolic_Disorder	0	0	1.49771e-06	3.6257e-06	8.72121e-06
Unspecified_Polyglandular_Disorder	0	0	7.48202e-07	7.16344e-06	1.70813e-05
Glucocorticoid_Remediable_Aldosteronism	0	0	6.67382e-07	2.85854e-06	6.54524e-06
Pataus_Syndrome	0	0	5.25039e-07	2.26261e-06	4.91742e-06
Neonatal_Disease	0	0	2.90862e-07	1.91128e-05	5.83827e-05
Benign_CNS_Neoplasm	0	0	1.67471e-07	2.08046e-05	5.26206e-05
Unspecified_Neuropsychiatric_Disorder	0	0	9.00989e-08	2.57082e-05	6.89977e-05
Visual_Pathway_Cortex_Disorder	0	0	0	9.68783e-07	0.000108926
IgA_Immunodeficiency	0	0	0	0	4.89523e-07
Hereditary_Breast_Cancer	0	0	0	0	1.48944e-06
Peritonitis_Retroperitoneal_Infection	0	0	0	0	3.86858e-05
Congenital_Hair_Anomaly	0	0	0	4.19497e-06	1.40429e-05
Disorders_of_Iris_Ciliary_Body	0	0	0	2.05035e-06	0.000808434
Congenital_Neutropenia	0	0	0	1.58275e-06	4.52172e-06
Huntingtons_Chorea	0	0	0	0	1.79639e-06
Non-Specific_Autosomal_Abnormality	0	0	0	0	1.9451e-06
Lupus_Erythematosus	0	0	0	0	4.21288e-05
Septic_Arthritis	0	0	0	0	3.087e-05
Chronic_Progressive_External_Ophthalmoplegia	0	0	0	0	6.80787e-06
Hereditary_Hemoglobin_Disease	0	0	0	1.26093e-05	3.62715e-05
Non-Specific_Nasal_Throat_Disorder	0	0	0	0	2.79104e-05
Common_Variable_Immunodeficiency	0	0	0	0	2.19578e-07
Kaposis_Sarcoma	0	0	0	9.29538e-07	5.21304e-06
Branched_Chain_Amino_Acid_Metabolism_Disorder	0	0	0	0	3.06927e-06
Non-Hodgkins_Lymphoma	0	0	0	0	1.60219e-05
Polycystic_Kidney_Disease	0	0	0	0	1.19067e-05
Ulcerative_Colitis	0	0	0	0	4.24571e-05
Neurofibromatosis	0	0	0	1.1933e-06	1.04913e-05
Secondary_Arthropathy	0	0	0	0	4.80307e-05
Myeloid_Leukemia	0	0	0	0	8.73988e-06
Female_Genital_Congenital_Anomaly	0	0	0	0	1.05936e-06
Unspecified_Congenital_Anomaly	0	0	0	1.28384e-05	2.47902e-05
Orbit_Disorders	0	0	0	9.48789e-06	0.000334801
Sideroblastic_Anemia	0	0	0	0	0
Friedreichs_Ataxia	0	0	0	0	0
Tuberous_Sclerosis	0	0	0	0	3.39813e-06
Unspecified_Cerebellar_Disease	0	0	0	8.92231e-07	1.59696e-05
Velo_Cardio_Facial_Syndrome	0	0	0	0	2.27751e-07
Staphylococcus_Aureus_Infection	0	0	0	0	7.21052e-05
Learning_Disorder	0	0	0	0	2.46672e-06
Non-Specific_Congenital_Eye_Anomaly	0	0	0	9.28511e-06	0.00028277
Gestational_Pregnancy_Related_Disorder	0	0	0	0	1.88155e-07
Secondary_Diabetes_Mellitus	0	0	0	3.7817e-06	2.91521e-05
Diabetes_Insipidus	0	0	0	0	1.41248e-06
Phenyketonuria	0	0	0	0	4.05592e-06
Hereditary_Thrombocytopenic_Purpura	0	0	0	0	9.01315e-07
Uterine_Cancer	0	0	0	5.84104e-06	3.29806e-05
Adrenogenital_Disorder	0	0	0	0	5.19776e-05
Intrathoracic_Organ_Cancer	0	0	0	0	7.68523e-06
Male_Genital_Congenital_Anomaly	0	0	0	0	0.000111261
Thymic_Disorders	0	0	0	3.42081e-07	1.17129e-05
HIV	0	0	0	0	0.005383
Myasthenia_Gravis	0	0	0	0	1.99373e-05
Congenital_Pigmentary_Anomaly	0	0	0	0	4.61785e-06
Fragile_X_Syndrome	0	0	0	0	1.00048e-06
Disorders_of_Urea_Cycle_Metabolism	0	0	0	0	2.63416e-06
Childhood_Disintegrative_Disorder	0	0	0	0	1.87388e-07
Marfan_Syndrome	0	0	0	0	2.05297e-07
Congenital_Breast_Anomaly	0	0	0	0	1.12206e-05
CNS_Infection	0	0	0	0	7.12148e-07
Prion_Disease	0	0	0	0	5.63708e-07
Hereditary_Muscular_Dystrophy	0	0	0	0	0
Tics_Tourettes	0	0	0	0	1.67819e-05
Deep_Vein_Thrombosis	0	0	0	7.7127e-05	0.0280248
Acute_Renal_Failure	0	0	0	9.62278e-06	0.000193085
Dermatomyositis_Polymyositis	0	0	0	0	1.07782e-05
Degenerative_Dementia	0	0	0	0	2.18824e-05
Pancreatic_Cancer	0	0	0	0	9.89748e-07
Graves_Disease	0	0	0	0	2.48001e-05
Generalized_Digestive_Cancer	0	0	0	7.94838e-07	8.39201e-06
Hereditary_Blepharophimosis	0	0	0	0	9.67022e-07
Myoneural_Disorders	0	0	0	0	9.8542e-06
Autism	0	0	0	0	1.64785e-06
Hereditary_Sensory_Neuropathy	0	0	0	4.79558e-06	2.0081e-05
Acrocephalosyndactyly	0	0	0	0	1.73582e-07
Prader_Willi_Syndrome	0	0	0	0	2.74982e-06
Larynx_Vocal_Chord_Disorders	0	0	0	0	0.000158266
Prostate_Cancer	0	0	0	0	0.0133772
Copper_Metabolism_Disorder	0	0	0	0	5.00619e-06
Spinocerebellar_Ataxia	0	0	0	0	1.04427e-06
Pure_Hypercholesterolemia	0	0	0	0	0
Klippel_Feil_Syndrome	0	0	0	0	3.75622e-07
Pulmonary_Embolism_Infarction	0	0	0	3.01276e-06	0.017422
Complex_Regional_Pain_Syndrome	0	0	0	0	3.45977e-06
Hereditary_Stomatocytosis	0	0	0	0	1.59197e-06
Respiratory_System_Cancer	0	0	0	6.6572e-07	7.36339e-06
Melanoma	0	0	0	0	5.42738e-06
Congenital_Aphakia	0	0	0	0	1.2362e-06
Respiratory_Congenital_Anomaly	0	0	0	7.10718e-06	2.12688e-05
Viral_Hepatitis_C	0	0	0	1.58146e-06	5.57989e-05
Anterior_Eye_Anomaly	0	0	0	0	0.000106981
Carinoid_Neoplasm	0	0	0	2.53462e-06	9.83158e-06
Thyroid_Cancer	0	0	0	0	1.75331e-07
Stomach_Cancer	0	0	0	0	1.0694e-05
Mood_Disorder	0	0	0	0	2.8366e-05
Neural_Tube_Defect	0	0	0	0	2.28444e-06
STI	0	0	0	1.02862e-06	0.000118985
Lung_Cancer	0	0	0	0	9.0997e-07
General_Paralysis	0	0	0	0	4.21117e-06
Familial_Dysautonomia_Related_Conditions	0	0	0	0	1.33925e-06
Congenital_Anomaly_of_Skull_Neck	0	0	0	3.95779e-06	6.85649e-05
Ruvalcaba.Myhre_Syndrome	0	0	0	0	1.31171e-06
Syndrome_with_Pervasive_Congenital_Anomalies	0	0	0	0	8.26809e-06
Myotonic_Muscular_Dystrophy	0	0	0	0	5.13095e-07
Cri.Du.Chat_Syndrome	0	0	0	0	3.25217e-06
Indeterminate_Sex_Pseudohermaphroditism	0	0	0	0	1.46122e-06
Multiple_Myeloma	0	0	0	0	5.08132e-06
Hemiplegia	0	0	0	0	3.18394e-05
Intellectual_Disability	0	0	0	7.99248e-06	4.08472e-05
Edwards_Syndrome	0	0	0	0	1.38942e-06
Spinal_Chord_Degeneration	0	0	0	0	1.82377e-05
Cyclic_Neutropenia	0	0	0	0	3.47165e-06
Streptococcal_Infection	0	0	0	0	1.75756e-05
MENIIA	0	0	0	0	1.13228e-06
Bladder_Cancer	0	0	0	0	0.0037089
Non-Specific_Congenital_Musculoskeletal_Anomaly	0	0	0	3.50287e-05	0.000200813
Paranoia	0	0	0	0	2.58696e-06
Ichthyosis_Congenita	0	0	0	5.17724e-06	5.20316e-05
MENI	0	0	0	0	2.61979e-06
Hereditary_Harartoses	0	0	0	3.86794e-07	8.86271e-06
Sjogrens_Syndrome	0	0	0	0	0.00141482
Stuttering	0	0	0	0	0
Specified_Childhood_Cerebral_Degeneration	0	0	0	0	0
General_Bacterial_Infection	0	0	0	2.48879e-05	0.000102235
Dwarfism_of_Unknown_Etiology	0	0	0	0	1.70066e-07
Developmental_Delay	0	0	0	0	0
Otosclerosis	0	0	0	4.20629e-06	3.5278e-05
Pancreatic_Disease	0	0	0	2.55676e-05	0.000144535
Cystic_Fibrosis	0	0	0	0	1.18678e-05
Cushings_Syndrome	0	0	0	0	0
Disorders_of_Fatty_Acid_Oxidation	0	0	0	8.88568e-07	1.00263e-05
Ovarian_Cancer	0	0	0	0	1.83997e-05
Acquired_Hemolytic_Anemias	0	0	0	0	1.01398e-05
Polyostotic_Fibrous_Dysplasia_of_Bone	0	0	0	0	1.91321e-06
Hereditary_Spastic_Paraplegia	0	0	0	0	0
Radiation_Sensitivity	0	0	0	0	3.89528e-05
Intestinal_Cancer	0	0	0	0	5.12442e-06
Acne	0	0	0	0	0
Female_Genital_Cancer	0	0	0	0	2.75705e-05
Dermatitis_Herpetiformis	0	0	0	0	1.39458e-05
Photodermatitis	0	0	0	3.23142e-05	0.000404131
Ellis_Van_Creveld_Syndrome	0	0	0	0	5.12536e-07
Porphyrin_Metabolic_Disorder	0	0	0	2.98322e-06	1.17504e-05
Varicose_Veins	0	0	0	0	0.000648155
Hepatobiliary_Congenital_Anomaly	0	0	0	7.61976e-06	1.88326e-05
Mucopolysaccharidosis	0	0	0	0	2.24248e-07
Benign_Thyroid_Neoplasm	0	0	0	0	1.14672e-05
Acquired_Coagulation_Defect	0	0	0	2.29152e-05	0.00184071
Dissociative_Disorder	0	0	0	0	5.93849e-07
Mycobacterial_Disease	0	0	0	0	1.87388e-07
Non-Specific_Humoral_Deficiency	0	0	0	0	2.23621e-06
Erythematous_Disorder	0	0	0	0	8.72699e-06
Kawasaki_Disease	0	0	0	0	2.03688e-07
Secondary_Malignant_Neoplasm	0	0	0	0	0
Brain_Damage	0	0	0	0	5.51923e-05
Unspecified_Diabetes_Mellitus	0	0	0	0	5.54231e-05
Brain_Cancer	0	0	0	0	8.99611e-06
Spinal_Muscular_Atrophy	0	0	0	0	2.75223e-06
Non-Specific_Neurologic_Congenital_Anomaly	0	0	0	0	1.20579e-05
Hyper_IgM_Immunodeficiency	0	0	0	0	2.36024e-06
Dejerine_Sottas_Disease	0	0	0	0	0
Personality_Disorder	0	0	0	0	5.18256e-06
Arthropod.Borne_Diseases	0	0	0	7.8418e-06	6.32499e-05
Congenital_Nail_Anomaly	0	0	0	0	3.18195e-06
Epilepsy_Related_Disorders	0	0	0	0	1.76175e-05
Menstrual_Disorder	0	0	0	0	0
General_Osteochondropathy	0	0	0	0	4.68672e-06
Unspecified_Immune_Disorder	0	0	0	4.58223e-06	6.33012e-05
Aplastic_Anemia	0	0	0	0	1.32755e-05
Multiple_Epiphyseal_Dysplasia	0	0	0	0	1.74653e-07
Cerebral_Lipidoses	0	0	0	0	2.67452e-06
Balanced_Translocation	0	0	0	0	1.13875e-06
Myotonia_Congenita	0	0	0	0	1.70446e-07
Tympanic_Membrane_Disorders	0	0	0	0	6.88495e-05
Alpha_1_Antitrypsin_Deficiency	0	0	0	0	8.24054e-06
Hereditary_Hemochromatosis	0	0	0	0	1.06372e-05
Esophageal_Cancer	0	0	0	0	1.87614e-07
Arterial_Embolism_Thrombosis	0	0	0	1.19456e-05	0.000438264
Unspecified_Childhood_Cerebral_Degeneration	0	0	0	0	1.08523e-06
Hodgkins_Disease	0	0	0	0	2.58772e-06
Benign_Uterine_Neoplasm	0	0	0	1.62894e-05	0.000871049
Hereditary_Hemorrhagic_Telangiectasia	0	0	0	0	0
Osteogenesis_Imperfecta	0	0	0	0	2.16366e-06
Thyroiditis	0	0	0	0	2.5029e-05
Polycystic_Liver_Disease	0	0	0	4.48162e-06	1.30905e-05
Hereditary_Elliptocytosis	0	0	0	0	1.78897e-06
Arterial_Dissection	0	0	0	3.92391e-06	2.80585e-05
Wiskott.Alrich_Syndrome	0	0	0	0	1.08523e-06
Viral_Warts_HPV	0	0	0	3.63708e-05	0.000770271
Osteopetrosis	0	0	0	3.07676e-06	1.36157e-05
Autoimmune_Polyglandular_Disorder	0	0	0	0	4.414e-06
Leukodystropy	0	0	0	0	0
Bone_Cancer	0	0	0	0	1.07724e-05
Unspecified_Autoimmune_Disease	0	0	0	0	2.41324e-05
Benign_Skin_Neoplasm	0	0	0	0.000312988	0.00291743
Adjustment_Disorder	0	0	0	0	0.000222498
Benign_Ovarian_Neoplasm	0	0	0	0	1.75318e-05
Unspecified_Amyloidosis	0	0	0	0	7.86687e-06
Reactive_Arthritis	0	0	0	0	6.87634e-06
Other_Inherited_Myotonias	0	0	0	0	7.86787e-07
Dyschromia	0	0	0	4.00066e-05	0.000755187
Congenital_Hypogammaglobulinemia	0	0	0	0	2.24248e-07
Hereditary_Progessive_Muscular_Dystrophy	0	0	0	0	0
Other_Lymphoid_Histiocytic_Cancers	0	0	0	0	3.38718e-06
Hirsutism	0	0	0	0	4.50588e-05
Disorders_of_Mitochondrial_Metabolism	0	0	0	0	5.29679e-07
Pituitary_Disorder	0	0	0	0	0.000302264
Male_Genital_Cancer	0	0	0	5.55198e-06	0.000689695
Autoimmune_Lymphoproliferative_Syndrome	0	0	0	0	1.50406e-06
Turners_Syndrome	0	0	0	0	1.58647e-05
Parkinsons_Disease	0	0	0	0	9.54495e-06
Type_I_Diabetes_Mellitus	0	0	0	0	5.96691e-06
Cerebral_Cysts	0	0	0	0	0
Connective_Tissue_Infection	0	0	0	7.43715e-06	2.04066e-05
Inflammatory_Spondylopathies	0	0	0	0	4.25287e-05
Optic_Chiasm_Disorder	0	0	0	0	3.31676e-06
Psychogenic_Somatoform_Disorder	0	0	0	0	2.72378e-05
Kidney_Infection	0	0	0	1.21475e-06	0.000207753
Disease_of_the_Female_Reproductive_Organs	0	0	0	0	0.0021795
Schizophrenia_Related_Psychosis	0	0	0	0	9.01454e-05
Hypotony_of_the_Eye	0	0	0	0	0.000116949
Cataplexy_Narcolepsy	0	0	0	0	0.000251147
Refsums_Disease	0	0	0	0	1.24166e-06
Migraine	0	0	0	0	0.000224437
Benign_Female_Genital_Neoplasm	0	0	0	5.92765e-06	7.21101e-05
Polyclonal_Hypergammaglobulinemia	0	0	0	0	0
Eating_Disorder	0	0	0	0	0.00018873
Familial_Mediterranean_Fever	0	0	0	0	1.63795e-06
Galactosemia	0	0	0	2.67658e-06	7.98921e-06
Severe_Combined_Immunodeficiency	0	0	0	0	5.90201e-06
Non-Specific_Congenital_Integumentary_Anomaly	0	0	0	5.32529e-06	1.48209e-05
Addisons_Disease	0	0	0	0	1.70845e-07
Medullary_Cystic_Kidney_Disease	0	0	0	0	2.73732e-06
Spinal_Stenosis	0	0	0	3.98727e-05	0.000406513
Cervical_Cancer	0	0	0	0	3.38051e-07
Impulse_Control_Disorder	0	0	0	0	1.48944e-06
Encephalitis	0	0	0	0	8.65204e-06
Food_Allergy	0	0	0	0	3.04747e-05
Erythromelalgia	0	0	0	1.29363e-07	5.76895e-06
Non-Specific_Soft_Tissue_Disorder	0	0	0	3.17784e-05	9.08152e-05
Haemophilia_Related_Diseases	0	0	0	0	0.000194684
Acquired_Limb_Deformities	0	0	0	0	9.53423e-06
Unspecified_Encephalopathy	0	0	0	0	2.91809e-05
Motor_Neuron_Disease	0	0	0	0	4.24253e-06
Klinefelters_Syndrome	0	0	0	0	1.98308e-05
Non-Specific_Peritoneal_Disorder	0	0	0	2.74632e-06	3.80806e-05
IBS	0	0	0	0	0.00016047
Septicemia	0	0	0	0	3.2222e-05
Peroxisomal_Disorders	0	0	0	0	1.37004e-06
Bone_Infection	0	0	0	0	6.34316e-06
Diamond.Blackfan_Anemia	0	0	0	0	7.86934e-06
Deviated_Nasal_Septum	0	0	0	6.66466e-05	0.000538638
Lymphoid_Leukemia	0	0	0	0	5.34111e-06
Histidinemia	0	0	0	0	1.86466e-06
Unspecified_Immune_Deficiency	0	0	0	0	1.87614e-07
Oro.Facial_Congenital_Anomaly	0	0	0	0	9.73549e-06
Sarcoidosis	0	0	0	9.45201e-06	0.000111114
Hirschsprungs_Disease	0	0	0	0	2.64229e-06
Primary_Carnitine_Deficiency	0	0	0	0	1.81994e-06
Unspecified_Behavioral_Development_Disorder	0	0	0	0	5.57785e-06
Escherichia_Coli_Infection	0	0	0	0	7.50345e-05
Secondary_Hereditary_Retinal_Dystrophy	0	0	0	4.29582e-07	7.12395e-05
Malnutrition	0	0	0	0	0.00055401
Paritial_Androgen_Insensitivity_Syndrome	0	0	0	0	2.08746e-06
Bipolar_Disorder	0	0	0	0	1.78037e-07
PTSD	0	0	0	0	0
Pubertal_Dysfunction	0	0	0	0	1.3077e-06
Congenital_Ectodermal_Dysplasia	0	0	0	0	2.62343e-06
Chronic_Tonsillitis_Adenoiditis	0	0	0	0	5.07183e-05
Ehlers_Danlos_Syndrome	0	0	0	0	0
CNS_Cancer	0	0	0	0	2.23629e-05
OCD	0	0	0	0	0
Aniridia	0	0	0	0	2.36939e-05
Nephrotic_Syndrome	0	0	0	7.60348e-06	5.48783e-05
Bartters_Syndrome	0	0	0	0	5.63322e-06
Digeorges_Syndrome	0	0	0	0	8.23754e-07
Non-Specific_Chromosomal_Anomaly	0	0	0	0	3.07949e-06
Hereditary_Color_Blindness	0	0	0	0	4.13335e-06
Poliomyelitis	0	0	0	7.24211e-06	1.69113e-05
Connective_Tissue_Cancer	0	0	0	3.22622e-06	1.39405e-05
Genetic_Anomolies_of_Leukocytes	0	0	0	2.37247e-06	1.18273e-05
IgM_Immunodeficiency	0	0	0	0	6.51758e-06
Nerve_Root_Plexus_Disorders	0	0	0	0	5.04859e-05
Anophthalmia_Mircopthalmia	0	0	0	3.28785e-07	5.2761e-05
Other_Infectious_Diseases	0	0	0	3.51066e-07	7.19729e-05
Dopa_Responsive_Dystonia	0	0	0	0	5.40593e-07
Hereditary_Night_Blindness	0	0	0	0	0
Chondrodystrophy	0	0	0	0	4.92202e-06
Papilledema	0	0	0	0	8.87454e-05
Charcot_Marie_Tooth_Disease	0	0	0	0	2.00096e-06
Hereditary_Face_Skull_Anomalies	0	0	0	0	0
Speech_Language_Disorder	0	0	0	0	4.53602e-06
Amino_Acid_Transport_Disorder	0	0	0	0	0
Schwartz.Jampel_Syndrome	0	0	0	0	0
Smith.Magenis_Syndrome	0	0	0	0	0
Unspecified_Childhood_Psychoses	0	0	0	0	0
Downs_Syndrome	0	0	0	0	0
Pancytopenia	0	0	0	0	0
Iron_Metabolism_Disorder	0	0	0	1.1615e-05	3.41848e-05
Hereditary_Spherocytosis	0	0	0	0	0
Eye_Cancer	0	0	0	3.82551e-06	7.29414e-05
Pagets_Disease	0	0	0	0	0
Male_Breast_Cancer	0	0	0	0	5.63613e-06
Nezelofs_Syndrome	0	0	0	0	0
Meningitis	0	0	0	0	2.12372e-05
MENIIB	0	0	0	0	5.60441e-07
Asthma	0	0	0	0	0
Osteopoikilosis	0	0	0	0	2.01344e-06
Hepatobiliary_Cancer	0	0	0	0	1.12742e-06
Kidney_Cancer	0	0	0	0	0.000233821
Other_Inherited_Osteodystrophy	0	0	0	3.42817e-06	8.5426e-06
Abnormal_Spine_Curvature	0	0	0	0	8.02356e-05
Hereditary_Lymphadema	0	0	0	0	0
Breast_Cancer	0	0	0	0	5.71375e-05
Rosacea	0	0	0	1.8765e-05	0.00068103
Growth_Hormone_Deficiency	0	0	0	0	0
Glycogenosis	0	0	0	0	0
Alveolar_Disease	0	0	0	4.87969e-06	1.98982e-05
Celiac_Disease	0	0	0	0	0
Conduct_Disorder	0	0	0	0	0
Multiple_Sclerosis_Other_Demyelinating_Disease	0	0	0	0	0
Androgen_Insensitivity_Syndrome	0	0	0	0	6.55178e-06
ADHD	0	0	0	0	5.8245e-07

## Sheet: 9_Brain
Disease_name	Minimum	1st_quartile	Median	3rd_quartile	Maximum
Cerebrovascular_Disease	0.146343	0.196874	0.231169	0.260904	0.389079
Epilepsy_Related_Disorders	0.00749294	0.0615873	0.0735473	0.0847576	0.178092
Extrapyramidal_Abnormal_Movement_Disorders	0	0.00506718	0.0341605	0.0422224	0.0764354
Unspecified_Encephalopathy	0.015692	0.0271586	0.0302408	0.0332701	0.0559012
Brain_Damage	0.00450538	0.0242896	0.0283819	0.0345194	0.077927
Non-Specific_Pulmonary_Disorder	0	0.0163812	0.0230968	0.0292216	0.109813
Neonatal_Disease	1.76582e-06	0.000263957	0.022333	0.0278436	0.0411784
Parkinsons_Disease	0	0.00136897	0.0216621	0.0257193	0.0407499
Unspecified_Neuropsychiatric_Disorder	0.0049558	0.0155245	0.0180266	0.0202359	0.0387896
Brain_Cancer	0	0.00172146	0.017476	0.0200309	0.0586571
UTI	0	0.00973123	0.01342	0.0182928	0.0299593
Muscle_Ligament_Disorder	0	0.00954948	0.013113	0.0171619	0.036638
Hemiplegia	0.00904878	0.0120442	0.0130588	0.0149006	0.0251292
Benign_CNS_Neoplasm	0.000274654	0.00600295	0.0125723	0.0145041	0.040689
General_Dementia	0.000832782	0.00953496	0.0111901	0.0122821	0.0258281
Acquired_Visual_Disturbances	0.00414435	0.00839663	0.0101676	0.0123984	0.0190672
Electrolyte_Acid_Base_Balance_Disorder	0	0.0090963	0.0100853	0.0115773	0.0276755
CNS_Cancer	0.000153173	0.00639437	0.00861818	0.00981822	0.0262693
Pneumonia	0	0.0059203	0.00837199	0.0110694	0.0684568
Aneurysm	0.0010346	0.00467468	0.00756203	0.0135384	0.0538035
Non-Specific_Joint_Disorder	0	5.28181e-06	0.00744205	0.0109723	0.0177997
Functional_Digestive_Disorder	0	0.00628194	0.00721445	0.00921886	0.0119932
Intellectual_Disability	0.00136533	0.00400808	0.00719109	0.0083589	0.011316
General_Paralysis	0.00108277	0.00288465	0.00695854	0.0205862	0.0317665
Non-Specific_Cardiovascular_Disease	0.00146834	0.00555188	0.00675449	0.00771257	0.0161552
Alzheimers_Disease	0.000312483	0.0058683	0.00673103	0.00788706	0.0166007
Meningitis	0.000137327	0.00493007	0.00622991	0.00711319	0.0174072
Non-Specific_Acquired_Musculoskeletal_Abnormality	0	0.00465057	0.00592126	0.00659918	0.00834825
Schizophrenia_Related_Psychosis	0.00221779	0.00434804	0.00537844	0.0104232	0.185957
Hypotension	0.00328866	0.00471666	0.0053781	0.00623667	0.00792766
Unspecified_Neuropathy	0	0.00394357	0.00536104	0.0249564	0.0424791
Non-Specific_Pain	0	0	0.00474054	0.00989676	0.0203278
Depression	0	0.00329228	0.00472056	0.00606402	0.0125654
Bladder_Disorder	0	0.00311721	0.00471366	0.00802445	0.0229447
Cardiac_Dysrhythmia	0	0.00404259	0.00460259	0.00581439	0.0100643
Neural_Tube_Defect	0	0.000922123	0.00455332	0.00590076	0.010551
Encephalitis	0.000448954	0.0019153	0.00403979	0.00461765	0.00746428
Non-Specific_Anemia	0	0.00235392	0.00387616	0.00478592	0.00772788
Ocular_Musculoskeletal_Disorder	0.00123594	0.00298004	0.00371652	0.004147	0.0078756
Fungal_Infection	0	0.00287115	0.00367698	0.00456905	0.00675441
General_Cerebral_Degeneration	0.00217828	0.00305151	0.00362592	0.00408758	0.0062431
Vascular_Congenital_Anomaly	0	0.00250085	0.0035477	0.00465814	0.00811457
Spinal_Chord_Degeneration	0.000200709	0.00224357	0.00345772	0.00424354	0.00715952
Cardiac_Congenital_Anomaly	0.000893473	0.00177801	0.00334645	0.00477449	0.0305994
Non-Specific_Neurologic_Congenital_Anomaly	0.000184863	0.00146833	0.00316887	0.00366313	0.00739273
Non-Rheumatic_Heart_Disease	0	0.00214682	0.00304674	0.00413135	0.0631455
Migraine	0	0.00142533	0.00267053	0.00552576	0.0316056
Unspecified_White_Blood_Cell_Disease	0	0.0021498	0.00265343	0.00306699	0.00514871
Hearing_Loss	0	0.00158604	0.00263206	0.00424968	0.0237014
Septicemia	0.000405536	0.00183211	0.00263151	0.00355222	0.0128978
Malnutrition	3.97795e-06	0.00162916	0.00233575	0.00269492	0.00827492
General_Spondylosis_Spine_Disorder	0	0	0.00226534	0.00344125	0.00860066
Non-Specific_Gastrointestinal_Disorder	0	0	0.00216401	0.00273705	0.00405508
Disorder_of_the_Vestibular_System	0	0.00117599	0.00214556	0.00399372	0.0285227
Non-Specific_Skin_Disorder	0	0.001325	0.00208854	0.00282237	0.0129668
Esophageal_Disease	0	0	0.00187178	0.00280294	0.00634369
Cellulitis	0	0.00135625	0.00185451	0.00227204	0.0102173
Dopa_Responsive_Dystonia	0	0.000317446	0.00174273	0.00214639	0.00441031
Cranial_Nerve_Disorder	0.000697889	0.0012575	0.00171711	0.00480272	0.0324379
Optic_Neuritis_Neuropathy	0.000237681	0.00108329	0.00170701	0.00417356	0.0115399
Peripheral_Nerve_Disorder	0	1.45394e-06	0.0016619	0.00442588	0.0119793
Peripheral_Vascular_Disease	0	0.000821377	0.00163521	0.00278652	0.00985175
Papilledema	0	0.00115446	0.00163479	0.00200885	0.00617941
Anxiety_Phobic_Disorder	0	0.000631214	0.00163359	0.0024424	0.00613624
Unspecified_Cancer	0	0.000466714	0.00162682	0.00362504	0.0188673
Pleuritis	0	0.000922123	0.00150972	0.00225514	0.0105498
Unspecified_Cerebellar_Disease	0.000354956	0.00129608	0.00149667	0.00173511	0.00270335
Osteoporosis	0	0.00112681	0.00149106	0.00191845	0.00348805
Autonomic_System_Disorder	0	0.000921064	0.00148594	0.00395014	0.00557429
Gastrointestinal_Infection	0	0.0012124	0.00143196	0.00165068	0.00240753
CNS_Infection	0	0.00092767	0.00133802	0.00187244	0.0045117
Upper_Respiratory_Inflammation	0	0.000218615	0.00128348	0.00155957	0.00385964
Non-Specific_Urinary_Disorder	0	0	0.00123409	0.00233726	0.00455087
Psychogenic_Somatoform_Disorder	0.000529423	0.000798345	0.00118399	0.0142691	0.0363903
Mood_Disorder	0.000412699	0.000913478	0.00117524	0.00143038	0.0043839
Degenerative_Dementia	0.000110734	0.00103585	0.00116692	0.00142959	0.00203184
Emphysema_COPD	0	0	0.00114737	0.00184866	0.006615
Deep_Vein_Thrombosis	0	0.000806995	0.00105519	0.00167137	0.00395902
External_Ear_Disorders	0	0.000776511	0.00105028	0.00130948	0.00222284
Arterial_Dissection	0.000267524	0.000899981	0.00102388	0.00118913	0.00231995
Multiple_Sclerosis_Other_Demyelinating_Disease	0.000307932	0.000681354	0.000963341	0.0712552	0.129407
Acute_Renal_Failure	0	0.000739239	0.000956915	0.00138796	0.00401438
Optic_Disc_Disorder	0	0.000501533	0.000928881	0.00120454	0.00456063
General_Bacterial_Infection	0	0.000593047	0.000921881	0.00118111	0.00292096
Substance_Abuse	0	0	0.000900782	0.00140159	0.00650883
Acquired_Other_Myopathies	0	0.000453087	0.000889986	0.0040116	0.00765711
Pituitary_Disorder	0	0.000487836	0.000813062	0.00304272	0.0431237
Inflammatory_Toxic_Neuropathy	0	0.000402608	0.000788976	0.0134632	0.0209168
Addisons_Disease	0	0.00039308	0.000787209	0.00123808	0.0308626
Nail_Disease	0	0.000535155	0.000776757	0.00124503	0.00252862
Unspecified_Hematological_Disorder	0.000276248	0.000599656	0.000752853	0.00101383	0.00189812
Non-Specific_Sugar_Metabolism_Disorder	0	0.000623864	0.000745764	0.00091375	0.00174435
Sleep_Disorder	0	0.00035779	0.000716191	0.00118715	0.0032371
Abnormal_Spine_Curvature	0	0.000276259	0.00068498	0.00214768	0.0935871
Rheumatic_Heart_Disease	0	0.000506355	0.000661568	0.000825244	0.0102229
Phlebitis_Thrombophlebitis	0	0.000471897	0.000659816	0.000904714	0.00186883
Developmental_Delay	0	5.49899e-05	0.000641207	0.00180318	0.00343711
Unspecified_Recurrent_Headaches	0.00011094	0.000333067	0.000613658	0.000847951	0.0420087
General_Thrombocytopenia	0	0.000488682	0.000601141	0.000776579	0.00140567
Cardiac_Conduction_Disorder	0	0.000458981	0.000592965	0.000745709	0.00181419
Gastritis_Duodenitis	0	0	0.000558646	0.000920221	0.00154941
Speech_Language_Disorder	0.000132876	0.000313092	0.00055254	0.0018581	0.00342366
Huntingtons_Chorea	0	1.5302e-05	0.000545008	0.000851361	0.00153838
Staphylococcus_Aureus_Infection	0	0.000370755	0.000541172	0.000790322	0.00571631
Larynx_Vocal_Chord_Disorders	0	0.000276312	0.000527072	0.000889828	0.0206073
Acquired_Coagulation_Defect	0	0.000422637	0.000526831	0.000721985	0.00138641
Chronic_Sinusitis	0	0	0.00052298	0.000907236	0.00152044
Adjustment_Disorder	0	0.000337248	0.000511299	0.000608795	0.00153549
Carditis	0	0.000383252	0.000494431	0.000703462	0.00288915
Vascular_Insufficiency	0	0.000314785	0.00048028	0.000764356	0.00227159
Sleep_Apnea	0	0.000130117	0.000471275	0.000672335	0.00276793
Vasculitis	0	0.000357952	0.000464364	0.00067196	0.0110283
Vitamin_Deficiency	0	0	0.00045303	0.0012074	0.00317072
Acute_Bronchitis	0	0	0.00044568	0.00116498	0.00383046
Spinal_Stenosis	0	0	0.000441415	0.000881692	0.00222481
Non-Specific_Metabolic_Disorder	0	0.000262251	0.000436424	0.000580084	0.00122811
Ear_Infection	0	0	0.000435957	0.000781207	0.00164868
General_Viral_Infection	0	0.000123828	0.000422144	0.000608627	0.00114527
Biliary_Tract_Disease	0	0	0.000420682	0.000789087	0.00244558
Pernicious_or_B12_Deficiency_Anemia	0	0	0.000413392	0.000561896	0.00152547
Visual_Pathway_Cortex_Disorder	0.000138703	0.000286289	0.000408556	0.000517351	0.00108398
Escherichia_Coli_Infection	0	0.000330209	0.000391175	0.00048251	0.000680523
Other_Infectious_Diseases	0	0.000242543	0.000371654	0.000520077	0.00115231
Non-Specific_Eye_Disorders	0	0.000135216	0.000366957	0.000734045	0.00181143
Herpes_Zoster	0	0	0.000364246	0.000595207	0.00163699
Cystitis_Urethritis	0	0.000199011	0.000356184	0.000707501	0.00152877
Acquired_Retinal_Defects	0	0.000183393	0.00035582	0.000527981	0.00139375
Acquired_Hypothyroidism	0	0	0.000348843	0.00114288	0.00288227
Myoneural_Disorders	0	0.00010315	0.000338829	0.000898942	0.00134635
Kidney_Infection	0	0.000154612	0.000318575	0.000544809	0.00122071
Inner_Ear_Disorder	0	0.000171098	0.000315236	0.000501222	0.00338592
Diabetes_Insipidus	0	0.000171113	0.000310952	0.001159	0.00337692
Myocardial_Infarction	0	0.000209367	0.000308522	0.000404125	0.00183575
Hemangioma_Lymphangioma	0	0.000194373	0.000307459	0.000461149	0.00130478
Salivary_Gland_Disease	0	0.000214123	0.000305081	0.000413763	0.00145439
General_Ear_Disorder	0	0.000199259	0.000299271	0.000570435	0.001452
Non-Specific_Dental_Disorder	0	0.000127634	0.00029477	0.000375257	0.000672274
Non-Specific_Liver_Disease	0	5.96748e-05	0.000275773	0.00040133	0.00599152
Inflammatory_Spondylopathies	0	0.000146552	0.000267968	0.000400589	0.0470757
Type_II_Diabetes_Mellitus	0	0	0.000248574	0.000596101	0.00128397
Arterial_Embolism_Thrombosis	0	0.000163948	0.000247066	0.000369727	0.00156778
Oral_Soft_Tissue_Disease	0	5.91594e-05	0.00024374	0.000343891	0.00129526
Urinary_Calculus	0	9.68869e-05	0.000243322	0.000459122	0.000983279
Streptococcal_Infection	0	0.000170184	0.000240141	0.000285019	0.00083424
Benign_Bone_Connective_Tissue_Neoplasm	0	4.54765e-05	0.000238884	0.000533482	0.00229276
Hereditary_Spastic_Paraplegia	0	5.06221e-05	0.000236676	0.000360639	0.000578231
Unspecified_Plasma_Protein_Metabolism_Disorder	0	0.000184484	0.000226613	0.000277268	0.000431418
Skin_Infection	0	0.000109072	0.000218808	0.000324618	0.00109358
Seborrheic_Dermatitis	0	0.000104683	0.000217979	0.000317921	0.000578193
Non-Specific_Congenital_Musculoskeletal_Anomaly	0	0	0.000217136	0.000482559	0.0007545
Purpura_Other_Hemorrhagic_Conditions	0	0.000141839	0.00021687	0.000308868	0.000659145
Spinocerebellar_Ataxia	1.21353e-05	0.000143206	0.00020272	0.000261627	0.000457397
Unspecified_Immune_Disorder	0	4.74265e-05	0.000202231	0.000258411	0.0015114
Paranoia	3.04855e-05	0.000129002	0.00020212	0.000470032	0.0094967
Tuberous_Sclerosis	0	3.13064e-05	0.000190332	0.000257707	0.000411554
Motor_Neuron_Disease	0	7.20833e-05	0.000189762	0.00525796	0.00769579
Benign_Endocrine_Neoplasm	0	4.39903e-05	0.000185793	0.00226724	0.0313161
Cataplexy_Narcolepsy	0	8.78461e-05	0.000178385	0.000298057	0.00802145
Conduct_Disorder	0	0.000139345	0.000178088	0.000276392	0.00120531
Non-Specific_Osteopathy	0	0	0.000177114	0.000683348	0.00189069
Disorders_of_Mitochondrial_Metabolism	0	2.73043e-05	0.00017637	0.000782198	0.00139149
Non-Specific_Gingival_Peridontal_Disorder	0	0.000131498	0.000175692	0.000231398	0.000542991
Complex_Regional_Pain_Syndrome	0	9.20245e-05	0.000171946	0.000270132	0.0287202
Eye_Infection	0	0	0.000167753	0.000251386	0.000581228
Gastrointestinal_Ulcer	0	0	0.000165976	0.000229557	0.000596159
Pulmonary_Embolism_Infarction	0	7.8265e-05	0.000155794	0.000222729	0.000658701
Syndrome_with_Pervasive_Congenital_Anomalies	0	2.81427e-05	0.000150409	0.000991676	0.00169894
Myeloproliferative_Disease	0	0.000106296	0.000145407	0.000188957	0.000321123
Neurofibromatosis	0	2.27536e-05	0.000145127	0.00207157	0.00433663
Atopic_Contact_Dermatitis	0	0	0.000145039	0.000597737	0.00123463
Influenza	0	0	0.000141838	0.000290254	0.000906828
Eye_Inflammation	0	0	0.000136036	0.000428502	0.00128169
Myasthenia_Gravis	0	5.73817e-05	0.00013524	0.000489459	0.0226596
Pancreatic_Disease	0	0	0.000135085	0.000259201	0.00291377
Osteomyelitis	0	0	0.000134815	0.00024757	0.020809
Benign_Intrathoracic_Neoplasm	0	3.53629e-05	0.000132132	0.000213132	0.00143425
Orbit_Disorders	0	9.34762e-05	0.000126848	0.000182949	0.000404977
Respiratory_Congenital_Anomaly	0	4.32063e-05	0.000126079	0.000253972	0.00157391
Disorders_of_Urea_Cycle_Metabolism	3.74706e-05	9.76059e-05	0.000123488	0.000175926	0.000417269
Secondary_Malignant_Neoplasm	0	1.75938e-05	0.000119859	0.000157758	0.00202257
Homocystinuria	0	7.58454e-05	0.000108401	0.000151654	0.000288055
Other_Corticoadrenal_Disorder	0	0	0.000105597	0.000416154	0.0121599
STI	0	5.76059e-05	0.000100815	0.000157928	0.000936431
Phosphorus_Metabolism_Disorder	0	7.80527e-05	9.83686e-05	0.000136688	0.000306546
Nerve_Root_Plexus_Disorders	0	0	9.72772e-05	0.000150745	0.0777353
Unspecified_Autoimmune_Disease	0	9.94581e-06	9.71411e-05	0.000174046	0.00174971
Tics_Tourettes	0	4.47917e-05	9.54471e-05	0.000149719	0.00402886
Esophagitis	0	0	9.4255e-05	0.000208935	0.000585156
Non-Specific_Chromosomal_Anomaly	0	1.17947e-05	8.72444e-05	0.000203298	0.000388931
Non-Specific_Autosomal_Abnormality	0	5.30024e-06	8.3565e-05	0.000123528	0.000303381
Congenital_Anomaly_of_Skull_Neck	0	5.57567e-05	8.34151e-05	0.00012377	0.000664583
Unspecified_Congenital_Anomaly	0	1.9137e-05	8.05022e-05	0.000160869	0.000961052
Secondary_Diabetes_Mellitus	0	4.69515e-05	7.88792e-05	0.000116605	0.00132744
Corneal_Disorders	0	0	7.73563e-05	0.000198569	0.00063367
Learning_Disorder	0	5.41494e-05	7.7148e-05	0.000128854	0.00087527
Eyelid_Disorders	0	0	7.56935e-05	0.000187887	0.000388228
Long_QT_Syndrome	0	5.43007e-05	7.502e-05	9.26158e-05	0.000155414
Hereditary_Harartoses	0	2.3826e-05	7.3767e-05	0.00024796	0.000649651
Tuberculosis	0	3.32395e-05	7.34407e-05	9.34239e-05	0.000358128
Oro.Facial_Congenital_Anomaly	0	0	7.2375e-05	0.000151806	0.000658351
Non-Specific_Congenital_Eye_Anomaly	0	4.61602e-05	6.85109e-05	9.24214e-05	0.00016767
Poliomyelitis	0	4.09633e-05	6.83376e-05	0.00271442	0.00456478
Congenital_Spine_Anomaly	0	0	6.77662e-05	0.000105528	0.000203586
Oro_Naso_Pharyngeal_Cancer	0	4.20049e-05	6.55353e-05	0.000109904	0.0398769
Tympanic_Membrane_Disorders	0	4.0565e-05	6.54485e-05	0.000111624	0.000282506
Non-Specific_Thryroid_Disorder	0	0	6.26107e-05	0.000126471	0.000715533
Endocrine_Cancer	0	1.15317e-05	6.24678e-05	0.000353175	0.00427757
Haemophilia_Related_Diseases	0	3.47877e-05	6.10162e-05	8.72847e-05	0.00539576
Arthropod.Borne_Diseases	0	0	6.06289e-05	0.00014325	0.0158213
Tongue_Disease	0	0	6.05617e-05	0.00011027	0.000611648
Non-Specific_Genitourinary_Congenital_Anomaly	0	0	5.96544e-05	0.000111486	0.000265643
Other_Viral_Hepatitis	0	0	5.89871e-05	0.000111445	0.00721482
Non-Specific_Peritoneal_Disorder	0	1.2567e-06	5.79101e-05	7.97841e-05	0.00017085
Behcets_Syndrome	0	0	5.23713e-05	0.000199304	0.000720803
Non-Specific_Soft_Tissue_Disorder	0	0	5.2066e-05	0.000177177	0.00112782
Personality_Disorder	0	2.43884e-05	5.02026e-05	7.75486e-05	0.000644381
Prion_Disease	3.08012e-06	2.43811e-05	4.78387e-05	6.65932e-05	0.000158525
Edwards_Syndrome	0	0	4.75811e-05	8.98683e-05	0.000243299
Urethral_Disorder	0	1.81906e-05	4.66683e-05	7.97037e-05	0.000217454
Autism	0	8.23691e-06	4.59061e-05	0.000622973	0.00464055
Pancytopenia	0	0	4.30114e-05	8.28744e-05	0.000271504
Jaw_Disease	0	0	4.19705e-05	0.000168831	0.0430633
Bone_Cancer	0	0	4.17581e-05	7.26922e-05	0.0021466
Hereditary_Sensory_Neuropathy	0	0	4.09945e-05	0.000241204	0.000648707
Familial_Dysautonomia_Related_Conditions	0	1.35286e-05	3.6468e-05	0.000185074	0.000458106
Hereditary_Progessive_Muscular_Dystrophy	0	0	3.56184e-05	0.00379689	0.00545067
Non-Specified_Cardiac_Ischemia	0	0	3.24294e-05	0.000382597	0.00346205
Ehlers_Danlos_Syndrome	0	0	3.0853e-05	0.00218708	0.00386205
Impulse_Control_Disorder	0	1.30828e-05	3.0581e-05	5.57567e-05	0.0121838
Lysosomal_Storage_Disease	0	0	3.03128e-05	0.000590722	0.00104689
Non-Hodgkins_Lymphoma	0	0	2.93533e-05	5.40264e-05	0.0755187
Copper_Metabolism_Disorder	0	1.74172e-05	2.76268e-05	5.32658e-05	0.000512549
Spinal_Muscular_Atrophy	0	3.04855e-06	2.57109e-05	0.000972013	0.00261333
Spleen_Disease	0	0	2.51388e-05	7.90441e-05	0.000169834
Unspecified_Middle_Ear_Mastoid_Diseases	0	1.48822e-05	2.50549e-05	3.89314e-05	6.41549e-05
Alveolar_Disease	0	0	2.44611e-05	4.36181e-05	0.000310207
Acquired_Limb_Deformities	0	0	2.1533e-05	4.36054e-05	0.00010407
Sweat_Gland_Disorder	0	0	2.04816e-05	3.88565e-05	6.8335e-05
Adrenogenital_Disorder	0	7.09192e-06	1.97686e-05	4.35978e-05	0.00284117
Aplastic_Anemia	0	0	1.97228e-05	4.61044e-05	0.000108343
Bone_Infection	0	0	1.97198e-05	3.4009e-05	0.000548047
Connective_Tissue_Cancer	0	0	1.9259e-05	4.35978e-05	0.0034494
Unspecified_Behavioral_Development_Disorder	0	0	1.90809e-05	3.66593e-05	0.00246588
Charcot_Marie_Tooth_Disease	0	0	1.86622e-05	0.000104863	0.00198278
Acute_Upper_Respiratory_Infection	0	0	1.83458e-05	0.000734588	0.0017373
Refraction_Accomodation_Disorders	0	0	1.80287e-05	7.47391e-05	0.000158664
Non-Specific_Digestive_Congenital_Anomaly	0	0	1.78894e-05	5.81575e-05	0.000103459
Unspecified_Amyloidosis	0	0	1.74472e-05	2.98347e-05	0.000708431
Optic_Chiasm_Disorder	0	5.61731e-06	1.74172e-05	7.47286e-05	0.000278422
Unspecified_Immune_Deficiency	0	0	1.45351e-05	8.1913e-05	0.00971758
Marfan_Syndrome	0	0	1.45326e-05	0.000269029	0.00154449
Unspecified_Childhood_Cerebral_Degeneration	0	2.03873e-06	1.42677e-05	3.40023e-05	0.00012944
Pubertal_Dysfunction	0	0	1.29606e-05	3.86781e-05	0.000489845
Cerebral_Lipidoses	0	0	1.28655e-05	2.25596e-05	0.000213282
Balanced_Translocation	0	0	1.25694e-05	2.68568e-05	6.49599e-05
Eye_Cancer	0	0	1.2023e-05	2.08362e-05	0.0020743
Megaloblastic_Anemia	0	0	1.16883e-05	4.45416e-05	0.000102766
Non-Specific_Nephropathy	0	0	1.16315e-05	0.000263581	0.000850112
Smith.Magenis_Syndrome	0	0	1.14697e-05	3.17598e-05	9.74137e-05
Primary_Carnitine_Deficiency	0	0	9.14138e-06	2.07919e-05	6.99522e-05
Specified_Childhood_Cerebral_Degeneration	0	0	8.57795e-06	0.000485897	0.000859187
Other_Inherited_Myotonias	0	0	8.19738e-06	0.000116336	0.0004327
Pulmonary_Heart_Disease	0	0	6.23175e-06	8.55538e-05	0.00078235
Dwarfism_of_Unknown_Etiology	0	0	4.0313e-06	6.60449e-05	0.000295325
Other_Inherited_Amino_Acid_Metabolic_Disorder	0	0	3.74487e-06	2.09929e-05	0.000598358
Genetic_Anomolies_of_Leukocytes	0	0	3.54596e-06	1.78963e-05	3.69727e-05
Mucopolysaccharidosis	0	0	2.23617e-06	2.97644e-05	0.000127198
Fragile_X_Syndrome	0	0	2.1201e-06	2.12436e-05	0.000133626
Cataract	0	0	1.00783e-06	0.000947151	0.00814691
IgA_Immunodeficiency	0	0	0	0	0.00119832
Chronic_Kidney_Disease	0	0	0	8.2965e-05	0.000461324
Hereditary_Breast_Cancer	0	0	0	0	4.05878e-05
Pure_Hyperglyceridemia	0	0	0	0	0.000173511
Peritonitis_Retroperitoneal_Infection	0	0	0	3.62817e-05	0.000340404
Congenital_Hair_Anomaly	0	0	0	0	2.02928e-05
Disorders_of_Iris_Ciliary_Body	0	0	0	1.8581e-05	4.71342e-05
Congenital_Neutropenia	0	0	0	0	2.24494e-05
Lupus_Erythematosus	0	0	0	7.06329e-05	0.088636
Septic_Arthritis	0	0	0	0	0.000880401
Eustachian_Tube_Disorder	0	0	0	0	0.000542162
Corns_Callosites	0	0	0	4.8714e-05	0.000359514
Chronic_Progressive_External_Ophthalmoplegia	0	0	0	3.66553e-06	1.64738e-05
Hereditary_Hemoglobin_Disease	0	0	0	0	0.0113448
Non-Specific_Nasal_Throat_Disorder	0	0	0	0	2.95111e-05
Common_Variable_Immunodeficiency	0	0	0	0	0.0419342
Fasciitis	0	0	0	0	1.87244e-06
Kaposis_Sarcoma	0	0	0	0	0.000577335
Branched_Chain_Amino_Acid_Metabolism_Disorder	0	0	0	5.49038e-06	3.63519e-05
Polycystic_Kidney_Disease	0	0	0	0	3.23804e-06
Ulcerative_Colitis	0	0	0	0	2.10472e-05
Secondary_Arthropathy	0	0	0	0	6.14774e-05
Myeloid_Leukemia	0	0	0	3.73795e-06	0.00727986
Female_Genital_Congenital_Anomaly	0	0	0	0	1.9259e-05
Diverticulosis_Diverticulitis	0	0	0	0	1.40997e-06
Mixed_Hyperlipidemia	0	0	0	0	3.8653e-06
Sideroblastic_Anemia	0	0	0	0	0
Friedreichs_Ataxia	0	0	0	0	0
Lipodystrophy	0	0	0	0	0.000346401
General_Hypertension	0	0	0	0.00435271	0.0174921
Velo_Cardio_Facial_Syndrome	0	0	0	8.42596e-06	8.88284e-05
Gestational_Pregnancy_Related_Disorder	0	0	0	0	0.000104008
Alopecia	0	0	0	0	0.00449763
Varicella_Infection	0	0	0	1.88505e-05	4.67531e-05
Phenyketonuria	0	0	0	0	0.000681607
Hereditary_Thrombocytopenic_Purpura	0	0	0	0	2.35647e-05
Uterine_Cancer	0	0	0	0	0.0316349
Familial_Adenomatous_Polyposis	0	0	0	0	3.23804e-06
Intrathoracic_Organ_Cancer	0	0	0	1.00783e-05	0.000164308
Male_Genital_Congenital_Anomaly	0	0	0	1.70537e-05	4.55072e-05
Thymic_Disorders	0	0	0	1.69608e-05	0.000116526
Hereditary_Fructose_Intolerance	0	0	0	0	9.24035e-06
HIV	0	0	0	0	0.0369211
Circulating_Enzyme_Deficiency	0	0	0	6.04695e-06	0.00418241
Congenital_Pigmentary_Anomaly	0	0	0	0	2.29998e-05
Lipoma	0	0	0	0	0
Childhood_Disintegrative_Disorder	0	0	0	3.11413e-06	0.000100555
Congenital_Breast_Anomaly	0	0	0	0	0
Infestation	0	0	0	5.06546e-05	0.000120677
Hereditary_Muscular_Dystrophy	0	0	0	0	0
Parasitic_Infection	0	0	0	4.66134e-05	0.000118889
Viral_Hepatitis_B	0	0	0	0	0.00718511
Dermatomyositis_Polymyositis	0	0	0	1.00027e-05	0.0123044
Pancreatic_Cancer	0	0	0	0	1.4209e-05
Graves_Disease	0	0	0	3.31527e-06	5.79382e-05
Generalized_Digestive_Cancer	0	0	0	8.74402e-06	0.000155805
Hereditary_Blepharophimosis	0	0	0	0	5.73486e-06
Spirochetal_Infection	0	0	0	2.38884e-05	0.000217798
Acrocephalosyndactyly	0	0	0	1.59462e-05	9.44682e-05
Prader_Willi_Syndrome	0	0	0	0.000187127	0.000664318
Prostate_Cancer	0	0	0	0	0
Atherosclerosis	0	0	0	0.000445656	0.0206722
Pure_Hypercholesterolemia	0	0	0	0	0
Benign_Urinary_Neoplasm	0	0	0	1.21483e-05	6.60449e-05
Klippel_Feil_Syndrome	0	0	0	1.94657e-05	0.000210389
Hereditary_Stomatocytosis	0	0	0	0	6.83241e-06
Respiratory_System_Cancer	0	0	0	0	1.90809e-05
Melanoma	0	0	0	0	0.0133842
Congenital_Aphakia	0	0	0	0	8.94469e-06
Viral_Hepatitis_C	0	0	0	0	0.0543765
Anterior_Eye_Anomaly	0	0	0	0	3.98519e-05
Carinoid_Neoplasm	0	0	0	1.70045e-05	6.53869e-05
Lichen	0	0	0	0	1.05636e-05
Thyroid_Cancer	0	0	0	0	0.0387056
Stomach_Cancer	0	0	0	0	0.00748884
Generalized_Lipidoses	0	0	0	0	0.00440043
Carbuncle_Furuncle	0	0	0	6.07882e-05	0.000192194
Lung_Cancer	0	0	0	0	0.000105232
Chondrocalcinosis	0	0	0	0	5.90591e-05
Renal_Glycosuria	0	0	0	0	2.29557e-05
Ruvalcaba.Myhre_Syndrome	0	0	0	1.87244e-06	8.30899e-06
Myotonic_Muscular_Dystrophy	0	0	0	0.000736684	0.00122156
Cri.Du.Chat_Syndrome	0	0	0	0	6.68811e-05
Polymorphonuclear_Neutrophils_Disorders	0	0	0	0	0.000407993
Indeterminate_Sex_Pseudohermaphroditism	0	0	0	0	8.24764e-06
Multiple_Myeloma	0	0	0	0	4.49028e-05
Benign_Eye_Neoplasm	0	0	0	5.81304e-05	0.000223581
Non-Specific_Immune.Related_Skin_Disorder	0	0	0	0.000112632	0.00102322
Hyperaldosteronism	0	0	0	2.99561e-05	0.00255009
Cyclic_Neutropenia	0	0	0	4.24019e-06	3.80663e-05
Non-Specific_Leukemia	0	0	0	6.11527e-06	0.00102976
MENIIA	0	0	0	0	7.42034e-05
Bladder_Cancer	0	0	0	0	7.27402e-05
Rectal_Anal_Disorder	0	0	0	0	0.000341688
Ichthyosis_Congenita	0	0	0	1.73292e-05	0.000435438
Macular_Degeneration	0	0	0	0	0.000619179
Epidermolysis_Bullosa	0	0	0	0	3.86415e-05
MENI	0	0	0	0	0.000297405
Purine_Pyrimidine_Metabolic_Disorder	0	0	0	1.00713e-05	0.000152585
Psoriasis_Related_Disorders	0	0	0	0	0.121538
Sjogrens_Syndrome	0	0	0	0	0.0213762
Stuttering	0	0	0	0	0
Otosclerosis	0	0	0	0	0.000176566
Cystic_Fibrosis	0	0	0	2.08362e-05	0.0313992
Cushings_Syndrome	0	0	0	0	0
Disorders_of_Fatty_Acid_Oxidation	0	0	0	1.9259e-05	0.000118103
Ovarian_Cancer	0	0	0	0	0.0361663
Non-Specific_Prostate_Disease	0	0	0	0	1.16605e-05
Choroidal_Disorders	0	0	0	7.9981e-06	0.000116802
Acquired_Hemolytic_Anemias	0	0	0	0	7.99143e-05
Polyostotic_Fibrous_Dysplasia_of_Bone	0	0	0	3.66916e-06	4.87836e-05
Radiation_Sensitivity	0	0	0	0	0.000122007
Intestinal_Cancer	0	0	0	0	1.36648e-05
Acne	0	0	0	0	8.43283e-05
Female_Genital_Cancer	0	0	0	0	0.00424077
Dermatitis_Herpetiformis	0	0	0	0	1.46342e-05
Photodermatitis	0	0	0	0	2.186e-06
Carcinoid_Syndrome	0	0	0	0	3.58573e-05
Parathyroid_Disorder	0	0	0	0	0.000272094
Ellis_Van_Creveld_Syndrome	0	0	0	0	2.00053e-06
Porphyrin_Metabolic_Disorder	0	0	0	1.81212e-05	0.00114984
Varicose_Veins	0	0	0	0	0.000222326
Hereditary_Polycythemia_Vera	0	0	0	0	2.62321e-05
Hepatobiliary_Congenital_Anomaly	0	0	0	0	8.5037e-05
Herpes_Simplex	0	0	0	1.8581e-05	0.000476412
Viral_Hepatitis_A	0	0	0	0	0.00030224
Chronic_Liver_Disease	0	0	0	3.78023e-05	0.027262
Benign_Thyroid_Neoplasm	0	0	0	0	9.54044e-05
Unspecified_Lipid_Metabolism_Disorder	0	0	0	0	3.04855e-05
Dissociative_Disorder	0	0	0	0	3.16909e-05
Mycobacterial_Disease	0	0	0	1.13288e-05	0.000275707
Non-Specific_Humoral_Deficiency	0	0	0	2.41581e-05	0.0354374
Goiter	0	0	0	0.000179045	0.000969944
Erythematous_Disorder	0	0	0	0	3.42802e-05
Kawasaki_Disease	0	0	0	0	5.3902e-05
Rheumatoid_Arthritis_Related_Conditions	0	0	0	0	0.00178609
Unspecified_Diabetes_Mellitus	0	0	0	0	6.64715e-05
Vitreous_Body_Disorder	0	0	0	0.000120046	0.000756169
Hyper_IgM_Immunodeficiency	0	0	0	0	0.00029965
Dejerine_Sottas_Disease	0	0	0	0	0
Metabolic_Syndrome_X	0	0	0	0	0
Congenital_Nail_Anomaly	0	0	0	0	2.01565e-06
Menstrual_Disorder	0	0	0	0	2.23617e-06
General_Osteochondropathy	0	0	0	0	6.15784e-05
Disease_of_the_Male_Reproductive_Organs	0	0	0	0	0.000215709
Aromatic_Amino_Acid_Metabolism_Disorder	0	0	0	8.78453e-06	3.55698e-05
Unspecified_Benign_Neoplasm	0	0	0	1.69197e-05	0.000330735
Multiple_Epiphyseal_Dysplasia	0	0	0	0	3.89577e-05
Myotonia_Congenita	0	0	0	5.95886e-05	0.000145009
Benign_Breast_Neoplasm	0	0	0	0	0.000154495
Unspecified_Endocrine_Disorder	0	0	0	0	0.000618012
Alpha_1_Antitrypsin_Deficiency	0	0	0	0	0.0133658
Hereditary_Hemochromatosis	0	0	0	0	1.22945e-05
Esophageal_Cancer	0	0	0	0	0.0137441
Vitamin_Toxicity	0	0	0	0	3.07549e-05
Allergic_Rhinitis	0	0	0	0	3.23804e-06
Hodgkins_Disease	0	0	0	0	0.0174314
Benign_Uterine_Neoplasm	0	0	0	0	0.000192465
Hereditary_Hemorrhagic_Telangiectasia	0	0	0	0	0
Osteogenesis_Imperfecta	0	0	0	1.81261e-05	0.00143803
Thyroiditis	0	0	0	3.39994e-05	0.00011735
Polycystic_Liver_Disease	0	0	0	0	0
Hereditary_Elliptocytosis	0	0	0	0	5.89117e-06
Osteoarthritis	0	0	0	0	0.00148631
Colorectal_Cancer	0	0	0	0	2.12082e-05
Wiskott.Alrich_Syndrome	0	0	0	0	4.04467e-05
Protozoan_Infection	0	0	0	2.07609e-06	7.99143e-05
Sexual_Dysfunction	0	0	0	0	1.87244e-06
Benign_Male_Genital_Neoplasm	0	0	0	0	1.59962e-05
Viral_Warts_HPV	0	0	0	0	3.04855e-06
Osteopetrosis	0	0	0	6.32777e-06	0.000248231
Autoimmune_Polyglandular_Disorder	0	0	0	0	8.64795e-05
Leukodystropy	0	0	0	0	0
Localized_Adiposity	0	0	0	0	1.093e-06
Hair_Related_Disease	0	0	0	0	0.000119871
Unspecified_Hepatitis	0	0	0	0	0.00818404
Benign_Skin_Neoplasm	0	0	0	0	4.85129e-05
Benign_Ovarian_Neoplasm	0	0	0	0	0.000157114
Reactive_Arthritis	0	0	0	0	2.34191e-06
Dyschromia	0	0	0	0	0
Congenital_Hypogammaglobulinemia	0	0	0	0	0.000811105
Chronic_Pruritus	0	0	0	0.000129718	0.000497063
Other_Lymphoid_Histiocytic_Cancers	0	0	0	5.87493e-06	0.000125912
Hirsutism	0	0	0	0	3.19924e-05
Male_Genital_Cancer	0	0	0	0	1.69406e-05
Autoimmune_Lymphoproliferative_Syndrome	0	0	0	0	2.33622e-05
Turners_Syndrome	0	0	0	5.12255e-06	0.000367291
Chronic_Venous_Hypertension	0	0	0	0	2.44611e-06
Gout_Related_Crystal_Arthropathies	0	0	0	0	1.07224e-06
Benign_Digestive_Neoplasm	0	0	0	4.91801e-05	0.000213057
Type_I_Diabetes_Mellitus	0	0	0	0	4.91851e-05
Cerebral_Cysts	0	0	0	0	0
Cardiomyopathy	0	0	0	5.60149e-05	0.000309552
Connective_Tissue_Infection	0	0	0	4.35946e-05	0.000158079
Hyperalimentation	0	0	0	0	5.63162e-05
Disease_of_the_Female_Reproductive_Organs	0	0	0	0	0.000491883
Hypotony_of_the_Eye	0	0	0	0	9.07043e-06
Pataus_Syndrome	0	0	0	1.02794e-05	4.6498e-05
Refsums_Disease	0	0	0	0	1.63922e-05
Glucocorticoid_Remediable_Aldosteronism	0	0	0	0	7.59332e-05
Benign_Female_Genital_Neoplasm	0	0	0	0	0.000119145
Unspecified_Hyperlipidemia	0	0	0	0	0.00656458
Polyclonal_Hypergammaglobulinemia	0	0	0	0	0
Eating_Disorder	0	0	0	0	6.86635e-05
Familial_Mediterranean_Fever	0	0	0	0	5.57087e-05
Galactosemia	0	0	0	9.65019e-06	2.53111e-05
Severe_Combined_Immunodeficiency	0	0	0	0	0.00134536
Non-Specific_Congenital_Integumentary_Anomaly	0	0	0	9.16383e-07	2.73251e-05
Medullary_Cystic_Kidney_Disease	0	0	0	0	2.92818e-06
Cervical_Cancer	0	0	0	0	0.000344341
Non-Specific_Arthritis	0	0	0	0	0.000903558
Food_Allergy	0	0	0	0	5.61256e-05
Benign_Oropharyngeal_Neoplasm	0	0	0	3.68969e-05	0.000938143
Erythromelalgia	0	0	0	1.07212e-05	9.26856e-05
Unspecified_Polyglandular_Disorder	0	0	0	1.58863e-05	0.000109681
Chronic_Upper_Respiratory_Infection	0	0	0	0	7.74175e-05
Klinefelters_Syndrome	0	0	0	0	0.000447126
Acute_Sinusitis	0	0	0	0	3.72374e-05
Sebaceous_Gland_Disorder	0	0	0	0	3.97795e-06
IBS	0	0	0	0	8.92559e-05
Peroxisomal_Disorders	0	0	0	8.79691e-06	4.80777e-05
Diamond.Blackfan_Anemia	0	0	0	0	0
Breast_Disorder	0	0	0	0	0.000964007
Deviated_Nasal_Septum	0	0	0	7.95591e-06	0.000334437
Lymphoid_Leukemia	0	0	0	0	5.95396e-05
Histidinemia	0	0	0	0	2.12514e-06
Sarcoidosis	0	0	0	1.29606e-05	0.0908532
Disorders_of_Straight_Chain_Amino_Acid_Metabolism	0	0	0	1.68208e-05	0.000140879
Hirschsprungs_Disease	0	0	0	7.37339e-06	0.000128665
Hereditary_Corneal_Dystrophy	0	0	0	0	0.000115596
Secondary_Hereditary_Retinal_Dystrophy	0	0	0	1.093e-06	1.52585e-05
Non-Specific_Hemoglobinopathies	0	0	0	0	9.71366e-05
Paritial_Androgen_Insensitivity_Syndrome	0	0	0	0	1.45394e-06
G6PD	0	0	0	0	7.33832e-06
Bipolar_Disorder	0	0	0	0	0.000683374
PTSD	0	0	0	0	5.95039e-05
Congenital_Ectodermal_Dysplasia	0	0	0	0	0.000143481
Chronic_Tonsillitis_Adenoiditis	0	0	0	0	0.000145227
Thyrotoxicosis	0	0	0	4.636e-05	0.000198316
Menopausal_Disorder	0	0	0	0	0.000252692
Lymphatic_Disorder	0	0	0	6.96054e-05	0.000466421
Overweight	0	0	0	0	3.54596e-06
Globe_Disorders	0	0	0	2.82191e-05	6.30396e-05
OCD	0	0	0	0	0.0651282
Aniridia	0	0	0	0	2.81995e-06
Nephrotic_Syndrome	0	0	0	0	7.38993e-05
Bartters_Syndrome	0	0	0	0	0.000281954
Digeorges_Syndrome	0	0	0	6.11757e-05	0.000158035
Hereditary_Color_Blindness	0	0	0	0	1.19339e-05
IgM_Immunodeficiency	0	0	0	0	0.000160074
Appendiceal_Disease	0	0	0	0	0.000148457
Anophthalmia_Mircopthalmia	0	0	0	1.80113e-05	5.40715e-05
Glaucoma	0	0	0	0.000291151	0.000553225
Hereditary_Night_Blindness	0	0	0	0	2.45132e-06
Non-Specific_Vascular_Disease	0	0	0	0	1.77298e-06
Chondrodystrophy	0	0	0	8.39276e-06	0.000182012
Hereditary_Face_Skull_Anomalies	0	0	0	0	0
Lactose_Intolerance	0	0	0	0	0.000136237
Lacrimal_System_Disorder	0	0	0	0	0.000115789
Primary_Hereditary_Retinal_Dystrophy	0	0	0	9.00566e-06	5.34276e-05
Amino_Acid_Transport_Disorder	0	0	0	0	0
Hernia	0	0	0	0	0.000380394
Chronic_Glomerulonephritis	0	0	0	0	8.52685e-05
Schwartz.Jampel_Syndrome	0	0	0	9.36218e-07	7.04886e-05
Unspecified_Childhood_Psychoses	0	0	0	2.25392e-05	0.0116184
Downs_Syndrome	0	0	0	0	0
Iron_Metabolism_Disorder	0	0	0	0	3.76862e-05
Obesity	0	0	0	0	5.59043e-06
Lipoprotein_Deficiency	0	0	0	0	0.000112796
Hereditary_Spherocytosis	0	0	0	0	0
Congenital_Hypothyroidism	0	0	0	0	2.71892e-05
Hyperchylomicronemia	0	0	0	0	5.08926e-05
Pagets_Disease	0	0	0	0	0
Male_Breast_Cancer	0	0	0	0	0.00178618
Conjunctival_Disorders	0	0	0	0	0.00010315
Nezelofs_Syndrome	0	0	0	0	1.20032e-05
MENIIB	0	0	0	0	2.10926e-06
Asthma	0	0	0	0	0
Osteopoikilosis	0	0	0	3.57926e-06	1.59962e-05
Keratosis	0	0	0	0	1.39228e-05
Hepatobiliary_Cancer	0	0	0	0	0.000608578
Acute_Glomerulonephritis	0	0	0	2.65751e-05	0.000126197
Kidney_Cancer	0	0	0	0	0
Other_Inherited_Osteodystrophy	0	0	0	3.18771e-06	9.42526e-05
Hereditary_Lymphadema	0	0	0	0	0
Benign_Prostatic_Hyperplasia	0	0	0	0	0.00126747
Benign_Colon_Neoplasm	0	0	0	0	1.02454e-05
Non-Melanoma_Skin_Cancer	0	0	0	0	0.000550165
Breast_Cancer	0	0	0	0	5.23713e-05
Rosacea	0	0	0	0	0
Growth_Hormone_Deficiency	0	0	0	0.000245739	0.0043535
Glycogenosis	0	0	0	0	0
Hereditary_Dental_Anomaly	0	0	0	9.33112e-06	2.43884e-05
Celiac_Disease	0	0	0	0	0
Helicobacter_Pylori_Infection	0	0	0	0	1.06005e-06
Synovium_Tendon_Bursa_Disorder	0	0	0	0	1.02451e-06
Androgen_Insensitivity_Syndrome	0	0	0	0	1.52427e-05
ADHD	0	0	0	0	9.54709e-05

## Sheet: 10_Thyroid
Disease_name	Minimum	1st_quartile	Median	3rd_quartile	Maximum
Acquired_Hypothyroidism	0.0587686	0.313781	0.359672	0.414148	0.628238
Goiter	0.000914355	0.0676275	0.0854868	0.10005	0.291842
Vitamin_Deficiency	0.00515057	0.027051	0.0564857	0.0772779	0.140104
Unspecified_Hyperlipidemia	0	0.0370205	0.0500143	0.0573442	0.173494
Menopausal_Disorder	0	0.0216444	0.0266539	0.0349841	0.0676735
Thyroiditis	0.00176677	0.0186741	0.0214429	0.0252105	0.0668733
Thyrotoxicosis	0.00241399	0.0149471	0.0202872	0.0241756	0.0578575
Disease_of_the_Female_Reproductive_Organs	0	0.0122696	0.0180866	0.0263758	0.0720887
Thyroid_Cancer	0	0.000489999	0.014863	0.0178749	0.141905
Non-Specific_Thryroid_Disorder	0.00456268	0.0130635	0.0148141	0.0174603	0.032029
Non-Specific_Osteopathy	0	0.0108678	0.0130459	0.0146162	0.0225349
Breast_Disorder	0	0.0102332	0.0128712	0.0164792	0.0361657
Mixed_Hyperlipidemia	0	0.00333221	0.0119276	0.0175929	0.128861
Graves_Disease	0.000276772	0.00737617	0.0114763	0.0138158	0.0596632
UTI	0	0.00722052	0.0111771	0.0130481	0.0182561
Acute_Bronchitis	0	0	0.0108653	0.0140701	0.0213114
Non-Specific_Anemia	0	0.00759542	0.0103579	0.0133857	0.0347819
Osteoporosis	0	0.00737751	0.0103208	0.0127968	0.022463
Acute_Sinusitis	0	0	0.00984471	0.0128633	0.0185294
Parathyroid_Disorder	0.000224902	0.0021617	0.00858092	0.0105396	0.0765882
Esophageal_Disease	0	2.78459e-06	0.00809758	0.0103518	0.0198541
Allergic_Rhinitis	0	0.0035528	0.00720476	0.00854421	0.0135944
Electrolyte_Acid_Base_Balance_Disorder	0	0.00446961	0.00719991	0.00852818	0.0677266
Unspecified_Endocrine_Disorder	0	0.0038477	0.00706197	0.00872598	0.0169145
Non-Specific_Pain	0	0	0.00705482	0.0121532	0.0212076
Acute_Upper_Respiratory_Infection	0	0	0.00579783	0.00752452	0.0105346
Muscle_Ligament_Disorder	0	0	0.00503083	0.00684366	0.0186034
Upper_Respiratory_Inflammation	0	0.00308247	0.0047505	0.00598581	0.00975879
Unspecified_Cancer	0	0.00278114	0.00437533	0.00535553	0.0429474
Atopic_Contact_Dermatitis	0	0	0.00425307	0.00541394	0.0107049
Benign_Thyroid_Neoplasm	0	0.00262666	0.00337088	0.00402122	0.0119469
Non-Specific_Vascular_Disease	0	0.00190768	0.00335986	0.00436166	0.0106058
Pernicious_or_B12_Deficiency_Anemia	0	0.000986273	0.00306488	0.0087537	0.0451301
Obesity	0	0.000940691	0.00302312	0.00442954	0.0118121
Metabolic_Syndrome_X	0	0.00174609	0.0029967	0.00560551	0.0188652
Non-Rheumatic_Heart_Disease	0	0.00239578	0.00293761	0.00339849	0.00550535
Menstrual_Disorder	0	0.00116246	0.00292182	0.00578657	0.00946112
Benign_Skin_Neoplasm	0	0.000697933	0.0028504	0.00397187	0.0383182
Non-Specific_Skin_Disorder	0	0	0.00275062	0.00354786	0.0177612
Behcets_Syndrome	0	0.00173667	0.00269453	0.00371484	0.00772761
Functional_Digestive_Disorder	0	0.00142425	0.00266974	0.00324727	0.00550185
Addisons_Disease	7.92693e-05	0.000913942	0.00262435	0.00580044	0.0475512
Non-Specific_Sugar_Metabolism_Disorder	0	0.00197937	0.00255997	0.00296999	0.00469778
Non-Specific_Eye_Disorders	0	0.00203308	0.00237587	0.00257778	0.0170277
Non-Specific_Metabolic_Disorder	0	0.00157253	0.00237245	0.00313477	0.0153254
Anxiety_Phobic_Disorder	0	8.25655e-07	0.00225516	0.00311542	0.00479384
Benign_Colon_Neoplasm	0	0.00158871	0.0022311	0.00292894	0.00728915
Keratosis	0	0	0.00219411	0.0033722	0.05997
Non-Specific_Urinary_Disorder	0	0	0.00215051	0.00315654	0.00694467
Non-Specific_Pulmonary_Disorder	0	0.00124491	0.0021097	0.00257736	0.00807624
Acquired_Visual_Disturbances	0	0.000107837	0.0019889	0.00232616	0.0207045
Type_II_Diabetes_Mellitus	0	0.00123973	0.00196409	0.00242119	0.00342825
Cardiac_Dysrhythmia	0	0.00144082	0.00196104	0.00227754	0.00529781
Depression	0	0	0.00196062	0.00251031	0.00551476
Chronic_Sinusitis	0	0	0.00193154	0.00294594	0.00394884
Alopecia	0	0.00142089	0.00170591	0.00192278	0.00435233
Benign_Endocrine_Neoplasm	0	0.000259888	0.00154566	0.00297459	0.0606897
Non-Specific_Arthritis	0	0	0.00139738	0.00170014	0.00631589
Ear_Infection	0	0	0.00139704	0.00218585	0.00350931
Non-Specific_Acquired_Musculoskeletal_Abnormality	0	0	0.00138647	0.00236196	0.00417185
Benign_Breast_Neoplasm	0	0.000905159	0.00137392	0.00191854	0.00500918
Eye_Inflammation	0	0	0.00133759	0.00176178	0.0275881
Vitreous_Body_Disorder	0	0.00111366	0.00132776	0.0015686	0.015037
Other_Corticoadrenal_Disorder	0	0.000690487	0.00129852	0.00196381	0.0202781
Pure_Hyperglyceridemia	0	0.000806236	0.00129469	0.00193777	0.0106331
Diverticulosis_Diverticulitis	0	0	0.00129418	0.00192704	0.00615231
Eye_Infection	0	3.81889e-06	0.00128754	0.00159314	0.00818915
Unspecified_Lipid_Metabolism_Disorder	0	0.000941826	0.0012763	0.00146033	0.00367733
Non-Specific_Liver_Disease	0	0.00107098	0.00126987	0.00144264	0.00210922
Hearing_Loss	0	0.000129184	0.00116527	0.0021016	0.00988401
Pituitary_Disorder	0	0.000413391	0.00110931	0.00249713	0.0618492
Chronic_Upper_Respiratory_Infection	0	0	0.00106762	0.00138681	0.0024965
Disorder_of_the_Vestibular_System	0	0.000813524	0.00105638	0.00160568	0.00310685
Non-Melanoma_Skin_Cancer	0	0	0.00103479	0.00167703	0.051486
Peripheral_Nerve_Disorder	0	0	0.00102549	0.00136802	0.00278747
Rosacea	0	0.000202421	0.0010134	0.00132674	0.00549664
Benign_Uterine_Neoplasm	0	0.000450647	0.000994035	0.0025465	0.0141378
Unspecified_White_Blood_Cell_Disease	0	0.000721295	0.000941655	0.00118657	0.0050136
Non-Specific_Gastrointestinal_Disorder	0	0	0.000929265	0.00192191	0.00435484
Dyschromia	0	0.000663116	0.000904377	0.0011744	0.00825417
Fungal_Infection	0	0	0.000851886	0.0022515	0.00402046
Salivary_Gland_Disease	0	0.000563063	0.000819913	0.00105359	0.00376383
Herpes_Zoster	0	0.000617118	0.000815074	0.00096534	0.00207309
Orbit_Disorders	0	0.000489904	0.000797081	0.000996701	0.00486232
Gastritis_Duodenitis	0	0	0.000787751	0.00147555	0.00347888
Cystitis_Urethritis	0	0.000305996	0.000776419	0.00108482	0.00267358
External_Ear_Disorders	0	0.000432621	0.000765703	0.000930022	0.00341414
Overweight	0	0.000508083	0.000755888	0.000998943	0.00311987
Pneumonia	0	0	0.000747639	0.00130288	0.00220056
General_Ear_Disorder	0	0	0.000714122	0.000899609	0.00142985
Eustachian_Tube_Disorder	0	0.000503869	0.000713525	0.000935371	0.00162036
Congenital_Hypothyroidism	4.18183e-05	0.000620349	0.000712084	0.000799785	0.00117272
Larynx_Vocal_Chord_Disorders	0	0.00030057	0.000702532	0.00113388	0.0307414
Peripheral_Vascular_Disease	0	4.32296e-07	0.000702102	0.00091436	0.00185737
Cerebrovascular_Disease	0	0	0.000699525	0.000938531	0.00353788
IBS	0	2.91524e-07	0.000699306	0.000949583	0.00251584
Fasciitis	0	0	0.000697757	0.00140168	0.0053135
Extrapyramidal_Abnormal_Movement_Disorders	0	0.00017179	0.000692093	0.000900057	0.00141251
Sleep_Disorder	0	0.000492275	0.000684637	0.000827206	0.00205704
Lipoma	0	1.86472e-06	0.000672007	0.000849031	0.00193167
Chronic_Liver_Disease	0	0.000401916	0.000625413	0.000797132	0.00171147
Hemangioma_Lymphangioma	0	0.000445106	0.000618684	0.000762275	0.00423077
Biliary_Tract_Disease	0	0	0.000596207	0.0012884	0.00547686
Corneal_Disorders	0	0	0.000585893	0.000711434	0.0135587
Rheumatic_Heart_Disease	0	0.00049263	0.000585314	0.000698234	0.00115175
Emphysema_COPD	0	0	0.000571907	0.00104115	0.00228721
Lactose_Intolerance	0	0.000473036	0.000563863	0.000646146	0.00131918
Herpes_Simplex	0	0	0.000502172	0.000701347	0.00114965
Hirsutism	0	0.000364207	0.000491075	0.000594246	0.00184714
Eyelid_Disorders	0	0.00036846	0.000471312	0.000593458	0.00311857
General_Viral_Infection	0	0	0.000460846	0.000810051	0.00126982
Chronic_Pruritus	0	0	0.000453372	0.00062653	0.00140631
Conjunctival_Disorders	0	0.000340246	0.00045057	0.000548876	0.00322998
Benign_Female_Genital_Neoplasm	0	0.00025712	0.000440718	0.000611193	0.00155407
Non-Specific_Immune.Related_Skin_Disorder	0	0	0.00042735	0.000619509	0.00180077
Cranial_Nerve_Disorder	0	0.000241892	0.000402888	0.000500352	0.00125795
Influenza	0	0	0.000397256	0.00059086	0.000984357
Ocular_Musculoskeletal_Disorder	0	0.00020163	0.000385863	0.00055402	0.0059945
Food_Allergy	0	0.000228394	0.000374862	0.000466801	0.000809053
Rheumatoid_Arthritis_Related_Conditions	0	0	0.000370205	0.00050241	0.117138
Benign_Eye_Neoplasm	0	0.000315035	0.000359499	0.000413305	0.00153971
Lymphatic_Disorder	0	0.000206939	0.000358738	0.000449918	0.00777619
Jaw_Disease	0	0	0.000354527	0.000466184	0.000775488
Oral_Soft_Tissue_Disease	0	0	0.000350543	0.000457122	0.00102437
Other_Viral_Hepatitis	0	0.000240389	0.000343352	0.000424447	0.000749861
Migraine	0	0	0.000338161	0.0011528	0.00300037
Arthropod.Borne_Diseases	0	0.000213448	0.000337318	0.000462883	0.00887668
Photodermatitis	0	0	0.000323656	0.000443917	0.00734971
Homocystinuria	0	0.000177981	0.00032119	0.000467393	0.000854782
Hypotension	0	0.000218031	0.000318525	0.00040921	0.00148645
Benign_Oropharyngeal_Neoplasm	0	0.000226649	0.000314772	0.000368341	0.00122794
Non-Specified_Cardiac_Ischemia	0	0	0.000314292	0.000449812	0.00115242
Inner_Ear_Disorder	0	0.000210505	0.000302912	0.000371875	0.000700842
Benign_Digestive_Neoplasm	0	0	0.000241049	0.000366535	0.00106798
Non-Specific_Soft_Tissue_Disorder	0	0.000111103	0.000234594	0.000304618	0.00100842
Lipoprotein_Deficiency	0	0.00012002	0.000232306	0.000411974	0.00244148
Unspecified_Hematological_Disorder	0	0.000180779	0.00022402	0.000278344	0.000513195
Benign_Bone_Connective_Tissue_Neoplasm	0	0	0.000217312	0.000302661	0.00116714
Unspecified_Benign_Neoplasm	0	0.000133604	0.000207059	0.000253266	0.00089339
Unspecified_Congenital_Anomaly	0	0.000132422	0.000204074	0.00025798	0.00164701
Unspecified_Autoimmune_Disease	0	0.000141282	0.000198064	0.000245082	0.000586055
Growth_Hormone_Deficiency	0	7.21343e-05	0.000197305	0.000398561	0.00507141
Tongue_Disease	0	0.000135519	0.000186463	0.000230174	0.000552657
Sjogrens_Syndrome	0	0.000131186	0.000175713	0.000230024	0.00673002
Other_Infectious_Diseases	0	0.000108154	0.000173103	0.000244267	0.000624887
Glaucoma	0	0	0.000166556	0.000328786	0.0809084
Acquired_Coagulation_Defect	0	0.000111605	0.000161383	0.00018349	0.000288352
Megaloblastic_Anemia	0	8.38728e-05	0.000155328	0.000308055	0.000880211
Hyperchylomicronemia	0	8.98107e-05	0.000152014	0.000226884	0.000760979
Refraction_Accomodation_Disorders	0	0.000112427	0.000150833	0.00018989	0.000906764
Malnutrition	0	5.57273e-05	0.0001467	0.000239757	0.00080164
Lupus_Erythematosus	0	8.53083e-05	0.000146304	0.000194343	0.0261258
Unspecified_Polyglandular_Disorder	0	9.94216e-05	0.000142972	0.000186462	0.000629098
Carditis	0	9.11282e-05	0.000139074	0.000175534	0.000365746
Autonomic_System_Disorder	0	9.35709e-05	0.000135466	0.000169436	0.000397381
Breast_Cancer	0	0	0.00012288	0.000169618	0.1868
Cardiac_Conduction_Disorder	0	8.03492e-07	0.000119494	0.000165058	0.0004848
Lichen	0	1.13526e-05	0.000118309	0.00015667	0.000559202
Unspecified_Immune_Disorder	0	0	0.000116277	0.000159162	0.000612067
Synovium_Tendon_Bursa_Disorder	0	0	0.000116223	0.000976833	0.00320539
Unspecified_Neuropsychiatric_Disorder	0	7.41903e-05	0.000112479	0.000140901	0.000351276
Cardiac_Congenital_Anomaly	0	4.71438e-05	0.000111845	0.000156296	0.000392383
Helicobacter_Pylori_Infection	0	3.78086e-05	0.000107762	0.000173275	0.000547093
Non-Specific_Digestive_Congenital_Anomaly	0	6.94983e-05	0.000104304	0.000125013	0.00025437
Epidermolysis_Bullosa	0	0	9.58527e-05	0.000141026	0.00046011
Congenital_Anomaly_of_Skull_Neck	0	6.78507e-05	9.48023e-05	0.000112798	0.000307304
Lacrimal_System_Disorder	0	3.6362e-05	9.45669e-05	0.000147117	0.00231331
Non-Specific_Nephropathy	0	0	9.38324e-05	0.000205288	0.000711363
Myeloproliferative_Disease	0	2.86541e-05	9.17139e-05	0.000116504	0.000227983
Endocrine_Cancer	0	2.26222e-05	9.14639e-05	0.000169517	0.0073296
Generalized_Lipidoses	0	5.15572e-05	8.41779e-05	0.000139292	0.00128695
Iron_Metabolism_Disorder	0	5.51256e-05	8.35863e-05	0.000121321	0.00217608
Adrenogenital_Disorder	0	2.36485e-05	7.68769e-05	0.00018017	0.00336827
Unspecified_Plasma_Protein_Metabolism_Disorder	0	5.48053e-05	7.21877e-05	9.44457e-05	0.000252424
Benign_Intrathoracic_Neoplasm	0	3.07699e-05	7.1239e-05	0.000100525	0.00283609
Vasculitis	0	0	7.07079e-05	0.000104704	0.000394891
Oro_Naso_Pharyngeal_Cancer	0	3.30713e-05	7.01484e-05	8.97849e-05	0.0171166
Purpura_Other_Hemorrhagic_Conditions	0	0	6.90428e-05	0.000106491	0.000199714
Localized_Adiposity	0	3.84912e-05	6.73061e-05	8.98277e-05	0.000173689
Non-Specific_Hemoglobinopathies	0	3.66374e-05	6.56353e-05	7.9742e-05	0.000296066
Thymic_Disorders	7.27611e-06	4.95609e-05	6.43641e-05	7.78929e-05	0.000368761
Urethral_Disorder	0	2.55917e-05	6.21157e-05	8.0853e-05	0.000196923
Abnormal_Spine_Curvature	0	0	6.18358e-05	0.000184884	0.000350216
Sexual_Dysfunction	0	3.43698e-05	6.03998e-05	7.37775e-05	0.000183468
Benign_Ovarian_Neoplasm	0	0	5.9242e-05	0.000104711	0.000470211
Non-Specific_Gingival_Peridontal_Disorder	0	0	5.68835e-05	7.49338e-05	0.000122612
Acquired_Retinal_Defects	0	0	5.67216e-05	0.000185473	0.0195828
Secondary_Diabetes_Mellitus	0	4.22963e-05	5.43826e-05	6.81632e-05	0.000454338
Benign_CNS_Neoplasm	0	1.35617e-05	5.42451e-05	0.000104734	0.00187422
Sebaceous_Gland_Disorder	0	0	4.98713e-05	6.6703e-05	0.000485256
Hereditary_Corneal_Dystrophy	0	0	4.98007e-05	7.38023e-05	0.00247862
Lipodystrophy	0	3.76032e-05	4.97951e-05	6.60825e-05	0.000121439
Female_Genital_Cancer	0	0	4.57326e-05	0.000113332	0.000238621
Acquired_Other_Myopathies	0	2.0582e-05	4.56418e-05	6.54254e-05	0.000380166
Unspecified_Immune_Deficiency	0	0	4.4897e-05	7.5567e-05	0.000260785
Secondary_Malignant_Neoplasm	0	0	4.47178e-05	7.57215e-05	0.00295009
Ovarian_Cancer	0	2.74622e-05	4.46406e-05	6.21837e-05	0.000117851
Haemophilia_Related_Diseases	0	2.34163e-05	4.0205e-05	5.29325e-05	0.000184745
Autoimmune_Polyglandular_Disorder	0	2.09954e-05	4.01393e-05	6.10124e-05	0.000319339
Brain_Damage	0	0	4.0031e-05	9.03604e-05	0.000764134
Non-Specific_Joint_Disorder	0	0	3.90566e-05	0.00893876	0.0174735
Vitamin_Toxicity	0	2.71955e-05	3.83343e-05	4.90449e-05	0.000125455
Optic_Neuritis_Neuropathy	0	0	3.78207e-05	8.66396e-05	0.00305839
Mood_Disorder	0	0	3.63921e-05	7.55531e-05	0.000225871
Tuberculosis	0	0	3.42966e-05	5.29229e-05	0.00016762
Phosphorus_Metabolism_Disorder	0	1.88572e-05	3.40824e-05	4.75893e-05	0.000297411
Congenital_Breast_Anomaly	0	1.78949e-05	3.31646e-05	4.83951e-05	0.000184956
Parasitic_Infection	0	0	3.23709e-05	4.77656e-05	0.000103317
Other_Inherited_Amino_Acid_Metabolic_Disorder	0	2.01437e-05	3.08874e-05	4.89115e-05	0.000155868
Disorders_of_Straight_Chain_Amino_Acid_Metabolism	0	1.45015e-05	2.96569e-05	4.38932e-05	0.000102013
Purine_Pyrimidine_Metabolic_Disorder	0	1.51482e-05	2.85409e-05	4.56376e-05	0.000167386
Uterine_Cancer	0	0	2.85402e-05	4.62489e-05	0.00011506
Sweat_Gland_Disorder	0	0	2.69602e-05	4.03402e-05	6.99036e-05
Viral_Hepatitis_A	0	1.88214e-05	2.64398e-05	3.2954e-05	6.39509e-05
CNS_Cancer	0	0	2.35404e-05	4.06812e-05	0.00157769
Spleen_Disease	0	0	2.30638e-05	3.95432e-05	9.49715e-05
Carcinoid_Syndrome	0	1.28586e-05	2.17888e-05	2.92836e-05	0.000149955
Non-Hodgkins_Lymphoma	0	0	2.16912e-05	3.94797e-05	0.000110055
Lysosomal_Storage_Disease	0	1.14325e-05	2.06351e-05	3.02445e-05	9.51224e-05
Respiratory_Congenital_Anomaly	0	0	2.04305e-05	3.43936e-05	0.000438098
Non-Specific_Congenital_Integumentary_Anomaly	0	0	1.92759e-05	2.53795e-05	4.9695e-05
Porphyrin_Metabolic_Disorder	0	6.75598e-06	1.90514e-05	2.561e-05	0.000119964
Osteopetrosis	0	1.29525e-05	1.87558e-05	2.58951e-05	0.00012651
Visual_Pathway_Cortex_Disorder	0	0	1.80274e-05	2.67261e-05	0.000144463
Turners_Syndrome	0	1.04465e-05	1.66614e-05	4.42145e-05	0.000427939
Autoimmune_Lymphoproliferative_Syndrome	0	1.23767e-05	1.65556e-05	2.19247e-05	4.90786e-05
Intellectual_Disability	0	0	1.64169e-05	3.3027e-05	8.09426e-05
Optic_Disc_Disorder	0	0	1.61938e-05	4.03259e-05	0.000272367
Spirochetal_Infection	0	0	1.60347e-05	2.41453e-05	6.02648e-05
Diabetes_Insipidus	0	0	1.57357e-05	5.36046e-05	0.00391951
Primary_Carnitine_Deficiency	0	3.82399e-06	1.55075e-05	2.61968e-05	7.2613e-05
Benign_Urinary_Neoplasm	0	0	1.54727e-05	3.85129e-05	0.000125522
General_Paralysis	0	0	1.53078e-05	2.6154e-05	0.000114005
Unspecified_Hepatitis	0	0	1.29966e-05	2.82177e-05	9.98429e-05
G6PD	0	0	1.2422e-05	2.06441e-05	4.69844e-05
Hyperaldosteronism	0	0	1.17188e-05	3.61883e-05	0.00486612
Polymorphonuclear_Neutrophils_Disorders	0	0	1.11185e-05	2.39254e-05	5.03716e-05
Dermatomyositis_Polymyositis	0	0	1.10821e-05	2.46229e-05	5.37773e-05
Aromatic_Amino_Acid_Metabolism_Disorder	0	0	1.10779e-05	1.50466e-05	4.37227e-05
MENI	0	0	1.06656e-05	4.29302e-05	0.000593059
MENIIA	0	0	1.02227e-05	1.95167e-05	0.000133058
Galactosemia	0	6.65333e-06	9.78011e-06	1.16753e-05	4.94216e-05
Copper_Metabolism_Disorder	0	3.84911e-06	9.76474e-06	1.41139e-05	4.74858e-05
Hereditary_Fructose_Intolerance	0	0	9.63161e-06	1.40501e-05	2.76545e-05
Non-Specific_Leukemia	0	0	9.38033e-06	1.26634e-05	2.91096e-05
Hodgkins_Disease	0	0	9.03531e-06	1.61842e-05	3.73622e-05
Disorders_of_Fatty_Acid_Oxidation	0	1.24691e-06	8.76929e-06	1.66853e-05	4.04562e-05
Choroidal_Disorders	0	0	7.1091e-06	1.82766e-05	0.000296293
Female_Genital_Congenital_Anomaly	0	0	6.8398e-06	3.0059e-05	0.000106622
Hyperalimentation	0	0	6.83018e-06	1.54513e-05	4.29311e-05
Congenital_Pigmentary_Anomaly	0	0	6.68524e-06	1.48115e-05	5.70249e-05
Respiratory_System_Cancer	0	1.65262e-06	6.63725e-06	8.91981e-06	8.36365e-05
Hereditary_Breast_Cancer	0	0	6.19919e-06	1.38023e-05	0.000507942
Encephalitis	0	0	4.64067e-06	1.38681e-05	0.000258648
Aneurysm	0	0	4.361e-06	6.27534e-05	0.000312485
Intrathoracic_Organ_Cancer	0	0	4.05285e-06	1.08296e-05	0.000149955
Pubertal_Dysfunction	0	0	3.28944e-06	9.9692e-06	0.000564831
Acquired_Hemolytic_Anemias	0	0	2.89681e-06	1.08684e-05	4.56199e-05
Congenital_Neutropenia	0	0	2.75467e-06	6.60066e-06	1.53783e-05
Bladder_Disorder	0	0	2.4258e-06	0.000221313	0.0010467
Glucocorticoid_Remediable_Aldosteronism	0	0	2.10957e-06	5.02666e-06	7.60332e-05
Cystic_Fibrosis	0	0	1.76641e-06	1.90158e-05	0.0130916
Dwarfism_of_Unknown_Etiology	0	0	1.65803e-06	3.73723e-06	1.74759e-05
Unspecified_Neuropathy	0	0	1.23175e-06	0.000196017	0.000630205
Otosclerosis	0	0	1.15196e-06	1.63048e-05	0.000128571
Inflammatory_Toxic_Neuropathy	0	0	9.40374e-07	3.15986e-05	0.000117691
Myasthenia_Gravis	0	0	8.83229e-07	1.35229e-05	0.00774192
Esophagitis	0	0	7.67426e-07	0.000297171	0.0010711
Congenital_Hair_Anomaly	0	0	3.20143e-07	1.13176e-05	2.87034e-05
Dermatitis_Herpetiformis	0	0	1.98558e-07	1.51406e-05	4.0835e-05
IgA_Immunodeficiency	0	0	0	7.60781e-06	2.16391e-05
Chronic_Kidney_Disease	0	0	0	0	8.69586e-06
Pulmonary_Heart_Disease	0	0	0	3.32911e-05	0.000262315
Peritonitis_Retroperitoneal_Infection	0	0	0	0	7.37383e-07
Disorders_of_Iris_Ciliary_Body	0	0	0	5.30255e-06	0.000884046
Huntingtons_Chorea	0	0	0	0	0.000961175
Non-Specific_Autosomal_Abnormality	0	0	0	0	1.90083e-05
Septic_Arthritis	0	0	0	0	1.11937e-06
Corns_Callosites	0	0	0	5.36198e-05	0.000208083
Chronic_Progressive_External_Ophthalmoplegia	0	0	0	0	4.02926e-06
Hereditary_Hemoglobin_Disease	0	0	0	0	0.00916742
Non-Specific_Nasal_Throat_Disorder	0	0	0	0	4.13216e-05
Common_Variable_Immunodeficiency	0	0	0	0	8.47993e-06
Kaposis_Sarcoma	0	0	0	0	1.45914e-05
Branched_Chain_Amino_Acid_Metabolism_Disorder	0	0	0	2.59003e-06	1.43076e-05
Polycystic_Kidney_Disease	0	0	0	0	0
Ulcerative_Colitis	0	0	0	0	6.98417e-05
Neurofibromatosis	0	0	0	7.41621e-06	0.00278741
Secondary_Arthropathy	0	0	0	0	7.27611e-05
Myeloid_Leukemia	0	0	0	0	1.32856e-05
Sleep_Apnea	0	0	0	0	0.000748971
Substance_Abuse	0	0	0	0	1.04759e-05
Sideroblastic_Anemia	0	0	0	0	0
Friedreichs_Ataxia	0	0	0	0	0
Non-Specific_Cardiovascular_Disease	0	0	0	3.26212e-05	0.00120683
Tuberous_Sclerosis	0	0	0	0	9.3512e-06
Unspecified_Cerebellar_Disease	0	0	0	0	3.91891e-05
General_Hypertension	0	0	0	0.00301518	0.115491
Velo_Cardio_Facial_Syndrome	0	0	0	0	4.85655e-06
Staphylococcus_Aureus_Infection	0	0	0	0	0.000123964
Learning_Disorder	0	0	0	0	2.18128e-06
Non-Specific_Congenital_Eye_Anomaly	0	0	0	2.37251e-05	0.000258592
Gestational_Pregnancy_Related_Disorder	0	0	0	0	0
Varicella_Infection	0	0	0	1.32823e-05	3.2483e-05
Phenyketonuria	0	0	0	0	9.997e-06
Hereditary_Thrombocytopenic_Purpura	0	0	0	0	3.34622e-06
Familial_Adenomatous_Polyposis	0	0	0	3.02227e-06	9.96436e-06
Male_Genital_Congenital_Anomaly	0	0	0	0	0
HIV	0	0	0	0	1.67689e-05
Circulating_Enzyme_Deficiency	0	0	0	1.39378e-05	0.0016074
Fragile_X_Syndrome	0	0	0	0	3.06826e-06
Disorders_of_Urea_Cycle_Metabolism	0	0	0	0	1.11587e-05
Childhood_Disintegrative_Disorder	0	0	0	0	3.05379e-06
Marfan_Syndrome	0	0	0	0	4.53697e-06
CNS_Infection	0	0	0	0	6.07952e-06
Prion_Disease	0	0	0	0	2.82178e-06
Infestation	0	0	0	4.1898e-05	0.00010114
Hereditary_Muscular_Dystrophy	0	0	0	0	0
Tics_Tourettes	0	0	0	0	2.07818e-07
Deep_Vein_Thrombosis	0	0	0	0	0.000136327
Viral_Hepatitis_B	0	0	0	0	2.55489e-05
Acute_Renal_Failure	0	0	0	0	4.78031e-07
Degenerative_Dementia	0	0	0	0	1.87912e-05
Pancreatic_Cancer	0	0	0	0	1.90477e-05
Generalized_Digestive_Cancer	0	0	0	3.62466e-06	1.26985e-05
Hereditary_Blepharophimosis	0	0	0	0	3.38345e-06
Myoneural_Disorders	0	0	0	1.20144e-06	9.40701e-05
Autism	0	0	0	0	7.71531e-06
Hereditary_Sensory_Neuropathy	0	0	0	0	1.51651e-05
Acrocephalosyndactyly	0	0	0	0	0
Prader_Willi_Syndrome	0	0	0	0	0
Long_QT_Syndrome	0	0	0	1.07697e-05	8.12704e-05
Non-Specific_Dental_Disorder	0	0	0	0	9.60325e-05
Prostate_Cancer	0	0	0	0	0
Spinocerebellar_Ataxia	0	0	0	0	9.33718e-07
Atherosclerosis	0	0	0	2.57063e-05	0.000913491
Pure_Hypercholesterolemia	0	0	0	0	0
Klippel_Feil_Syndrome	0	0	0	0	1.74948e-05
Pulmonary_Embolism_Infarction	0	0	0	0	0.000102611
Complex_Regional_Pain_Syndrome	0	0	0	0	3.31518e-06
Hereditary_Stomatocytosis	0	0	0	0	5.2355e-06
Melanoma	0	0	0	0	0.00242009
Gastrointestinal_Ulcer	0	0	0	3.95432e-07	0.000401333
Congenital_Aphakia	0	0	0	0	7.25024e-07
Viral_Hepatitis_C	0	0	0	0	1.57077e-05
Anterior_Eye_Anomaly	0	0	0	6.61941e-07	0.000100537
Carinoid_Neoplasm	0	0	0	0	8.49745e-05
Neonatal_Disease	0	0	0	0	4.46169e-06
Urinary_Calculus	0	0	0	7.48919e-05	0.000430794
Stomach_Cancer	0	0	0	0	7.50343e-06
Carbuncle_Furuncle	0	0	0	2.51756e-07	0.000103711
Neural_Tube_Defect	0	0	0	0	2.14778e-05
STI	0	0	0	0	6.49047e-05
Lung_Cancer	0	0	0	0	4.90444e-05
Chondrocalcinosis	0	0	0	0	3.53282e-05
Renal_Glycosuria	0	0	0	0	9.58598e-06
Skin_Infection	0	0	0	3.46557e-06	0.000894243
Familial_Dysautonomia_Related_Conditions	0	0	0	0	1.24828e-05
General_Spondylosis_Spine_Disorder	0	0	0	0.000999698	0.00294274
Ruvalcaba.Myhre_Syndrome	0	0	0	0	7.77405e-06
Syndrome_with_Pervasive_Congenital_Anomalies	0	0	0	0	5.23916e-06
Myotonic_Muscular_Dystrophy	0	0	0	0	1.16671e-06
Cri.Du.Chat_Syndrome	0	0	0	0	4.9985e-06
Indeterminate_Sex_Pseudohermaphroditism	0	0	0	0	4.17336e-06
Multiple_Myeloma	0	0	0	0	1.58794e-05
Hemiplegia	0	0	0	0	4.56187e-05
Edwards_Syndrome	0	0	0	0	2.23828e-06
Spinal_Chord_Degeneration	0	0	0	0	0.000287861
Cyclic_Neutropenia	0	0	0	0	7.62433e-06
Streptococcal_Infection	0	0	0	0	3.18482e-05
Bladder_Cancer	0	0	0	0	1.49629e-05
Non-Specific_Congenital_Musculoskeletal_Anomaly	0	0	0	5.29508e-05	0.000326275
Rectal_Anal_Disorder	0	0	0	0	0.000516221
Paranoia	0	0	0	0	1.65178e-05
Ichthyosis_Congenita	0	0	0	6.73882e-06	6.31982e-05
Macular_Degeneration	0	0	0	0	0.0193356
Psoriasis_Related_Disorders	0	0	0	0.000101497	0.0407498
Hereditary_Harartoses	0	0	0	4.09513e-06	0.000550491
Stuttering	0	0	0	0	0
Specified_Childhood_Cerebral_Degeneration	0	0	0	0	3.07984e-06
General_Bacterial_Infection	0	0	0	4.54364e-05	0.000575929
Developmental_Delay	0	0	0	0	7.34088e-07
General_Dementia	0	0	0	0	3.42487e-05
Pleuritis	0	0	0	5.27698e-05	0.000275563
Pancreatic_Disease	0	0	0	2.79075e-06	0.000529665
Cushings_Syndrome	0	0	0	0	0
Non-Specific_Prostate_Disease	0	0	0	0	0
Polyostotic_Fibrous_Dysplasia_of_Bone	0	0	0	0	4.49865e-05
Hereditary_Spastic_Paraplegia	0	0	0	0	4.0079e-07
Radiation_Sensitivity	0	0	0	0	7.54582e-05
Intestinal_Cancer	0	0	0	0	9.997e-06
Acne	0	0	0	0	0.000440575
Ellis_Van_Creveld_Syndrome	0	0	0	0	8.01579e-07
Varicose_Veins	0	0	0	0	1.98558e-05
Hereditary_Polycythemia_Vera	0	0	0	5.74006e-06	1.45792e-05
Hepatobiliary_Congenital_Anomaly	0	0	0	1.13e-05	4.5771e-05
Mucopolysaccharidosis	0	0	0	0	1.7453e-06
Cellulitis	0	0	0	0.000389344	0.00164287
Non-Specific_Genitourinary_Congenital_Anomaly	0	0	0	8.61051e-05	0.000220945
Dissociative_Disorder	0	0	0	0	0.00387726
Mycobacterial_Disease	0	0	0	0	1.05985e-05
Non-Specific_Humoral_Deficiency	0	0	0	2.11649e-05	8.77466e-05
Erythematous_Disorder	0	0	0	0	8.167e-06
Kawasaki_Disease	0	0	0	0	2.281e-05
Unspecified_Middle_Ear_Mastoid_Diseases	0	0	0	1.14201e-06	2.05742e-05
Unspecified_Diabetes_Mellitus	0	0	0	0	3.94292e-05
Brain_Cancer	0	0	0	0	0.000193885
Spinal_Muscular_Atrophy	0	0	0	0	4.97002e-06
Non-Specific_Neurologic_Congenital_Anomaly	0	0	0	1.20127e-05	7.98899e-05
Cataract	0	0	0	0.000444397	0.0577347
Hyper_IgM_Immunodeficiency	0	0	0	0	8.72824e-06
Dejerine_Sottas_Disease	0	0	0	0	0
Personality_Disorder	0	0	0	0	5.9313e-06
Congenital_Nail_Anomaly	0	0	0	8.56392e-06	1.90756e-05
Epilepsy_Related_Disorders	0	0	0	0	5.96829e-05
General_Osteochondropathy	0	0	0	0	3.80166e-06
Disease_of_the_Male_Reproductive_Organs	0	0	0	0	4.5182e-07
Aplastic_Anemia	0	0	0	0	9.14387e-05
Phlebitis_Thrombophlebitis	0	0	0	0.000123697	0.000227185
General_Cerebral_Degeneration	0	0	0	0	0.000142588
Multiple_Epiphyseal_Dysplasia	0	0	0	0	2.37173e-05
Cerebral_Lipidoses	0	0	0	0	3.06971e-06
Balanced_Translocation	0	0	0	0	7.71645e-07
Myotonia_Congenita	0	0	0	0	7.62494e-07
Tympanic_Membrane_Disorders	0	0	0	0	6.71856e-05
Alpha_1_Antitrypsin_Deficiency	0	0	0	0	0.00524236
Hereditary_Hemochromatosis	0	0	0	9.98012e-06	0.000911468
Esophageal_Cancer	0	0	0	0	1.25604e-05
Arterial_Embolism_Thrombosis	0	0	0	0	1.13784e-05
Alzheimers_Disease	0	0	0	0	3.29232e-05
Unspecified_Childhood_Cerebral_Degeneration	0	0	0	0	1.49985e-05
Hereditary_Hemorrhagic_Telangiectasia	0	0	0	0	0
Myocardial_Infarction	0	0	0	0	6.84299e-05
Osteogenesis_Imperfecta	0	0	0	0	6.6195e-06
Polycystic_Liver_Disease	0	0	0	7.49513e-06	3.86966e-05
Hereditary_Elliptocytosis	0	0	0	6.04187e-08	9.02866e-06
Osteoarthritis	0	0	0	0	0.00471483
Arterial_Dissection	0	0	0	6.64554e-07	8.24753e-05
Colorectal_Cancer	0	0	0	0	4.95241e-05
Wiskott.Alrich_Syndrome	0	0	0	0	1.39582e-06
Protozoan_Infection	0	0	0	1.73468e-05	7.82406e-05
Benign_Male_Genital_Neoplasm	0	0	0	0	1.74503e-06
Viral_Warts_HPV	0	0	0	0.000279122	0.00455309
Leukodystropy	0	0	0	0	0
Bone_Cancer	0	0	0	6.44409e-06	1.88669e-05
Hair_Related_Disease	0	0	0	8.47235e-05	0.000756459
Adjustment_Disorder	0	0	0	0.000110033	0.000300124
Unspecified_Amyloidosis	0	0	0	6.24649e-06	9.49715e-05
Reactive_Arthritis	0	0	0	0	0.000413732
Other_Inherited_Myotonias	0	0	0	0	5.66598e-06
Congenital_Spine_Anomaly	0	0	0	0	3.9717e-05
Congenital_Hypogammaglobulinemia	0	0	0	0	3.06591e-06
Hereditary_Progessive_Muscular_Dystrophy	0	0	0	0	2.20884e-05
Other_Lymphoid_Histiocytic_Cancers	0	0	0	0	1.54956e-05
Disorders_of_Mitochondrial_Metabolism	0	0	0	3.56611e-06	0.000204939
Male_Genital_Cancer	0	0	0	0	1.24828e-06
Chronic_Venous_Hypertension	0	0	0	0	3.81523e-05
Seborrheic_Dermatitis	0	0	0	0.000195529	0.0018739
Parkinsons_Disease	0	0	0	0	8.47803e-06
Gout_Related_Crystal_Arthropathies	0	0	0	0	0.000169659
Type_I_Diabetes_Mellitus	0	0	0	0	0.000140661
Cerebral_Cysts	0	0	0	0	0
Vascular_Insufficiency	0	0	0	0	0.000100537
Cardiomyopathy	0	0	0	0	0.000101308
Connective_Tissue_Infection	0	0	0	0	3.17239e-05
Inflammatory_Spondylopathies	0	0	0	0	0.000213539
Optic_Chiasm_Disorder	0	0	0	7.8814e-06	0.000494216
Psychogenic_Somatoform_Disorder	0	0	0	0	0.000142304
Kidney_Infection	0	0	0	0.000105422	0.000303571
Schizophrenia_Related_Psychosis	0	0	0	0	7.12528e-05
Hypotony_of_the_Eye	0	0	0	0	0.000131713
Pataus_Syndrome	0	0	0	3.75048e-06	7.81202e-06
Cataplexy_Narcolepsy	0	0	0	2.51189e-06	8.97786e-05
Refsums_Disease	0	0	0	0	2.03359e-06
Polyclonal_Hypergammaglobulinemia	0	0	0	0	0
Eating_Disorder	0	0	0	0	3.49792e-06
Familial_Mediterranean_Fever	0	0	0	0	7.76656e-05
Severe_Combined_Immunodeficiency	0	0	0	4.26426e-06	1.39624e-05
Medullary_Cystic_Kidney_Disease	0	0	0	0	5.67289e-07
Spinal_Stenosis	0	0	0	0	4.16896e-07
Cervical_Cancer	0	0	0	0.000150344	0.000395743
Impulse_Control_Disorder	0	0	0	0	2.14264e-06
Erythromelalgia	0	0	0	5.12778e-06	1.71632e-05
Acquired_Limb_Deformities	0	0	0	0	5.70249e-05
Unspecified_Encephalopathy	0	0	0	0	0.000505621
Unspecified_Recurrent_Headaches	0	0	0	0.000134435	0.00038459
Motor_Neuron_Disease	0	0	0	0	1.20727e-05
Klinefelters_Syndrome	0	0	0	0	0
Non-Specific_Peritoneal_Disorder	0	0	0	0	2.74511e-05
Osteomyelitis	0	0	0	0.000117695	0.000304607
Septicemia	0	0	0	0	4.36256e-07
Peroxisomal_Disorders	0	0	0	0	1.74948e-05
Bone_Infection	0	0	0	0	5.58001e-06
Diamond.Blackfan_Anemia	0	0	0	0	2.01219e-05
Deviated_Nasal_Septum	0	0	0	0.000404794	0.00159747
Lymphoid_Leukemia	0	0	0	8.33213e-06	2.74621e-05
Histidinemia	0	0	0	0	5.118e-06
Oro.Facial_Congenital_Anomaly	0	0	0	0	2.57749e-05
Sarcoidosis	0	0	0	2.63869e-06	0.000128573
Hirschsprungs_Disease	0	0	0	0	6.63035e-06
Unspecified_Behavioral_Development_Disorder	0	0	0	0	1.04702e-05
Escherichia_Coli_Infection	0	0	0	0	3.89129e-05
Secondary_Hereditary_Retinal_Dystrophy	0	0	0	0	5.87121e-05
Paritial_Androgen_Insensitivity_Syndrome	0	0	0	0	1.64598e-06
Bipolar_Disorder	0	0	0	0	4.09126e-07
PTSD	0	0	0	0	0.045613
Vascular_Congenital_Anomaly	0	0	0	2.37513e-05	0.00012358
Congenital_Ectodermal_Dysplasia	0	0	0	0	8.02266e-06
Chronic_Tonsillitis_Adenoiditis	0	0	0	0	0.000319559
Ehlers_Danlos_Syndrome	0	0	0	0	6.61941e-06
Globe_Disorders	0	0	0	5.71107e-06	0.000162647
OCD	0	0	0	0	0
Aniridia	0	0	0	0	2.94843e-05
Nephrotic_Syndrome	0	0	0	7.05328e-06	4.11932e-05
Bartters_Syndrome	0	0	0	0	0.000333139
Digeorges_Syndrome	0	0	0	0	1.74759e-05
Non-Specific_Chromosomal_Anomaly	0	0	0	2.18601e-06	3.24903e-05
Hereditary_Color_Blindness	0	0	0	0	2.9001e-06
Poliomyelitis	0	0	0	0	1.38991e-05
Connective_Tissue_Cancer	0	0	0	2.67114e-06	7.22315e-05
Genetic_Anomolies_of_Leukocytes	0	0	0	7.03538e-06	2.36621e-05
IgM_Immunodeficiency	0	0	0	0	1.98551e-05
Nerve_Root_Plexus_Disorders	0	0	0	0	5.05826e-05
Appendiceal_Disease	0	0	0	0	0.000137784
Anophthalmia_Mircopthalmia	0	0	0	0	4.51932e-05
Dopa_Responsive_Dystonia	0	0	0	0	3.07474e-06
Hereditary_Night_Blindness	0	0	0	0	6.24139e-06
Chondrodystrophy	0	0	0	0	4.82543e-05
Papilledema	0	0	0	0	4.56765e-05
Charcot_Marie_Tooth_Disease	0	0	0	0	7.6191e-06
Hereditary_Face_Skull_Anomalies	0	0	0	0	0
Primary_Hereditary_Retinal_Dystrophy	0	0	0	1.29646e-05	0.000367526
Speech_Language_Disorder	0	0	0	0	1.74759e-05
Amino_Acid_Transport_Disorder	0	0	0	0	0
Hernia	0	0	0	0	0.00205719
Chronic_Glomerulonephritis	0	0	0	0	1.71545e-05
Schwartz.Jampel_Syndrome	0	0	0	0	0
Smith.Magenis_Syndrome	0	0	0	0	1.26985e-06
Unspecified_Childhood_Psychoses	0	0	0	0	4.652e-06
Downs_Syndrome	0	0	0	0	0
Pancytopenia	0	0	0	0	5.9313e-07
Hereditary_Spherocytosis	0	0	0	0	0
Eye_Cancer	0	0	0	0	6.71856e-05
Pagets_Disease	0	0	0	0	0
Male_Breast_Cancer	0	0	0	0	8.07497e-06
Nezelofs_Syndrome	0	0	0	0	3.22827e-06
Meningitis	0	0	0	0	2.05878e-05
MENIIB	0	0	0	6.77014e-07	1.39683e-05
Asthma	0	0	0	0	0
Osteopoikilosis	0	0	0	0	3.53292e-06
Hepatobiliary_Cancer	0	0	0	0	1.20533e-05
Acute_Glomerulonephritis	0	0	0	5.47827e-07	1.80355e-05
Kidney_Cancer	0	0	0	0	1.66036e-05
Other_Inherited_Osteodystrophy	0	0	0	2.94678e-06	3.62001e-05
Gastrointestinal_Infection	0	0	0	0.000179566	0.000528431
Hereditary_Lymphadema	0	0	0	0	0
Benign_Prostatic_Hyperplasia	0	0	0	0	0
General_Thrombocytopenia	0	0	0	3.15433e-05	8.89695e-05
Nail_Disease	0	0	0	0.000289649	0.00109855
Glycogenosis	0	0	0	0	0
Alveolar_Disease	0	0	0	0	2.55148e-05
Hereditary_Dental_Anomaly	0	0	0	5.45372e-06	2.2469e-05
Celiac_Disease	0	0	0	0	0
Conduct_Disorder	0	0	0	0	0
Multiple_Sclerosis_Other_Demyelinating_Disease	0	0	0	3.38291e-05	0.0532971
Androgen_Insensitivity_Syndrome	0	0	0	7.61777e-06	2.13084e-05
ADHD	0	0	0	0	0

[truncated: 15 more sheets: 11_Psychiatric, Extra_Allergic_Rhinitis, Extra_Anemia, Extra_Breast_Cancer, Extra_Lung_Cancer, Extra_Headache, Extra_Pain, Extra_Sleep_Apnea, Extra_Male_Reproductive, Extra_Upper_Respiratory, Extra_Skin_Cancer, Extra_Female_Reproductive, Extra_Substance_Abuse, Extra_Glaucoma, Extra_Adjustment_Disorder]
