# Supplementary material for: Discerning asthma endotypes through comorbidity mapping
Source: Nat Commun. 2022 Nov 7;13:6712. doi: 10.1038/s41467-022-33628-8 (PMC9640644; doi:10.1038/s41467-022-33628-8)
Supplement: Supplementary file 6 — Supplementary Data 3 [file 41467_2022_33628_MOESM6_ESM.xlsx]

## Sheet: 1_Diabetes
Disease_name	Minimum	1st_quartile	Median	3rd_quartile	Maximum
Type_II_Diabetes_Mellitus	0.383979	0.586885	0.604121	0.619282	0.748702
General_Hypertension	0	0.0989013	0.105062	0.111702	0.130724
Type_I_Diabetes_Mellitus	0.0100071	0.0571578	0.0584131	0.0607157	0.299882
Unspecified_Hyperlipidemia	0	0.0353748	0.0398804	0.0423961	0.0503524
Unspecified_Diabetes_Mellitus	0.0105991	0.022303	0.0229443	0.0237157	0.0970103
Obesity	0	0.00905088	0.0106669	0.0113273	0.0266168
Cataract	0.00543413	0.00809635	0.00877289	0.0116127	0.0178266
Fungal_Infection	0.00513959	0.00762376	0.00871015	0.010766	0.0163326
Mixed_Hyperlipidemia	0	0.00433023	0.00867419	0.0117605	0.0149003
Non-Specific_Pain	0	0.00508809	0.0084986	0.0103398	0.0157342
Acute_Bronchitis	0	0.00703839	0.00777634	0.00857371	0.0117943
Non-Specific_Joint_Disorder	0	0.00409986	0.0061709	0.0073113	0.00940011
Atherosclerosis	0	0.00483582	0.00586877	0.00643653	0.0913368
Cellulitis	0	0.0051806	0.00580077	0.00683562	0.0129386
UTI	0	0.00429445	0.00482948	0.00540759	0.00643946
Non-Specific_Cardiovascular_Disease	0.00311177	0.00393621	0.00424698	0.0047387	0.0341215
Nail_Disease	0.00179699	0.00291422	0.00331087	0.00438876	0.00718273
Non-Specific_Skin_Disorder	0	0.00249774	0.00310296	0.00419827	0.0110527
Osteoarthritis	0	0.00170164	0.00291916	0.00372655	0.00494229
Acute_Upper_Respiratory_Infection	0	0.00235301	0.00271092	0.00296829	0.00402745
Peripheral_Nerve_Disorder	0	0.00198477	0.00270038	0.00357548	0.00467614
Non-Specific_Anemia	0	0.0019701	0.0024331	0.00284041	0.00480865
Pneumonia	0	0.00213902	0.00238776	0.00256568	0.0044669
Non-Specific_Acquired_Musculoskeletal_Abnormality	0	0.0019152	0.00232092	0.00276134	0.00460686
Unspecified_Neuropathy	0.00138388	0.00211419	0.00227616	0.00255661	0.00407231
Acquired_Visual_Disturbances	0	0.00197983	0.00222423	0.00268466	0.00332791
Chronic_Liver_Disease	0	0.00188112	0.00205664	0.00222867	0.00322749
Non-Specified_Cardiac_Ischemia	0	0.0017281	0.00197225	0.00211703	0.0253014
Glaucoma	0	0.00176216	0.00195943	0.00347961	0.00826565
Benign_Colon_Neoplasm	0	0.00162977	0.00191938	0.00212834	0.00265301
Peripheral_Vascular_Disease	0	0.00165349	0.00187708	0.00233678	0.00434716
Cerebrovascular_Disease	0	0.00163676	0.00185278	0.00215794	0.00699824
Acquired_Retinal_Defects	0	0.00159845	0.00181747	0.00263678	0.0100088
Non-Specific_Sugar_Metabolism_Disorder	0.00109101	0.00168708	0.00175656	0.00184154	0.00535257
Electrolyte_Acid_Base_Balance_Disorder	0	0.00134495	0.0016295	0.00185294	0.00291802
Acquired_Hypothyroidism	0	0.00122411	0.00154397	0.00177568	0.00640477
Non-Specific_Pulmonary_Disorder	0	0.00123057	0.00149044	0.00181036	0.00562049
Non-Specific_Gastrointestinal_Disorder	0	0.00116356	0.00148577	0.00171677	0.00260428
Vitamin_Deficiency	0	0.00097647	0.00144697	0.00204607	0.00380372
Functional_Digestive_Disorder	0	0.00117155	0.00132122	0.00149362	0.00259457
Emphysema_COPD	0	0.000744147	0.00131414	0.00156128	0.00646213
Non-Specific_Urinary_Disorder	0	0.00103978	0.00125603	0.0016036	0.00268719
Gout_Related_Crystal_Arthropathies	0	0.000780636	0.00122891	0.00144004	0.00220027
Muscle_Ligament_Disorder	0	0	0.00122329	0.00193402	0.00411267
Ear_Infection	0	0.000920084	0.00114912	0.00129902	0.00222337
Acute_Sinusitis	0	0	0.00111262	0.00165621	0.00502543
Sleep_Apnea	0	0.00100194	0.00111053	0.00131468	0.155836
Synovium_Tendon_Bursa_Disorder	0	0.000644542	0.00105365	0.00144306	0.00203272
Pure_Hyperglyceridemia	0	0.000809038	0.00103073	0.00120592	0.0018462
Gastritis_Duodenitis	0	0.000905562	0.00102953	0.00119142	0.0022261
Biliary_Tract_Disease	0	0.000634151	0.00101127	0.00120998	0.00172001
Upper_Respiratory_Inflammation	0	0.000407369	0.000978663	0.0012226	0.00191368
Non-Specific_Nephropathy	0.000738247	0.000883656	0.000933795	0.00100285	0.00125813
Vitreous_Body_Disorder	0	0.000741132	0.000888875	0.00138699	0.00498654
Diverticulosis_Diverticulitis	0	0	0.000843355	0.00102752	0.00188102
Chronic_Kidney_Disease	0.00013726	0.000728937	0.000819823	0.000995664	0.00566289
Corns_Callosites	0.000366755	0.000607387	0.00072515	0.000988882	0.00159112
Secondary_Diabetes_Mellitus	0.000467645	0.000683721	0.000718225	0.000762261	0.000912861
Unspecified_Lipid_Metabolism_Disorder	0	0.000612618	0.000685359	0.000760669	0.000957117
Autonomic_System_Disorder	0.000440498	0.000626608	0.000662555	0.00070455	0.00190336
Macular_Degeneration	0	0.000539744	0.000629579	0.00107217	0.00425618
Metabolic_Syndrome_X	0	0.000496168	0.00059699	0.000806949	0.00117136
Non-Specific_Arthritis	0	0.000385904	0.000562327	0.000718804	0.0012947
Hearing_Loss	0	0.000102723	0.000527376	0.000756564	0.00116334
Non-Specific_Metabolic_Disorder	0	0.000434682	0.000487731	0.000543677	0.00095063
Acute_Renal_Failure	0.000119454	0.000366399	0.000441728	0.000539584	0.0020651
Depression	0	0.000210395	0.000415175	0.000558504	0.00119291
Eye_Infection	0	0.000240419	0.000405536	0.000505679	0.000799647
Fasciitis	0	0.000141233	0.000401432	0.000574525	0.000890473
Disease_of_the_Male_Reproductive_Organs	0	0.000288878	0.000401202	0.000505072	0.00121972
Atopic_Contact_Dermatitis	0	0	0.000391635	0.000711378	0.00125523
Influenza	0	0.000338563	0.000382829	0.000420532	0.000527305
Goiter	0	0.000269006	0.000376841	0.00043139	0.00117484
Skin_Infection	0	0.000314203	0.000363411	0.000457885	0.000871858
Herpes_Zoster	0	0.000304082	0.000353905	0.000414569	0.000571723
External_Ear_Disorders	0	0.000251455	0.000347919	0.000422309	0.000615422
Gastrointestinal_Infection	0	0.000295547	0.000341037	0.000382741	0.000569801
Pancreatic_Disease	1.97345e-07	0.000286377	0.000332589	0.000394582	0.000720116
General_Viral_Infection	0	0.00026819	0.000319342	0.000363291	0.000692841
Kidney_Infection	0.000154126	0.000251227	0.000311778	0.00037977	0.000607203
General_Spondylosis_Spine_Disorder	0	0	0.000310626	0.000833923	0.00155737
Non-Specific_Immune.Related_Skin_Disorder	0	0.000234407	0.000296645	0.000374175	0.000645039
Eye_Inflammation	0	0	0.000271785	0.000465733	0.00111709
Urinary_Calculus	0	0.000194147	0.000261826	0.000363604	0.000980765
Carbuncle_Furuncle	1.41713e-06	0.000229272	0.000250415	0.000287845	0.000460262
Refraction_Accomodation_Disorders	0.000107256	0.000228624	0.000243907	0.000255777	0.000294212
Breast_Disorder	0	0	0.000230207	0.000443762	0.000831524
Disorder_of_the_Vestibular_System	0	5.11992e-06	0.000194855	0.000261451	0.000420467
Unspecified_Cancer	0	0	0.000194714	0.000269987	0.000457793
Hypotension	0	0.000147214	0.000194134	0.000233943	0.00113263
General_Ear_Disorder	0	0.000126598	0.000177676	0.000233455	0.000351875
Secondary_Arthropathy	0	0.000101333	0.000160312	0.000236157	0.00325853
Cardiac_Conduction_Disorder	0	0.000119034	0.000156127	0.000206895	0.00402817
Chronic_Sinusitis	0	0	0.000152943	0.000395979	0.00100104
Lipoma	0	5.90009e-05	0.000146503	0.000189745	0.000346299
Hair_Related_Disease	0	0.000100894	0.000145942	0.00017775	0.000264868
Conjunctival_Disorders	0	6.60917e-05	0.00014244	0.000188276	0.000302915
Cranial_Nerve_Disorder	0	0.00011086	0.000140094	0.000170724	0.000274874
Non-Specific_Eye_Disorders	0	0	0.000139873	0.000346691	0.000654665
Myocardial_Infarction	0	0.000101559	0.000138257	0.000163846	0.0117841
Non-Specific_Thryroid_Disorder	0	0.000108214	0.000137357	0.000174202	0.000318615
Non-Rheumatic_Heart_Disease	0	0	0.000136083	0.000376432	0.0135596
Pernicious_or_B12_Deficiency_Anemia	0	7.52376e-05	0.000132741	0.000181193	0.000290392
Inflammatory_Toxic_Neuropathy	0	0.00011547	0.000132292	0.000152699	0.000208656
Osteomyelitis	0	9.50899e-05	0.000131468	0.000179081	0.00181314
Salivary_Gland_Disease	0	0.000100096	0.000129888	0.000154008	0.000265203
Ocular_Musculoskeletal_Disorder	0	8.97565e-05	0.000129826	0.000227429	0.000360928
Eyelid_Disorders	0	9.67589e-05	0.000127904	0.000180204	0.00028042
Non-Specific_Gingival_Peridontal_Disorder	0	0.000116138	0.000126547	0.000137795	0.000168279
Non-Specific_Dental_Disorder	0	0.000103602	0.000119805	0.00012961	0.000152135
Cystitis_Urethritis	0	0	0.00011838	0.000177273	0.000307972
Other_Viral_Hepatitis	0	9.6183e-05	0.00011437	0.00013887	0.0002484
Non-Specific_Congenital_Musculoskeletal_Anomaly	0	8.18471e-05	0.000108698	0.000134077	0.000232612
Benign_Digestive_Neoplasm	0	7.35213e-05	0.000106026	0.000131494	0.000218242
Hernia	0	0	0.000102239	0.000330627	0.000863809
Other_Corticoadrenal_Disorder	0	7.74208e-05	9.36825e-05	0.000114856	0.000157824
STI	0	7.37426e-05	9.0257e-05	0.000113114	0.000534576
Optic_Neuritis_Neuropathy	0	6.03085e-05	8.52742e-05	0.000148843	0.000227996
Lymphatic_Disorder	0	5.3688e-05	8.34567e-05	0.000149975	0.000570122
Helicobacter_Pylori_Infection	0	6.82098e-05	8.19864e-05	9.28029e-05	0.000208218
Chronic_Pruritus	0	0	8.07401e-05	0.000126461	0.000298323
General_Bacterial_Infection	0	6.23288e-05	7.79915e-05	9.85387e-05	0.000329233
Thyrotoxicosis	0	5.65785e-05	7.76831e-05	9.77526e-05	0.000187638
General_Cerebral_Degeneration	0	6.2415e-05	7.27735e-05	8.42745e-05	0.000212809
Benign_Eye_Neoplasm	0	5.14668e-05	7.18597e-05	8.8706e-05	0.000147362
Phlebitis_Thrombophlebitis	0	2.41685e-05	7.1567e-05	0.000108917	0.000287139
Spinal_Stenosis	0	0	6.95884e-05	0.000130231	0.000250549
Parathyroid_Disorder	0	5.74987e-05	6.93839e-05	7.92632e-05	0.000273118
Escherichia_Coli_Infection	2.64598e-05	5.93165e-05	6.92873e-05	8.31311e-05	0.000128279
Unspecified_White_Blood_Cell_Disease	0	0	6.88117e-05	0.000125046	0.000295889
Bladder_Disorder	0	0	6.864e-05	0.000120788	0.000320708
Oral_Soft_Tissue_Disease	0	0	6.71805e-05	0.000101651	0.000174122
Schizophrenia_Related_Psychosis	0	4.97447e-05	6.63216e-05	8.48758e-05	0.000149033
Hyperchylomicronemia	0	4.95833e-05	6.50478e-05	8.26597e-05	0.000137348
Benign_Oropharyngeal_Neoplasm	0	4.40013e-05	6.14751e-05	7.70542e-05	0.000121268
Lipoprotein_Deficiency	0	3.91567e-05	5.99124e-05	7.37574e-05	0.000135825
Benign_Endocrine_Neoplasm	0	3.89002e-05	5.59959e-05	7.37192e-05	0.000133095
Cardiomyopathy	0	3.35859e-05	5.57748e-05	8.43457e-05	0.0132853
Diabetes_Insipidus	3.51743e-05	4.5784e-05	5.16793e-05	5.73269e-05	0.000102148
Infestation	0	4.22589e-05	5.1332e-05	5.88853e-05	8.67662e-05
Inner_Ear_Disorder	0	0	5.12101e-05	6.53635e-05	0.000106625
Seborrheic_Dermatitis	0	0	5.11056e-05	8.19857e-05	0.000149818
Septicemia	0	2.31458e-05	5.01257e-05	8.12135e-05	0.000337887
Localized_Adiposity	0	3.6273e-05	4.96425e-05	6.3662e-05	0.000108739
Disorders_of_Straight_Chain_Amino_Acid_Metabolism	0	4.27289e-05	4.77114e-05	5.20794e-05	7.13541e-05
Deep_Vein_Thrombosis	0	0	4.71359e-05	7.71517e-05	0.000296406
Vascular_Insufficiency	0	2.84898e-05	4.60985e-05	6.23606e-05	0.00036793
Staphylococcus_Aureus_Infection	0	3.1669e-05	4.60561e-05	9.77755e-05	0.000564456
Nephrotic_Syndrome	0	3.58394e-05	4.27793e-05	5.49666e-05	0.00014471
Non-Hodgkins_Lymphoma	0	3.1632e-05	4.08593e-05	4.57517e-05	6.4206e-05
Myeloid_Leukemia	1.44433e-05	3.56328e-05	4.02675e-05	4.36348e-05	6.29915e-05
Overweight	0	0	3.80391e-05	6.88734e-05	0.00029649
Epidermolysis_Bullosa	0	2.25238e-05	3.75103e-05	6.66254e-05	0.000156644
Hereditary_Sensory_Neuropathy	1.99436e-05	3.1314e-05	3.61133e-05	4.33011e-05	8.17187e-05
General_Thrombocytopenia	0	1.38937e-05	3.47983e-05	4.95918e-05	0.000224491
Generalized_Lipidoses	0	2.37725e-05	3.44684e-05	4.32942e-05	8.3618e-05
Pulmonary_Heart_Disease	0	0	3.26066e-05	5.79222e-05	0.000784282
Psoriasis_Related_Disorders	0	0	3.21904e-05	6.43822e-05	0.000125071
Unspecified_Neuropsychiatric_Disorder	0	7.48124e-06	3.20793e-05	5.07516e-05	0.000120876
Acquired_Other_Myopathies	0	1.66096e-05	3.05662e-05	3.88205e-05	9.73663e-05
Lacrimal_System_Disorder	0	8.53665e-06	2.99595e-05	4.72127e-05	9.56306e-05
Hereditary_Corneal_Dystrophy	0	1.28311e-05	2.97846e-05	5.31958e-05	0.00012905
Arterial_Embolism_Thrombosis	0	2.04857e-05	2.92427e-05	4.1117e-05	0.00036284
Extrapyramidal_Abnormal_Movement_Disorders	0	0	2.77968e-05	0.000113316	0.000816502
Non-Specific_Liver_Disease	0	0	2.75056e-05	8.76045e-05	0.000303681
General_Dementia	0	2.18094e-05	2.74074e-05	3.52386e-05	7.28553e-05
Disorders_of_Iris_Ciliary_Body	0	2.03216e-05	2.64421e-05	4.51919e-05	0.000304743
Thyroiditis	0	1.3632e-05	2.54601e-05	3.74934e-05	0.000114466
Unspecified_Immune_Disorder	0	4.98501e-06	2.52851e-05	3.61022e-05	0.0001379
Other_Infectious_Diseases	0	1.09087e-05	2.26871e-05	3.79803e-05	0.000117432
Eating_Disorder	0	3.65128e-06	2.24705e-05	3.13254e-05	0.000112693
Globe_Disorders	0	1.56226e-05	2.11465e-05	2.53834e-05	0.000107256
Non-Specific_Genitourinary_Congenital_Anomaly	0	0	2.01031e-05	3.99765e-05	0.000104081
Unspecified_Encephalopathy	0	0	2.00529e-05	4.68085e-05	0.000202433
Lipodystrophy	0	1.53925e-05	1.96809e-05	2.36683e-05	9.44574e-05
Hyperalimentation	0	1.26702e-05	1.70776e-05	2.26609e-05	0.000122048
Non-Specific_Congenital_Eye_Anomaly	0	1.01638e-05	1.70121e-05	2.20772e-05	3.9257e-05
Unspecified_Benign_Neoplasm	0	0	1.68518e-05	2.88597e-05	4.73275e-05
Protozoan_Infection	0	8.50917e-06	1.56227e-05	2.05238e-05	4.1809e-05
Streptococcal_Infection	0	0	1.55473e-05	2.46895e-05	0.000181189
Non-Specific_Vascular_Disease	0	0	1.49148e-05	0.000330158	0.00107095
Benign_Bone_Connective_Tissue_Neoplasm	0	0	1.42652e-05	5.64127e-05	0.000121106
Hirsutism	0	0	1.41867e-05	2.05238e-05	4.49089e-05
Dermatomyositis_Polymyositis	0	8.44614e-06	1.31936e-05	1.5581e-05	2.47925e-05
Myoneural_Disorders	0	9.18002e-06	1.27716e-05	1.62358e-05	2.8728e-05
Sweat_Gland_Disorder	0	7.89294e-06	1.26248e-05	1.7476e-05	3.3097e-05
Renal_Glycosuria	0	9.55448e-06	1.17562e-05	1.38608e-05	2.20171e-05
Cardiac_Dysrhythmia	0	0	1.12919e-05	0.000175046	0.0739036
Orbit_Disorders	0	0	1.0987e-05	1.67743e-05	3.70581e-05
Benign_Prostatic_Hyperplasia	0	0	1.04028e-05	9.97665e-05	0.000858155
Unspecified_Plasma_Protein_Metabolism_Disorder	0	0	8.29978e-06	2.06482e-05	4.31515e-05
Primary_Hereditary_Retinal_Dystrophy	0	0	7.74231e-06	1.42613e-05	2.99875e-05
Benign_Urinary_Neoplasm	0	0	7.66742e-06	1.35631e-05	2.60131e-05
Unspecified_Polyglandular_Disorder	0	2.40497e-06	7.51465e-06	1.02146e-05	1.7544e-05
Charcot_Marie_Tooth_Disease	0	0	7.42941e-06	1.08326e-05	3.91286e-05
Uterine_Cancer	0	0	7.42264e-06	1.29664e-05	2.70323e-05
Viral_Hepatitis_A	0	0	7.23944e-06	1.12232e-05	1.98846e-05
Pituitary_Disorder	0	0	7.19613e-06	2.40153e-05	7.10294e-05
Congenital_Hair_Anomaly	0	3.25786e-06	7.17375e-06	9.31721e-06	1.74915e-05
Rectal_Anal_Disorder	0	0	7.08838e-06	7.83742e-05	0.000254457
Thymic_Disorders	0	4.99345e-06	6.91296e-06	9.63337e-06	1.94143e-05
Choroidal_Disorders	0	0	6.10201e-06	1.05352e-05	1.93842e-05
Papilledema	0	0	5.33936e-06	1.03394e-05	2.00516e-05
Chronic_Venous_Hypertension	0	0	5.16344e-06	1.43728e-05	0.000113481
Oro.Facial_Congenital_Anomaly	0	0	4.90531e-06	1.34503e-05	3.26066e-05
Connective_Tissue_Infection	0	0	4.72023e-06	1.19034e-05	5.27088e-05
Varicella_Infection	0	0	4.24413e-06	7.7316e-06	1.6279e-05
Colorectal_Cancer	0	0	4.16864e-06	1.9411e-05	4.01058e-05
Purine_Pyrimidine_Metabolic_Disorder	0	0	3.59706e-06	6.07849e-06	1.19342e-05
Pubertal_Dysfunction	0	2.09484e-06	3.28966e-06	4.58926e-06	7.89294e-06
Chronic_Glomerulonephritis	0	0	2.20679e-06	5.68719e-06	1.22036e-05
MENIIA	0	1.61958e-06	2.09484e-06	2.41343e-06	4.275e-06
Conduct_Disorder	0	0	9.61802e-07	7.84558e-06	1.86239e-05
MENI	0	0	8.43971e-07	2.0452e-06	3.2347e-05
Adjustment_Disorder	0	0	4.80901e-07	3.88967e-05	0.000138133
Corneal_Disorders	0	0	3.89376e-07	9.22153e-05	0.000263939
Spleen_Disease	0	0	0	3.79937e-06	2.85349e-05
Visual_Pathway_Cortex_Disorder	0	0	0	5.86929e-06	1.34286e-05
IgA_Immunodeficiency	0	0	0	0	4.63524e-06
Hereditary_Breast_Cancer	0	0	0	0	0
Peritonitis_Retroperitoneal_Infection	0	0	0	0	2.36506e-05
Congenital_Neutropenia	0	0	0	0	9.82874e-07
Huntingtons_Chorea	0	0	0	0	7.83107e-07
Non-Specific_Autosomal_Abnormality	0	0	0	0	1.0403e-06
Lupus_Erythematosus	0	0	0	0	3.98649e-07
Septic_Arthritis	0	0	0	0	2.24209e-05
Eustachian_Tube_Disorder	0	0	0	3.91154e-05	0.000171174
Chronic_Progressive_External_Ophthalmoplegia	0	0	0	0	4.22536e-07
Hereditary_Hemoglobin_Disease	0	0	0	6.73325e-06	1.41645e-05
Non-Specific_Nasal_Throat_Disorder	0	0	0	0	0
Common_Variable_Immunodeficiency	0	0	0	0	0
Kaposis_Sarcoma	0	0	0	0	5.30908e-06
Branched_Chain_Amino_Acid_Metabolism_Disorder	0	0	0	0	1.70247e-06
Polycystic_Kidney_Disease	0	0	0	0	1.97419e-07
Ulcerative_Colitis	0	0	0	0	3.4311e-06
Oro_Naso_Pharyngeal_Cancer	0	0	0	0	2.41458e-05
Neurofibromatosis	0	0	0	0	4.12999e-07
Female_Genital_Congenital_Anomaly	0	0	0	0	4.60124e-06
Substance_Abuse	0	0	0	0	0.000377709
Unspecified_Congenital_Anomaly	0	0	0	3.91148e-06	2.32815e-05
Sideroblastic_Anemia	0	0	0	0	0
Friedreichs_Ataxia	0	0	0	0	0
Tuberous_Sclerosis	0	0	0	0	4.77339e-06
Tongue_Disease	0	0	0	1.09025e-05	4.55686e-05
Unspecified_Cerebellar_Disease	0	0	0	4.80371e-06	1.03269e-05
Velo_Cardio_Facial_Syndrome	0	0	0	0	4.08776e-07
Learning_Disorder	0	0	0	0	1.38013e-06
Gestational_Pregnancy_Related_Disorder	0	0	0	2.99955e-05	6.73325e-05
Alopecia	0	0	0	0	9.08038e-06
Phenyketonuria	0	0	0	3.99934e-07	3.46416e-06
Hereditary_Thrombocytopenic_Purpura	0	0	0	0	1.73821e-06
Adrenogenital_Disorder	0	0	0	0	5.3291e-06
Familial_Adenomatous_Polyposis	0	0	0	0	1.96675e-07
Intrathoracic_Organ_Cancer	0	0	0	0	5.6243e-06
Male_Genital_Congenital_Anomaly	0	0	0	2.24777e-06	6.72106e-06
Hereditary_Fructose_Intolerance	0	0	0	0	2.02525e-06
Optic_Disc_Disorder	0	0	0	9.85383e-06	2.49779e-05
Non-Specific_Digestive_Congenital_Anomaly	0	0	0	2.35063e-07	2.38733e-05
HIV	0	0	0	0	0.0066932
Circulating_Enzyme_Deficiency	0	0	0	0	0.000466618
Myasthenia_Gravis	0	0	0	0	2.03745e-06
Congenital_Pigmentary_Anomaly	0	0	0	0	4.80371e-06
Fragile_X_Syndrome	0	0	0	0	1.00549e-06
Disorders_of_Urea_Cycle_Metabolism	0	0	0	0	5.44365e-06
Childhood_Disintegrative_Disorder	0	0	0	0	0
Marfan_Syndrome	0	0	0	0	0
Carditis	0	0	0	0	0.000873556
Congenital_Breast_Anomaly	0	0	0	0	6.70717e-06
CNS_Infection	0	0	0	0	5.14143e-07
Prion_Disease	0	0	0	0	8.27364e-07
Hereditary_Muscular_Dystrophy	0	0	0	0	0
Aneurysm	0	0	0	0	0.000878516
Parasitic_Infection	0	0	0	9.23454e-06	3.06764e-05
Endocrine_Cancer	0	0	0	0	1.30302e-05
Tics_Tourettes	0	0	0	0	2.74952e-06
Viral_Hepatitis_B	0	0	0	0	1.85419e-05
Degenerative_Dementia	0	0	0	2.00054e-07	2.72396e-05
Pancreatic_Cancer	0	0	0	0	4.54019e-06
Graves_Disease	0	0	0	1.37476e-06	2.12651e-05
Generalized_Digestive_Cancer	0	0	0	0	6.11879e-06
Hereditary_Blepharophimosis	0	0	0	0	6.80989e-06
Autism	0	0	0	0	3.13025e-06
Spirochetal_Infection	0	0	0	4.49554e-06	1.63931e-05
Acrocephalosyndactyly	0	0	0	0	5.19624e-07
Prader_Willi_Syndrome	0	0	0	0	2.49853e-06
Long_QT_Syndrome	0	0	0	5.2014e-06	6.64336e-05
Larynx_Vocal_Chord_Disorders	0	0	0	0	2.53023e-06
Prostate_Cancer	0	0	0	0	4.80901e-07
Urethral_Disorder	0	0	0	5.61227e-06	2.14457e-05
Copper_Metabolism_Disorder	0	0	0	0	3.95601e-06
Spinocerebellar_Ataxia	0	0	0	0	1.02194e-06
Pure_Hypercholesterolemia	0	0	0	0	0
Klippel_Feil_Syndrome	0	0	0	0	3.94689e-07
Pulmonary_Embolism_Infarction	0	0	0	0	9.89325e-05
Lysosomal_Storage_Disease	0	0	0	0	1.70247e-05
Complex_Regional_Pain_Syndrome	0	0	0	1.27979e-05	5.76976e-05
Hereditary_Stomatocytosis	0	0	0	0	2.51803e-06
Respiratory_System_Cancer	0	0	0	1.81007e-06	5.70125e-06
Melanoma	0	0	0	0	1.34652e-05
Gastrointestinal_Ulcer	0	0	0	5.08324e-05	0.000240607
Congenital_Aphakia	0	0	0	0	0
Respiratory_Congenital_Anomaly	0	0	0	0	1.373e-05
Viral_Hepatitis_C	0	0	0	0	2.12563e-05
Anterior_Eye_Anomaly	0	0	0	0	4.37566e-06
Behcets_Syndrome	0	0	0	0	8.58429e-06
Carinoid_Neoplasm	0	0	0	0	5.78306e-06
Neonatal_Disease	0	0	0	9.42169e-06	4.26092e-05
Lichen	0	0	0	0	3.00123e-05
Thyroid_Cancer	0	0	0	0	0
Stomach_Cancer	0	0	0	0	6.92139e-06
Mood_Disorder	0	0	0	0	2.06787e-05
Neural_Tube_Defect	0	0	0	0	4.18967e-07
Lung_Cancer	0	0	0	0	2.5708e-06
Chondrocalcinosis	0	0	0	1.17478e-05	2.12263e-05
Esophageal_Disease	0	0	0	2.00414e-07	0.00247085
General_Paralysis	0	0	0	0	2.05587e-05
Sleep_Disorder	0	0	0	0	0.00217601
Familial_Dysautonomia_Related_Conditions	0	0	0	0	2.08211e-07
Congenital_Anomaly_of_Skull_Neck	0	0	0	0	1.17466e-06
Ruvalcaba.Myhre_Syndrome	0	0	0	0	1.16813e-06
Syndrome_with_Pervasive_Congenital_Anomalies	0	0	0	0	3.03899e-06
Myotonic_Muscular_Dystrophy	0	0	0	0	1.85884e-06
Cri.Du.Chat_Syndrome	0	0	0	0	2.93465e-06
Polymorphonuclear_Neutrophils_Disorders	0	0	0	0	9.50707e-06
Indeterminate_Sex_Pseudohermaphroditism	0	0	0	0	6.30483e-07
Multiple_Myeloma	0	0	0	0	5.97272e-06
Other_Inherited_Amino_Acid_Metabolic_Disorder	0	0	0	1.04132e-06	7.31068e-06
Hemiplegia	0	0	0	6.60775e-06	2.38848e-05
Intellectual_Disability	0	0	0	1.31107e-05	3.27716e-05
Edwards_Syndrome	0	0	0	0	6.26571e-07
Hyperaldosteronism	0	0	0	0	6.13434e-06
Spinal_Chord_Degeneration	0	0	0	0	1.65473e-05
Cyclic_Neutropenia	0	0	0	0	4.18742e-07
Anxiety_Phobic_Disorder	0	0	0	0	3.92425e-05
Non-Specific_Leukemia	0	0	0	0	4.34673e-06
Bladder_Cancer	0	0	0	0	6.13164e-07
Cardiac_Congenital_Anomaly	0	0	0	2.47771e-05	0.00109478
Paranoia	0	0	0	0	6.44058e-06
Ichthyosis_Congenita	0	0	0	0	9.63713e-06
Hereditary_Harartoses	0	0	0	0	3.84773e-06
Sjogrens_Syndrome	0	0	0	0	2.55371e-05
Stuttering	0	0	0	0	0
Specified_Childhood_Cerebral_Degeneration	0	0	0	0	9.61932e-07
Dwarfism_of_Unknown_Etiology	0	0	0	0	1.70471e-06
Developmental_Delay	0	0	0	0	4.19357e-06
Myeloproliferative_Disease	0	0	0	0	3.58966e-05
Pleuritis	0	0	0	4.02843e-05	0.0014588
Otosclerosis	0	0	0	0	1.14564e-05
Cystic_Fibrosis	0	0	0	2.37314e-07	1.24257e-05
Cushings_Syndrome	0	0	0	0	0
Disorders_of_Fatty_Acid_Oxidation	0	0	0	1.31641e-06	5.2209e-06
Ovarian_Cancer	0	0	0	0	1.04816e-05
Non-Specific_Prostate_Disease	0	0	0	1.70435e-05	0.000125428
Acquired_Hemolytic_Anemias	0	0	0	0	2.63337e-06
Rheumatic_Heart_Disease	0	0	0	6.18867e-05	0.00251952
Polyostotic_Fibrous_Dysplasia_of_Bone	0	0	0	0	6.10848e-07
Hereditary_Spastic_Paraplegia	0	0	0	0	6.03355e-07
Radiation_Sensitivity	0	0	0	0	1.14781e-05
Intestinal_Cancer	0	0	0	0	3.24159e-06
Acne	0	0	0	0	1.21469e-06
Female_Genital_Cancer	0	0	0	0	3.25541e-06
Dermatitis_Herpetiformis	0	0	0	0	1.08253e-05
Purpura_Other_Hemorrhagic_Conditions	0	0	0	0	0.000197212
Photodermatitis	0	0	0	0	0
Carcinoid_Syndrome	0	0	0	1.59241e-06	7.51885e-06
Ellis_Van_Creveld_Syndrome	0	0	0	0	2.30021e-07
Porphyrin_Metabolic_Disorder	0	0	0	0	4.93877e-06
Varicose_Veins	0	0	0	0	1.67063e-05
Hereditary_Polycythemia_Vera	0	0	0	0	2.1375e-06
Hepatobiliary_Congenital_Anomaly	0	0	0	1.96676e-07	1.27533e-05
Mucopolysaccharidosis	0	0	0	0	3.93349e-07
Herpes_Simplex	0	0	0	0	2.45718e-07
Benign_Thyroid_Neoplasm	0	0	0	0	1.27168e-05
Acquired_Coagulation_Defect	0	0	0	0	0.000316636
Dissociative_Disorder	0	0	0	0	0
Mycobacterial_Disease	0	0	0	0	1.22633e-06
Homocystinuria	0	0	0	0	1.70978e-05
Non-Specific_Humoral_Deficiency	0	0	0	0	3.47459e-06
Erythematous_Disorder	0	0	0	0	1.51073e-06
Kawasaki_Disease	0	0	0	0	4.63524e-06
Secondary_Malignant_Neoplasm	0	0	0	0	6.31661e-07
Rheumatoid_Arthritis_Related_Conditions	0	0	0	4.19631e-05	0.000172052
Brain_Damage	0	0	0	2.29032e-05	8.11821e-05
Unspecified_Middle_Ear_Mastoid_Diseases	0	0	0	0	9.58651e-06
Brain_Cancer	0	0	0	0	3.5105e-06
Spinal_Muscular_Atrophy	0	0	0	0	3.599e-06
Non-Specific_Osteopathy	0	0	0	0.000231715	0.000793587
Non-Specific_Neurologic_Congenital_Anomaly	0	0	0	0	5.8179e-06
Hyper_IgM_Immunodeficiency	0	0	0	0	2.10161e-07
Dejerine_Sottas_Disease	0	0	0	0	0
Personality_Disorder	0	0	0	0	9.81973e-06
Arthropod.Borne_Diseases	0	0	0	0	0
Congenital_Nail_Anomaly	0	0	0	0	1.42621e-06
Epilepsy_Related_Disorders	0	0	0	0	3.05412e-05
Menstrual_Disorder	0	0	0	0	0
General_Osteochondropathy	0	0	0	0	1.35541e-05
Aromatic_Amino_Acid_Metabolism_Disorder	0	0	0	6.29349e-07	6.33685e-06
Aplastic_Anemia	0	0	0	2.05604e-06	9.45724e-06
Multiple_Epiphyseal_Dysplasia	0	0	0	0	0
Cerebral_Lipidoses	0	0	0	0	2.29132e-06
Balanced_Translocation	0	0	0	0	2.16575e-06
Myotonia_Congenita	0	0	0	0	0
Benign_Breast_Neoplasm	0	0	0	3.46147e-05	9.47273e-05
Unspecified_Endocrine_Disorder	0	0	0	0	1.89412e-05
Tympanic_Membrane_Disorders	0	0	0	5.39738e-06	2.64085e-05
Alpha_1_Antitrypsin_Deficiency	0	0	0	0	0.00080631
Hereditary_Hemochromatosis	0	0	0	0	2.22677e-06
Esophageal_Cancer	0	0	0	0	2.70742e-06
Vitamin_Toxicity	0	0	0	4.45718e-06	9.05832e-06
Allergic_Rhinitis	0	0	0	0	0.000358247
Alzheimers_Disease	0	0	0	9.07786e-06	4.52897e-05
Unspecified_Childhood_Cerebral_Degeneration	0	0	0	0	4.11565e-07
Hodgkins_Disease	0	0	0	0	5.59729e-06
Benign_Uterine_Neoplasm	0	0	0	0	4.78795e-07
Hereditary_Hemorrhagic_Telangiectasia	0	0	0	0	0
Osteogenesis_Imperfecta	0	0	0	1.86045e-06	1.02148e-05
Polycystic_Liver_Disease	0	0	0	0	2.02623e-07
Hereditary_Elliptocytosis	0	0	0	6.24906e-07	4.9169e-06
Arterial_Dissection	0	0	0	0	1.47485e-05
Wiskott.Alrich_Syndrome	0	0	0	0	4.21985e-07
Sexual_Dysfunction	0	0	0	0	4.93548e-06
Benign_Male_Genital_Neoplasm	0	0	0	7.37875e-06	1.72284e-05
Viral_Warts_HPV	0	0	0	7.57491e-06	0.000241751
Osteopetrosis	0	0	0	0	2.03463e-07
Autoimmune_Polyglandular_Disorder	0	0	0	2.00617e-07	4.54383e-06
Leukodystropy	0	0	0	0	0
Bone_Cancer	0	0	0	0	4.13682e-06
Unspecified_Autoimmune_Disease	0	0	0	0	1.67578e-06
Unspecified_Hepatitis	0	0	0	8.10465e-06	4.01823e-05
Benign_Skin_Neoplasm	0	0	0	0	3.64721e-06
Benign_Ovarian_Neoplasm	0	0	0	0	1.17951e-05
Unspecified_Amyloidosis	0	0	0	0	1.72003e-06
Reactive_Arthritis	0	0	0	0	3.89376e-07
Other_Inherited_Myotonias	0	0	0	0	2.09371e-07
Dyschromia	0	0	0	0	6.13164e-07
Congenital_Spine_Anomaly	0	0	0	0	2.42456e-05
Congenital_Hypogammaglobulinemia	0	0	0	0	2.07709e-07
Hereditary_Progessive_Muscular_Dystrophy	0	0	0	0	2.74649e-06
Other_Lymphoid_Histiocytic_Cancers	0	0	0	0	3.92279e-06
Disorders_of_Mitochondrial_Metabolism	0	0	0	1.44575e-06	6.81575e-06
Male_Genital_Cancer	0	0	0	0	3.64545e-06
Autoimmune_Lymphoproliferative_Syndrome	0	0	0	0	3.46416e-07
Turners_Syndrome	0	0	0	0	4.17714e-06
Parkinsons_Disease	0	0	0	0	1.38483e-05
Cerebral_Cysts	0	0	0	0	0
Inflammatory_Spondylopathies	0	0	0	0	1.73074e-05
Optic_Chiasm_Disorder	0	0	0	0	2.05867e-07
Psychogenic_Somatoform_Disorder	0	0	0	0	2.14142e-05
Disease_of_the_Female_Reproductive_Organs	0	0	0	0	0.000246034
Hypotony_of_the_Eye	0	0	0	0	6.0837e-06
Pataus_Syndrome	0	0	0	0	2.00414e-06
Cataplexy_Narcolepsy	0	0	0	2.55679e-06	0.000151384
Refsums_Disease	0	0	0	0	1.7481e-06
Jaw_Disease	0	0	0	0	4.87763e-05
Migraine	0	0	0	0	6.07798e-07
Glucocorticoid_Remediable_Aldosteronism	0	0	0	0	2.36009e-06
Benign_Female_Genital_Neoplasm	0	0	0	0	0
Polyclonal_Hypergammaglobulinemia	0	0	0	0	0
Familial_Mediterranean_Fever	0	0	0	0	1.93135e-06
Galactosemia	0	0	0	1.89145e-06	4.34932e-06
Severe_Combined_Immunodeficiency	0	0	0	0	5.01257e-06
Non-Specific_Congenital_Integumentary_Anomaly	0	0	0	0	1.04949e-05
Addisons_Disease	0	0	0	0	7.56235e-06
Medullary_Cystic_Kidney_Disease	0	0	0	0	1.71e-06
Cervical_Cancer	0	0	0	0	2.04343e-07
Impulse_Control_Disorder	0	0	0	0	7.86299e-06
Encephalitis	0	0	0	0	1.72448e-06
Food_Allergy	0	0	0	0	2.21212e-07
Tuberculosis	0	0	0	1.2394e-05	3.36141e-05
Erythromelalgia	0	0	0	0	2.95734e-06
Non-Specific_Soft_Tissue_Disorder	0	0	0	8.83428e-06	4.46954e-05
Haemophilia_Related_Diseases	0	0	0	0	2.2188e-05
Chronic_Upper_Respiratory_Infection	0	0	0	0	0.000247854
Acquired_Limb_Deformities	0	0	0	2.36903e-06	1.21938e-05
Unspecified_Recurrent_Headaches	0	0	0	0	3.95969e-05
Motor_Neuron_Disease	0	0	0	0	6.41207e-06
Klinefelters_Syndrome	0	0	0	0	0
Sebaceous_Gland_Disorder	0	0	0	0	2.02525e-07
Non-Specific_Peritoneal_Disorder	0	0	0	0	1.70978e-05
IBS	0	0	0	0	2.00054e-07
Peroxisomal_Disorders	0	0	0	0	9.96622e-07
Vasculitis	0	0	0	0	4.13793e-05
Bone_Infection	0	0	0	0	1.31772e-05
Diamond.Blackfan_Anemia	0	0	0	0	2.81547e-06
Deviated_Nasal_Septum	0	0	0	0	0.000159014
Lymphoid_Leukemia	0	0	0	0	7.96207e-06
Histidinemia	0	0	0	4.05199e-07	2.05657e-06
Unspecified_Immune_Deficiency	0	0	0	0	2.02623e-06
Sarcoidosis	0	0	0	1.02941e-05	3.66699e-05
Unspecified_Hematological_Disorder	0	0	0	0	8.35314e-06
Hirschsprungs_Disease	0	0	0	0	4.0505e-07
Primary_Carnitine_Deficiency	0	0	0	0	3.04273e-06
Unspecified_Behavioral_Development_Disorder	0	0	0	3.92763e-06	1.05204e-05
Secondary_Hereditary_Retinal_Dystrophy	0	0	0	1.25759e-06	9.40184e-06
Malnutrition	0	0	0	0	4.20883e-05
Non-Specific_Hemoglobinopathies	0	0	0	0	2.49514e-05
Paritial_Androgen_Insensitivity_Syndrome	0	0	0	0	1.70247e-06
G6PD	0	0	0	2.53191e-06	9.77818e-06
Bipolar_Disorder	0	0	0	0	2.10161e-07
PTSD	0	0	0	0	0
Vascular_Congenital_Anomaly	0	0	0	0	0.000117336
Congenital_Ectodermal_Dysplasia	0	0	0	0	1.32727e-06
Chronic_Tonsillitis_Adenoiditis	0	0	0	1.95333e-07	6.58358e-05
Ehlers_Danlos_Syndrome	0	0	0	0	4.11565e-07
Menopausal_Disorder	0	0	0	0	3.9384e-07
CNS_Cancer	0	0	0	0	1.07301e-05
OCD	0	0	0	0	0
Aniridia	0	0	0	0	1.38141e-06
Bartters_Syndrome	0	0	0	0	8.23129e-07
Digeorges_Syndrome	0	0	0	0	4.05245e-07
Non-Specific_Chromosomal_Anomaly	0	0	0	0	2.09371e-07
Hereditary_Color_Blindness	0	0	0	0	7.86698e-07
Megaloblastic_Anemia	0	0	0	0	1.26295e-05
Poliomyelitis	0	0	0	0	1.197e-05
Connective_Tissue_Cancer	0	0	0	0	8.41705e-06
Genetic_Anomolies_of_Leukocytes	0	0	0	0	9.01233e-06
IgM_Immunodeficiency	0	0	0	0	3.38119e-06
Nerve_Root_Plexus_Disorders	0	0	0	9.86723e-07	5.29577e-05
Appendiceal_Disease	0	0	0	1.57379e-05	6.30868e-05
Anophthalmia_Mircopthalmia	0	0	0	0	4.58446e-06
Dopa_Responsive_Dystonia	0	0	0	0	0
Hereditary_Night_Blindness	0	0	0	0	2.43529e-07
Phosphorus_Metabolism_Disorder	0	0	0	0	1.83129e-05
Chondrodystrophy	0	0	0	0	5.50693e-06
Hereditary_Face_Skull_Anomalies	0	0	0	0	0
Lactose_Intolerance	0	0	0	0	5.94203e-05
Speech_Language_Disorder	0	0	0	0	8.3799e-06
Amino_Acid_Transport_Disorder	0	0	0	0	0
Esophagitis	0	0	0	6.73621e-05	0.000170195
Schwartz.Jampel_Syndrome	0	0	0	0	0
Hemangioma_Lymphangioma	0	0	0	0	4.12252e-07
Smith.Magenis_Syndrome	0	0	0	0	4.20322e-07
Benign_CNS_Neoplasm	0	0	0	0	1.87065e-05
Benign_Intrathoracic_Neoplasm	0	0	0	4.0505e-07	2.13828e-05
Unspecified_Childhood_Psychoses	0	0	0	0	2.09599e-06
Downs_Syndrome	0	0	0	0	0
Pancytopenia	0	0	0	0	0
Iron_Metabolism_Disorder	0	0	0	0	7.94307e-06
Hereditary_Spherocytosis	0	0	0	0	0
Congenital_Hypothyroidism	0	0	0	4.00052e-06	1.80268e-05
Eye_Cancer	0	0	0	0	5.06541e-06
Pagets_Disease	0	0	0	0	0
Male_Breast_Cancer	0	0	0	0	2.89577e-06
Nezelofs_Syndrome	0	0	0	0	0
Meningitis	0	0	0	2.03616e-07	2.3373e-05
MENIIB	0	0	0	0	5.84065e-07
Asthma	0	0	0	0	0
Osteoporosis	0	0	0	0	0.000207525
Osteopoikilosis	0	0	0	7.11941e-07	2.68496e-06
Keratosis	0	0	0	0	5.57529e-06
Hepatobiliary_Cancer	0	0	0	0	0
Acute_Glomerulonephritis	0	0	0	0	9.04781e-06
Kidney_Cancer	0	0	0	0	8.27261e-06
Other_Inherited_Osteodystrophy	0	0	0	0	4.54283e-06
Abnormal_Spine_Curvature	0	0	0	0	2.57072e-07
Hereditary_Lymphadema	0	0	0	0	0
Non-Melanoma_Skin_Cancer	0	0	0	0	3.40495e-06
Breast_Cancer	0	0	0	0	7.63757e-07
Rosacea	0	0	0	0	1.96434e-07
Growth_Hormone_Deficiency	0	0	0	0	5.75052e-06
Glycogenosis	0	0	0	0	0
Alveolar_Disease	0	0	0	8.65622e-06	4.7418e-05
Hereditary_Dental_Anomaly	0	0	0	1.83254e-06	6.39125e-06
Celiac_Disease	0	0	0	0	0
Multiple_Sclerosis_Other_Demyelinating_Disease	0	0	0	0	2.03745e-07
Androgen_Insensitivity_Syndrome	0	0	0	0	4.19019e-06
ADHD	0	0	0	0	0

## Sheet: 2_Autoimmune
Disease_name	Minimum	1st_quartile	Median	3rd_quartile	Maximum
Rheumatoid_Arthritis_Related_Conditions	0.00113719	0.372098	0.445406	0.543906	0.819099
Lupus_Erythematosus	0	0.00712067	0.089397	0.111734	0.358114
Non-Specific_Joint_Disorder	0	0.00337007	0.0311852	0.0425923	0.07949
Sjogrens_Syndrome	0	0.0161756	0.0291737	0.035027	0.109566
Non-Specific_Arthritis	0	0.0196373	0.0252176	0.0326687	0.102095
Osteoarthritis	0	0.00507988	0.0223476	0.0338631	0.0761248
Osteoporosis	0	0.0111851	0.014343	0.0188111	0.147775
Non-Specific_Soft_Tissue_Disorder	0	0.00648238	0.0143393	0.0196518	0.18936
Muscle_Ligament_Disorder	0	3.24798e-06	0.0133437	0.0175461	0.0491368
Non-Specific_Osteopathy	0	0.00820368	0.0101497	0.0112566	0.0681194
Vitamin_Deficiency	0	0.00523597	0.00769183	0.010071	0.199335
Non-Specific_Anemia	0	0.00552528	0.00703872	0.00829755	0.0299139
Behcets_Syndrome	0	0.00475677	0.00639555	0.0102435	0.0524763
Non-Specific_Skin_Disorder	0	0.00378624	0.00607321	0.0081507	0.0320608
UTI	0	0.00334884	0.00572437	0.00725656	0.0166267
Non-Specific_Eye_Disorders	0	0.0037671	0.00500185	0.00639613	0.044932
Cataract	0	0.00155445	0.00449143	0.00627161	0.0144901
Non-Specific_Pulmonary_Disorder	0	0.00247689	0.00384675	0.00492773	0.0747843
General_Spondylosis_Spine_Disorder	0	0	0.0037538	0.00519089	0.0167564
Pneumonia	0	0.00198757	0.00351488	0.00450146	0.0124751
Vasculitis	0	0.00161443	0.00351118	0.0282077	0.107245
Esophageal_Disease	0	0	0.00332668	0.0052288	0.0418385
Acute_Bronchitis	0	0	0.00323007	0.00515791	0.00852316
Inflammatory_Spondylopathies	0	0.00119879	0.00320802	0.013527	0.238157
Menopausal_Disorder	0	0.00158288	0.00288616	0.0034811	0.0203339
Unspecified_White_Blood_Cell_Disease	0	0.00194708	0.0027487	0.00336221	0.0164844
Unspecified_Autoimmune_Disease	0	0.0013291	0.0023924	0.00517928	0.0178826
Electrolyte_Acid_Base_Balance_Disorder	0	0.00146032	0.00219311	0.00285795	0.010197
Non-Rheumatic_Heart_Disease	0	0	0.00210014	0.0027103	0.014902
Peripheral_Nerve_Disorder	0	0	0.00200186	0.00336239	0.0282716
Acquired_Hypothyroidism	0	0	0.00194667	0.00292733	0.0165888
Corneal_Disorders	0	0.0012915	0.00190427	0.00279577	0.0718726
Cellulitis	0	0	0.00184253	0.00270103	0.00632687
Non-Specific_Immune.Related_Skin_Disorder	0	0.000820424	0.00183055	0.00359277	0.108219
Unspecified_Neuropathy	0	0.00124992	0.00171089	0.00229205	0.100224
Herpes_Zoster	0	0.00145915	0.00168258	0.00192934	0.0028719
Disease_of_the_Female_Reproductive_Organs	0	0	0.00166269	0.0028929	0.0110958
Breast_Disorder	0	0	0.00162879	0.00220558	0.00949131
Peripheral_Vascular_Disease	0	0.000530285	0.00154793	0.00239033	0.0144055
Fungal_Infection	0	0	0.00144392	0.00216347	0.00453756
Gastritis_Duodenitis	0	0	0.00142572	0.00191554	0.00910753
Atopic_Contact_Dermatitis	0	0	0.00141922	0.00278357	0.014
Emphysema_COPD	0	0	0.00135562	0.00193546	0.0135692
Reactive_Arthritis	0	0.000438022	0.00135514	0.00175996	0.00492013
Eye_Inflammation	0	1.15458e-05	0.00132724	0.00247863	0.016432
Dermatomyositis_Polymyositis	0	0.000391596	0.00115907	0.0147282	0.0491792
Salivary_Gland_Disease	0	0.0005202	0.00113028	0.00146927	0.0112789
Synovium_Tendon_Bursa_Disorder	0	0	0.00112678	0.00326047	0.00593653
Pleuritis	0	0.000707022	0.00107667	0.00150941	0.0056411
Non-Specific_Urinary_Disorder	0	0	0.00105922	0.0017065	0.00509749
Acquired_Visual_Disturbances	0	0.000360972	0.00100001	0.0015078	0.00564411
Chronic_Sinusitis	0	0	0.000971574	0.00133259	0.00396706
Acquired_Other_Myopathies	0	0.000371676	0.000860656	0.00162067	0.0187674
Oral_Soft_Tissue_Disease	0	0.000692768	0.000857093	0.000998026	0.00900901
Psoriasis_Related_Disorders	0	0.000368087	0.000831114	0.00291033	0.310794
Non-Specific_Gastrointestinal_Disorder	0	0	0.00082907	0.00161428	0.00596311
Carditis	0	0.000389795	0.000799838	0.00121099	0.00922822
Non-Specific_Cardiovascular_Disease	0	0	0.000745148	0.00115102	0.0220215
Acquired_Retinal_Defects	0	0.000503141	0.000733198	0.0010313	0.0026085
Unspecified_Immune_Disorder	0	0.000457323	0.000707985	0.000991722	0.0125218
Pernicious_or_B12_Deficiency_Anemia	0	0.000400776	0.000699209	0.00110821	0.126888
Tuberculosis	0	0.000467073	0.000664601	0.00082784	0.00431803
Depression	0	0	0.000598026	0.00113313	0.00402572
Other_Viral_Hepatitis	0	0.00037694	0.000512449	0.000626765	0.00338952
Unspecified_Immune_Deficiency	0	0.000412237	0.000496361	0.000580578	0.0124015
Addisons_Disease	0	0.000283845	0.000495337	0.000843652	0.0328728
Unspecified_Hematological_Disorder	0	0.000202778	0.000486105	0.000787774	0.0333524
Eye_Infection	0	0	0.000455183	0.000721714	0.0103036
Alveolar_Disease	0	0.000267043	0.000446508	0.000884937	0.0231709
Non-Specific_Liver_Disease	0	0	0.000446441	0.000613402	0.00182988
Non-Specific_Pain	0	0	0.000392191	0.00984636	0.0225222
Ichthyosis_Congenita	0	0.000102093	0.000380368	0.000577076	0.00297304
Alopecia	0	0.000189324	0.000377126	0.000606142	0.120978
Jaw_Disease	0	0	0.000359315	0.000476462	0.00153589
Rheumatic_Heart_Disease	0	4.90848e-05	0.000358003	0.00045573	0.00398573
Glaucoma	0	0	0.000353125	0.000715982	0.00210042
Purpura_Other_Hemorrhagic_Conditions	0	0.000130432	0.000350105	0.000548103	0.00481413
Osteomyelitis	0	0	0.000346839	0.000455995	0.00123986
Pulmonary_Heart_Disease	0	7.76034e-05	0.000340191	0.000827075	0.195153
Gout_Related_Crystal_Arthropathies	0	0	0.000330938	0.000633541	0.14433
Skin_Infection	0	2.18144e-06	0.000328774	0.000532522	0.00124667
Secondary_Arthropathy	0	8.53145e-07	0.00032236	0.00048633	0.00436967
Gastrointestinal_Infection	0	0	0.00030517	0.000435654	0.00146484
Macular_Degeneration	0	0	0.000304699	0.000442535	0.00112071
Chronic_Liver_Disease	0	0	0.000301924	0.000470043	0.00112633
General_Viral_Infection	0	0	0.000278022	0.000493294	0.0026299
Cystitis_Urethritis	0	0	0.000273844	0.000554458	0.00210757
Hypotension	0	0	0.000272442	0.000421214	0.00415082
General_Thrombocytopenia	0	6.65509e-05	0.000268852	0.000420849	0.00159254
Herpes_Simplex	0	0	0.000266887	0.000388801	0.00123003
Unspecified_Plasma_Protein_Metabolism_Disorder	0	0.000188555	0.000266106	0.000328098	0.00205179
Non-Specific_Nephropathy	0	0	0.000264666	0.000538336	0.00346457
Kidney_Infection	0	1.56497e-05	0.000251439	0.000345628	0.000667311
Myeloproliferative_Disease	0	0.000166523	0.00024452	0.00032376	0.0822521
Inflammatory_Toxic_Neuropathy	0	0.000135583	0.000221017	0.000345782	0.0462047
Esophagitis	0	0	0.000193393	0.000353926	0.00248812
Abnormal_Spine_Curvature	0	0	0.000186264	0.000322559	0.121635
Septic_Arthritis	0	4.85465e-05	0.000180196	0.000273263	0.00100182
Influenza	0	0	0.000172177	0.000318068	0.000859733
Conjunctival_Disorders	0	0	0.000171164	0.000305065	0.00257857
Chondrocalcinosis	0	8.20883e-05	0.000161682	0.000207764	0.000783242
Tongue_Disease	0	8.87923e-05	0.000159485	0.000224137	0.000685628
Acquired_Coagulation_Defect	0	2.86044e-06	0.000156078	0.000283067	0.0371801
Sarcoidosis	0	5.3223e-05	0.00014674	0.00020362	0.314422
Chronic_Pruritus	0	0	0.000145035	0.000474227	0.00398142
Spinal_Stenosis	0	0	0.000141749	0.000441513	0.00594727
Goiter	0	0	0.000136709	0.000379306	0.00605345
Non-Specific_Hemoglobinopathies	0	1.00849e-05	0.00013143	0.000228842	0.00904131
Gastrointestinal_Ulcer	0	0	0.000130698	0.000287099	0.00138193
Arthropod.Borne_Diseases	0	0	0.00011936	0.000188549	0.0434425
Dyschromia	0	0	0.000112873	0.000295946	0.00221399
Extrapyramidal_Abnormal_Movement_Disorders	0	0	0.000100835	0.000410702	0.0282303
Other_Corticoadrenal_Disorder	0	0	9.80458e-05	0.000175151	0.00325019
Refraction_Accomodation_Disorders	0	0	9.27808e-05	0.000140633	0.000951022
Optic_Neuritis_Neuropathy	0	0	8.82488e-05	0.000215989	0.000758402
Hair_Related_Disease	0	0	8.49829e-05	0.000240718	0.000904148
Benign_Oropharyngeal_Neoplasm	0	0	8.38837e-05	0.000152244	0.000565996
Phlebitis_Thrombophlebitis	0	0	8.38099e-05	0.000210763	0.0566364
Streptococcal_Infection	0	0	8.22129e-05	0.000121412	0.000211766
Other_Infectious_Diseases	0	0	8.08549e-05	0.000158151	0.00234173
Non-Specific_Metabolic_Disorder	0	0	7.86839e-05	0.000294983	0.00228989
Parathyroid_Disorder	0	0	7.38271e-05	0.000143532	0.0217437
Unspecified_Hepatitis	0	4.26124e-05	6.99632e-05	0.000132857	0.00758854
Thyroiditis	0	0	6.96369e-05	0.000119155	0.000699499
Non-Specific_Humoral_Deficiency	0	0	6.85913e-05	0.000122252	0.047024
Meningitis	0	0	6.26282e-05	0.000120935	0.0192413
Lacrimal_System_Disorder	0	0	5.63518e-05	0.000140493	0.015679
STI	0	0	5.24717e-05	0.000190758	0.000915301
Staphylococcus_Aureus_Infection	0	0	5.10346e-05	0.000131437	0.000501709
Functional_Digestive_Disorder	0	0	5.08615e-05	0.00112686	0.0122262
Polymorphonuclear_Neutrophils_Disorders	0	0	4.77016e-05	8.37485e-05	0.000467022
Spinal_Chord_Degeneration	0	0	4.1378e-05	8.13147e-05	0.001126
Pulmonary_Embolism_Infarction	0	0	3.95811e-05	0.00010613	0.0991387
Autoimmune_Lymphoproliferative_Syndrome	0	1.12473e-05	3.89495e-05	8.06265e-05	0.000274914
Chronic_Glomerulonephritis	0	0	3.77632e-05	7.6244e-05	0.00169949
Connective_Tissue_Infection	0	0	3.67596e-05	7.5172e-05	0.000541894
Encephalitis	0	0	3.6731e-05	7.39873e-05	0.000564214
Acute_Upper_Respiratory_Infection	0	0	3.173e-05	0.00219592	0.00423028
Congenital_Spine_Anomaly	0	0	3.17231e-05	0.000101619	0.000634015
Megaloblastic_Anemia	0	0	2.82354e-05	6.01637e-05	0.00259213
Nephrotic_Syndrome	0	0	2.80801e-05	5.10443e-05	0.000855725
Escherichia_Coli_Infection	0	0	2.72939e-05	6.42414e-05	0.000163074
Spleen_Disease	0	0	2.61397e-05	6.81018e-05	0.000437005
Neural_Tube_Defect	0	0	2.42087e-05	3.77448e-05	0.000115272
Pancytopenia	0	0	2.31898e-05	5.86194e-05	0.000805764
Vitreous_Body_Disorder	0	0	2.18342e-05	0.000438097	0.00454087
General_Bacterial_Infection	0	0	2.07331e-05	0.000141415	0.00106486
Cervical_Cancer	0	0	1.74604e-05	8.08381e-05	0.00190204
Acute_Sinusitis	0	0	1.67482e-05	0.00226909	0.00785546
Multiple_Myeloma	0	0	1.52516e-05	4.51132e-05	0.0625055
Dermatitis_Herpetiformis	0	0	1.47911e-05	3.36599e-05	0.000866638
Autonomic_System_Disorder	0	0	1.26878e-05	0.000108208	0.00773477
Acquired_Hemolytic_Anemias	0	0	1.11365e-05	3.9724e-05	0.000178859
Hereditary_Sensory_Neuropathy	0	0	1.07572e-05	3.51794e-05	0.00112048
Viral_Hepatitis_B	0	0	1.03192e-05	4.53347e-05	0.000690981
Primary_Hereditary_Retinal_Dystrophy	0	0	9.40917e-06	4.05377e-05	0.000190396
Unspecified_Polyglandular_Disorder	0	0	7.95463e-06	3.28758e-05	0.000230454
Breast_Cancer	0	0	6.53136e-06	9.23209e-05	0.000322505
Ocular_Musculoskeletal_Disorder	0	0	5.73922e-06	0.000196817	0.00389845
Multiple_Sclerosis_Other_Demyelinating_Disease	0	0	4.03478e-06	6.50387e-05	0.000590703
Psychogenic_Somatoform_Disorder	0	0	2.83493e-06	9.38871e-05	0.018647
Upper_Respiratory_Inflammation	0	0	2.38206e-06	0.00124428	0.00346531
Visual_Pathway_Cortex_Disorder	0	0	0	1.47239e-05	0.000141177
IgA_Immunodeficiency	0	0	0	2.41668e-05	0.00131597
Chronic_Kidney_Disease	0	0	0	0	0.000484236
Hereditary_Breast_Cancer	0	0	0	0	2.7216e-06
Pure_Hyperglyceridemia	0	0	0	0	0.01287
Peritonitis_Retroperitoneal_Infection	0	0	0	0	1.39886e-05
Congenital_Hair_Anomaly	0	0	0	0	2.30915e-05
Disorders_of_Iris_Ciliary_Body	0	0	0	0	0.000225428
Congenital_Neutropenia	0	0	0	1.04167e-05	4.30367e-05
Huntingtons_Chorea	0	0	0	0	0.000312291
Non-Specific_Autosomal_Abnormality	0	0	0	0	2.82068e-05
Eustachian_Tube_Disorder	0	0	0	0	0.000487108
Corns_Callosites	0	0	0	5.5974e-05	0.000180125
Chronic_Progressive_External_Ophthalmoplegia	0	0	0	0	2.67414e-05
Hereditary_Hemoglobin_Disease	0	0	0	0	0.0300942
Non-Specific_Nasal_Throat_Disorder	0	0	0	0	1.60117e-05
Common_Variable_Immunodeficiency	0	0	0	0	0.045537
Fasciitis	0	0	0	0	1.58934e-05
Kaposis_Sarcoma	0	0	0	0	2.49462e-05
Branched_Chain_Amino_Acid_Metabolism_Disorder	0	0	0	0	2.31855e-05
Non-Hodgkins_Lymphoma	0	0	0	4.91704e-05	0.000368369
Polycystic_Kidney_Disease	0	0	0	0	0.001287
Ulcerative_Colitis	0	0	0	2.2999e-05	0.0383937
Non-Specified_Cardiac_Ischemia	0	0	0	0.000231344	0.000643339
Biliary_Tract_Disease	0	0	0	0.000596457	0.00237363
Oro_Naso_Pharyngeal_Cancer	0	0	0	0	0.000788999
Neurofibromatosis	0	0	0	0	3.56008e-06
Myeloid_Leukemia	0	0	0	0	2.96673e-05
Female_Genital_Congenital_Anomaly	0	0	0	0	3.06379e-05
Sleep_Apnea	0	0	0	0	0.00169855
Diverticulosis_Diverticulitis	0	0	0	0	0.00122075
Mixed_Hyperlipidemia	0	0	0	0	0.000383801
Substance_Abuse	0	0	0	0	0.000529806
Unspecified_Congenital_Anomaly	0	0	0	0	0.000174485
Benign_Endocrine_Neoplasm	0	0	0	0	0.0160655
Orbit_Disorders	0	0	0	0	0.00112829
Sideroblastic_Anemia	0	0	0	0	0
Friedreichs_Ataxia	0	0	0	0	0
Tuberous_Sclerosis	0	0	0	0	1.67968e-05
Unspecified_Cerebellar_Disease	0	0	0	0	0.000113902
Ear_Infection	0	0	0	0	0.00080134
Lipodystrophy	0	0	0	0	0.000263416
General_Hypertension	0	0	0	0.00942665	0.0353302
Velo_Cardio_Facial_Syndrome	0	0	0	0	1.78004e-05
Learning_Disorder	0	0	0	0	8.85198e-05
Non-Specific_Congenital_Eye_Anomaly	0	0	0	2.62698e-05	0.000106966
Gestational_Pregnancy_Related_Disorder	0	0	0	2.23064e-05	0.000311446
Secondary_Diabetes_Mellitus	0	0	0	8.08454e-05	0.00045082
Diabetes_Insipidus	0	0	0	0	0.00160897
Varicella_Infection	0	0	0	2.58472e-05	9.0128e-05
Phenyketonuria	0	0	0	0	1.20026e-06
Hereditary_Thrombocytopenic_Purpura	0	0	0	0	1.10341e-05
Uterine_Cancer	0	0	0	0	6.07759e-05
Adrenogenital_Disorder	0	0	0	0	0.003861
Familial_Adenomatous_Polyposis	0	0	0	0	8.06262e-06
Intrathoracic_Organ_Cancer	0	0	0	0	0.000318466
Non-Specific_Thryroid_Disorder	0	0	0	0.000163172	0.0018084
Male_Genital_Congenital_Anomaly	0	0	0	0	0
Thymic_Disorders	0	0	0	3.74409e-06	0.000170173
Hereditary_Fructose_Intolerance	0	0	0	0	9.79704e-05
Optic_Disc_Disorder	0	0	0	3.93643e-05	0.000274112
Non-Specific_Digestive_Congenital_Anomaly	0	0	0	1.80335e-06	0.000441831
HIV	0	0	0	0	0.030573
Circulating_Enzyme_Deficiency	0	0	0	2.09663e-06	0.00381252
Myasthenia_Gravis	0	0	0	3.13505e-05	0.0351674
Congenital_Pigmentary_Anomaly	0	0	0	0	0.000480611
Lipoma	0	0	0	0	0.00221905
Fragile_X_Syndrome	0	0	0	0	3.35937e-05
Disorders_of_Urea_Cycle_Metabolism	0	0	0	0	1.2764e-05
Childhood_Disintegrative_Disorder	0	0	0	0	0.000278226
Marfan_Syndrome	0	0	0	0	0.0020354
Congenital_Breast_Anomaly	0	0	0	0	3.3863e-05
CNS_Infection	0	0	0	0	0.000257395
Prion_Disease	0	0	0	0	8.24706e-06
Infestation	0	0	0	0	4.76801e-05
Hereditary_Muscular_Dystrophy	0	0	0	0	0
Aneurysm	0	0	0	0	0.000272247
Parasitic_Infection	0	0	0	0	0.000205496
Endocrine_Cancer	0	0	0	0	0.000791715
Tics_Tourettes	0	0	0	0	8.34625e-05
Deep_Vein_Thrombosis	0	0	0	0.000110669	0.171389
Cardiac_Dysrhythmia	0	0	0	0.000464314	0.0046313
Acute_Renal_Failure	0	0	0	0	0.000525063
Degenerative_Dementia	0	0	0	0	2.11912e-05
Unspecified_Cancer	0	0	0	0.000468946	0.00308755
Pancreatic_Cancer	0	0	0	0	0.0234828
Graves_Disease	0	0	0	0	8.26553e-05
Generalized_Digestive_Cancer	0	0	0	0	9.87289e-06
Hereditary_Blepharophimosis	0	0	0	0	2.40577e-06
Myoneural_Disorders	0	0	0	1.36928e-05	0.00198373
Autism	0	0	0	0	0.000622696
Spirochetal_Infection	0	0	0	5.61603e-07	0.000418525
Unspecified_Neuropsychiatric_Disorder	0	0	0	0	0.00112714
Acrocephalosyndactyly	0	0	0	0	0
Prader_Willi_Syndrome	0	0	0	0	6.96254e-06
Long_QT_Syndrome	0	0	0	0	0.016731
Larynx_Vocal_Chord_Disorders	0	0	0	0.00010885	0.00138398
Non-Specific_Dental_Disorder	0	0	0	2.38841e-05	0.000187757
Prostate_Cancer	0	0	0	0	0
Urethral_Disorder	0	0	0	0	0.00015964
Copper_Metabolism_Disorder	0	0	0	0	0.00269456
Spinocerebellar_Ataxia	0	0	0	0	1.65611e-05
Atherosclerosis	0	0	0	4.22886e-05	0.000866188
Pure_Hypercholesterolemia	0	0	0	0	0
Benign_Urinary_Neoplasm	0	0	0	0	0.000277367
Klippel_Feil_Syndrome	0	0	0	0	0.000354682
Lysosomal_Storage_Disease	0	0	0	0	0.00076977
Complex_Regional_Pain_Syndrome	0	0	0	3.06838e-05	0.0983357
Hereditary_Stomatocytosis	0	0	0	0	4.75867e-05
Respiratory_System_Cancer	0	0	0	0	3.00427e-05
Melanoma	0	0	0	0	0.000292633
Congenital_Aphakia	0	0	0	0	4.40496e-06
Respiratory_Congenital_Anomaly	0	0	0	2.28628e-05	0.00526652
Viral_Hepatitis_C	0	0	0	0	7.59175e-05
Anterior_Eye_Anomaly	0	0	0	0	6.12044e-05
Carinoid_Neoplasm	0	0	0	0	1.71656e-06
Neonatal_Disease	0	0	0	0	0.00011669
Urinary_Calculus	0	0	0	0.000206502	0.000825275
Lichen	0	0	0	8.4946e-05	0.00106594
Thyroid_Cancer	0	0	0	0	0.0345724
Stomach_Cancer	0	0	0	0	1.36612e-05
Mood_Disorder	0	0	0	0	0.000425577
Generalized_Lipidoses	0	0	0	0	0.00707134
Carbuncle_Furuncle	0	0	0	9.24126e-05	0.000361659
Lung_Cancer	0	0	0	0	0.000212789
General_Paralysis	0	0	0	0	0.00167675
Sleep_Disorder	0	0	0	0	0.00132451
Renal_Glycosuria	0	0	0	0	1.29368e-05
Familial_Dysautonomia_Related_Conditions	0	0	0	0	0.000304223
Congenital_Anomaly_of_Skull_Neck	0	0	0	0	8.31584e-05
Ruvalcaba.Myhre_Syndrome	0	0	0	0	1.98733e-05
Syndrome_with_Pervasive_Congenital_Anomalies	0	0	0	0	4.14553e-05
Myotonic_Muscular_Dystrophy	0	0	0	0	0.00109767
Cri.Du.Chat_Syndrome	0	0	0	0	3.95993e-06
Indeterminate_Sex_Pseudohermaphroditism	0	0	0	0	0
Other_Inherited_Amino_Acid_Metabolic_Disorder	0	0	0	2.07403e-05	0.000285144
Benign_Eye_Neoplasm	0	0	0	1.70584e-05	0.00050472
Hemiplegia	0	0	0	0	0.000317007
Intellectual_Disability	0	0	0	2.4879e-05	0.000305037
Edwards_Syndrome	0	0	0	0	7.97957e-05
Hyperaldosteronism	0	0	0	0	0.00161063
Cyclic_Neutropenia	0	0	0	0	5.22145e-05
Anxiety_Phobic_Disorder	0	0	0	0	0.00313801
Non-Specific_Leukemia	0	0	0	0	4.50943e-05
MENIIA	0	0	0	0	3.43312e-05
Bladder_Cancer	0	0	0	0	0.0501834
Cardiac_Congenital_Anomaly	0	0	0	0.000107744	0.00298559
Non-Specific_Congenital_Musculoskeletal_Anomaly	0	0	0	0	0.000214026
Rectal_Anal_Disorder	0	0	0	0	0.000465885
Paranoia	0	0	0	0	0.00018353
Epidermolysis_Bullosa	0	0	0	7.74722e-06	0.00165371
MENI	0	0	0	0	6.00796e-06
Purine_Pyrimidine_Metabolic_Disorder	0	0	0	0	9.27419e-05
Hereditary_Harartoses	0	0	0	0	1.86515e-05
Stuttering	0	0	0	0	0
Specified_Childhood_Cerebral_Degeneration	0	0	0	0	6.45009e-06
Dwarfism_of_Unknown_Etiology	0	0	0	0	0.000163188
Developmental_Delay	0	0	0	0	2.98099e-05
General_Dementia	0	0	0	0	3.11828e-05
Otosclerosis	0	0	0	0	2.48949e-06
Pancreatic_Disease	0	0	0	0.000103105	0.00108309
Cystic_Fibrosis	0	0	0	0	0.00472976
Cushings_Syndrome	0	0	0	0	0
Disorders_of_Fatty_Acid_Oxidation	0	0	0	0	1.12877e-05
Ovarian_Cancer	0	0	0	0	0.000120171
Non-Specific_Prostate_Disease	0	0	0	0	0
Choroidal_Disorders	0	0	0	0	4.94824e-05
Polyostotic_Fibrous_Dysplasia_of_Bone	0	0	0	0	1.34194e-06
Hereditary_Spastic_Paraplegia	0	0	0	0	0
Radiation_Sensitivity	0	0	0	6.54546e-06	0.000135263
Intestinal_Cancer	0	0	0	0	7.80366e-06
Acne	0	0	0	0	9.34667e-05
Female_Genital_Cancer	0	0	0	0	0.000531971
Photodermatitis	0	0	0	0.000129626	0.00151416
Carcinoid_Syndrome	0	0	0	0	4.74677e-06
Ellis_Van_Creveld_Syndrome	0	0	0	0	0
Porphyrin_Metabolic_Disorder	0	0	0	0	0.0051007
Varicose_Veins	0	0	0	0	2.49606e-05
Hereditary_Polycythemia_Vera	0	0	0	0	0.0021942
Hepatobiliary_Congenital_Anomaly	0	0	0	5.4671e-06	6.66873e-05
Mucopolysaccharidosis	0	0	0	0	3.00427e-05
Cardiac_Conduction_Disorder	0	0	0	0	0.00143723
Viral_Hepatitis_A	0	0	0	0	0.00143803
Non-Specific_Genitourinary_Congenital_Anomaly	0	0	0	0	0.00035798
Non-Specific_Acquired_Musculoskeletal_Abnormality	0	0	0	0.00365354	0.0103638
Benign_Thyroid_Neoplasm	0	0	0	0	0.000522693
Unspecified_Lipid_Metabolism_Disorder	0	0	0	0	0.000304767
Dissociative_Disorder	0	0	0	0	0.00795853
Mycobacterial_Disease	0	0	0	2.8547e-05	0.000205496
Homocystinuria	0	0	0	0	0.000655844
Erythematous_Disorder	0	0	0	4.48283e-06	7.61388e-05
Kawasaki_Disease	0	0	0	1.4057e-05	5.25029e-05
Secondary_Malignant_Neoplasm	0	0	0	0	0.00016495
Brain_Damage	0	0	0	0	0.00643501
Unspecified_Middle_Ear_Mastoid_Diseases	0	0	0	0	3.38159e-05
Unspecified_Diabetes_Mellitus	0	0	0	0	0.000185423
Brain_Cancer	0	0	0	0	2.64889e-05
Spinal_Muscular_Atrophy	0	0	0	0	0.000269708
Non-Specific_Gingival_Peridontal_Disorder	0	0	0	9.95905e-05	0.000191257
Non-Specific_Neurologic_Congenital_Anomaly	0	0	0	0	0.00029074
Hyper_IgM_Immunodeficiency	0	0	0	2.90181e-06	0.000382631
Dejerine_Sottas_Disease	0	0	0	0	0
Personality_Disorder	0	0	0	0	4.30367e-05
Metabolic_Syndrome_X	0	0	0	0	8.43613e-05
Congenital_Nail_Anomaly	0	0	0	0	1.39886e-05
Epilepsy_Related_Disorders	0	0	0	5.35077e-05	0.000702174
Menstrual_Disorder	0	0	0	0.000128388	0.0012601
General_Osteochondropathy	0	0	0	0	8.14926e-05
Disease_of_the_Male_Reproductive_Organs	0	0	0	0	1.11068e-06
Aromatic_Amino_Acid_Metabolism_Disorder	0	0	0	0	0.000198667
Aplastic_Anemia	0	0	0	2.30007e-05	0.000224285
General_Cerebral_Degeneration	0	0	0	1.90619e-05	0.000251645
Cranial_Nerve_Disorder	0	0	0	9.32558e-05	0.00150323
Unspecified_Benign_Neoplasm	0	0	0	1.93182e-05	0.000288647
Multiple_Epiphyseal_Dysplasia	0	0	0	0	4.03478e-06
Cerebral_Lipidoses	0	0	0	0	2.49606e-05
Balanced_Translocation	0	0	0	0	2.65986e-05
Myotonia_Congenita	0	0	0	0	0.000150959
Benign_Breast_Neoplasm	0	0	0	0.000169258	0.000962677
Unspecified_Endocrine_Disorder	0	0	0	0	0.000602823
Tympanic_Membrane_Disorders	0	0	0	0	0.000145862
Alpha_1_Antitrypsin_Deficiency	0	0	0	0	0.0127765
Hereditary_Hemochromatosis	0	0	0	0	0.00910495
Esophageal_Cancer	0	0	0	0	1.89871e-05
Vitamin_Toxicity	0	0	0	0	0.000162141
Arterial_Embolism_Thrombosis	0	0	0	0	0.00375038
Allergic_Rhinitis	0	0	0	0	0.00186793
Alzheimers_Disease	0	0	0	0	5.29954e-05
Unspecified_Childhood_Cerebral_Degeneration	0	0	0	0	4.70113e-06
Hodgkins_Disease	0	0	0	0	1.93503e-05
Benign_Uterine_Neoplasm	0	0	0	0	0.00016609
Hereditary_Hemorrhagic_Telangiectasia	0	0	0	0	0
Myocardial_Infarction	0	0	0	0	0.000130061
Osteogenesis_Imperfecta	0	0	0	5.90143e-07	0.00119607
Polycystic_Liver_Disease	0	0	0	0	5.39316e-05
Hereditary_Elliptocytosis	0	0	0	0	5.8148e-05
Arterial_Dissection	0	0	0	0	3.17245e-05
Colorectal_Cancer	0	0	0	0	6.43124e-05
Wiskott.Alrich_Syndrome	0	0	0	0	1.92429e-06
Protozoan_Infection	0	0	0	0	0.001287
Sexual_Dysfunction	0	0	0	0	1.65611e-05
Benign_Male_Genital_Neoplasm	0	0	0	0	0
Viral_Warts_HPV	0	0	0	0.00015519	0.00114328
Osteopetrosis	0	0	0	3.10308e-05	0.000612759
Autoimmune_Polyglandular_Disorder	0	0	0	0	0.000230454
Leukodystropy	0	0	0	0	0
Bone_Cancer	0	0	0	2.96725e-06	0.00016495
Localized_Adiposity	0	0	0	0	0.000261461
Benign_Skin_Neoplasm	0	0	0	0	0.00530681
Adjustment_Disorder	0	0	0	0	0.000108137
Benign_Ovarian_Neoplasm	0	0	0	0	3.06379e-05
Unspecified_Amyloidosis	0	0	0	0	0.00280772
Other_Inherited_Myotonias	0	0	0	0	0.000148716
Congenital_Hypogammaglobulinemia	0	0	0	2.40786e-06	0.000174867
Hereditary_Progessive_Muscular_Dystrophy	0	0	0	7.60085e-06	0.00273366
Other_Lymphoid_Histiocytic_Cancers	0	0	0	0	0.00326697
Hirsutism	0	0	0	0	3.63158e-05
Eyelid_Disorders	0	0	0	0	0.00900901
Disorders_of_Mitochondrial_Metabolism	0	0	0	0	0.00113638
Pituitary_Disorder	0	0	0	2.41018e-05	0.0222043
Male_Genital_Cancer	0	0	0	0	1.39251e-06
Turners_Syndrome	0	0	0	0	3.876e-05
Chronic_Venous_Hypertension	0	0	0	0	7.93112e-05
Seborrheic_Dermatitis	0	0	0	0.00012002	0.00109904
Parkinsons_Disease	0	0	0	0	3.08448e-05
Benign_Digestive_Neoplasm	0	0	0	8.45783e-05	0.0016609
Type_I_Diabetes_Mellitus	0	0	0	0	1.98733e-05
Cerebral_Cysts	0	0	0	0	0
Vascular_Insufficiency	0	0	0	5.00496e-05	0.000303708
Cardiomyopathy	0	0	0	0	0.00113719
Optic_Chiasm_Disorder	0	0	0	0	0.000158612
Hyperalimentation	0	0	0	0	0.000228598
Schizophrenia_Related_Psychosis	0	0	0	0	0.000333761
Hypotony_of_the_Eye	0	0	0	0	0.000158504
Pataus_Syndrome	0	0	0	0	9.51734e-06
Cataplexy_Narcolepsy	0	0	0	0	0.00069401
Refsums_Disease	0	0	0	0	3.00427e-05
Migraine	0	0	0	0.000456341	0.230323
Glucocorticoid_Remediable_Aldosteronism	0	0	0	0	5.03905e-05
Benign_Female_Genital_Neoplasm	0	0	0	4.49429e-05	0.000202472
Unspecified_Hyperlipidemia	0	0	0	0	0.00207857
Polyclonal_Hypergammaglobulinemia	0	0	0	0	0
Eating_Disorder	0	0	0	0	0.0173032
Familial_Mediterranean_Fever	0	0	0	0	0.00417042
Cerebrovascular_Disease	0	0	0	0.00057495	0.00235912
Galactosemia	0	0	0	0	1.41177e-05
Severe_Combined_Immunodeficiency	0	0	0	1.60358e-05	0.00181122
Disorder_of_the_Vestibular_System	0	0	0	0	0.00132361
Non-Specific_Congenital_Integumentary_Anomaly	0	0	0	0	3.90183e-05
Bladder_Disorder	0	0	0	7.72587e-05	0.00117177
Medullary_Cystic_Kidney_Disease	0	0	0	0	0.000100869
Impulse_Control_Disorder	0	0	0	0	0.00960147
Hearing_Loss	0	0	0	0	0.00317007
Food_Allergy	0	0	0	0	0.000310274
Type_II_Diabetes_Mellitus	0	0	0	0.000173531	0.00116022
General_Ear_Disorder	0	0	0	6.32854e-06	0.000603289
Erythromelalgia	0	0	0	0	0.000217884
Haemophilia_Related_Diseases	0	0	0	0	0.00778934
Chronic_Upper_Respiratory_Infection	0	0	0	2.68396e-06	0.00107878
Acquired_Limb_Deformities	0	0	0	0	3.52118e-05
Unspecified_Encephalopathy	0	0	0	6.91235e-05	0.001441
Unspecified_Recurrent_Headaches	0	0	0	0	0.025154
Motor_Neuron_Disease	0	0	0	0	0.00867641
Klinefelters_Syndrome	0	0	0	0	0
Sebaceous_Gland_Disorder	0	0	0	0	7.48819e-06
Non-Specific_Peritoneal_Disorder	0	0	0	0	0.000138184
IBS	0	0	0	0.000275425	0.00279773
Septicemia	0	0	0	6.39353e-05	0.000683921
Peroxisomal_Disorders	0	0	0	0	3.33437e-06
Bone_Infection	0	0	0	0	5.31971e-05
Diamond.Blackfan_Anemia	0	0	0	0	4.35768e-05
Deviated_Nasal_Septum	0	0	0	0	0.000264823
Lymphoid_Leukemia	0	0	0	0	2.11912e-05
Histidinemia	0	0	0	0	1.61391e-05
Oro.Facial_Congenital_Anomaly	0	0	0	0	0.000122552
Disorders_of_Straight_Chain_Amino_Acid_Metabolism	0	0	0	0	2.97833e-05
Hirschsprungs_Disease	0	0	0	0	1.02377e-05
Primary_Carnitine_Deficiency	0	0	0	0	0.000225428
Hereditary_Corneal_Dystrophy	0	0	0	6.55812e-05	0.00706778
Unspecified_Behavioral_Development_Disorder	0	0	0	0	0.000112714
Secondary_Hereditary_Retinal_Dystrophy	0	0	0	1.72734e-05	8.24836e-05
Malnutrition	0	0	0	0	0.000570811
Paritial_Androgen_Insensitivity_Syndrome	0	0	0	0	1.37346e-06
G6PD	0	0	0	1.31e-05	8.39317e-05
Bipolar_Disorder	0	0	0	0	9.00624e-05
PTSD	0	0	0	0	0.117633
Pubertal_Dysfunction	0	0	0	0	0.000158504
Vascular_Congenital_Anomaly	0	0	0	2.09466e-05	0.000444143
Non-Specific_Sugar_Metabolism_Disorder	0	0	0	6.48867e-05	0.000908571
Congenital_Ectodermal_Dysplasia	0	0	0	0	0
Chronic_Tonsillitis_Adenoiditis	0	0	0	0	0.000127643
Ehlers_Danlos_Syndrome	0	0	0	2.76651e-06	0.00241159
Thyrotoxicosis	0	0	0	7.38639e-06	0.000584489
External_Ear_Disorders	0	0	0	3.3553e-05	0.00128518
Lymphatic_Disorder	0	0	0	0.000143731	0.00289299
CNS_Cancer	0	0	0	0	0.000127696
Overweight	0	0	0	0	7.48819e-06
Globe_Disorders	0	0	0	2.78433e-06	0.000127731
OCD	0	0	0	0	0.0201703
Aniridia	0	0	0	0	0.000229233
Bartters_Syndrome	0	0	0	0	0.000517471
Digeorges_Syndrome	0	0	0	0	7.86244e-06
Non-Specific_Chromosomal_Anomaly	0	0	0	0	2.49206e-05
Hereditary_Color_Blindness	0	0	0	0	4.53601e-06
Poliomyelitis	0	0	0	0	0.01046
Connective_Tissue_Cancer	0	0	0	0	0.000107422
Genetic_Anomolies_of_Leukocytes	0	0	0	0	6.06174e-05
IgM_Immunodeficiency	0	0	0	1.16476e-05	0.000345905
Nerve_Root_Plexus_Disorders	0	0	0	0	0.000209263
Appendiceal_Disease	0	0	0	0	2.93911e-05
Anophthalmia_Mircopthalmia	0	0	0	0	6.66758e-05
Benign_Bone_Connective_Tissue_Neoplasm	0	0	0	0.000170171	0.00046071
Dopa_Responsive_Dystonia	0	0	0	0	0.00291643
Hereditary_Night_Blindness	0	0	0	0	1.41177e-05
Phosphorus_Metabolism_Disorder	0	0	0	0	0.000294027
Non-Specific_Vascular_Disease	0	0	0	0	0.0012596
Chondrodystrophy	0	0	0	0	0.00012693
Papilledema	0	0	0	0	0.000531971
Charcot_Marie_Tooth_Disease	0	0	0	0	0.00387798
Hereditary_Face_Skull_Anomalies	0	0	0	0	0
Lactose_Intolerance	0	0	0	0	6.32275e-05
Speech_Language_Disorder	0	0	0	0	7.26595e-06
Amino_Acid_Transport_Disorder	0	0	0	0	0
Hernia	0	0	0	0	0.00186264
Schwartz.Jampel_Syndrome	0	0	0	0	4.81622e-06
Hemangioma_Lymphangioma	0	0	0	0	0.000938489
Smith.Magenis_Syndrome	0	0	0	0	3.56008e-06
Benign_CNS_Neoplasm	0	0	0	0	0.000181463
Benign_Intrathoracic_Neoplasm	0	0	0	5.75477e-05	0.00091494
Unspecified_Childhood_Psychoses	0	0	0	0	0.00356725
Downs_Syndrome	0	0	0	0	0
Iron_Metabolism_Disorder	0	0	0	0	0.0237662
Obesity	0	0	0	0	0.000690921
Lipoprotein_Deficiency	0	0	0	0	3.24798e-06
Hereditary_Spherocytosis	0	0	0	0	0
Congenital_Hypothyroidism	0	0	0	0	0.000158504
Hyperchylomicronemia	0	0	0	0	2.81204e-05
Eye_Cancer	0	0	0	0	0.00904198
Pagets_Disease	0	0	0	0	0
Male_Breast_Cancer	0	0	0	0	0.00101875
Nezelofs_Syndrome	0	0	0	0	0.000174917
MENIIB	0	0	0	0	3.26568e-06
Asthma	0	0	0	0	0
Sweat_Gland_Disorder	0	0	0	0	6.97939e-05
Osteopoikilosis	0	0	0	0	2.83493e-06
Keratosis	0	0	0	0	0.00892371
Hepatobiliary_Cancer	0	0	0	0	2.59295e-05
Acute_Glomerulonephritis	0	0	0	4.96226e-05	0.00148161
Kidney_Cancer	0	0	0	0	0.0177669
Other_Inherited_Osteodystrophy	0	0	0	0	0.000112974
Hereditary_Lymphadema	0	0	0	0	0
Benign_Prostatic_Hyperplasia	0	0	0	0	0
Benign_Colon_Neoplasm	0	0	0	0	0.00312668
Non-Melanoma_Skin_Cancer	0	0	0	0.000549641	0.00565834
Inner_Ear_Disorder	0	0	0	0	0.00035653
Nail_Disease	0	0	0	0.000273565	0.000735447
Rosacea	0	0	0	9.63209e-05	0.000846804
Growth_Hormone_Deficiency	0	0	0	0	0.00283961
Glycogenosis	0	0	0	0	0
Hereditary_Dental_Anomaly	0	0	0	0	0.000143975
Celiac_Disease	0	0	0	0	0
Conduct_Disorder	0	0	0	0	3.06875e-05
Helicobacter_Pylori_Infection	0	0	0	1.66274e-05	0.000506332
Androgen_Insensitivity_Syndrome	0	0	0	0	3.76822e-05
ADHD	0	0	0	0	0.0806608

## Sheet: 3_GI
Disease_name	Minimum	1st_quartile	Median	3rd_quartile	Maximum
Esophageal_Disease	0.0831365	0.159679	0.180608	0.198425	0.269409
Gastritis_Duodenitis	0.0221245	0.0546049	0.0594108	0.0642788	0.0816676
Functional_Digestive_Disorder	0.0126818	0.0536283	0.0583411	0.0627604	0.07494
Non-Specific_Gastrointestinal_Disorder	0.0153338	0.0499618	0.0580386	0.0640259	0.076684
Hernia	0.00938176	0.044999	0.0492396	0.0547038	0.0748185
Biliary_Tract_Disease	0	0.022072	0.0481933	0.0532036	0.0760712
Diverticulosis_Diverticulitis	0.00926552	0.0351415	0.0391472	0.0427006	0.0515742
IBS	0.00350617	0.0174824	0.0367671	0.0413746	0.0512611
Benign_Colon_Neoplasm	0.0097944	0.022484	0.025094	0.0279082	0.0337803
Non-Specific_Vascular_Disease	0	0.0204561	0.0248956	0.0300224	0.0367358
Non-Specific_Pain	0	0.0171637	0.0248141	0.0292612	0.0408821
Acute_Bronchitis	0	0.0155978	0.0185657	0.0213612	0.0985374
Esophagitis	0.00704518	0.0155064	0.0169212	0.0186149	0.0242987
Gastrointestinal_Ulcer	0.00324223	0.0138871	0.0152362	0.0167087	0.0199499
Ulcerative_Colitis	0	0.00121799	0.0131602	0.0153203	0.0199271
Non-Specific_Anemia	0	0.00852177	0.0123718	0.0148595	0.0279213
Benign_Digestive_Neoplasm	0.00340234	0.00968114	0.0104239	0.0112667	0.0150285
Unspecified_Hyperlipidemia	0	0	0.0101718	0.0198891	0.0638801
Acute_Upper_Respiratory_Infection	0	0.00830011	0.0100205	0.0120349	0.050952
UTI	0	0.00851743	0.00973297	0.0119654	0.063721
Pancreatic_Disease	0.00019366	0.00187708	0.00941856	0.0154525	0.0220786
Rectal_Anal_Disorder	0	0.00468752	0.00897982	0.0102243	0.0131426
Non-Specific_Pulmonary_Disorder	0	0.00799277	0.00893313	0.0102146	0.0151926
Acute_Sinusitis	0	0.0065998	0.00891922	0.0112703	0.119035
Upper_Respiratory_Inflammation	0	0.00707265	0.00882476	0.00998522	0.050161
Non-Specific_Joint_Disorder	0	0	0.0085518	0.0119981	0.0207962
Chronic_Liver_Disease	0.000997202	0.00506418	0.00721119	0.0226155	0.0328364
Anxiety_Phobic_Disorder	0	0.00598234	0.00707825	0.00815181	0.014394
Non-Specific_Liver_Disease	0.000921046	0.00439187	0.00613836	0.00947591	0.0130715
Gastrointestinal_Infection	0	0.00449802	0.00520566	0.00566932	0.00654753
Allergic_Rhinitis	0	0.00225034	0.00514857	0.00728848	0.0520914
Muscle_Ligament_Disorder	0	0	0.00468316	0.00704875	0.01209
Atopic_Contact_Dermatitis	0	0.00313979	0.00439028	0.00524527	0.0107273
Electrolyte_Acid_Base_Balance_Disorder	0	0.00308092	0.00418562	0.00566831	0.00874527
Fungal_Infection	0	0.00333468	0.00412507	0.00480185	0.00680363
Helicobacter_Pylori_Infection	0.00154548	0.00372457	0.00406691	0.00445776	0.00593254
Non-Specific_Cardiovascular_Disease	0	0.00340455	0.00402844	0.00484619	0.00634166
Non-Specific_Urinary_Disorder	0	0.00298448	0.003758	0.00522563	0.0576685
Obesity	0	0.00195134	0.0037221	0.00542873	0.0127821
Pneumonia	0	0.0027456	0.00358533	0.0042829	0.0148346
Cellulitis	0	0.00290277	0.00356209	0.00419866	0.0059041
Non-Specific_Osteopathy	0	0.0021673	0.00345386	0.00507936	0.012105
Disease_of_the_Female_Reproductive_Organs	0	0	0.00337648	0.00490965	0.0372995
Unspecified_Cancer	0	0.00311731	0.0033623	0.0035292	0.00617031
Vitamin_Deficiency	0	0.00177406	0.00324638	0.00450324	0.0109209
Emphysema_COPD	0	0.00259434	0.00317824	0.00355309	0.00978387
Substance_Abuse	0	0.00170491	0.00314308	0.0081605	0.109468
Non-Rheumatic_Heart_Disease	0	0	0.00296944	0.00334153	0.00435043
Cardiac_Dysrhythmia	0	0.00243457	0.00295901	0.00330558	0.00451666
General_Spondylosis_Spine_Disorder	0	0	0.00287638	0.00381871	0.00529543
Depression	0	1.0614e-06	0.00278283	0.00352187	0.0063759
Unspecified_White_Blood_Cell_Disease	0.000958175	0.0020842	0.00262456	0.00317275	0.00426537
Non-Specific_Acquired_Musculoskeletal_Abnormality	0	0	0.00239087	0.00327476	0.00582095
Peritonitis_Retroperitoneal_Infection	0	0.00132366	0.00229415	0.00276688	0.00341761
Osteoporosis	0	0.00133791	0.00226457	0.00384462	0.0103583
Non-Specific_Arthritis	0	0.00196486	0.00222986	0.00260179	0.00314206
Non-Specific_Nephropathy	0	0.00188342	0.00221786	0.00254532	0.00650848
Non-Specific_Skin_Disorder	0	0	0.00215541	0.00282596	0.00503986
Chronic_Sinusitis	0	0	0.00215366	0.0033465	0.117246
Breast_Disorder	0	0	0.00213067	0.00313692	0.0238906
General_Viral_Infection	0	0.00188522	0.00202996	0.00224423	0.00565918
Non-Specific_Digestive_Congenital_Anomaly	0.00063372	0.0016633	0.00182744	0.002001	0.00246807
Vascular_Insufficiency	0	0.00144981	0.00181185	0.00207219	0.00254681
Ear_Infection	0	0	0.00175491	0.00242998	0.0234646
Non-Specified_Cardiac_Ischemia	0	0.00148965	0.00175387	0.00197931	0.00393737
Migraine	0	0.00126436	0.00173281	0.0022856	0.0906707
Lipoma	0	0.00152873	0.00170209	0.0018373	0.00270453
Appendiceal_Disease	0	0.000959903	0.00168934	0.0018426	0.00259187
Urinary_Calculus	0	0.00118973	0.0015484	0.00225467	0.0577107
Peripheral_Nerve_Disorder	0	0	0.00152065	0.00203492	0.0049922
Acquired_Visual_Disturbances	0	0.000799835	0.0014492	0.00203833	0.00472925
Larynx_Vocal_Chord_Disorders	0	0.000757378	0.00141704	0.00258767	0.0112431
Menopausal_Disorder	0	0	0.00140508	0.00314514	0.0204218
Eye_Inflammation	0	2.53518e-06	0.00131988	0.00178123	0.00514022
Herpes_Zoster	0	0.000990497	0.00129015	0.00151472	0.00252065
Malnutrition	0	0.000592516	0.00127791	0.0018984	0.00462182
Chronic_Upper_Respiratory_Infection	0	1.69682e-05	0.00127599	0.00195568	0.0215366
Influenza	0	0.00105038	0.0011605	0.00131229	0.00463392
Chronic_Pruritus	0	0.00101467	0.00115906	0.0012784	0.00180982
Hearing_Loss	0	0	0.00113962	0.00209345	0.0161138
Pleuritis	0	0.000848994	0.00112956	0.00161802	0.00279516
Extrapyramidal_Abnormal_Movement_Disorders	0	0.000848336	0.00109874	0.0013673	0.00314335
Eye_Infection	0	0.000505664	0.00107657	0.00136847	0.00738926
Cerebrovascular_Disease	0	0	0.00103943	0.00137237	0.00308597
Oral_Soft_Tissue_Disease	0	0.000942585	0.00103511	0.00113632	0.001744
Peripheral_Vascular_Disease	0	0	0.00102107	0.00133051	0.00271022
Hypotension	0	0.000816491	0.001016	0.00119341	0.00190604
Cystitis_Urethritis	0	0.000717961	0.000939568	0.00134704	0.0172151
Disorder_of_the_Vestibular_System	0	1.68671e-05	0.000883058	0.00118189	0.006461
Pernicious_or_B12_Deficiency_Anemia	0	0.000396686	0.00078713	0.00105344	0.0128612
General_Ear_Disorder	0	0.000499246	0.000786744	0.00111224	0.00553277
Hemangioma_Lymphangioma	0	0.000655492	0.000756645	0.00085756	0.00128766
Non-Specific_Genitourinary_Congenital_Anomaly	0	0.000621827	0.000749322	0.000924962	0.00330855
Osteomyelitis	0	0.000670978	0.000739184	0.000843622	0.00102777
External_Ear_Disorders	0	9.4564e-06	0.000728452	0.0010146	0.00595434
Bladder_Disorder	0	0.000530333	0.000704443	0.00100261	0.0065455
Non-Specific_Sugar_Metabolism_Disorder	0	0.000602302	0.000682482	0.000774236	0.00106421
Non-Specific_Metabolic_Disorder	0	0.000483199	0.000681072	0.00084927	0.00135381
Pure_Hyperglyceridemia	0	0.000519968	0.000679004	0.000838109	0.00229985
Non-Specific_Eye_Disorders	0	0	0.000664319	0.00111033	0.00314863
Salivary_Gland_Disease	0	0.000502059	0.000658542	0.000804438	0.00170135
Other_Viral_Hepatitis	0	0.000349901	0.000652019	0.00193225	0.0047046
Sleep_Disorder	0	0.000499877	0.000609118	0.000676732	0.00130554
Lactose_Intolerance	0	0.000513786	0.000595766	0.000646401	0.00102933
Herpes_Simplex	0	0.000473043	0.00059198	0.000720345	0.00143679
Non-Specific_Immune.Related_Skin_Disorder	0	0.000406653	0.000590641	0.000697207	0.00128304
Synovium_Tendon_Bursa_Disorder	0	0	0.000542768	0.00129248	0.00349254
Skin_Infection	0	0.000417136	0.00049248	0.00056407	0.000854985
Conjunctival_Disorders	0	0.00026258	0.000458828	0.000535528	0.00111476
Cardiac_Conduction_Disorder	0	0.000402129	0.000454742	0.000523168	0.000663421
Unspecified_Lipid_Metabolism_Disorder	0	0.000283751	0.000454489	0.000590839	0.00135063
Jaw_Disease	0	0.000262653	0.000450906	0.000599631	0.0050955
Hepatobiliary_Congenital_Anomaly	1.64548e-05	0.00018506	0.00044039	0.000510431	0.000707641
Kidney_Infection	0	0.000290626	0.000435363	0.000628854	0.00469523
Unspecified_Recurrent_Headaches	0	0.000239179	0.00043534	0.000530212	0.01001
Type_II_Diabetes_Mellitus	0	0	0.000432852	0.000694487	0.00151403
Tongue_Disease	0	0.000367599	0.000431318	0.00049279	0.000819591
General_Bacterial_Infection	0	0.000330344	0.000423196	0.000505953	0.000737169
Unspecified_Neuropathy	0	0.000170161	0.000414823	0.000520077	0.000810128
Phlebitis_Thrombophlebitis	0	0.000313641	0.000404034	0.000483827	0.0157793
Unspecified_Neuropsychiatric_Disorder	0	0.000342749	0.000402906	0.000467968	0.000642946
Rheumatic_Heart_Disease	0	0.000221071	0.000400899	0.000493004	0.000629055
Other_Corticoadrenal_Disorder	0	0.000285676	0.000383505	0.000517877	0.000800358
Spleen_Disease	0	0.000240768	0.000355007	0.000437599	0.000702576
Benign_Bone_Connective_Tissue_Neoplasm	0	0.000275858	0.000343184	0.00039158	0.000663235
Deviated_Nasal_Septum	0	0	0.000341568	0.000689255	0.0208872
Mixed_Hyperlipidemia	0	0	0.000340467	0.00154547	0.00694362
Hair_Related_Disease	0	0.000228127	0.000333772	0.000403205	0.000821052
Behcets_Syndrome	0	7.00963e-05	0.00033229	0.00073827	0.00285064
Eustachian_Tube_Disorder	0	0	0.000330517	0.000597787	0.00613257
Food_Allergy	0	0.000245007	0.000325124	0.000403722	0.000748904
Non-Specific_Thryroid_Disorder	0	0.000217237	0.000323241	0.000387198	0.000530405
Overweight	0	0.000226133	0.000320413	0.000399168	0.000805612
Non-Specific_Peritoneal_Disorder	7.59452e-06	0.000257437	0.000319843	0.000350178	0.00046506
Viral_Warts_HPV	0	0	0.000294838	0.000541278	0.00159485
Inner_Ear_Disorder	0	0.00018822	0.000294116	0.000368179	0.00104201
Lymphatic_Disorder	0	0.000243207	0.000293209	0.000374924	0.000643424
Benign_Oropharyngeal_Neoplasm	0	0.000200027	0.000288766	0.000341969	0.000875145
Vitreous_Body_Disorder	0	0	0.000276908	0.000717139	0.00237725
Unspecified_Benign_Neoplasm	0	0.000252337	0.000274714	0.000297661	0.00042106
Non-Specific_Dental_Disorder	0	0.00022437	0.000268367	0.000344748	0.00104316
Rheumatoid_Arthritis_Related_Conditions	0	0	0.000253226	0.000374014	0.00057803
Aneurysm	0	0.000159605	0.000244292	0.00030244	0.000423362
Non-Specific_Soft_Tissue_Disorder	0	0.000175326	0.000242521	0.000296488	0.000512608
Abnormal_Spine_Curvature	0	0.000165565	0.000234116	0.000292599	0.000402443
Cranial_Nerve_Disorder	0	2.7853e-05	0.000230606	0.000314974	0.00674696
Colorectal_Cancer	0	0.000188326	0.000228162	0.000263135	0.0328616
Non-Specific_Gingival_Peridontal_Disorder	0	0.000192425	0.000216379	0.000269854	0.000668963
Carditis	0	0.000157987	0.000210534	0.000263387	0.00043477
Unspecified_Autoimmune_Disease	0	0.000173545	0.000201961	0.000232613	0.000387119
Corneal_Disorders	0	0	0.000195894	0.000352543	0.00111481
Other_Infectious_Diseases	0	0.000136324	0.000192486	0.000232483	0.000330573
Seborrheic_Dermatitis	0	0	0.00018942	0.000289642	0.000604304
Carbuncle_Furuncle	0	0.000138731	0.000188799	0.000237717	0.000429412
Goiter	0	0	0.000183464	0.00042296	0.000764185
Chronic_Tonsillitis_Adenoiditis	0	5.77825e-05	0.000179961	0.000244388	0.00179167
Unspecified_Immune_Disorder	0	0.000134041	0.000170823	0.00020949	0.000570376
Psychogenic_Somatoform_Disorder	0	0.000132977	0.000158943	0.000194776	0.00108619
Unspecified_Hematological_Disorder	0	0.000107236	0.000150813	0.000207672	0.00865467
Benign_Endocrine_Neoplasm	0	9.61298e-05	0.000148235	0.000220648	0.000364134
Alopecia	0	0	0.000146447	0.000241573	0.00095035
Escherichia_Coli_Infection	0	9.71199e-05	0.000145061	0.000212283	0.000789979
Unspecified_Plasma_Protein_Metabolism_Disorder	0	9.16067e-05	0.000132857	0.000184728	0.000316196
Infestation	0	0.000105977	0.000129252	0.000145441	0.000241438
Atherosclerosis	0	0	0.000127435	0.000974222	0.00190258
Cardiac_Congenital_Anomaly	0	0	0.000124059	0.000154671	0.000254506
Acquired_Coagulation_Defect	0	7.37423e-05	0.000123304	0.000198645	0.00446497
Deep_Vein_Thrombosis	0	0	0.000122716	0.000212489	0.0453853
Varicose_Veins	4.33572e-05	8.41821e-05	0.000118534	0.000254981	0.000359566
Localized_Adiposity	0	7.79939e-05	0.000116303	0.000156427	0.000246382
Vascular_Congenital_Anomaly	0	9.19068e-05	0.000116175	0.000134062	0.000200693
Benign_Intrathoracic_Neoplasm	0	6.8608e-05	0.00011212	0.000167997	0.000707767
Thyrotoxicosis	0	1.00616e-06	0.0001086	0.000160945	0.000265599
Unspecified_Hepatitis	0	5.05176e-05	0.000107034	0.00106032	0.00373121
Septicemia	0	1.21001e-06	0.000104223	0.000446465	0.000942694
Arthropod.Borne_Diseases	0	5.8717e-05	0.00010134	0.000125754	0.000224105
Non-Specific_Congenital_Musculoskeletal_Anomaly	0	0	9.79709e-05	0.000145272	0.000446792
Brain_Damage	0	5.24281e-05	9.78252e-05	0.000140842	0.000754883
Streptococcal_Infection	0	5.70248e-05	9.75082e-05	0.000149658	0.000236014
General_Thrombocytopenia	0	3.60975e-05	9.67897e-05	0.000582999	0.00178925
Myeloproliferative_Disease	0	3.62112e-05	9.30362e-05	0.000149584	0.000253916
Purpura_Other_Hemorrhagic_Conditions	0	5.00357e-05	9.09727e-05	0.000116229	0.000942115
Autonomic_System_Disorder	0	0	8.97484e-05	0.000118514	0.000208707
Protozoan_Infection	0	7.62462e-05	8.91312e-05	0.00010514	0.000150293
Vasculitis	0	0	8.16093e-05	0.000111197	0.000181317
General_Cerebral_Degeneration	0	4.06412e-05	8.06206e-05	0.000104959	0.000178824
Non-Specific_Prostate_Disease	0	0	7.98595e-05	0.000119662	0.000470859
Radiation_Sensitivity	0	5.58298e-05	7.61627e-05	8.73606e-05	0.000214995
Urethral_Disorder	0	5.36978e-05	7.58133e-05	0.000108129	0.000724919
Phosphorus_Metabolism_Disorder	0	5.47965e-05	7.34275e-05	8.90304e-05	0.000137138
Tuberculosis	0	5.81218e-05	7.23157e-05	9.12553e-05	0.000137326
Staphylococcus_Aureus_Infection	0	0	7.06718e-05	0.000122633	0.000250815
STI	0	4.58157e-05	6.86495e-05	9.82625e-05	0.000375297
Parasitic_Infection	0	5.53821e-05	6.85585e-05	8.0202e-05	0.000106615
Unspecified_Congenital_Anomaly	0	5.68962e-05	6.67095e-05	7.8775e-05	0.000115943
Oro.Facial_Congenital_Anomaly	0	4.94175e-05	6.63132e-05	7.77126e-05	0.000181108
Epilepsy_Related_Disorders	0	3.1133e-05	6.40954e-05	9.94764e-05	0.000391731
Benign_Urinary_Neoplasm	0	4.60104e-05	6.21828e-05	8.94512e-05	0.000636175
Lichen	0	0	6.08083e-05	8.17735e-05	0.000244566
Respiratory_Congenital_Anomaly	0	4.63535e-05	5.6741e-05	7.01724e-05	0.000132803
Non-Specific_Hemoglobinopathies	0	3.73495e-05	5.63179e-05	7.49159e-05	0.000119987
Eyelid_Disorders	0	0	5.58929e-05	0.000138711	0.000555366
Gestational_Pregnancy_Related_Disorder	0	0	5.21212e-05	0.00012555	0.0156368
Polycystic_Liver_Disease	0	2.73535e-05	5.1444e-05	6.9658e-05	0.00015071
Stomach_Cancer	0	3.89449e-05	4.99614e-05	5.74456e-05	0.000106463
Viral_Hepatitis_A	0	3.33272e-05	4.79667e-05	9.98841e-05	0.000248578
Pulmonary_Embolism_Infarction	0	0	4.67026e-05	8.54359e-05	0.0261031
Unspecified_Encephalopathy	0	0	4.46688e-05	0.000170908	0.000441553
Lipoprotein_Deficiency	0	0	4.33331e-05	7.04129e-05	0.000211799
Iron_Metabolism_Disorder	0	2.17131e-05	4.23226e-05	7.19751e-05	0.00160882
Addisons_Disease	0	0	4.1139e-05	8.36968e-05	0.000231237
Viral_Hepatitis_B	0	2.44989e-05	4.08796e-05	0.000209917	0.00327585
Pancreatic_Cancer	0	6.85824e-06	3.95212e-05	8.95391e-05	0.00814304
Carinoid_Neoplasm	0	2.79592e-05	3.72281e-05	4.49658e-05	0.000111874
Polymorphonuclear_Neutrophils_Disorders	0	3.06414e-05	3.72268e-05	4.64398e-05	5.98853e-05
Eating_Disorder	0	6.03594e-06	3.52933e-05	5.22042e-05	0.000138482
Refraction_Accomodation_Disorders	0	0	3.45234e-05	8.72683e-05	0.00021795
Schizophrenia_Related_Psychosis	0	0	3.36028e-05	8.89184e-05	0.000357153
Megaloblastic_Anemia	0	2.00521e-05	3.31611e-05	4.93674e-05	0.00010506
Inflammatory_Toxic_Neuropathy	0	0	3.29747e-05	4.94912e-05	0.000103875
Congenital_Anomaly_of_Skull_Neck	0	0	3.28114e-05	4.88297e-05	0.000405252
Unspecified_Immune_Deficiency	0	0	3.27165e-05	5.47809e-05	0.0023003
Psoriasis_Related_Disorders	0	0	3.11838e-05	0.000104986	0.000272654
Neonatal_Disease	0	2.31552e-05	3.10904e-05	3.99125e-05	0.000166586
Thyroiditis	0	0	2.97157e-05	5.86529e-05	0.000116544
Esophageal_Cancer	0	2.05448e-05	2.87426e-05	3.34022e-05	6.35996e-05
Haemophilia_Related_Diseases	0	1.39776e-05	2.87362e-05	4.0027e-05	0.00196206
Acute_Glomerulonephritis	0	2.35428e-05	2.87055e-05	3.30377e-05	4.41066e-05
Spirochetal_Infection	0	2.19616e-05	2.6319e-05	3.23046e-05	4.73007e-05
Disorders_of_Straight_Chain_Amino_Acid_Metabolism	0	1.72149e-05	2.61933e-05	3.78464e-05	5.43544e-05
Sweat_Gland_Disorder	0	3.62238e-06	2.56759e-05	3.45256e-05	6.72399e-05
Benign_Eye_Neoplasm	0	0	2.56193e-05	8.03236e-05	0.000300702
Meningitis	0	0	2.35486e-05	3.71141e-05	8.31863e-05
Hereditary_Harartoses	0	1.50547e-05	2.27655e-05	3.41407e-05	7.24028e-05
Lipodystrophy	0	0	2.23935e-05	3.33901e-05	0.000208937
Connective_Tissue_Infection	0	1.44371e-05	2.22222e-05	2.83105e-05	5.12234e-05
Lupus_Erythematosus	0	0	2.21311e-05	5.75323e-05	0.000102088
Benign_Prostatic_Hyperplasia	0	0	2.16528e-05	0.000194081	0.000660241
Carcinoid_Syndrome	0	1.5916e-05	2.13805e-05	2.68531e-05	5.16687e-05
Varicella_Infection	0	1.52453e-05	2.07253e-05	2.76982e-05	4.03481e-05
Intestinal_Cancer	0	1.6091e-05	1.9856e-05	2.48421e-05	5.36382e-05
Familial_Adenomatous_Polyposis	7.44671e-06	1.69164e-05	1.9279e-05	2.31442e-05	3.19139e-05
Hereditary_Fructose_Intolerance	0	1.51389e-05	1.91014e-05	2.35564e-05	4.33152e-05
Long_QT_Syndrome	0	7.59672e-06	1.89541e-05	3.02204e-05	5.68858e-05
Hepatobiliary_Cancer	0	0	1.77543e-05	0.000109254	0.00327001
Tics_Tourettes	0	1.20237e-05	1.67327e-05	2.26865e-05	0.000191601
Sjogrens_Syndrome	0	0	1.65454e-05	6.03324e-05	0.00017332
Epidermolysis_Bullosa	0	0	1.53262e-05	6.05357e-05	0.000145773
Lysosomal_Storage_Disease	0	7.78654e-06	1.4268e-05	1.95634e-05	0.000107956
Cataplexy_Narcolepsy	0	0	1.35038e-05	2.97786e-05	8.41527e-05
Generalized_Digestive_Cancer	0	8.22817e-06	1.31493e-05	1.76745e-05	5.13394e-05
Intellectual_Disability	0	0	1.28551e-05	2.95665e-05	0.00010962
Dermatitis_Herpetiformis	0	0	1.22364e-05	1.91972e-05	3.98978e-05
Non-Specific_Neurologic_Congenital_Anomaly	0	0	1.18515e-05	1.96773e-05	5.93168e-05
Porphyrin_Metabolic_Disorder	0	0	1.10676e-05	2.02335e-05	0.000561225
Non-Specific_Congenital_Eye_Anomaly	0	0	1.08433e-05	1.98357e-05	4.5675e-05
Congenital_Breast_Anomaly	0	0	1.07631e-05	1.75182e-05	8.15222e-05
Syndrome_with_Pervasive_Congenital_Anomalies	0	6.93059e-08	1.06777e-05	1.55596e-05	2.74221e-05
Neural_Tube_Defect	0	0	1.06558e-05	1.41826e-05	3.37718e-05
Genetic_Anomolies_of_Leukocytes	0	5.803e-06	1.03737e-05	1.71469e-05	3.02163e-05
Hirschsprungs_Disease	0	5.87806e-06	9.29893e-06	1.32666e-05	2.8555e-05
Unspecified_Polyglandular_Disorder	0	0	9.24591e-06	1.63472e-05	3.03233e-05
Adjustment_Disorder	0	0	9.07313e-06	0.000202143	0.00057408
Myoneural_Disorders	0	0	8.93817e-06	1.49286e-05	7.70319e-05
Primary_Hereditary_Retinal_Dystrophy	0	0	8.58467e-06	1.62911e-05	3.74044e-05
Acquired_Hemolytic_Anemias	0	0	8.53815e-06	1.57756e-05	4.45918e-05
Hyperalimentation	0	0	7.94757e-06	1.60574e-05	3.73017e-05
Bone_Infection	0	0	7.92096e-06	1.1282e-05	1.95406e-05
Unspecified_Behavioral_Development_Disorder	0	0	7.81205e-06	1.1008e-05	6.98144e-05
Osteopetrosis	0	0	7.57151e-06	1.30136e-05	6.42973e-05
Aromatic_Amino_Acid_Metabolism_Disorder	0	0	7.5638e-06	1.21433e-05	2.4579e-05
Congenital_Pigmentary_Anomaly	0	0	7.17513e-06	1.34328e-05	2.74199e-05
Hereditary_Dental_Anomaly	0	0	7.0231e-06	9.6016e-06	1.70703e-05
Neurofibromatosis	0	0	6.54506e-06	1.37704e-05	3.81763e-05
Aplastic_Anemia	0	0	6.19111e-06	1.59307e-05	4.68454e-05
Viral_Hepatitis_C	0	0	5.90849e-06	0.000528986	0.0290546
Other_Lymphoid_Histiocytic_Cancers	0	0	4.97826e-06	8.05859e-06	1.28981e-05
Non-Specific_Congenital_Integumentary_Anomaly	0	0	4.92106e-06	9.97774e-06	2.55595e-05
Hyperchylomicronemia	0	0	4.47439e-06	3.07881e-05	9.28699e-05
Copper_Metabolism_Disorder	0	0	4.39356e-06	1.07896e-05	7.87201e-05
Speech_Language_Disorder	0	0	4.07248e-06	8.42398e-06	2.16191e-05
Osteoarthritis	0	0	3.06872e-06	0.00226543	0.0061519
Renal_Glycosuria	0	0	2.7618e-06	5.17907e-06	1.61983e-05
G6PD	0	0	2.4858e-06	9.74537e-06	2.77454e-05
Mood_Disorder	0	0	2.31145e-06	6.66972e-05	0.000253391
Disease_of_the_Male_Reproductive_Organs	0	0	2.29257e-06	0.000252981	0.00126544
Other_Inherited_Osteodystrophy	0	0	2.21895e-06	6.99676e-06	1.60236e-05
Globe_Disorders	0	0	2.12612e-06	1.38767e-05	2.76978e-05
Learning_Disorder	0	0	2.00583e-06	4.98056e-06	1.92784e-05
Thymic_Disorders	0	0	1.93514e-06	8.4883e-06	1.72408e-05
Alzheimers_Disease	0	0	1.68477e-06	1.34612e-05	3.88996e-05
Unspecified_Cerebellar_Disease	0	0	1.56036e-06	9.37873e-06	1.83174e-05
Specified_Childhood_Cerebral_Degeneration	0	7.13893e-08	1.40499e-06	1.95102e-06	3.14429e-06
Other_Inherited_Amino_Acid_Metabolic_Disorder	0	0	9.33244e-07	6.95828e-06	2.8555e-05
Acquired_Other_Myopathies	0	0	6.40452e-07	3.55084e-05	0.000123379
Kawasaki_Disease	0	0	6.16838e-07	3.05579e-06	9.15433e-06
Unspecified_Endocrine_Disorder	0	0	5.02037e-07	7.81645e-05	0.000829265
Cyclic_Neutropenia	0	0	4.32576e-07	4.39492e-06	1.22671e-05
Connective_Tissue_Cancer	0	0	3.58811e-07	1.15209e-05	2.84102e-05
Galactosemia	0	0	2.85546e-07	4.23407e-06	9.60847e-06
Hereditary_Hemochromatosis	0	0	1.57586e-07	8.37072e-06	0.000747357
Visual_Pathway_Cortex_Disorder	0	0	0	0	4.01386e-05
IgA_Immunodeficiency	0	0	0	7.47082e-06	0.00044712
Chronic_Kidney_Disease	0	0	0	0	0.000112426
Hereditary_Breast_Cancer	0	0	0	0	1.9353e-05
Pulmonary_Heart_Disease	0	0	0	1.45847e-05	0.000324964
Congenital_Hair_Anomaly	0	0	0	7.27734e-06	1.70877e-05
Disorders_of_Iris_Ciliary_Body	0	0	0	0	2.56412e-05
Congenital_Neutropenia	0	0	0	0	1.17885e-05
Huntingtons_Chorea	0	0	0	0	7.90162e-07
Non-Specific_Autosomal_Abnormality	0	0	0	0	5.20703e-06
Septic_Arthritis	0	0	0	0	2.47461e-06
Corns_Callosites	0	0	0	2.92273e-05	9.85619e-05
Chronic_Progressive_External_Ophthalmoplegia	0	0	0	0	1.1939e-06
Hereditary_Hemoglobin_Disease	0	0	0	1.26836e-05	0.00165401
Non-Specific_Nasal_Throat_Disorder	0	0	0	0	0.0127482
Common_Variable_Immunodeficiency	0	0	0	0	0.0132712
Fasciitis	0	0	0	0.000351944	0.00416155
Kaposis_Sarcoma	0	0	0	0	0.000139621
Branched_Chain_Amino_Acid_Metabolism_Disorder	0	0	0	2.70993e-06	5.49912e-06
Non-Hodgkins_Lymphoma	0	0	0	1.44312e-05	4.98025e-05
Polycystic_Kidney_Disease	0	0	0	0	1.85109e-05
Oro_Naso_Pharyngeal_Cancer	0	0	0	1.88191e-05	5.69645e-05
Secondary_Arthropathy	0	0	0	5.25662e-05	0.000143845
Myeloid_Leukemia	0	0	0	0	9.91676e-06
Female_Genital_Congenital_Anomaly	0	0	0	6.37649e-06	5.55059e-05
Sleep_Apnea	0	0	0	0	0.000866881
Orbit_Disorders	0	0	0	9.59154e-06	5.44274e-05
Sideroblastic_Anemia	0	0	0	0	0
Friedreichs_Ataxia	0	0	0	0	0
Tuberous_Sclerosis	0	0	0	9.01133e-07	5.94407e-06
General_Hypertension	0	0	0	0.00626323	0.0228767
Velo_Cardio_Facial_Syndrome	0	0	0	1.20341e-07	2.30374e-06
Secondary_Diabetes_Mellitus	0	0	0	7.31005e-06	6.39229e-05
Diabetes_Insipidus	0	0	0	0	9.92895e-06
Phenyketonuria	0	0	0	0	1.08512e-05
Hereditary_Thrombocytopenic_Purpura	0	0	0	0	7.3678e-06
Uterine_Cancer	0	0	0	0	1.53459e-05
Adrenogenital_Disorder	0	0	0	0	9.5238e-06
Intrathoracic_Organ_Cancer	0	0	0	0	2.02177e-05
Male_Genital_Congenital_Anomaly	0	0	0	5.5592e-06	1.38768e-05
Optic_Disc_Disorder	0	0	0	8.51981e-06	4.97863e-05
HIV	0	0	0	3.92599e-06	0.0113188
Circulating_Enzyme_Deficiency	0	0	0	2.83119e-06	0.00110129
Myasthenia_Gravis	0	0	0	0	0.00407885
Fragile_X_Syndrome	0	0	0	0	2.21454e-06
Disorders_of_Urea_Cycle_Metabolism	0	0	0	4.22181e-05	0.000134828
Childhood_Disintegrative_Disorder	0	0	0	0	9.12127e-07
Marfan_Syndrome	0	0	0	0	1.38409e-06
CNS_Infection	0	0	0	0	4.10221e-06
Prion_Disease	0	0	0	0	3.40927e-06
Hereditary_Muscular_Dystrophy	0	0	0	0	0
Endocrine_Cancer	0	0	0	1.02292e-05	2.15498e-05
Acute_Renal_Failure	0	0	0	7.5158e-05	0.000275933
Dermatomyositis_Polymyositis	0	0	0	1.37655e-05	2.84164e-05
Degenerative_Dementia	0	0	0	0	7.17621e-06
Graves_Disease	0	0	0	0	2.93066e-06
Hereditary_Blepharophimosis	0	0	0	0	1.72699e-06
Autism	0	0	0	1.43436e-06	2.6703e-05
Hereditary_Sensory_Neuropathy	0	0	0	0	1.31705e-05
Acrocephalosyndactyly	0	0	0	0	7.32301e-07
Prader_Willi_Syndrome	0	0	0	0	2.81032e-06
Prostate_Cancer	0	0	0	0	0
Spinocerebellar_Ataxia	0	0	0	0	3.38168e-06
Pure_Hypercholesterolemia	0	0	0	0	0
Klippel_Feil_Syndrome	0	0	0	0	3.71504e-07
Complex_Regional_Pain_Syndrome	0	0	0	0	7.15806e-05
Hereditary_Stomatocytosis	0	0	0	0	4.35927e-06
Respiratory_System_Cancer	0	0	0	1.98613e-07	9.03638e-06
Melanoma	0	0	0	0	2.3652e-06
Congenital_Aphakia	0	0	0	0	1.71334e-06
Anterior_Eye_Anomaly	0	0	0	0	8.43835e-06
Thyroid_Cancer	0	0	0	0	0
Generalized_Lipidoses	0	0	0	2.48607e-05	0.000909752
Lung_Cancer	0	0	0	0	0
Chondrocalcinosis	0	0	0	0	9.9913e-06
General_Paralysis	0	0	0	0	4.06923e-05
Familial_Dysautonomia_Related_Conditions	0	0	0	1.63101e-06	8.92856e-06
Ruvalcaba.Myhre_Syndrome	0	0	0	0	1.53148e-06
Myotonic_Muscular_Dystrophy	0	0	0	0	2.14407e-06
Cri.Du.Chat_Syndrome	0	0	0	0	5.13795e-07
Indeterminate_Sex_Pseudohermaphroditism	0	0	0	0	8.94259e-07
Multiple_Myeloma	0	0	0	0	2.76557e-06
Hemiplegia	0	0	0	0	5.37027e-05
Edwards_Syndrome	0	0	0	0	2.4453e-06
Hyperaldosteronism	0	0	0	0	7.17621e-07
Spinal_Chord_Degeneration	0	0	0	5.03884e-06	7.94468e-05
Non-Specific_Leukemia	0	0	0	0	1.02664e-05
MENIIA	0	0	0	0	5.11359e-07
Bladder_Cancer	0	0	0	0	0.00283297
Paranoia	0	0	0	0	1.06333e-05
Ichthyosis_Congenita	0	0	0	7.11697e-06	2.36398e-05
Macular_Degeneration	0	0	0	0	0.000231548
MENI	0	0	0	0	1.64939e-06
Purine_Pyrimidine_Metabolic_Disorder	0	0	0	2.0383e-07	1.22002e-05
Stuttering	0	0	0	0	0
Dwarfism_of_Unknown_Etiology	0	0	0	0	3.79403e-06
Developmental_Delay	0	0	0	0	3.85764e-06
General_Dementia	0	0	0	5.80501e-07	3.85223e-05
Otosclerosis	0	0	0	0	0.000238225
Cystic_Fibrosis	0	0	0	1.12422e-05	0.00150854
Cushings_Syndrome	0	0	0	0	0
Disorders_of_Fatty_Acid_Oxidation	0	0	0	1.09799e-06	8.03696e-06
Ovarian_Cancer	0	0	0	1.03468e-05	3.89273e-05
Choroidal_Disorders	0	0	0	6.06635e-06	2.5356e-05
Polyostotic_Fibrous_Dysplasia_of_Bone	0	0	0	0	3.58944e-06
Hereditary_Spastic_Paraplegia	0	0	0	0	5.02771e-07
Acne	0	0	0	0	0.000335679
Female_Genital_Cancer	0	0	0	3.81031e-06	0.000114214
Photodermatitis	0	0	0	7.18714e-05	0.000423367
Parathyroid_Disorder	0	0	0	0	7.66856e-05
Ellis_Van_Creveld_Syndrome	0	0	0	0	0
Hereditary_Polycythemia_Vera	0	0	0	2.19788e-06	1.41733e-05
Mucopolysaccharidosis	0	0	0	0	1.14939e-06
Benign_Thyroid_Neoplasm	0	0	0	0	4.17875e-06
Dissociative_Disorder	0	0	0	0	0
Mycobacterial_Disease	0	0	0	0	1.78571e-05
Homocystinuria	0	0	0	2.16417e-05	0.000157342
Non-Specific_Humoral_Deficiency	0	0	0	8.52307e-06	0.0121059
Erythematous_Disorder	0	0	0	0	2.11854e-06
Secondary_Malignant_Neoplasm	0	0	0	0	0.000121147
Unspecified_Middle_Ear_Mastoid_Diseases	0	0	0	5.81916e-06	5.00768e-05
Unspecified_Diabetes_Mellitus	0	0	0	0	1.14338e-06
Brain_Cancer	0	0	0	0	1.15237e-05
Spinal_Muscular_Atrophy	0	0	0	0	1.00462e-05
Cataract	0	0	0	7.16876e-06	0.00611174
Hyper_IgM_Immunodeficiency	0	0	0	0	0.000164462
Dejerine_Sottas_Disease	0	0	0	0	0
Personality_Disorder	0	0	0	0	2.76818e-05
Metabolic_Syndrome_X	0	0	0	0	0.000306188
Congenital_Nail_Anomaly	0	0	0	2.14219e-06	1.57564e-05
Menstrual_Disorder	0	0	0	0	0.00166881
General_Osteochondropathy	0	0	0	0	2.68929e-05
Multiple_Epiphyseal_Dysplasia	0	0	0	0	4.79969e-07
Cerebral_Lipidoses	0	0	0	5.63875e-07	2.95665e-06
Balanced_Translocation	0	0	0	0	1.93773e-06
Myotonia_Congenita	0	0	0	0	1.05479e-06
Benign_Breast_Neoplasm	0	0	0	6.45202e-05	0.00273459
Tympanic_Membrane_Disorders	0	0	0	1.87625e-05	0.00136439
Alpha_1_Antitrypsin_Deficiency	0	0	0	0	0.0034473
Vitamin_Toxicity	0	0	0	6.54202e-06	1.73115e-05
Arterial_Embolism_Thrombosis	0	0	0	1.30491e-05	0.000653641
Unspecified_Childhood_Cerebral_Degeneration	0	0	0	0	2.49136e-06
Hodgkins_Disease	0	0	0	0	7.07769e-06
Benign_Uterine_Neoplasm	0	0	0	0	0.000912218
Hereditary_Hemorrhagic_Telangiectasia	0	0	0	0	0
Myocardial_Infarction	0	0	0	4.79187e-05	0.000162689
Osteogenesis_Imperfecta	0	0	0	2.93162e-07	0.000122527
Hereditary_Elliptocytosis	0	0	0	0	3.5804e-06
Arterial_Dissection	0	0	0	5.7385e-07	1.46714e-05
Wiskott.Alrich_Syndrome	0	0	0	0	1.80728e-06
Sexual_Dysfunction	0	0	0	1.52888e-05	6.21692e-05
Benign_Male_Genital_Neoplasm	0	0	0	7.32037e-06	1.90447e-05
Autoimmune_Polyglandular_Disorder	0	0	0	2.70154e-06	7.15407e-06
Leukodystropy	0	0	0	0	0
Bone_Cancer	0	0	0	0	1.07668e-05
Benign_Skin_Neoplasm	0	0	0	0.00105098	0.00379592
Benign_Ovarian_Neoplasm	0	0	0	9.65066e-06	0.000157765
Unspecified_Amyloidosis	0	0	0	2.30464e-06	1.21898e-05
Reactive_Arthritis	0	0	0	4.16035e-06	1.53854e-05
Other_Inherited_Myotonias	0	0	0	0	2.71023e-06
Dyschromia	0	0	0	0.000193198	0.000990255
Congenital_Spine_Anomaly	0	0	0	1.51194e-05	8.05424e-05
Congenital_Hypogammaglobulinemia	0	0	0	0	0.000242898
Hereditary_Progessive_Muscular_Dystrophy	0	0	0	0	9.19324e-06
Hirsutism	0	0	0	0	0.000120913
Disorders_of_Mitochondrial_Metabolism	0	0	0	1.60735e-07	1.32962e-05
Pituitary_Disorder	0	0	0	1.41058e-05	7.77101e-05
Male_Genital_Cancer	0	0	0	0	3.00393e-05
Autoimmune_Lymphoproliferative_Syndrome	0	0	0	3.30785e-06	9.5512e-06
Turners_Syndrome	0	0	0	0	7.98705e-06
Chronic_Venous_Hypertension	0	0	0	0	2.76991e-05
Acquired_Retinal_Defects	0	0	0	0	0.00042949
Parkinsons_Disease	0	0	0	0	0.00125348
Gout_Related_Crystal_Arthropathies	0	0	0	0	0.000182896
Type_I_Diabetes_Mellitus	0	0	0	0	3.8313e-07
Cerebral_Cysts	0	0	0	0	0
Cardiomyopathy	0	0	0	0	1.71526e-05
Inflammatory_Spondylopathies	0	0	0	2.44852e-07	0.000119604
Optic_Chiasm_Disorder	0	0	0	0	4.61629e-06
Optic_Neuritis_Neuropathy	0	0	0	2.0159e-07	0.000514328
Hypotony_of_the_Eye	0	0	0	0	9.71258e-07
Pataus_Syndrome	0	0	0	1.66801e-06	5.1374e-06
Refsums_Disease	0	0	0	5.73708e-07	3.42669e-06
Glucocorticoid_Remediable_Aldosteronism	0	0	0	0	2.21454e-06
Benign_Female_Genital_Neoplasm	0	0	0	3.18733e-05	0.00041018
Polyclonal_Hypergammaglobulinemia	0	0	0	0	0
Familial_Mediterranean_Fever	0	0	0	3.57157e-06	3.41242e-05
Severe_Combined_Immunodeficiency	0	0	0	4.88389e-06	0.000525195
Medullary_Cystic_Kidney_Disease	0	0	0	0	1.14332e-05
Spinal_Stenosis	0	0	0	0	0.000102565
Cervical_Cancer	0	0	0	0	0.000162531
Impulse_Control_Disorder	0	0	0	0	1.3342e-05
Encephalitis	0	0	0	6.48997e-06	3.21109e-05
Erythromelalgia	0	0	0	0	6.34913e-06
Acquired_Limb_Deformities	0	0	0	2.20516e-06	2.28032e-05
Motor_Neuron_Disease	0	0	0	0	7.69877e-06
Klinefelters_Syndrome	0	0	0	0	1.548e-06
Sebaceous_Gland_Disorder	0	0	0	2.35696e-05	7.14175e-05
Peroxisomal_Disorders	0	0	0	0	2.73638e-06
Diamond.Blackfan_Anemia	0	0	0	2.00594e-06	7.43196e-06
Lymphoid_Leukemia	0	0	0	0	1.50831e-06
Histidinemia	0	0	0	0	3.69388e-06
Sarcoidosis	0	0	0	0	0.0250755
Primary_Carnitine_Deficiency	0	0	0	0	7.6574e-06
Hereditary_Corneal_Dystrophy	0	0	0	2.73672e-05	0.000148214
Secondary_Hereditary_Retinal_Dystrophy	0	0	0	0	5.79577e-06
Paritial_Androgen_Insensitivity_Syndrome	0	0	0	0	9.45591e-07
Bipolar_Disorder	0	0	0	0	9.75739e-06
PTSD	0	0	0	0	1.36109e-06
Pubertal_Dysfunction	0	0	0	0	7.98734e-06
Congenital_Ectodermal_Dysplasia	0	0	0	0	7.46153e-06
Ehlers_Danlos_Syndrome	0	0	0	0	8.02772e-06
CNS_Cancer	0	0	0	1.32161e-05	3.82078e-05
OCD	0	0	0	0	9.46081e-06
Aniridia	0	0	0	0	6.52938e-07
Nephrotic_Syndrome	0	0	0	0	2.91274e-05
Bartters_Syndrome	0	0	0	1.92291e-07	9.76402e-06
Digeorges_Syndrome	0	0	0	0	4.58494e-06
Non-Specific_Chromosomal_Anomaly	0	0	0	0	9.16988e-06
Hereditary_Color_Blindness	0	0	0	0	2.81512e-06
Poliomyelitis	0	0	0	0	1.83778e-05
IgM_Immunodeficiency	0	0	0	0	6.21703e-05
Nerve_Root_Plexus_Disorders	0	0	0	4.3611e-05	0.000141512
Anophthalmia_Mircopthalmia	0	0	0	0	5.20423e-06
Dopa_Responsive_Dystonia	0	0	0	0	4.02294e-05
Glaucoma	0	0	0	1.83612e-05	0.00175215
Hereditary_Night_Blindness	0	0	0	0	8.87819e-07
Chondrodystrophy	0	0	0	7.68311e-06	2.27873e-05
Papilledema	0	0	0	0	1.42588e-05
Charcot_Marie_Tooth_Disease	0	0	0	0	3.60797e-06
Hereditary_Face_Skull_Anomalies	0	0	0	0	0
Lacrimal_System_Disorder	0	0	0	4.90673e-06	0.000188036
Amino_Acid_Transport_Disorder	0	0	0	0	0
Chronic_Glomerulonephritis	0	0	0	3.89564e-06	2.27126e-05
Schwartz.Jampel_Syndrome	0	0	0	0	0
Smith.Magenis_Syndrome	0	0	0	0	0
Benign_CNS_Neoplasm	0	0	0	2.94572e-05	0.000144135
Unspecified_Childhood_Psychoses	0	0	0	0	6.15426e-06
Downs_Syndrome	0	0	0	0	0
Pancytopenia	0	0	0	1.95596e-05	0.000290819
Hereditary_Spherocytosis	0	0	0	0	0
Congenital_Hypothyroidism	0	0	0	0	1.05452e-05
Eye_Cancer	0	0	0	0	6.61914e-06
Pagets_Disease	0	0	0	0	0
Male_Breast_Cancer	0	0	0	0	3.27895e-06
Nezelofs_Syndrome	0	0	0	0	2.56633e-05
MENIIB	0	0	0	0	3.2531e-06
Asthma	0	0	0	0	0
Acquired_Hypothyroidism	0	0	0	0.00106283	0.00264522
Osteopoikilosis	0	0	0	0	2.67755e-06
Keratosis	0	0	0	0.0012981	0.00603784
Kidney_Cancer	0	0	0	0	0.000122599
Hereditary_Lymphadema	0	0	0	0	0
Non-Melanoma_Skin_Cancer	0	0	0	0.000322677	0.0022368
Breast_Cancer	0	0	0	0	0.000233777
Nail_Disease	0	0	0	0.000205218	0.00078861
Rosacea	0	0	0	9.36579e-05	0.000808371
Growth_Hormone_Deficiency	0	0	0	0	1.11479e-05
Glycogenosis	0	0	0	0	0
Alveolar_Disease	0	0	0	1.16579e-05	3.46115e-05
Celiac_Disease	0	0	0	0	0
Conduct_Disorder	0	0	0	6.94912e-06	5.70567e-05
Multiple_Sclerosis_Other_Demyelinating_Disease	0	0	0	0	0.0193291
Androgen_Insensitivity_Syndrome	0	0	0	0	3.4191e-06
Ocular_Musculoskeletal_Disorder	0	0	0	0.000145213	0.000623159
ADHD	0	0	0	0	0.000132693

## Sheet: 4_Lymphoma
Disease_name	Minimum	1st_quartile	Median	3rd_quartile	Maximum
Non-Hodgkins_Lymphoma	0.0022471	0.157603	0.187755	0.250005	0.433199
Myeloproliferative_Disease	0	0.0590446	0.105768	0.12901	0.295823
Multiple_Myeloma	0	0.00156952	0.0695186	0.0857039	0.211188
Unspecified_White_Blood_Cell_Disease	0.0341609	0.0539677	0.061567	0.0719723	0.179965
Lymphoid_Leukemia	0.000566737	0.0525363	0.0599742	0.0914961	0.324427
General_Thrombocytopenia	0.00635494	0.0208632	0.0504669	0.0626948	0.190022
Myeloid_Leukemia	0.00107564	0.0349373	0.0408736	0.0569635	0.122112
Non-Specific_Humoral_Deficiency	0.000488024	0.00576496	0.0401589	0.0595726	0.133662
Non-Specific_Anemia	0.0104096	0.0237351	0.0285835	0.0391803	0.0987469
Hodgkins_Disease	0	0.0146537	0.0208864	0.0262249	0.0534873
Non-Specific_Pulmonary_Disorder	0.000489929	0.0121018	0.0139937	0.0157854	0.0269389
Pneumonia	2.69796e-05	0.0118683	0.0139783	0.015791	0.0229008
Common_Variable_Immunodeficiency	0	3.48688e-05	0.012124	0.0539671	0.126299
Pancytopenia	0.00314038	0.00897268	0.0104902	0.0119391	0.0206107
Non-Specific_Leukemia	0.00150343	0.00825122	0.010246	0.0139071	0.0320611
Aplastic_Anemia	0.00162378	0.0062959	0.00762453	0.0086962	0.019084
Unspecified_Immune_Deficiency	0	0.00121129	0.00733742	0.0145729	0.0341797
Unspecified_Hematological_Disorder	0.00101382	0.00459326	0.00692026	0.0145948	0.0469699
Other_Lymphoid_Histiocytic_Cancers	0	0.0053645	0.00629609	0.00830496	0.0192606
Non-Specific_Cardiovascular_Disease	0	0.00505498	0.00612357	0.00754883	0.0115948
Electrolyte_Acid_Base_Balance_Disorder	0	0.00422104	0.00502685	0.00610617	0.0121444
Unspecified_Cancer	0.00114662	0.00404686	0.00456927	0.00553986	0.0220156
Pleuritis	0.000400198	0.0037857	0.00432695	0.00528555	0.00806891
Unspecified_Amyloidosis	0	5.8323e-05	0.00383768	0.00481997	0.0121971
Septicemia	0	0.00276473	0.00343914	0.00399697	0.00591903
Acute_Bronchitis	0	0.00250313	0.00337157	0.00395035	0.00652011
Non-Specific_Acquired_Musculoskeletal_Abnormality	0	0.00187239	0.0028811	0.00337342	0.00535194
Non-Specific_Osteopathy	0	0.00173851	0.00284537	0.00345609	0.00598298
Non-Specific_Metabolic_Disorder	0.00138473	0.0021787	0.00266976	0.00306375	0.00458015
Hereditary_Polycythemia_Vera	0	0.000328568	0.00266525	0.00318665	0.00796684
Unspecified_Plasma_Protein_Metabolism_Disorder	0	0.00142894	0.00266047	0.00327499	0.00739692
Fungal_Infection	0	0.00212012	0.00262805	0.00313624	0.00502059
Cellulitis	0	0.0018166	0.00214612	0.00253112	0.0129771
Herpes_Zoster	0	0.00193851	0.0021401	0.00261732	0.00916031
Non-Rheumatic_Heart_Disease	0	0.00179153	0.00209739	0.00241657	0.00337776
Cardiac_Dysrhythmia	0	0.00150188	0.00205554	0.00243896	0.00326643
General_Viral_Infection	0	0.00177311	0.00199175	0.00244344	0.00992366
Non-Specific_Gastrointestinal_Disorder	0	0.00145511	0.00190091	0.00223546	0.0170662
Emphysema_COPD	0	0.00121844	0.00165756	0.00191697	0.00309445
Non-Specific_Liver_Disease	0	0.00143867	0.00164857	0.00192677	0.0137338
Non-Specific_Pain	0	0	0.00162807	0.00292149	0.00456591
Functional_Digestive_Disorder	0	0.00130567	0.00162704	0.00190309	0.00407665
Chronic_Sinusitis	0	0.000986446	0.00161795	0.00262804	0.00792732
Secondary_Malignant_Neoplasm	0	0.00106895	0.00151855	0.00226994	0.0311411
Unspecified_Neuropathy	0	0.00104418	0.0014878	0.00217592	0.00361015
Upper_Respiratory_Inflammation	0	0.00121508	0.00145521	0.00173096	0.00397963
Non-Specific_Urinary_Disorder	0	0.000972455	0.00145056	0.00179882	0.0042224
Acute_Upper_Respiratory_Infection	0	0.00100601	0.00139959	0.0017076	0.00364726
Biliary_Tract_Disease	0	0.00110566	0.00139135	0.00162424	0.00611973
Gastrointestinal_Infection	0	0.00117341	0.00138155	0.00162342	0.00250761
Cataract	0	0.000733036	0.00136118	0.00180727	0.00296551
Acute_Renal_Failure	0	0.000768667	0.00126538	0.00168954	0.0041807
Hypotension	0	0.000988048	0.00120224	0.00143451	0.00233872
IgA_Immunodeficiency	0	4.14016e-05	0.00119966	0.00201418	0.00446511
Pernicious_or_B12_Deficiency_Anemia	0	0.000874471	0.00118745	0.00188941	0.0892845
Unspecified_Immune_Disorder	0	0.000426351	0.00118069	0.00215228	0.0137608
Lymphatic_Disorder	0	0.000865543	0.00112051	0.00137776	0.00217755
Oral_Soft_Tissue_Disease	0	0.000981994	0.00111764	0.00125807	0.00458015
Severe_Combined_Immunodeficiency	0	3.58721e-05	0.00110589	0.00201599	0.00934299
General_Spondylosis_Spine_Disorder	0	0.000637763	0.00109147	0.00135107	0.00239364
Non-Melanoma_Skin_Cancer	0	0.000718887	0.00107022	0.00159535	0.00992366
Chronic_Liver_Disease	0	0.000865575	0.00105406	0.00148945	0.0567784
Carditis	0	0.000823947	0.0010525	0.00126896	0.00196942
Non-Specific_Joint_Disorder	0	0	0.00104201	0.00237333	0.00487466
Atopic_Contact_Dermatitis	0	0.000735903	0.00101796	0.00120004	0.00729781
General_Bacterial_Infection	0	0.000751384	0.000947793	0.0011299	0.00166407
Deep_Vein_Thrombosis	0	0.00064787	0.000910411	0.00133673	0.0083901
Diverticulosis_Diverticulitis	0	0.000546292	0.000906077	0.00115792	0.00219398
Congenital_Pigmentary_Anomaly	0	0.000450048	0.000804565	0.00108384	0.00274794
Unspecified_Autoimmune_Disease	0	0.000433715	0.000794397	0.00255323	0.010969
Osteoporosis	0	0.000466681	0.000784249	0.00121304	0.00254693
Non-Specific_Neurologic_Congenital_Anomaly	0	0.000517231	0.00078302	0.00128471	0.00485662
Non-Specific_Skin_Disorder	0	0	0.000760762	0.00097834	0.00354569
Congenital_Hypogammaglobulinemia	0	4.59435e-06	0.000748582	0.00112251	0.0045372
Spleen_Disease	0	0.000603114	0.000736614	0.000852232	0.0016215
Cyclic_Neutropenia	0	0.000513595	0.000664921	0.000841436	0.00172352
UTI	0	0	0.00066182	0.000982168	0.00157129
Non-Specific_Nephropathy	0	0.000554952	0.000649923	0.000757793	0.00121163
Herpes_Simplex	0	0.00052789	0.000647393	0.000818168	0.00152694
Other_Infectious_Diseases	0	0.000385955	0.000619682	0.000897774	0.00290082
Acquired_Hemolytic_Anemias	0	0.000400022	0.000613137	0.00113005	0.0041583
Benign_Colon_Neoplasm	0	0	0.000582629	0.000769152	0.00211535
Hernia	0	0	0.000575075	0.000792644	0.00184328
Gastritis_Duodenitis	0	0	0.000558171	0.000814933	0.00289294
Non-Specific_Eye_Disorders	0	0.000315829	0.000502006	0.000599796	0.00297965
Staphylococcus_Aureus_Infection	0	0.000376919	0.000500431	0.000560375	0.000984269
Malnutrition	0	0.000352204	0.00049473	0.0007557	0.00238955
Acquired_Coagulation_Defect	0	0.000356411	0.000492097	0.000933377	0.00602995
Phlebitis_Thrombophlebitis	0	0.000317536	0.000473527	0.00064404	0.00195948
Salivary_Gland_Disease	0	0.000364029	0.000450379	0.000569125	0.00689894
Purpura_Other_Hemorrhagic_Conditions	0	0.00024098	0.000441771	0.000711338	0.00263634
Influenza	0	0.000293394	0.000436386	0.00053282	0.000728861
Eye_Infection	0	0.000274725	0.000408481	0.000510677	0.00092017
Hearing_Loss	0	0	0.00037687	0.000528962	0.00150279
Rectal_Anal_Disorder	0	0.000234706	0.00037537	0.000550699	0.0122137
Bone_Cancer	0	0.000170602	0.000360985	0.000552155	0.00500307
Non-Specific_Hemoglobinopathies	0	7.98973e-05	0.000355785	0.000650551	0.00739692
Unspecified_Encephalopathy	0	0.00023436	0.000345648	0.00040438	0.00172938
Iron_Metabolism_Disorder	0	4.8984e-05	0.000325872	0.00497031	0.0310041
Cerebrovascular_Disease	0	0	0.000322391	0.000490708	0.00115036
Eye_Inflammation	0	0	0.000319626	0.000482613	0.000832
Addisons_Disease	0	0.000169928	0.000309844	0.000474985	0.00134322
Rheumatic_Heart_Disease	0	0.000248573	0.000307248	0.000385845	0.000592373
Peripheral_Nerve_Disorder	0	0	0.000302701	0.00075816	0.00216462
Alveolar_Disease	0	0.00018696	0.000300662	0.000394433	0.00107419
Streptococcal_Infection	0	0.000244802	0.00030061	0.000349647	0.000992871
Secondary_Diabetes_Mellitus	0	0.000227849	0.000298573	0.000407934	0.000722577
Keratosis	0	0	0.000296539	0.000518526	0.00992366
Peripheral_Vascular_Disease	0	0	0.00028742	0.000441779	0.00149314
Goiter	0	0.000105768	0.000269083	0.000375906	0.000865458
Meningitis	0	0.000191014	0.000266605	0.000385357	0.00104382
Inflammatory_Toxic_Neuropathy	0	0.000156582	0.000253527	0.000380265	0.000774469
Cardiomyopathy	0	0.000201231	0.000248583	0.000372654	0.000640886
Unspecified_Benign_Neoplasm	0	0.000187508	0.000248145	0.000328036	0.000624532
Pancreatic_Disease	0	0.000143503	0.000248009	0.000317785	0.00146553
Benign_Oropharyngeal_Neoplasm	0	0.000120309	0.000247647	0.000348798	0.00162243
Corneal_Disorders	0	6.63078e-05	0.000247545	0.000351568	0.00117519
IgM_Immunodeficiency	0	4.81151e-05	0.000247467	0.000523812	0.00268292
Oro_Naso_Pharyngeal_Cancer	0	0.000130568	0.000246474	0.000301039	0.110401
Acquired_Other_Myopathies	0	0.000155227	0.000242655	0.000370452	0.00276256
Cardiac_Conduction_Disorder	0	0.000132764	0.000240305	0.000302495	0.000554909
Benign_Bone_Connective_Tissue_Neoplasm	0	0.000171593	0.000236232	0.000297992	0.000730602
Genetic_Anomolies_of_Leukocytes	0	0.000167453	0.000231616	0.000273601	0.000468033
Skin_Infection	0	0.000109318	0.000228016	0.00028145	0.000683752
Benign_Digestive_Neoplasm	0	0.000150402	0.00022409	0.000272356	0.000902698
Spinal_Chord_Degeneration	0	0.000173639	0.000223941	0.000301883	0.000574569
Benign_Intrathoracic_Neoplasm	0	0.000159396	0.000222615	0.000301521	0.000849363
Non-Specific_Immune.Related_Skin_Disorder	0	4.30981e-05	0.000210614	0.000310794	0.00153367
Lung_Cancer	0	0.00015138	0.000209473	0.00029575	0.000865095
Acute_Sinusitis	0	0	0.000205915	0.000876756	0.00253637
Acquired_Visual_Disturbances	0	0	0.000198823	0.000408892	0.00104616
Vasculitis	0	0.000115002	0.000198753	0.000337082	0.034109
Non-Specific_Gingival_Peridontal_Disorder	0	0.000155301	0.000190625	0.000218327	0.000356997
Chronic_Pruritus	0	9.06088e-05	0.000189329	0.000298974	0.00177432
Phosphorus_Metabolism_Disorder	0	0.000138083	0.000186531	0.000248636	0.000630306
Polymorphonuclear_Neutrophils_Disorders	0	9.99143e-05	0.000181161	0.000229128	0.000958653
Non-Specific_Soft_Tissue_Disorder	0	0.000130068	0.000177541	0.000226693	0.00080364
Esophagitis	0	0	0.000172396	0.000228631	0.00108499
Hyper_IgM_Immunodeficiency	0	5.85086e-06	0.000167559	0.000395705	0.00127943
Pulmonary_Embolism_Infarction	0	8.4676e-05	0.000165881	0.000238284	0.00575696
Connective_Tissue_Cancer	0	9.0029e-05	0.000155475	0.000246706	0.0187708
Radiation_Sensitivity	0	8.65893e-05	0.000154778	0.000200355	0.000844166
Melanoma	0	0	0.000154142	0.000249156	0.0196641
Benign_Prostatic_Hyperplasia	0	0	0.00015089	0.000260577	0.00311888
Breast_Cancer	0	0.000106247	0.00014905	0.000204547	0.00152672
Hair_Related_Disease	0	5.9163e-05	0.000142932	0.000196858	0.000628364
Other_Viral_Hepatitis	0	0	0.000142723	0.000243412	0.0104017
Urinary_Calculus	0	0	0.000138655	0.000213301	0.000422019
Other_Corticoadrenal_Disorder	0	9.88428e-05	0.000135548	0.000183731	0.000424681
Diamond.Blackfan_Anemia	0	6.88941e-05	0.000134143	0.000247709	0.000610359
Conjunctival_Disorders	0	7.10318e-05	0.000124538	0.000200049	0.000419206
Tongue_Disease	0	9.43566e-05	0.000122468	0.000167392	0.000763139
Disease_of_the_Male_Reproductive_Organs	0	0	0.000119012	0.000229457	0.00244893
Schizophrenia_Related_Psychosis	0	6.85561e-05	0.00011367	0.000154874	0.000560025
Non-Specific_Genitourinary_Congenital_Anomaly	0	3.6932e-05	0.000112833	0.000145215	0.000408002
Brain_Damage	0	7.40678e-05	0.000111422	0.000147174	0.000261134
Colorectal_Cancer	0	6.75699e-05	0.000107535	0.000147885	0.000550303
Chronic_Tonsillitis_Adenoiditis	0	4.32197e-05	0.00010433	0.000167436	0.000549051
Escherichia_Coli_Infection	0	6.73883e-05	0.000103308	0.00012832	0.000236766
CNS_Cancer	0	7e-05	9.71473e-05	0.00014955	0.000323308
Eye_Cancer	0	4.67208e-05	9.56861e-05	0.000148892	0.00427833
Jaw_Disease	0	0	9.09124e-05	0.000145212	0.00073012
Intrathoracic_Organ_Cancer	0	6.37981e-05	9.03526e-05	0.00014937	0.00167374
Lipoma	0	0	9.03188e-05	0.000176162	0.000434185
Vitreous_Body_Disorder	0	0	8.86591e-05	0.000292461	0.000500506
Abnormal_Spine_Curvature	0	0	8.72773e-05	0.000135111	0.000270835
Benign_Skin_Neoplasm	0	0	8.71641e-05	0.000255619	0.00610687
Non-Specific_Chromosomal_Anomaly	0	6.7174e-05	8.61819e-05	0.000120264	0.000239372
Unspecified_Neuropsychiatric_Disorder	0	0	8.59741e-05	0.000132248	0.000369939
Viral_Warts_HPV	0	0	8.58678e-05	0.000266528	0.0023006
General_Cerebral_Degeneration	0	3.24925e-05	8.55214e-05	0.000120583	0.000241289
Unspecified_Congenital_Anomaly	0	3.91545e-05	8.26558e-05	0.000107944	0.000422402
Mycobacterial_Disease	0	3.23325e-05	8.19748e-05	0.000123234	0.00234277
Non-Specific_Dental_Disorder	0	3.02223e-05	7.94173e-05	0.000113616	0.000274526
Varicella_Infection	0	6.18974e-05	7.83027e-05	0.000119509	0.000240171
Appendiceal_Disease	0	0	7.81631e-05	0.000139216	0.00038082
Stomach_Cancer	0	3.16429e-05	7.47464e-05	0.000131562	0.0183414
Hemangioma_Lymphangioma	0	0	7.39015e-05	0.000126353	0.00152672
General_Osteochondropathy	0	3.98793e-05	7.34385e-05	0.000135603	0.000549851
Non-Specific_Peritoneal_Disorder	0	4.99561e-05	7.29573e-05	0.000100204	0.000307797
Behcets_Syndrome	0	0	7.01686e-05	0.000187685	0.000633744
Adjustment_Disorder	0	0	6.77164e-05	0.00013749	0.000256025
Long_QT_Syndrome	0	4.67148e-05	6.69529e-05	9.59246e-05	0.000240171
Congenital_Neutropenia	0	4.48655e-05	6.49173e-05	9.33472e-05	0.000249813
Megaloblastic_Anemia	0	0	6.48389e-05	0.000134949	0.00114478
Chronic_Kidney_Disease	0	0	6.3354e-05	0.000196069	0.00117366
Aneurysm	0	0	6.2964e-05	0.000149208	0.000295596
Non-Specific_Thryroid_Disorder	0	0	5.97273e-05	0.000116664	0.000236691
Pituitary_Disorder	0	0	5.07821e-05	9.27577e-05	0.000763359
Intestinal_Cancer	0	3.2715e-05	4.86902e-05	6.78765e-05	0.000763359
Familial_Mediterranean_Fever	0	0	4.77482e-05	0.000162772	0.000554909
Haemophilia_Related_Diseases	0	2.27754e-05	4.75754e-05	0.000103053	0.00473952
Larynx_Vocal_Chord_Disorders	0	0	4.4125e-05	0.00013855	0.00270352
Generalized_Digestive_Cancer	0	1.88711e-05	4.35065e-05	7.48347e-05	0.00528151
Cranial_Nerve_Disorder	0	0	4.10946e-05	0.000117228	0.000338547
Hereditary_Hemochromatosis	0	0	3.96846e-05	0.00210261	0.011916
Gout_Related_Crystal_Arthropathies	0	0	3.92739e-05	0.000155322	0.000566566
Protozoan_Infection	0	0	3.91898e-05	6.31771e-05	0.000136001
Encephalitis	0	0	3.82506e-05	9.02853e-05	0.000449663
Benign_CNS_Neoplasm	0	0	3.70862e-05	5.58614e-05	0.000106083
Hereditary_Thrombocytopenic_Purpura	0	7.36676e-06	3.66939e-05	6.5994e-05	0.000226537
Non-Specific_Autosomal_Abnormality	0	2.48589e-05	3.36481e-05	4.05158e-05	8.54355e-05
Viral_Hepatitis_B	0	0	3.33886e-05	7.75044e-05	0.0175573
Tuberculosis	0	0	3.23231e-05	6.20627e-05	0.000268899
Carbuncle_Furuncle	0	0	2.95421e-05	7.50527e-05	0.000198632
Sjogrens_Syndrome	0	0	2.85109e-05	0.00011124	0.122351
Pulmonary_Heart_Disease	0	0	2.67669e-05	0.000115969	0.000764513
Autoimmune_Lymphoproliferative_Syndrome	0	7.23957e-06	2.53858e-05	5.43581e-05	0.000197819
Hereditary_Elliptocytosis	0	0	2.43586e-05	4.50764e-05	0.000146943
Spirochetal_Infection	0	0	2.40621e-05	4.58643e-05	0.000655276
Brain_Cancer	0	0	2.25276e-05	4.00207e-05	0.000149784
Pancreatic_Cancer	0	0	1.96499e-05	4.01931e-05	0.0265335
Hereditary_Stomatocytosis	0	5.39268e-06	1.83032e-05	3.05493e-05	8.31363e-05
Nephrotic_Syndrome	0	0	1.82182e-05	5.59039e-05	0.000265735
Other_Inherited_Amino_Acid_Metabolic_Disorder	0	0	1.68764e-05	0.000121596	0.000420365
Hereditary_Hemoglobin_Disease	0	0	1.27951e-05	3.38358e-05	0.0216287
Unspecified_Hepatitis	0	0	1.16419e-05	4.53416e-05	0.0102733
Male_Breast_Cancer	0	0	1.04587e-05	1.84684e-05	0.0017488
Respiratory_Congenital_Anomaly	0	0	9.08236e-06	4.00649e-05	0.000121675
Neonatal_Disease	0	0	9.0771e-06	4.41496e-05	0.0107431
Kaposis_Sarcoma	0	0	8.41001e-06	2.24134e-05	0.00106683
Hepatobiliary_Cancer	0	0	8.13495e-06	2.82268e-05	0.0152604
Vascular_Congenital_Anomaly	0	0	7.40411e-06	4.71871e-05	9.91513e-05
Other_Inherited_Osteodystrophy	0	0	6.78508e-06	1.25543e-05	5.16489e-05
Vitamin_Toxicity	0	0	5.84694e-06	2.43979e-05	0.000133813
Wiskott.Alrich_Syndrome	0	0	5.52454e-06	1.22468e-05	7.08422e-05
Orbit_Disorders	0	0	4.67284e-06	4.15909e-05	0.00015473
Acquired_Retinal_Defects	0	0	4.53383e-06	0.000220076	0.00104921
Porphyrin_Metabolic_Disorder	0	0	3.93931e-06	6.00106e-05	0.00615585
Connective_Tissue_Infection	0	0	2.5808e-06	3.40266e-05	0.00152672
Parasitic_Infection	0	0	1.39501e-06	3.82617e-05	0.000185455
Visual_Pathway_Cortex_Disorder	0	0	0	0	2.66548e-05
Hereditary_Breast_Cancer	0	0	0	0	0.000121253
Pure_Hyperglyceridemia	0	0	0	0	0.000267279
Peritonitis_Retroperitoneal_Infection	0	0	0	2.33853e-05	0.000436045
Congenital_Hair_Anomaly	0	0	0	0	1.57768e-06
Disorders_of_Iris_Ciliary_Body	0	0	0	0	7.49438e-05
Huntingtons_Chorea	0	0	0	0	0.00144789
Lupus_Erythematosus	0	0	0	1.96549e-05	0.105715
Septic_Arthritis	0	0	0	0	0.000130567
Eustachian_Tube_Disorder	0	0	0	2.75028e-06	0.00305344
Corns_Callosites	0	0	0	0	3.50562e-06
Chronic_Progressive_External_Ophthalmoplegia	0	0	0	0	0
Non-Specific_Nasal_Throat_Disorder	0	0	0	0	0.000114209
Fasciitis	0	0	0	0	9.6185e-06
Branched_Chain_Amino_Acid_Metabolism_Disorder	0	0	0	4.22566e-06	1.84356e-05
Polycystic_Kidney_Disease	0	0	0	0	0
Ulcerative_Colitis	0	0	0	0	0.0578801
Non-Specified_Cardiac_Ischemia	0	0	0	0	0.000178068
Neurofibromatosis	0	0	0	1.55689e-05	0.000111906
Secondary_Arthropathy	0	0	0	0	6.07012e-05
Female_Genital_Congenital_Anomaly	0	0	0	0	1.61179e-05
Sleep_Apnea	0	0	0	0	9.13239e-05
Mixed_Hyperlipidemia	0	0	0	0	2.0235e-05
Substance_Abuse	0	0	0	0.000227353	0.0019346
Benign_Endocrine_Neoplasm	0	0	0	4.52809e-06	0.000112216
Sideroblastic_Anemia	0	0	0	0	0
Friedreichs_Ataxia	0	0	0	0	0
Tuberous_Sclerosis	0	0	0	0	7.87135e-05
Unspecified_Cerebellar_Disease	0	0	0	0	2.47528e-05
Ear_Infection	0	0	0	0.000256605	0.00134076
Lipodystrophy	0	0	0	0	0.000700359
General_Hypertension	0	0	0	1.58631e-06	0.00356484
Velo_Cardio_Facial_Syndrome	0	0	0	9.20462e-06	7.08351e-05
Learning_Disorder	0	0	0	0	2.10624e-06
Non-Specific_Congenital_Eye_Anomaly	0	0	0	0	7.40399e-05
Gestational_Pregnancy_Related_Disorder	0	0	0	3.4179e-05	0.000147573
Alopecia	0	0	0	0	0.000185262
Diabetes_Insipidus	0	0	0	0	0.000544561
Phenyketonuria	0	0	0	0	0
Uterine_Cancer	0	0	0	0	0.0382857
Adrenogenital_Disorder	0	0	0	0	0.000530113
Familial_Adenomatous_Polyposis	0	0	0	0	1.47895e-06
Male_Genital_Congenital_Anomaly	0	0	0	0	4.20007e-06
Thymic_Disorders	0	0	0	2.49588e-05	0.00019985
Hereditary_Fructose_Intolerance	0	0	0	0	2.36766e-05
Optic_Disc_Disorder	0	0	0	0	0.000249813
Non-Specific_Digestive_Congenital_Anomaly	0	0	0	5.03684e-07	0.000108806
HIV	0	0	0	2.07814e-05	0.0729961
Circulating_Enzyme_Deficiency	0	0	0	0	0.00574248
Myasthenia_Gravis	0	0	0	0	0.0324468
Fragile_X_Syndrome	0	0	0	0	0
Disorders_of_Urea_Cycle_Metabolism	0	0	0	0	0.000353978
Childhood_Disintegrative_Disorder	0	0	0	0	0
Marfan_Syndrome	0	0	0	0	5.57793e-05
Congenital_Breast_Anomaly	0	0	0	0	9.84853e-06
CNS_Infection	0	0	0	0	0.000115973
Prion_Disease	0	0	0	0	1.35963e-06
Infestation	0	0	0	0	7.94011e-05
Hereditary_Muscular_Dystrophy	0	0	0	0	0
Endocrine_Cancer	0	0	0	1.24354e-05	0.000528312
Tics_Tourettes	0	0	0	0	3.50562e-05
Dermatomyositis_Polymyositis	0	0	0	0	0.0306386
Degenerative_Dementia	0	0	0	0	9.13137e-06
Graves_Disease	0	0	0	0	2.53081e-05
Hereditary_Blepharophimosis	0	0	0	0	2.96164e-06
Myoneural_Disorders	0	0	0	0	0.00103805
Autism	0	0	0	0	0.000220685
Hereditary_Sensory_Neuropathy	0	0	0	4.84808e-05	9.85332e-05
Acrocephalosyndactyly	0	0	0	0	5.57793e-05
Prader_Willi_Syndrome	0	0	0	0	5.54242e-05
Prostate_Cancer	0	0	0	0	0.199716
Urethral_Disorder	0	0	0	0	4.85879e-05
Copper_Metabolism_Disorder	0	0	0	5.88408e-05	0.00030897
Spinocerebellar_Ataxia	0	0	0	0	7.87135e-06
Atherosclerosis	0	0	0	0.000300721	0.000769098
Pure_Hypercholesterolemia	0	0	0	0	0
Benign_Urinary_Neoplasm	0	0	0	1.31055e-05	0.000374665
Klippel_Feil_Syndrome	0	0	0	0	0.00184861
Lysosomal_Storage_Disease	0	0	0	0	0.00049814
Complex_Regional_Pain_Syndrome	0	0	0	0	0.0115688
Respiratory_System_Cancer	0	0	0	1.63633e-05	0.000142239
Gastrointestinal_Ulcer	0	0	0	0.000168201	0.00106301
Congenital_Aphakia	0	0	0	0	0
Viral_Hepatitis_C	0	0	0	0	0.0895252
Anterior_Eye_Anomaly	0	0	0	0	0.00182363
Carinoid_Neoplasm	0	0	0	0	0.000280981
Lichen	0	0	0	0	0.000112685
Thyroid_Cancer	0	0	0	0	5.84639e-05
Mood_Disorder	0	0	0	0	3.65011e-05
Generalized_Lipidoses	0	0	0	0	0.00621388
Neural_Tube_Defect	0	0	0	0	4.92426e-05
STI	0	0	0	0	0.00143736
Chondrocalcinosis	0	0	0	2.01015e-05	0.00017551
Esophageal_Disease	0	0	0	0.000724209	0.00632064
General_Paralysis	0	0	0	1.49927e-05	0.000274794
Sleep_Disorder	0	0	0	0	2.13313e-05
Renal_Glycosuria	0	0	0	0	9.2489e-06
Familial_Dysautonomia_Related_Conditions	0	0	0	0	0.00019922
Congenital_Anomaly_of_Skull_Neck	0	0	0	0	7.83917e-05
Ruvalcaba.Myhre_Syndrome	0	0	0	0	4.84097e-06
Syndrome_with_Pervasive_Congenital_Anomalies	0	0	0	0	2.79007e-05
Myotonic_Muscular_Dystrophy	0	0	0	0	4.21248e-06
Cri.Du.Chat_Syndrome	0	0	0	0	6.41233e-06
Indeterminate_Sex_Pseudohermaphroditism	0	0	0	0	3.59728e-05
Benign_Eye_Neoplasm	0	0	0	1.15538e-05	0.000167504
Hemiplegia	0	0	0	0	2.80841e-05
Intellectual_Disability	0	0	0	0	8.44248e-05
Edwards_Syndrome	0	0	0	0	1.27839e-05
Hyperaldosteronism	0	0	0	0	8.76406e-06
Anxiety_Phobic_Disorder	0	0	0	0	0.000228204
MENIIA	0	0	0	0	1.42284e-05
Bladder_Cancer	0	0	0	0	0.0632203
Cardiac_Congenital_Anomaly	0	0	0	4.90787e-05	0.000189956
Non-Specific_Congenital_Musculoskeletal_Anomaly	0	0	0	0	3.49769e-05
Paranoia	0	0	0	1.75211e-05	0.000299775
Ichthyosis_Congenita	0	0	0	0	0.00118691
Macular_Degeneration	0	0	0	0	0.000414075
Epidermolysis_Bullosa	0	0	0	0	6.57264e-05
MENI	0	0	0	0	0.00314764
Purine_Pyrimidine_Metabolic_Disorder	0	0	0	0	5.63547e-05
Psoriasis_Related_Disorders	0	0	0	4.12938e-05	0.239741
Hereditary_Harartoses	0	0	0	0	1.975e-06
Stuttering	0	0	0	0	0
Specified_Childhood_Cerebral_Degeneration	0	0	0	0	0
Dwarfism_of_Unknown_Etiology	0	0	0	0	0
Developmental_Delay	0	0	0	0	1.57427e-05
General_Dementia	0	0	0	0	0
Otosclerosis	0	0	0	0	8.65849e-05
Cystic_Fibrosis	0	0	0	0	0.011212
Cushings_Syndrome	0	0	0	0	0
Disorders_of_Fatty_Acid_Oxidation	0	0	0	0	5.27878e-05
Ovarian_Cancer	0	0	0	0	0.0467653
Non-Specific_Prostate_Disease	0	0	0	0	0.000570804
Choroidal_Disorders	0	0	0	0	7.39475e-06
Polyostotic_Fibrous_Dysplasia_of_Bone	0	0	0	0	1.40002e-06
Hereditary_Spastic_Paraplegia	0	0	0	0	3.61821e-05
Acne	0	0	0	0	2.47274e-05
Female_Genital_Cancer	0	0	0	0	0.0040888
Dermatitis_Herpetiformis	0	0	0	0	4.04694e-05
Photodermatitis	0	0	0	0	0.000263569
Carcinoid_Syndrome	0	0	0	4.81397e-06	0.00104849
Parathyroid_Disorder	0	0	0	0	3.48999e-05
Ellis_Van_Creveld_Syndrome	0	0	0	0	0
Varicose_Veins	0	0	0	3.25935e-05	0.000540255
Hepatobiliary_Congenital_Anomaly	0	0	0	0	8.74096e-05
Mucopolysaccharidosis	0	0	0	0	0
Viral_Hepatitis_A	0	0	0	1.1457e-05	0.000415986
Benign_Thyroid_Neoplasm	0	0	0	0	2.58329e-05
Unspecified_Lipid_Metabolism_Disorder	0	0	0	0	7.64849e-05
Dissociative_Disorder	0	0	0	0	0.0135811
Homocystinuria	0	0	0	1.72629e-06	0.000522141
Erythematous_Disorder	0	0	0	0	2.10091e-05
Kawasaki_Disease	0	0	0	7.18972e-06	4.94415e-05
Rheumatoid_Arthritis_Related_Conditions	0	0	0	8.75914e-05	0.00267092
Unspecified_Middle_Ear_Mastoid_Diseases	0	0	0	3.7657e-06	3.9797e-05
Unspecified_Diabetes_Mellitus	0	0	0	0	1.23637e-05
Spinal_Muscular_Atrophy	0	0	0	0	2.10626e-06
Dejerine_Sottas_Disease	0	0	0	0	0
Personality_Disorder	0	0	0	0	0
Metabolic_Syndrome_X	0	0	0	0	3.68713e-06
Arthropod.Borne_Diseases	0	0	0	3.80598e-05	0.0276483
Congenital_Nail_Anomaly	0	0	0	0	7.28279e-06
Epilepsy_Related_Disorders	0	0	0	1.84118e-05	0.000164764
Menstrual_Disorder	0	0	0	0	0
Aromatic_Amino_Acid_Metabolism_Disorder	0	0	0	0	2.0235e-06
Autonomic_System_Disorder	0	0	0	3.71157e-05	0.000360716
Multiple_Epiphyseal_Dysplasia	0	0	0	0	0
Cerebral_Lipidoses	0	0	0	0	1.1659e-05
Balanced_Translocation	0	0	0	0	1.11559e-05
Myotonia_Congenita	0	0	0	0	0.000222546
Benign_Breast_Neoplasm	0	0	0	0	7.97162e-06
Unspecified_Endocrine_Disorder	0	0	0	0	1.47485e-05
Tympanic_Membrane_Disorders	0	0	0	1.89116e-05	0.000111559
Alpha_1_Antitrypsin_Deficiency	0	0	0	0	0.0198711
Esophageal_Cancer	0	0	0	5.96334e-06	0.0292036
Arterial_Embolism_Thrombosis	0	0	0	4.79659e-05	0.000522267
Allergic_Rhinitis	0	0	0	0	0.000156762
Alzheimers_Disease	0	0	0	0	1.74499e-05
Unspecified_Childhood_Cerebral_Degeneration	0	0	0	0	1.61054e-06
Benign_Uterine_Neoplasm	0	0	0	0	6.66788e-06
Hereditary_Hemorrhagic_Telangiectasia	0	0	0	0	0
Myocardial_Infarction	0	0	0	7.0745e-05	0.000225419
Osteogenesis_Imperfecta	0	0	0	0	7.87135e-06
Thyroiditis	0	0	0	6.85555e-07	0.000120086
Polycystic_Liver_Disease	0	0	0	0	5.07355e-05
Osteoarthritis	0	0	0	0	0.000388659
Arterial_Dissection	0	0	0	0	3.67099e-05
Sexual_Dysfunction	0	0	0	0	3.20617e-06
Benign_Male_Genital_Neoplasm	0	0	0	0	0.000549558
Osteopetrosis	0	0	0	1.23186e-06	3.59728e-05
Autoimmune_Polyglandular_Disorder	0	0	0	0	4.59884e-06
Leukodystropy	0	0	0	0	0
Localized_Adiposity	0	0	0	0	2.52751e-05
Benign_Ovarian_Neoplasm	0	0	0	0	0.000104931
Reactive_Arthritis	0	0	0	0	0.00126549
Cystitis_Urethritis	0	0	0	8.45592e-07	0.000173054
Other_Inherited_Myotonias	0	0	0	0	3.89797e-05
Dyschromia	0	0	0	0	0.000124012
Congenital_Spine_Anomaly	0	0	0	0	3.52217e-05
Hereditary_Progessive_Muscular_Dystrophy	0	0	0	4.35198e-06	2.95456e-05
Hirsutism	0	0	0	0	8.60815e-06
Eyelid_Disorders	0	0	0	0	0.000124771
Disorders_of_Mitochondrial_Metabolism	0	0	0	0	1.46102e-05
Male_Genital_Cancer	0	0	0	1.91618e-06	0.000838501
Turners_Syndrome	0	0	0	1.43015e-05	0.000123637
Chronic_Venous_Hypertension	0	0	0	0	0
Seborrheic_Dermatitis	0	0	0	0	0.000515679
Parkinsons_Disease	0	0	0	0	2.26708e-05
Type_I_Diabetes_Mellitus	0	0	0	0	5.30417e-05
Cerebral_Cysts	0	0	0	0	0
Vascular_Insufficiency	0	0	0	3.83739e-05	0.000170018
Inflammatory_Spondylopathies	0	0	0	0	4.04699e-06
Optic_Chiasm_Disorder	0	0	0	0	0
Hyperalimentation	0	0	0	0	1.72163e-05
Psychogenic_Somatoform_Disorder	0	0	0	0	0.00017488
Optic_Neuritis_Neuropathy	0	0	0	0	0.000117993
Kidney_Infection	0	0	0	7.66474e-07	0.000144409
Disease_of_the_Female_Reproductive_Organs	0	0	0	0	0
Hypotony_of_the_Eye	0	0	0	0	1.05313e-06
Refraction_Accomodation_Disorders	0	0	0	2.31222e-06	6.52939e-05
Pataus_Syndrome	0	0	0	0	6.79813e-06
Cataplexy_Narcolepsy	0	0	0	0	2.62922e-05
Refsums_Disease	0	0	0	0	2.47274e-05
Migraine	0	0	0	0	2.51371e-06
Glucocorticoid_Remediable_Aldosteronism	0	0	0	0	1.23637e-05
Benign_Female_Genital_Neoplasm	0	0	0	0	6.52902e-05
Unspecified_Hyperlipidemia	0	0	0	0	0.000276564
Polyclonal_Hypergammaglobulinemia	0	0	0	0	0
Eating_Disorder	0	0	0	0	1.75281e-06
Galactosemia	0	0	0	0	0.000165298
Disorder_of_the_Vestibular_System	0	0	0	0	2.99384e-05
Non-Specific_Congenital_Integumentary_Anomaly	0	0	0	0	0.000185075
Bladder_Disorder	0	0	0	0	0.00112744
Medullary_Cystic_Kidney_Disease	0	0	0	0	1.36242e-06
Spinal_Stenosis	0	0	0	0	0.0001264
Cervical_Cancer	0	0	0	4.02635e-07	0.00517891
Non-Specific_Arthritis	0	0	0	2.05247e-06	0.000660832
Impulse_Control_Disorder	0	0	0	0	0.012708
Food_Allergy	0	0	0	0	2.86488e-05
Type_II_Diabetes_Mellitus	0	0	0	0.000232116	0.000554342
General_Ear_Disorder	0	0	0	0.000112955	0.000393026
Erythromelalgia	0	0	0	2.66029e-05	0.00434674
Unspecified_Polyglandular_Disorder	0	0	0	2.26395e-05	0.000113596
Chronic_Upper_Respiratory_Infection	0	0	0	0.000257366	0.00100844
Acquired_Limb_Deformities	0	0	0	0	4.07185e-05
Unspecified_Recurrent_Headaches	0	0	0	0	9.5496e-06
Motor_Neuron_Disease	0	0	0	0	2.65632e-05
Klinefelters_Syndrome	0	0	0	0	9.23736e-06
Sebaceous_Gland_Disorder	0	0	0	0	3.12046e-06
Osteomyelitis	0	0	0	0	8.25913e-05
IBS	0	0	0	0	0.0824833
Peroxisomal_Disorders	0	0	0	0	1.43316e-05
Bone_Infection	0	0	0	0	3.20617e-05
Breast_Disorder	0	0	0	0.00017535	0.000457784
Deviated_Nasal_Septum	0	0	0	4.37227e-05	0.000425563
Histidinemia	0	0	0	0	3.50562e-06
Oro.Facial_Congenital_Anomaly	0	0	0	3.08214e-05	0.00015405
Sarcoidosis	0	0	0	3.72865e-05	0.123909
Disorders_of_Straight_Chain_Amino_Acid_Metabolism	0	0	0	3.38533e-06	4.56863e-05
Hirschsprungs_Disease	0	0	0	0	2.77467e-05
Primary_Carnitine_Deficiency	0	0	0	0	2.04975e-05
Hereditary_Corneal_Dystrophy	0	0	0	0	8.87038e-05
Unspecified_Behavioral_Development_Disorder	0	0	0	0	1.06686e-05
Secondary_Hereditary_Retinal_Dystrophy	0	0	0	0	3.43994e-05
Paritial_Androgen_Insensitivity_Syndrome	0	0	0	0	1.68952e-06
G6PD	0	0	0	1.63767e-05	0.000102328
Bipolar_Disorder	0	0	0	0	3.04413e-05
PTSD	0	0	0	0	0.166354
Pubertal_Dysfunction	0	0	0	0	0
Non-Specific_Sugar_Metabolism_Disorder	0	0	0	0	0.000188093
Congenital_Ectodermal_Dysplasia	0	0	0	0	0
Ehlers_Danlos_Syndrome	0	0	0	0	0.00334054
Thyrotoxicosis	0	0	0	0	4.06062e-05
External_Ear_Disorders	0	0	0	0.000181585	0.000682698
Menopausal_Disorder	0	0	0	0	3.53611e-06
Extrapyramidal_Abnormal_Movement_Disorders	0	0	0	0	0.000358547
Vitamin_Deficiency	0	0	0	0.000352983	0.00665181
Overweight	0	0	0	0	1.9705e-05
Depression	0	0	0	0	0.000416645
Globe_Disorders	0	0	0	0	3.77056e-05
OCD	0	0	0	0	0
Aniridia	0	0	0	0	0
Bartters_Syndrome	0	0	0	0	3.01074e-05
Digeorges_Syndrome	0	0	0	0	3.68713e-05
Hereditary_Color_Blindness	0	0	0	0	0
Poliomyelitis	0	0	0	0	0.00422241
Nerve_Root_Plexus_Disorders	0	0	0	0	0.0913167
Anophthalmia_Mircopthalmia	0	0	0	0	1.68952e-06
Dopa_Responsive_Dystonia	0	0	0	0	0.0125018
Glaucoma	0	0	0	0	0.000110865
Hereditary_Night_Blindness	0	0	0	0	0
Non-Specific_Vascular_Disease	0	0	0	0.000112368	0.00110368
Chondrodystrophy	0	0	0	0	1.25987e-05
Papilledema	0	0	0	7.09805e-06	6.91865e-05
Charcot_Marie_Tooth_Disease	0	0	0	0	4.18622e-06
Hereditary_Face_Skull_Anomalies	0	0	0	0	0
Lactose_Intolerance	0	0	0	0	9.89095e-05
Lacrimal_System_Disorder	0	0	0	5.10173e-05	0.000763359
Primary_Hereditary_Retinal_Dystrophy	0	0	0	0	2.59078e-05
Speech_Language_Disorder	0	0	0	0	0.00335056
Amino_Acid_Transport_Disorder	0	0	0	0	0
Chronic_Glomerulonephritis	0	0	0	0	0.000147631
Schwartz.Jampel_Syndrome	0	0	0	0	3.6414e-06
Smith.Magenis_Syndrome	0	0	0	3.37987e-06	1.57427e-05
Unspecified_Childhood_Psychoses	0	0	0	0	0.00342524
Downs_Syndrome	0	0	0	0	0
Obesity	0	0	0	0	0
Lipoprotein_Deficiency	0	0	0	0	7.6738e-05
Hereditary_Spherocytosis	0	0	0	0	0
Congenital_Hypothyroidism	0	0	0	0	2.54898e-05
Hyperchylomicronemia	0	0	0	0	3.59728e-05
Pagets_Disease	0	0	0	0	0
Muscle_Ligament_Disorder	0	0	0	0.000651998	0.00181041
Nezelofs_Syndrome	0	0	0	0.00013182	0.000663683
MENIIB	0	0	0	0	4.56264e-06
Asthma	0	0	0	0	0
Acquired_Hypothyroidism	0	0	0	0.00029318	0.00135398
Sweat_Gland_Disorder	0	0	0	0	6.63471e-05
Osteopoikilosis	0	0	0	0	5.28325e-06
Acute_Glomerulonephritis	0	0	0	0	9.99251e-05
Kidney_Cancer	0	0	0	2.90037e-05	0.0410409
Hereditary_Lymphadema	0	0	0	0	0
Inner_Ear_Disorder	0	0	0	0	4.21802e-06
Nail_Disease	0	0	0	0	0.000264624
Rosacea	0	0	0	0	2.84417e-05
Growth_Hormone_Deficiency	0	0	0	0	5.47407e-05
Glycogenosis	0	0	0	0	0
Hereditary_Dental_Anomaly	0	0	0	0	2.00037e-05
Celiac_Disease	0	0	0	0	0
Conduct_Disorder	0	0	0	0	1.68499e-05
Multiple_Sclerosis_Other_Demyelinating_Disease	0	0	0	1.94018e-06	6.13088e-05
Helicobacter_Pylori_Infection	0	0	0	0	0.00018054
Synovium_Tendon_Bursa_Disorder	0	0	0	0	2.21228e-05
Androgen_Insensitivity_Syndrome	0	0	0	0	4.02947e-06
Ocular_Musculoskeletal_Disorder	0	0	0	8.91803e-05	0.000412793
ADHD	0	0	0	0	1.50822e-05

## Sheet: 5_Musculoskeletal
Disease_name	Minimum	1st_quartile	Median	3rd_quartile	Maximum
Non-Specific_Joint_Disorder	0	0.0297511	0.163741	0.300797	0.525058
Muscle_Ligament_Disorder	0	0.0370887	0.113253	0.190088	0.731389
Non-Specific_Pain	0	0.0351305	0.0631197	0.101503	0.173544
Non-Specific_Acquired_Musculoskeletal_Abnormality	0	0.00919766	0.045996	0.0664542	0.19186
Synovium_Tendon_Bursa_Disorder	0	0.0151692	0.0301864	0.0482929	0.22315
Osteoarthritis	0	0	0.0138119	0.19773	0.526715
Non-Specific_Osteopathy	0	0.00178152	0.012753	0.0163413	0.0653094
Peripheral_Nerve_Disorder	0	0.00476867	0.00863958	0.0505559	0.482761
Acute_Bronchitis	0	0	0.00655856	0.00797875	0.0285796
Non-Specific_Arthritis	0	8.34477e-06	0.00619478	0.0202102	0.0419825
General_Spondylosis_Spine_Disorder	0	0	0.00582032	0.00709147	0.0244808
Esophageal_Disease	0	0	0.00488534	0.00668964	0.0221534
Acute_Sinusitis	0	0	0.00459591	0.00612887	0.0391257
Acute_Upper_Respiratory_Infection	0	0	0.00373268	0.00502656	0.0184966
Fasciitis	0	0.000688855	0.00353273	0.0220565	0.221934
Menopausal_Disorder	0	0	0.00314992	0.0038755	0.0101202
Non-Specific_Skin_Disorder	0	0	0.00280093	0.00354738	0.0269737
UTI	0	0	0.00265148	0.00384171	0.0407762
Cellulitis	0	5.52455e-05	0.0025385	0.00322192	0.0175693
Atopic_Contact_Dermatitis	0	0	0.00244963	0.00307444	0.00708888
Fungal_Infection	0	0	0.00233294	0.00316343	0.034933
Unspecified_Hyperlipidemia	0	0	0.00227281	0.00560388	0.0189449
Upper_Respiratory_Inflammation	0	0	0.00220565	0.00315817	0.0170032
Allergic_Rhinitis	0	0	0.0018493	0.00363569	0.0123804
Vitamin_Deficiency	0	0.000710292	0.00181978	0.0028625	0.0106141
Breast_Disorder	0	0	0.00178526	0.00260127	0.00618381
Non-Specific_Congenital_Musculoskeletal_Anomaly	0	0.00102344	0.00173022	0.00349178	0.0254769
Non-Specific_Anemia	0	0	0.00139662	0.00372319	0.0112201
Nail_Disease	0	0.000504116	0.00139132	0.00187263	0.0238288
Non-Specific_Vascular_Disease	0	0	0.00127532	0.0020536	0.0175566
Osteoporosis	0	0	0.00124854	0.00226842	0.00485204
Disease_of_the_Female_Reproductive_Organs	0	0	0.00120767	0.00236739	0.0171131
Acquired_Visual_Disturbances	0	0.000629695	0.0011031	0.00228667	0.0222617
Depression	0	0	0.00108137	0.0017254	0.0211003
Functional_Digestive_Disorder	0	0	0.00103426	0.00176729	0.0169649
Non-Specific_Soft_Tissue_Disorder	0	0.000615881	0.0010073	0.00152623	0.0134369
Benign_Skin_Neoplasm	0	0	0.000962665	0.00165332	0.00483864
Non-Specific_Gastrointestinal_Disorder	0	0	0.000941072	0.00149138	0.0113286
Hearing_Loss	0	0	0.000928508	0.00139187	0.0748283
Obesity	0	0	0.000892805	0.00342331	0.0300462
Extrapyramidal_Abnormal_Movement_Disorders	0	0.000581345	0.000880036	0.00357309	0.0896916
Non-Specific_Eye_Disorders	0	9.83106e-06	0.000865274	0.00107622	0.00413394
Ear_Infection	0	0	0.000851684	0.0012667	0.0125717
Eye_Inflammation	0	0	0.000835534	0.00124599	0.00370226
Cardiac_Dysrhythmia	0	0	0.000804846	0.00118667	0.0049781
Chronic_Sinusitis	0	0	0.000773053	0.00132329	0.0150406
Eye_Infection	0	0	0.000752478	0.000994739	0.00319758
Benign_Bone_Connective_Tissue_Neoplasm	0	0.000519514	0.000749822	0.00108444	0.00477632
Non-Specific_Pulmonary_Disorder	0	0	0.000711286	0.0011644	0.0286618
General_Osteochondropathy	0	0.00010663	0.000710056	0.00103129	0.00326509
Rheumatoid_Arthritis_Related_Conditions	0	0	0.000670906	0.00119332	0.125796
Unspecified_Neuropathy	0	0.000235373	0.000649743	0.0032049	0.141496
Benign_Colon_Neoplasm	0	0	0.000649632	0.0013398	0.0129185
Disorder_of_the_Vestibular_System	0	8.99885e-06	0.000602558	0.000940138	0.0503398
Lipoma	0	0	0.000599825	0.000731996	0.0029
Vitreous_Body_Disorder	0	0	0.000584229	0.000828229	0.00127664
Peripheral_Vascular_Disease	0	0	0.000570748	0.000892646	0.00396484
General_Viral_Infection	0	0.000197889	0.000518884	0.000925978	0.00460896
Migraine	0	0	0.000512175	0.00178857	0.604741
Pneumonia	0	0	0.000502817	0.000845265	0.0101729
Non-Rheumatic_Heart_Disease	0	0	0.000495049	0.000769356	0.0044778
Unspecified_Cancer	0	0	0.000479444	0.000695628	0.008843
Herpes_Zoster	0	3.4419e-07	0.000458412	0.000630353	0.00365546
External_Ear_Disorders	0	0	0.000440516	0.000621055	0.00516139
General_Ear_Disorder	0	0	0.000440398	0.000597127	0.00807832
Viral_Warts_HPV	0	0	0.000435214	0.000816895	0.0055277
Skin_Infection	0	0.000150089	0.000410173	0.000499624	0.0024332
Jaw_Disease	0	0.000170699	0.000389232	0.000729804	0.0451918
Anxiety_Phobic_Disorder	0	0	0.000379471	0.0010381	0.0304524
Keratosis	0	0	0.000349493	0.00174569	0.00427756
Sleep_Disorder	0	0.000154849	0.00031708	0.000674014	0.0133458
Osteomyelitis	0	0.000195077	0.00031303	0.000390068	0.0290831
Oral_Soft_Tissue_Disease	0	2.31195e-06	0.000294833	0.000382511	0.00182223
Chronic_Pruritus	0	0	0.000293924	0.00037536	0.000960864
Influenza	0	0	0.000285853	0.000402914	0.00231734
Complex_Regional_Pain_Syndrome	0	0.000128973	0.000282236	0.00186095	0.0544773
Corneal_Disorders	0	0	0.000280091	0.000409439	0.00151008
Phlebitis_Thrombophlebitis	0	0	0.000271507	0.000423453	0.00116366
Gastrointestinal_Infection	0	0	0.000252175	0.00033344	0.00293577
Eustachian_Tube_Disorder	0	0	0.000249721	0.00044556	0.00444771
Cystitis_Urethritis	0	0	0.000247274	0.000356939	0.00619538
Chronic_Upper_Respiratory_Infection	0	0	0.000241659	0.000475705	0.00273712
Herpes_Simplex	0	0	0.000229693	0.000395214	0.00142456
Non-Specific_Immune.Related_Skin_Disorder	0	0	0.000216653	0.00034475	0.00134993
IBS	0	0	0.000207665	0.000494221	0.0056038
Behcets_Syndrome	0	0	0.00019841	0.000427927	0.00164413
Non-Specific_Metabolic_Disorder	0	0	0.000197649	0.000314338	0.000873617
Hypotension	0	0	0.000194947	0.000342707	0.00763195
Secondary_Arthropathy	0	0	0.00019076	0.000331678	0.00352684
Conjunctival_Disorders	0	0	0.000190101	0.000288307	0.000579672
Lymphatic_Disorder	0	0	0.000189807	0.000263885	0.000800283
Corns_Callosites	0	5.08299e-05	0.000188874	0.000253734	0.00250314
Ocular_Musculoskeletal_Disorder	0	0	0.00018757	0.000313496	0.00932423
Rosacea	0	0	0.000181129	0.000337624	0.0010265
Electrolyte_Acid_Base_Balance_Disorder	0	0	0.000177854	0.000632861	0.0141083
Bladder_Disorder	0	0	0.000173409	0.000331149	0.0524947
Deep_Vein_Thrombosis	0	0	0.000170169	0.000338753	0.00253567
Overweight	0	0	0.000168415	0.000222029	0.000571153
Dyschromia	0	0	0.000166865	0.00033533	0.00100305
Hair_Related_Disease	0	0	0.000164106	0.00024093	0.000587948
Unspecified_White_Blood_Cell_Disease	0	0	0.000164091	0.00028577	0.00345355
Salivary_Gland_Disease	0	0	0.00015787	0.000222138	0.00197513
Cardiac_Conduction_Disorder	0	0	0.000156817	0.000238529	0.000651799
Cranial_Nerve_Disorder	0	5.75653e-05	0.000155229	0.000793832	0.0535657
Abnormal_Spine_Curvature	0	0	0.000154967	0.000237463	0.0760945
Alopecia	0	0	0.000154579	0.000224968	0.000961781
Seborrheic_Dermatitis	0	0	0.000146057	0.000207777	0.000540718
Hemangioma_Lymphangioma	0	0	0.000138557	0.000249394	0.000847126
Gout_Related_Crystal_Arthropathies	0	0	0.000130869	0.000756673	0.00225331
Adjustment_Disorder	0	0	0.000128597	0.000239171	0.00188297
Inner_Ear_Disorder	0	0	0.000118414	0.000161704	0.00703369
Eyelid_Disorders	0	0	0.000116387	0.000197236	0.000481554
Epidermolysis_Bullosa	0	0	0.000110337	0.000192044	0.00295134
Purpura_Other_Hemorrhagic_Conditions	0	0	0.000107644	0.000170267	0.000528804
Arthropod.Borne_Diseases	0	5.7354e-05	9.83004e-05	0.000180365	0.0318022
Refraction_Accomodation_Disorders	0	6.4322e-05	9.7317e-05	0.000119503	0.000238942
Other_Infectious_Diseases	0	0	9.46454e-05	0.000136315	0.00218277
Unspecified_Immune_Disorder	0	1.82508e-05	9.43848e-05	0.0001373	0.000841583
Acquired_Hypothyroidism	0	0	9.17742e-05	0.000984645	0.00477329
Unspecified_Lipid_Metabolism_Disorder	0	0	9.15622e-05	0.000185624	0.000729649
Non-Specific_Sugar_Metabolism_Disorder	0	0	8.78593e-05	0.000168666	0.00133985
Acquired_Limb_Deformities	0	4.28813e-05	8.58661e-05	0.000101735	0.000235283
Nerve_Root_Plexus_Disorders	0	0	8.34387e-05	0.000495212	0.126438
Tongue_Disease	0	0	8.19328e-05	0.000108307	0.000678585
Unspecified_Recurrent_Headaches	0	0	7.97521e-05	0.000370842	0.076726
Unspecified_Endocrine_Disorder	0	0	7.78144e-05	0.000149269	0.00140697
Photodermatitis	0	0	7.76834e-05	0.000174726	0.000528408
Non-Specific_Cardiovascular_Disease	0	0	7.75797e-05	0.000530659	0.00720387
Inflammatory_Spondylopathies	0	0	7.49532e-05	0.000155693	0.0477054
Benign_Oropharyngeal_Neoplasm	0	0	7.45222e-05	0.00011809	0.000332959
Carbuncle_Furuncle	0	0	6.96744e-05	0.000107513	0.000339228
Inflammatory_Toxic_Neuropathy	0	1.98822e-05	6.65062e-05	0.000356897	0.164866
Non-Specific_Dental_Disorder	0	0	6.35117e-05	8.95314e-05	0.00249782
Benign_Eye_Neoplasm	0	0	6.26759e-05	0.000100873	0.00026277
Unspecified_Benign_Neoplasm	0	0	6.11158e-05	9.08288e-05	0.000390018
Lactose_Intolerance	0	0	6.06004e-05	9.08075e-05	0.000396223
Acquired_Coagulation_Defect	0	0	5.95084e-05	0.000138435	0.00303423
Non-Specific_Gingival_Peridontal_Disorder	0	0	5.79038e-05	8.91988e-05	0.00110814
Sjogrens_Syndrome	0	0	5.76618e-05	9.75441e-05	0.0210325
Diverticulosis_Diverticulitis	0	0	5.5947e-05	0.00145624	0.0159719
Brain_Damage	0	0	5.16922e-05	0.000180597	0.0307127
Autonomic_System_Disorder	0	7.08412e-06	5.13023e-05	0.000683098	0.0123851
Non-Specific_Thryroid_Disorder	0	0	4.86476e-05	9.44484e-05	0.000402933
Acquired_Other_Myopathies	0	6.9604e-06	4.8173e-05	0.000183756	0.0629351
Food_Allergy	0	0	4.47781e-05	0.000117163	0.000735655
Rheumatic_Heart_Disease	0	0	4.45603e-05	9.70346e-05	0.000769294
Congenital_Spine_Anomaly	0	0	4.42101e-05	0.000119279	0.000381556
Lupus_Erythematosus	0	0	4.1129e-05	0.000106525	0.0715247
Unspecified_Hematological_Disorder	0	0	4.05456e-05	6.76493e-05	0.0385051
Oro.Facial_Congenital_Anomaly	0	0	3.70938e-05	5.72595e-05	0.00209728
Vasculitis	0	0	3.6116e-05	0.000133278	0.0300685
Psychogenic_Somatoform_Disorder	0	0	3.04128e-05	0.000391184	0.0373158
Non-Specific_Digestive_Congenital_Anomaly	0	0	2.58927e-05	5.28923e-05	0.000235925
Benign_Breast_Neoplasm	0	0	2.29386e-05	0.000142087	0.000409653
Sweat_Gland_Disorder	0	0	1.93943e-05	3.12568e-05	0.000154075
Unspecified_Plasma_Protein_Metabolism_Disorder	0	0	1.88271e-05	3.98332e-05	0.000580175
General_Bacterial_Infection	0	0	1.86618e-05	5.79728e-05	0.00321243
Parasitic_Infection	0	0	1.82446e-05	4.69799e-05	0.00043277
Neonatal_Disease	0	0	1.78484e-05	2.75713e-05	0.0179213
Dermatomyositis_Polymyositis	0	6.09616e-06	1.77895e-05	3.82468e-05	0.0390375
Cardiac_Congenital_Anomaly	0	0	1.72878e-05	4.82182e-05	0.000997984
Connective_Tissue_Infection	0	0	1.67002e-05	3.5192e-05	0.00253686
Cataplexy_Narcolepsy	0	0	1.65462e-05	0.000130422	0.00798268
Optic_Disc_Disorder	0	0	1.56688e-05	6.60199e-05	0.0017705
Congenital_Anomaly_of_Skull_Neck	0	0	1.52484e-05	3.23466e-05	0.000300247
Non-Specific_Hemoglobinopathies	0	0	1.52e-05	2.95092e-05	0.00201371
Reactive_Arthritis	0	0	1.51731e-05	3.02746e-05	0.0014909
Chondrocalcinosis	0	0	1.51185e-05	0.000231459	0.00043876
Vascular_Congenital_Anomaly	0	0	1.4462e-05	3.03127e-05	0.00242011
Haemophilia_Related_Diseases	0	0	1.42943e-05	2.63818e-05	0.00983965
Lacrimal_System_Disorder	0	0	1.36678e-05	5.19174e-05	0.000197105
Non-Specific_Congenital_Eye_Anomaly	0	0	1.36428e-05	2.26941e-05	0.000131819
General_Cerebral_Degeneration	0	0	1.35076e-05	5.17249e-05	0.00388177
Staphylococcus_Aureus_Infection	0	0	1.34626e-05	6.97575e-05	0.0114462
Ehlers_Danlos_Syndrome	0	0	1.32619e-05	2.47184e-05	0.00621895
Unspecified_Autoimmune_Disease	0	0	1.12958e-05	4.23896e-05	0.00493737
Chondrodystrophy	0	0	1.1264e-05	1.68221e-05	0.000329511
Cerebrovascular_Disease	0	0	1.11314e-05	0.000463129	0.0666864
Hereditary_Sensory_Neuropathy	0	0	1.1097e-05	8.38994e-05	0.0025604
Endocrine_Cancer	0	0	1.05554e-05	1.53455e-05	0.00160959
Other_Inherited_Osteodystrophy	0	0	9.72844e-06	1.32016e-05	0.000258389
Bone_Infection	0	0	9.22161e-06	2.1125e-05	0.00117874
Bone_Cancer	0	0	8.97934e-06	1.44937e-05	0.000266825
Unspecified_Congenital_Anomaly	0	0	8.68033e-06	2.06169e-05	0.000250747
Other_Viral_Hepatitis	0	0	8.06739e-06	4.98744e-05	0.000293399
Poliomyelitis	0	0	8.00186e-06	1.64888e-05	0.0185901
Androgen_Insensitivity_Syndrome	0	0	7.69658e-06	1.5121e-05	0.000148694
Epilepsy_Related_Disorders	0	0	7.47868e-06	0.000263048	0.0729213
Lichen	0	0	7.30741e-06	4.69028e-05	0.000103908
Charcot_Marie_Tooth_Disease	0	0	7.20568e-06	3.04138e-05	0.016977
Gastritis_Duodenitis	0	0	7.02943e-06	0.000675288	0.00403408
Pure_Hyperglyceridemia	0	0	6.98175e-06	0.000147632	0.000904482
Mixed_Hyperlipidemia	0	0	6.60009e-06	0.000457559	0.00381952
Benign_CNS_Neoplasm	0	0	6.1121e-06	3.32824e-05	0.028592
Congenital_Hair_Anomaly	0	0	6.00473e-06	1.09482e-05	5.46542e-05
Localized_Adiposity	0	0	5.17363e-06	2.97724e-05	0.00010781
Thymic_Disorders	0	0	4.28435e-06	2.02803e-05	0.000372969
Tics_Tourettes	0	0	4.09e-06	1.02e-05	0.00223523
Unspecified_Neuropsychiatric_Disorder	0	0	3.53439e-06	3.91034e-05	0.0235136
Spinal_Chord_Degeneration	0	0	3.47423e-06	3.13019e-05	0.0202157
Osteopetrosis	0	0	3.15458e-06	9.71918e-06	0.000386507
Neurofibromatosis	0	0	2.97585e-06	1.70121e-05	0.00330314
Pernicious_or_B12_Deficiency_Anemia	0	0	1.92785e-06	0.000132925	0.00528449
Non-Melanoma_Skin_Cancer	0	0	5.58034e-07	0.000514783	0.001806
Familial_Dysautonomia_Related_Conditions	0	0	4.00924e-07	8.61501e-06	0.000243083
Mood_Disorder	0	0	1.95619e-07	3.98578e-05	0.0622562
Infestation	0	0	1.32872e-07	3.28083e-05	0.000186074
Spleen_Disease	0	0	0	2.14169e-06	0.000125658
Visual_Pathway_Cortex_Disorder	0	0	0	9.33591e-06	0.000997815
IgA_Immunodeficiency	0	0	0	0	0.000105111
Chronic_Kidney_Disease	0	0	0	0	0.000128687
Hereditary_Breast_Cancer	0	0	0	0	4.23116e-05
Pulmonary_Heart_Disease	0	0	0	0	0.000336163
Peritonitis_Retroperitoneal_Infection	0	0	0	0	8.15337e-05
Disorders_of_Iris_Ciliary_Body	0	0	0	4.50625e-06	0.000154864
Congenital_Neutropenia	0	0	0	1.45669e-06	1.76706e-05
Huntingtons_Chorea	0	0	0	0	0.00265209
Non-Specific_Autosomal_Abnormality	0	0	0	0	4.11073e-05
Septic_Arthritis	0	0	0	0.000191751	0.00758496
Chronic_Progressive_External_Ophthalmoplegia	0	0	0	2.06076e-07	8.35891e-05
Hereditary_Hemoglobin_Disease	0	0	0	4.54842e-06	1.87529e-05
Non-Specific_Nasal_Throat_Disorder	0	0	0	0	4.87927e-05
Common_Variable_Immunodeficiency	0	0	0	0	7.87882e-06
Kaposis_Sarcoma	0	0	0	0	0.000488662
Branched_Chain_Amino_Acid_Metabolism_Disorder	0	0	0	0	1.02594e-05
Non-Hodgkins_Lymphoma	0	0	0	0	8.80871e-05
Polycystic_Kidney_Disease	0	0	0	0	8.19522e-06
Ulcerative_Colitis	0	0	0	0	9.49991e-05
Non-Specified_Cardiac_Ischemia	0	0	0	0.000125862	0.000559747
Biliary_Tract_Disease	0	0	0	3.20996e-05	0.00232951
Oro_Naso_Pharyngeal_Cancer	0	0	0	0	7.22652e-05
Myeloid_Leukemia	0	0	0	0	5.75845e-05
Female_Genital_Congenital_Anomaly	0	0	0	2.15487e-06	3.24397e-05
Sleep_Apnea	0	0	0	0.000277269	0.140214
Substance_Abuse	0	0	0	0.000311624	0.0105133
Benign_Endocrine_Neoplasm	0	0	0	0	0.0184071
Orbit_Disorders	0	0	0	8.73065e-06	0.000275164
Sideroblastic_Anemia	0	0	0	0	0
Friedreichs_Ataxia	0	0	0	0	0
Tuberous_Sclerosis	0	0	0	1.01406e-06	0.000359156
Unspecified_Cerebellar_Disease	0	0	0	1.04067e-05	0.00494267
Emphysema_COPD	0	0	0	0.000403849	0.00217574
Lipodystrophy	0	0	0	1.02706e-05	0.00045831
General_Hypertension	0	0	0	0.0027634	0.0253371
Velo_Cardio_Facial_Syndrome	0	0	0	0	2.62627e-06
Learning_Disorder	0	0	0	6.94227e-07	0.000510905
Gestational_Pregnancy_Related_Disorder	0	0	0	3.95266e-05	0.000301005
Secondary_Diabetes_Mellitus	0	0	0	0	0.000186363
Diabetes_Insipidus	0	0	0	0	0.00211237
Varicella_Infection	0	0	0	1.69234e-06	6.33346e-05
Phenyketonuria	0	0	0	0	0.000172074
Hereditary_Thrombocytopenic_Purpura	0	0	0	0	2.24888e-06
Uterine_Cancer	0	0	0	0	1.23213e-05
Adrenogenital_Disorder	0	0	0	0	0.000990101
Familial_Adenomatous_Polyposis	0	0	0	0	7.04795e-06
Intrathoracic_Organ_Cancer	0	0	0	0	0.00631396
Male_Genital_Congenital_Anomaly	0	0	0	0	2.37498e-05
Hereditary_Fructose_Intolerance	0	0	0	0	8.65744e-05
HIV	0	0	0	0	0.0349864
Circulating_Enzyme_Deficiency	0	0	0	0	0.00840906
Myasthenia_Gravis	0	0	0	5.16624e-06	0.0899133
Congenital_Pigmentary_Anomaly	0	0	0	2.02899e-06	0.00159025
Fragile_X_Syndrome	0	0	0	0	4.70745e-06
Disorders_of_Urea_Cycle_Metabolism	0	0	0	0	0.000211014
Childhood_Disintegrative_Disorder	0	0	0	0	0.000247782
Marfan_Syndrome	0	0	0	7.17238e-07	0.000734455
Carditis	0	0	0	1.76172e-05	0.000615861
Congenital_Breast_Anomaly	0	0	0	7.44525e-06	9.50428e-05
CNS_Infection	0	0	0	0	0.00833167
Prion_Disease	0	0	0	0	0.000220323
Hereditary_Muscular_Dystrophy	0	0	0	0	0
Aneurysm	0	0	0	9.14599e-06	0.00374507
Viral_Hepatitis_B	0	0	0	3.90751e-06	5.76681e-05
Acute_Renal_Failure	0	0	0	0	0.00154688
Degenerative_Dementia	0	0	0	0	0.00229317
Pancreatic_Cancer	0	0	0	0	3.07459e-05
Graves_Disease	0	0	0	0	0.000131354
Generalized_Digestive_Cancer	0	0	0	0	1.9634e-05
Hereditary_Blepharophimosis	0	0	0	0	2.91339e-06
Myoneural_Disorders	0	0	0	2.77338e-05	0.0055531
Autism	0	0	0	0	0.000328933
Spirochetal_Infection	0	0	0	1.11457e-05	0.000194203
Acrocephalosyndactyly	0	0	0	0	3.1387e-06
Prader_Willi_Syndrome	0	0	0	0	2.59148e-05
Long_QT_Syndrome	0	0	0	7.91828e-06	0.000311241
Larynx_Vocal_Chord_Disorders	0	0	0	7.81949e-05	0.010113
Prostate_Cancer	0	0	0	0	1.53536e-07
Urethral_Disorder	0	0	0	1.02311e-05	0.000367195
Copper_Metabolism_Disorder	0	0	0	1.21561e-06	0.000394856
Spinocerebellar_Ataxia	0	0	0	0	0.00054305
Atherosclerosis	0	0	0	1.04585e-05	0.0011258
Pure_Hypercholesterolemia	0	0	0	0	0
Benign_Urinary_Neoplasm	0	0	0	0	6.04043e-05
Klippel_Feil_Syndrome	0	0	0	0	2.67576e-05
Pulmonary_Embolism_Infarction	0	0	0	1.22806e-07	0.000544952
Lysosomal_Storage_Disease	0	0	0	0	2.52809e-05
Hereditary_Stomatocytosis	0	0	0	0	1.08574e-05
Respiratory_System_Cancer	0	0	0	1.3854e-06	5.62703e-06
Melanoma	0	0	0	0	1.02316e-05
Gastrointestinal_Ulcer	0	0	0	9.56527e-05	0.00100534
Congenital_Aphakia	0	0	0	0	3.20233e-06
Respiratory_Congenital_Anomaly	0	0	0	3.1359e-06	0.000258389
Viral_Hepatitis_C	0	0	0	0	8.73793e-05
Anterior_Eye_Anomaly	0	0	0	0	4.47971e-06
Carinoid_Neoplasm	0	0	0	0	2.02548e-05
Urinary_Calculus	0	0	0	4.05774e-05	0.0063267
Thyroid_Cancer	0	0	0	0	1.46466e-06
Stomach_Cancer	0	0	0	0	1.55159e-05
Generalized_Lipidoses	0	0	0	1.20424e-06	4.56945e-05
Neural_Tube_Defect	0	0	0	1.24479e-05	0.00724204
STI	0	0	0	2.40333e-05	0.00136785
Lung_Cancer	0	0	0	0	1.94176e-06
General_Paralysis	0	0	0	1.86044e-05	0.0818196
Renal_Glycosuria	0	0	0	0	8.74016e-06
Ruvalcaba.Myhre_Syndrome	0	0	0	0	2.77434e-05
Syndrome_with_Pervasive_Congenital_Anomalies	0	0	0	3.86407e-06	0.000158222
Myotonic_Muscular_Dystrophy	0	0	0	0	0.00830202
Other_Corticoadrenal_Disorder	0	0	0	0	0.00690946
Cri.Du.Chat_Syndrome	0	0	0	0	6.07033e-06
Polymorphonuclear_Neutrophils_Disorders	0	0	0	8.09598e-06	8.80871e-05
Indeterminate_Sex_Pseudohermaphroditism	0	0	0	0	2.62121e-05
Multiple_Myeloma	0	0	0	0	8.34857e-05
Other_Inherited_Amino_Acid_Metabolic_Disorder	0	0	0	0	0.000451797
Hemiplegia	0	0	0	2.0535e-05	0.00450669
Intellectual_Disability	0	0	0	2.0535e-05	0.00503495
Edwards_Syndrome	0	0	0	0	2.91339e-06
Hyperaldosteronism	0	0	0	0	0.00158046
Cyclic_Neutropenia	0	0	0	0	8.85877e-06
Streptococcal_Infection	0	0	0	2.07221e-05	0.00152002
Non-Specific_Leukemia	0	0	0	0	2.62247e-05
MENIIA	0	0	0	0	1.31801e-06
Bladder_Cancer	0	0	0	0	6.7291e-05
Rectal_Anal_Disorder	0	0	0	0.000103321	0.00636162
Paranoia	0	0	0	0	0.00521009
Ichthyosis_Congenita	0	0	0	7.7767e-06	0.000256958
Macular_Degeneration	0	0	0	4.16405e-05	0.000338433
MENI	0	0	0	0	1.71341e-05
Purine_Pyrimidine_Metabolic_Disorder	0	0	0	0	2.07318e-05
Psoriasis_Related_Disorders	0	0	0	6.95559e-05	0.000225621
Hereditary_Harartoses	0	0	0	3.65368e-07	0.000216845
Stuttering	0	0	0	0	0
Specified_Childhood_Cerebral_Degeneration	0	0	0	0	3.98645e-05
Dwarfism_of_Unknown_Etiology	0	0	0	0	4.4788e-05
Developmental_Delay	0	0	0	9.47276e-07	0.000270192
General_Dementia	0	0	0	0	0.019678
Myeloproliferative_Disease	0	0	0	2.38241e-05	0.000718311
Pleuritis	0	0	0	5.22486e-05	0.00258163
Otosclerosis	0	0	0	4.50808e-06	0.0020648
Pancreatic_Disease	0	0	0	0	0.0181203
Cystic_Fibrosis	0	0	0	0	3.41927e-05
Cushings_Syndrome	0	0	0	0	0
Disorders_of_Fatty_Acid_Oxidation	0	0	0	0	5.07505e-05
Ovarian_Cancer	0	0	0	0	1.71761e-05
Non-Specific_Prostate_Disease	0	0	0	0	3.64654e-06
Choroidal_Disorders	0	0	0	9.43601e-06	3.30663e-05
Acquired_Hemolytic_Anemias	0	0	0	0	5.12497e-05
Non-Specific_Liver_Disease	0	0	0	0.00012548	0.000617175
Polyostotic_Fibrous_Dysplasia_of_Bone	0	0	0	2.54706e-06	3.63092e-05
Hereditary_Spastic_Paraplegia	0	0	0	0	0.00203752
Radiation_Sensitivity	0	0	0	0	4.05247e-05
Intestinal_Cancer	0	0	0	0	1.14831e-05
Acne	0	0	0	8.58247e-05	0.00177132
Female_Genital_Cancer	0	0	0	0	1.61875e-05
Dermatitis_Herpetiformis	0	0	0	3.28294e-06	0.00123908
Carcinoid_Syndrome	0	0	0	0	2.37997e-05
Parathyroid_Disorder	0	0	0	0	9.37134e-05
Ellis_Van_Creveld_Syndrome	0	0	0	0	5.08616e-06
Porphyrin_Metabolic_Disorder	0	0	0	0	0.00180339
Varicose_Veins	0	0	0	6.07054e-06	4.9064e-05
Hereditary_Polycythemia_Vera	0	0	0	0	1.07708e-05
Hepatobiliary_Congenital_Anomaly	0	0	0	0	0.000139089
Mucopolysaccharidosis	0	0	0	0	1.87394e-06
Viral_Hepatitis_A	0	0	0	0	4.80814e-05
Non-Specific_Genitourinary_Congenital_Anomaly	0	0	0	2.81499e-05	0.00044384
Chronic_Liver_Disease	0	0	0	5.41924e-05	0.000564649
Benign_Thyroid_Neoplasm	0	0	0	0	1.31057e-05
Dissociative_Disorder	0	0	0	0	1.64619e-07
Mycobacterial_Disease	0	0	0	0	6.9886e-05
Homocystinuria	0	0	0	1.11197e-05	0.000287877
Non-Specific_Humoral_Deficiency	0	0	0	9.50734e-07	0.00019456
Goiter	0	0	0	6.24865e-05	0.000602805
Erythematous_Disorder	0	0	0	0	1.44287e-06
Kawasaki_Disease	0	0	0	0	0.00015036
Secondary_Malignant_Neoplasm	0	0	0	0	0.000127486
Unspecified_Middle_Ear_Mastoid_Diseases	0	0	0	0	0.000123391
Unspecified_Diabetes_Mellitus	0	0	0	0	0.000345342
Brain_Cancer	0	0	0	0	0.0255484
Spinal_Muscular_Atrophy	0	0	0	1.96352e-06	0.00531827
Non-Specific_Neurologic_Congenital_Anomaly	0	0	0	7.49358e-06	0.00374111
Cataract	0	0	0	0.00144655	0.00626727
Hyper_IgM_Immunodeficiency	0	0	0	0	1.43134e-05
Dejerine_Sottas_Disease	0	0	0	0	0
Personality_Disorder	0	0	0	0	0.0289038
Metabolic_Syndrome_X	0	0	0	3.78183e-05	0.000322921
Congenital_Nail_Anomaly	0	0	0	8.33438e-07	2.64481e-05
Menstrual_Disorder	0	0	0	0.000194209	0.00649675
Disease_of_the_Male_Reproductive_Organs	0	0	0	0	5.96916e-05
Aromatic_Amino_Acid_Metabolism_Disorder	0	0	0	1.57635e-06	0.000179982
Aplastic_Anemia	0	0	0	0	9.85157e-05
Non-Specific_Urinary_Disorder	0	0	0	0.000468628	0.0105826
Multiple_Epiphyseal_Dysplasia	0	0	0	1.20421e-07	1.39772e-05
Cerebral_Lipidoses	0	0	0	0	3.54547e-05
Balanced_Translocation	0	0	0	1.23758e-07	6.94857e-05
Myotonia_Congenita	0	0	0	0	0.00133993
Tympanic_Membrane_Disorders	0	0	0	7.01428e-06	0.00199212
Alpha_1_Antitrypsin_Deficiency	0	0	0	0	0.0262105
Hereditary_Hemochromatosis	0	0	0	0	0.00609198
Esophageal_Cancer	0	0	0	0	1.47844e-05
Vitamin_Toxicity	0	0	0	7.81503e-06	6.04429e-05
Arterial_Embolism_Thrombosis	0	0	0	1.3103e-06	0.000120809
Alzheimers_Disease	0	0	0	0	0.0134226
Unspecified_Childhood_Cerebral_Degeneration	0	0	0	0	5.31526e-05
Hodgkins_Disease	0	0	0	0	2.21306e-05
Benign_Uterine_Neoplasm	0	0	0	0	0.000293631
Hereditary_Hemorrhagic_Telangiectasia	0	0	0	0	0
Myocardial_Infarction	0	0	0	0	0.000199597
Osteogenesis_Imperfecta	0	0	0	3.58897e-06	0.000798801
Thyroiditis	0	0	0	1.51118e-05	0.000208973
Polycystic_Liver_Disease	0	0	0	0	2.405e-05
Hereditary_Elliptocytosis	0	0	0	0	1.24686e-05
Arterial_Dissection	0	0	0	0	0.000806266
Colorectal_Cancer	0	0	0	0	8.03815e-05
Wiskott.Alrich_Syndrome	0	0	0	0	4.98756e-06
Protozoan_Infection	0	0	0	1.42776e-05	0.000129407
Sexual_Dysfunction	0	0	0	8.22802e-06	0.0002956
Benign_Male_Genital_Neoplasm	0	0	0	0	7.04795e-06
Autoimmune_Polyglandular_Disorder	0	0	0	0	9.53166e-05
Leukodystropy	0	0	0	0	0
Unspecified_Hepatitis	0	0	0	0	3.46792e-05
Benign_Ovarian_Neoplasm	0	0	0	0	1.32882e-05
Unspecified_Amyloidosis	0	0	0	0	7.63422e-05
Other_Inherited_Myotonias	0	0	0	4.9088e-07	0.00169908
Congenital_Hypogammaglobulinemia	0	0	0	0	8.14302e-06
Hereditary_Progessive_Muscular_Dystrophy	0	0	0	7.36243e-07	0.0207481
Other_Lymphoid_Histiocytic_Cancers	0	0	0	0	0.00661472
Hirsutism	0	0	0	2.62015e-05	0.000145636
Disorders_of_Mitochondrial_Metabolism	0	0	0	3.80293e-06	0.00359156
Pituitary_Disorder	0	0	0	4.81962e-06	0.0226615
Male_Genital_Cancer	0	0	0	0	5.23705e-06
Autoimmune_Lymphoproliferative_Syndrome	0	0	0	0	5.28523e-05
Turners_Syndrome	0	0	0	0	0.000186593
Chronic_Venous_Hypertension	0	0	0	6.21208e-06	3.89952e-05
Acquired_Retinal_Defects	0	0	0	0.000113802	0.000438456
Parkinsons_Disease	0	0	0	0	0.0502443
Benign_Digestive_Neoplasm	0	0	0	9.16792e-05	0.000491684
Type_I_Diabetes_Mellitus	0	0	0	0	4.68879e-07
Cerebral_Cysts	0	0	0	0	0
Vascular_Insufficiency	0	0	0	4.71176e-05	0.000304648
Cardiomyopathy	0	0	0	0	0.000182047
Optic_Chiasm_Disorder	0	0	0	0	0.000222354
Hyperalimentation	0	0	0	0	7.86615e-05
Optic_Neuritis_Neuropathy	0	0	0	3.30947e-05	0.0285931
Kidney_Infection	0	0	0	7.44468e-05	0.00339709
Schizophrenia_Related_Psychosis	0	0	0	0	0.0867646
Hypotony_of_the_Eye	0	0	0	0	5.75755e-06
Pataus_Syndrome	0	0	0	0	6.33619e-06
Refsums_Disease	0	0	0	1.64619e-07	5.08628e-05
Glucocorticoid_Remediable_Aldosteronism	0	0	0	0	2.97864e-05
Benign_Female_Genital_Neoplasm	0	0	0	1.12709e-05	0.000222749
Polyclonal_Hypergammaglobulinemia	0	0	0	0	0
Eating_Disorder	0	0	0	0	0.000124122
Familial_Mediterranean_Fever	0	0	0	1.37178e-06	9.39596e-05
Galactosemia	0	0	0	0	9.1551e-06
Severe_Combined_Immunodeficiency	0	0	0	0	0.000123322
Non-Specific_Congenital_Integumentary_Anomaly	0	0	0	6.40434e-06	3.49985e-05
Addisons_Disease	0	0	0	9.97348e-06	0.0166063
Medullary_Cystic_Kidney_Disease	0	0	0	0	5.55886e-06
Spinal_Stenosis	0	0	0	0.000403151	0.0039466
Cervical_Cancer	0	0	0	0	0.000165759
Impulse_Control_Disorder	0	0	0	0	0.0138377
Encephalitis	0	0	0	6.08022e-06	0.0164596
Type_II_Diabetes_Mellitus	0	0	0	1.02462e-06	0.00137173
Tuberculosis	0	0	0	1.34902e-05	0.000708755
Erythromelalgia	0	0	0	3.48372e-06	0.000250149
Unspecified_Polyglandular_Disorder	0	0	0	1.71929e-06	0.000140592
Unspecified_Encephalopathy	0	0	0	9.79304e-05	0.0332222
Motor_Neuron_Disease	0	0	0	1.3354e-05	0.0562217
Klinefelters_Syndrome	0	0	0	0	0.000140712
Sebaceous_Gland_Disorder	0	0	0	2.5563e-05	7.73512e-05
Non-Specific_Peritoneal_Disorder	0	0	0	0	8.01014e-05
Septicemia	0	0	0	0	0.00725533
Peroxisomal_Disorders	0	0	0	0	4.1441e-05
Diamond.Blackfan_Anemia	0	0	0	0	1.49915e-05
Deviated_Nasal_Septum	0	0	0	0.000114442	0.00232864
Lymphoid_Leukemia	0	0	0	0	1.96971e-05
Histidinemia	0	0	0	0	5.97065e-06
Unspecified_Immune_Deficiency	0	0	0	6.54178e-06	0.000663057
Sarcoidosis	0	0	0	4.54364e-06	0.000372444
Disorders_of_Straight_Chain_Amino_Acid_Metabolism	0	0	0	2.92864e-06	8.05794e-05
Hirschsprungs_Disease	0	0	0	0	4.42938e-05
Primary_Carnitine_Deficiency	0	0	0	2.41762e-07	0.000105075
Hereditary_Corneal_Dystrophy	0	0	0	4.23866e-05	0.000121768
Unspecified_Behavioral_Development_Disorder	0	0	0	3.04347e-06	0.000923378
Escherichia_Coli_Infection	0	0	0	1.14893e-05	0.00124879
Secondary_Hereditary_Retinal_Dystrophy	0	0	0	1.72095e-07	2.68372e-05
Malnutrition	0	0	0	1.00306e-05	0.00326451
Paritial_Androgen_Insensitivity_Syndrome	0	0	0	0	4.69798e-05
G6PD	0	0	0	0	0.000224259
Bipolar_Disorder	0	0	0	0	0.000859342
PTSD	0	0	0	0	0.000162714
Pubertal_Dysfunction	0	0	0	0	1.44765e-05
Congenital_Ectodermal_Dysplasia	0	0	0	0	1.58333e-05
Chronic_Tonsillitis_Adenoiditis	0	0	0	1.76711e-05	0.000658842
Thyrotoxicosis	0	0	0	1.99654e-05	0.000191093
CNS_Cancer	0	0	0	1.2187e-05	0.0117883
Globe_Disorders	0	0	0	0	5.54161e-05
OCD	0	0	0	0	2.58312e-05
Aniridia	0	0	0	0	2.62842e-07
Nephrotic_Syndrome	0	0	0	0	0.000179578
Bartters_Syndrome	0	0	0	0	5.54955e-06
Digeorges_Syndrome	0	0	0	0	2.45856e-05
Non-Specific_Chromosomal_Anomaly	0	0	0	0	1.32882e-05
Hereditary_Color_Blindness	0	0	0	0	1.46034e-05
Megaloblastic_Anemia	0	0	0	4.47559e-06	0.000242754
Connective_Tissue_Cancer	0	0	0	9.93933e-06	6.67216e-05
Genetic_Anomolies_of_Leukocytes	0	0	0	0	2.40285e-05
IgM_Immunodeficiency	0	0	0	0	3.83897e-05
Appendiceal_Disease	0	0	0	4.14712e-05	0.000334329
Anophthalmia_Mircopthalmia	0	0	0	0	4.1701e-05
Dopa_Responsive_Dystonia	0	0	0	4.00833e-05	0.00570358
Glaucoma	0	0	0	0.000171339	0.000645285
Hereditary_Night_Blindness	0	0	0	0	1.29574e-06
Phosphorus_Metabolism_Disorder	0	0	0	5.07049e-06	0.00015195
Papilledema	0	0	0	4.84018e-06	0.00295175
Hereditary_Face_Skull_Anomalies	0	0	0	0	0
Primary_Hereditary_Retinal_Dystrophy	0	0	0	6.75056e-06	7.08702e-05
Speech_Language_Disorder	0	0	0	2.2719e-06	0.00145537
Amino_Acid_Transport_Disorder	0	0	0	0	0
Hernia	0	0	0	0.000425605	0.00209606
Chronic_Glomerulonephritis	0	0	0	0	3.93031e-05
Esophagitis	0	0	0	0.000200419	0.00141234
Schwartz.Jampel_Syndrome	0	0	0	0	0.000801194
Smith.Magenis_Syndrome	0	0	0	0	8.33829e-06
Benign_Intrathoracic_Neoplasm	0	0	0	0	0.00214112
Unspecified_Childhood_Psychoses	0	0	0	0	0.00290472
Downs_Syndrome	0	0	0	0	0
Pancytopenia	0	0	0	0	0.000317715
Iron_Metabolism_Disorder	0	0	0	1.00675e-05	0.0146462
Lipoprotein_Deficiency	0	0	0	1.02186e-05	0.00113787
Hereditary_Spherocytosis	0	0	0	0	0
Congenital_Hypothyroidism	0	0	0	0	7.93314e-05
Hyperchylomicronemia	0	0	0	0	0.00108608
Eye_Cancer	0	0	0	0	3.8912e-05
Pagets_Disease	0	0	0	0	0
Male_Breast_Cancer	0	0	0	0	7.81318e-07
Nezelofs_Syndrome	0	0	0	0	5.23049e-07
Meningitis	0	0	0	2.51096e-05	0.0160495
MENIIB	0	0	0	0	3.60657e-06
Asthma	0	0	0	0	0
Non-Specific_Nephropathy	0	0	0	2.65444e-07	0.0009796
Osteopoikilosis	0	0	0	0	1.32882e-05
Hepatobiliary_Cancer	0	0	0	0	2.76274e-05
Acute_Glomerulonephritis	0	0	0	3.90659e-07	3.14487e-05
Kidney_Cancer	0	0	0	0	1.12405e-06
Hereditary_Lymphadema	0	0	0	0	0
Benign_Prostatic_Hyperplasia	0	0	0	0	2.92346e-06
General_Thrombocytopenia	0	0	0	3.08157e-05	0.00044384
Breast_Cancer	0	0	0	0	4.13529e-05
Growth_Hormone_Deficiency	0	0	0	0	0.00191229
Glycogenosis	0	0	0	0	0
Alveolar_Disease	0	0	0	0	7.57098e-05
Hereditary_Dental_Anomaly	0	0	0	2.55758e-06	0.000198361
Celiac_Disease	0	0	0	0	0
Conduct_Disorder	0	0	0	5.95401e-07	0.00107681
Multiple_Sclerosis_Other_Demyelinating_Disease	0	0	0	0.000195341	0.376529
Helicobacter_Pylori_Infection	0	0	0	0	0.000286713
ADHD	0	0	0	3.7451e-05	0.000622532

## Sheet: 6_Lung
Disease_name	Minimum	1st_quartile	Median	3rd_quartile	Maximum
Emphysema_COPD	0.301245	0.537963	0.556523	0.575967	0.814411
Non-Specific_Pulmonary_Disorder	0.018824	0.104379	0.112316	0.115777	0.177663
Pneumonia	0	0.0696753	0.0749267	0.0772648	0.122116
Acute_Bronchitis	0	0.0338355	0.035663	0.0373426	0.0460766
Substance_Abuse	0.00151644	0.0135968	0.018146	0.0261511	0.147119
Non-Specific_Cardiovascular_Disease	0	0.0159799	0.0179272	0.0192527	0.0727708
General_Hypertension	0	0	0.0134072	0.0162283	0.0311137
Pleuritis	0.000445961	0.00986239	0.0112168	0.0118025	0.0244223
Electrolyte_Acid_Base_Balance_Disorder	0	0.00843441	0.0089856	0.00945125	0.0194335
Cataract	0	0.00675448	0.00755957	0.00911039	0.0177554
Pulmonary_Heart_Disease	0.00111711	0.00545237	0.00739444	0.0133047	0.0264679
Alveolar_Disease	0.000107737	0.00562701	0.0060014	0.00637713	0.00920424
Atherosclerosis	0	0.00412657	0.00464807	0.00529603	0.159805
Cardiac_Dysrhythmia	0	0.00404445	0.00451507	0.0047838	0.151974
Non-Specific_Pain	0	0.00314418	0.00436382	0.00516439	0.00912678
Fungal_Infection	3.42555e-05	0.00390379	0.00432929	0.00468445	0.00828625
Osteoporosis	0	0.0032264	0.00374361	0.00408051	0.00890911
Septicemia	0	0.00307907	0.00367892	0.00390369	0.00918575
Unspecified_White_Blood_Cell_Disease	0	0.00305898	0.00328015	0.00342235	0.00540614
Anxiety_Phobic_Disorder	0	0.00250329	0.00284424	0.0032448	0.00747155
Non-Rheumatic_Heart_Disease	0	0.00231136	0.00257533	0.00282783	0.0238555
Non-Specific_Acquired_Musculoskeletal_Abnormality	0	0.00224579	0.00252412	0.00279563	0.00417697
Non-Specific_Gastrointestinal_Disorder	0	0.00209468	0.0024509	0.00267375	0.00510891
Non-Specific_Anemia	0	0.00166065	0.0023991	0.00271541	0.0081505
Esophageal_Disease	0	0.00183419	0.00229554	0.00265732	0.00592393
Functional_Digestive_Disorder	0	0.00192946	0.00223958	0.00244225	0.00385979
Cerebrovascular_Disease	0	0.0019058	0.00223913	0.00260396	0.0140178
Peripheral_Vascular_Disease	0	0.00179061	0.0020204	0.00226402	0.00895409
Upper_Respiratory_Inflammation	0	0.00176925	0.00198475	0.00224634	0.00289453
UTI	0	0.0015435	0.00193342	0.00220735	0.00472351
Cellulitis	0	0.00172134	0.00192389	0.00222935	0.00467344
Acute_Renal_Failure	0	0.0013482	0.00179103	0.00195736	0.00892623
Non-Specific_Joint_Disorder	0	0	0.00174088	0.00241781	0.00339156
Acute_Upper_Respiratory_Infection	0	0.001515	0.00173765	0.00206518	0.003379
Hypotension	0	0.00159164	0.00172285	0.0018487	0.0046738
Benign_Colon_Neoplasm	0	0.00145602	0.00162659	0.00181459	0.00286223
Hernia	0	0.00120348	0.00139697	0.00149974	0.00263333
Depression	0	0.00116011	0.00137119	0.00166752	0.00355743
Non-Specified_Cardiac_Ischemia	0	0.00122627	0.00136924	0.00149381	0.0370135
Non-Specific_Osteopathy	0	0.00112769	0.00130484	0.00145291	0.0028876
General_Bacterial_Infection	0	0.00110362	0.00123092	0.00131226	0.00388589
Osteoarthritis	0	0	0.00120499	0.00155435	0.00264435
Malnutrition	0	0.000979659	0.00120276	0.00130483	0.00345872
Aneurysm	0	0.000813166	0.0011524	0.00148003	0.00560403
Diverticulosis_Diverticulitis	0	0.000953921	0.0011015	0.00122059	0.00339197
Herpes_Zoster	0	0.00102141	0.00106937	0.00113094	0.00284333
Unspecified_Cancer	0	0.00094112	0.00106699	0.00117342	0.00391978
Mycobacterial_Disease	0	0.00081363	0.00105488	0.00114306	0.00178009
Influenza	0	0.00093003	0.00105446	0.00115447	0.00174106
Gastrointestinal_Infection	0	0.000849378	0.000923982	0.00101771	0.00231274
General_Spondylosis_Spine_Disorder	0	1.19123e-05	0.000865332	0.00112563	0.00162637
Non-Specific_Urinary_Disorder	0	0.000134639	0.000851731	0.00107763	0.0032766
Sleep_Apnea	0	0.000694421	0.000830752	0.000952317	0.00395041
Unspecified_Encephalopathy	0	0.000678875	0.000830614	0.000971668	0.00244462
Biliary_Tract_Disease	0	0.000588988	0.000804937	0.000997659	0.0021046
Type_II_Diabetes_Mellitus	0	3.93061e-07	0.000736932	0.000926209	0.001915
Benign_Intrathoracic_Neoplasm	0	0.000621459	0.00068234	0.000754321	0.00122178
Myocardial_Infarction	0	0.000593642	0.000655893	0.000742627	0.0219341
Chronic_Sinusitis	0	0.000531767	0.000651497	0.000772593	0.00165885
Extrapyramidal_Abnormal_Movement_Disorders	0	0.000550087	0.000640318	0.000751341	0.00116541
Non-Specific_Arthritis	0	0.000510396	0.000621966	0.000741108	0.00114144
Gastritis_Duodenitis	0	0.000459363	0.000618417	0.000744767	0.001885
Pulmonary_Embolism_Infarction	0	0.000479109	0.000553736	0.000693461	0.00137796
Tuberculosis	0	0.00039311	0.000538021	0.000636111	0.0010365
Behcets_Syndrome	0	0.000414787	0.000533906	0.000613038	0.00116745
Staphylococcus_Aureus_Infection	0	0.00047968	0.000532084	0.000593144	0.00140866
Carditis	0	0.000434273	0.000523338	0.000627241	0.00374574
Non-Specific_Skin_Disorder	0	0	0.000522648	0.000724269	0.00328347
Rheumatic_Heart_Disease	0	0.000460136	0.000517996	0.00057978	0.0051648
Larynx_Vocal_Chord_Disorders	0	0.000266964	0.000464342	0.000651318	0.00140972
Unspecified_Neuropsychiatric_Disorder	0	0.000367045	0.000451963	0.000508515	0.000818399
Cardiac_Conduction_Disorder	0	0.000400886	0.000429808	0.000497975	0.00605085
Respiratory_Congenital_Anomaly	0	0.000298655	0.000428181	0.00048823	0.000650204
Schizophrenia_Related_Psychosis	0	0.000295767	0.000423616	0.000499443	0.000751757
Lung_Cancer	0	0.000356179	0.000420129	0.000552144	0.0632011
Deep_Vein_Thrombosis	0	0.000342349	0.000406598	0.000488025	0.00100352
Benign_Prostatic_Hyperplasia	0	0.000287118	0.000390948	0.000467273	0.00147807
Myeloproliferative_Disease	0	0.000337849	0.000387678	0.000440851	0.00065899
Acute_Sinusitis	0	0	0.000384893	0.00062747	0.00188959
Acquired_Other_Myopathies	0	0.000272313	0.000360299	0.000429092	0.00113469
Alpha_1_Antitrypsin_Deficiency	0	2.97857e-05	0.000347932	0.00411659	0.0104365
Vascular_Insufficiency	0	0.000282145	0.000338851	0.000399938	0.00128283
Pancreatic_Disease	0	0.000290775	0.000338602	0.000407806	0.000872099
Secondary_Diabetes_Mellitus	0	0.000291748	0.000326543	0.000365651	0.000518684
External_Ear_Disorders	0	0.000269719	0.0003133	0.000364354	0.000701366
General_Cerebral_Degeneration	0	0.000284655	0.000310708	0.00034778	0.000542661
Unspecified_Neuropathy	0	0.000230448	0.000303022	0.000384252	0.000624466
Non-Specific_Liver_Disease	0	0.000247778	0.000300443	0.000366613	0.000974141
Non-Specific_Nephropathy	0	0.000244266	0.000290338	0.000340226	0.0014265
Other_Corticoadrenal_Disorder	0	0.000244894	0.000285466	0.000316415	0.000445764
Gastrointestinal_Ulcer	0	0.00022108	0.000275361	0.000353806	0.000744533
Phlebitis_Thrombophlebitis	0	0.000228937	0.000259383	0.000299945	0.000651264
General_Thrombocytopenia	0	0.000203728	0.000253491	0.000296927	0.000946043
Breast_Disorder	0	0	0.000248428	0.000379621	0.00851392
General_Viral_Infection	0	0.000190373	0.000241205	0.000290281	0.000546892
Pernicious_or_B12_Deficiency_Anemia	0	0.000187935	0.000239234	0.00028517	0.000490744
Oral_Soft_Tissue_Disease	0	0.000178702	0.000210835	0.000231792	0.000422627
Non-Specific_Metabolic_Disorder	0	0.000166884	0.000208996	0.000252322	0.00189352
Esophagitis	0	0.000135191	0.000197578	0.000237786	0.000760125
Macular_Degeneration	0	0.00013884	0.000197307	0.000321369	0.000801847
Addisons_Disease	0	0.000136331	0.000190555	0.00023709	0.000653027
Chronic_Upper_Respiratory_Infection	0	0.000144482	0.000188638	0.00023362	0.000469556
Acquired_Hypothyroidism	0	0	0.00018584	0.000370386	0.00101419
Atopic_Contact_Dermatitis	0	0	0.000183347	0.000317974	0.000690227
Abnormal_Spine_Curvature	0	0.000137407	0.000179889	0.000217222	0.000297101
Chronic_Kidney_Disease	0	4.0369e-05	0.000171627	0.000218947	0.120499
Brain_Damage	0	0.000131195	0.00016613	0.000197514	0.000454862
Cardiomyopathy	0	0.000124733	0.000159597	0.000195272	0.0185587
Ear_Infection	0	0	0.000150628	0.0002547	0.000777678
Other_Infectious_Diseases	0	0.00011944	0.000145357	0.000160586	0.000338149
Osteomyelitis	0	0.000116897	0.000144978	0.000177909	0.000418544
Bladder_Disorder	0	8.46892e-05	0.000138187	0.0001746	0.00031779
Pituitary_Disorder	0	0.000101371	0.000137826	0.000156494	0.000262691
Streptococcal_Infection	0	0.000103139	0.000131125	0.000151206	0.000447457
Eye_Infection	0	2.29227e-05	0.000120632	0.000183492	0.000283978
Non-Specific_Dental_Disorder	0	8.80363e-05	0.000119377	0.00015644	0.000609735
Unspecified_Plasma_Protein_Metabolism_Disorder	0	0.000102948	0.000118068	0.00013167	0.000343086
Cardiac_Congenital_Anomaly	0	7.55151e-05	0.000110666	0.000140136	0.0014868
Epilepsy_Related_Disorders	0	8.60549e-05	0.000110219	0.000142978	0.000337996
Thyrotoxicosis	0	8.57415e-05	0.000104996	0.000119234	0.000151742
Escherichia_Coli_Infection	0	8.33866e-05	9.91692e-05	0.000115861	0.000294779
Arterial_Embolism_Thrombosis	0	7.8674e-05	9.6864e-05	0.000116784	0.00540233
Non-Specific_Sugar_Metabolism_Disorder	0	6.76666e-05	9.4731e-05	0.000115706	0.000304652
General_Dementia	0	7.57032e-05	9.45715e-05	0.000129309	0.000293786
Benign_Endocrine_Neoplasm	0	7.61243e-05	9.40836e-05	0.000109079	0.000145632
Salivary_Gland_Disease	0	7.17293e-05	9.13801e-05	0.00010945	0.000853
Polymorphonuclear_Neutrophils_Disorders	0	7.71069e-05	8.98218e-05	0.000103075	0.000145626
Benign_Oropharyngeal_Neoplasm	0	7.31771e-05	8.97712e-05	0.000116056	0.000193115
Unspecified_Hematological_Disorder	0	6.7592e-05	8.76895e-05	0.000101043	0.000186918
Kidney_Infection	0	5.51953e-05	8.41665e-05	0.000105211	0.000277149
Skin_Infection	0	4.80973e-05	8.35617e-05	0.000110733	0.000287374
Non-Specific_Gingival_Peridontal_Disorder	0	6.2558e-05	8.11761e-05	0.000107334	0.000375954
Vasculitis	0	5.43444e-05	8.00655e-05	0.000103906	0.000288432
Sleep_Disorder	0	5.82827e-05	7.73135e-05	0.000107026	0.000169123
Non-Specific_Genitourinary_Congenital_Anomaly	0	6.38342e-05	7.5912e-05	9.48838e-05	0.000331642
Unspecified_Autoimmune_Disease	0	5.37665e-05	7.48892e-05	8.97921e-05	0.000215442
Gestational_Pregnancy_Related_Disorder	0	5.39608e-05	7.36268e-05	9.52801e-05	0.0001488
Cystic_Fibrosis	0	4.37222e-05	7.21122e-05	0.00114642	0.00206398
Non-Specific_Immune.Related_Skin_Disorder	0	9.13262e-06	6.97879e-05	0.000109868	0.000325456
Sarcoidosis	0	3.62512e-05	6.79889e-05	0.000171506	0.0284339
Phosphorus_Metabolism_Disorder	0	5.34934e-05	6.49117e-05	7.36852e-05	0.000236336
Tongue_Disease	0	4.85367e-05	6.29133e-05	7.90449e-05	0.000111872
Mood_Disorder	0	4.60533e-05	6.27365e-05	8.07295e-05	0.000190546
Non-Specific_Humoral_Deficiency	0	4.89883e-05	6.24349e-05	8.06049e-05	0.000705897
Spleen_Disease	0	5.12782e-05	6.1896e-05	6.7881e-05	0.000151621
Purpura_Other_Hemorrhagic_Conditions	0	4.50561e-05	5.79606e-05	7.269e-05	0.000533639
Inflammatory_Toxic_Neuropathy	0	3.34085e-05	5.57184e-05	7.29999e-05	0.000180534
Non-Specific_Peritoneal_Disorder	0	3.97483e-05	5.3231e-05	6.18442e-05	0.000155852
Psoriasis_Related_Disorders	0	2.28178e-05	5.30442e-05	6.89941e-05	0.00161122
Infestation	0	4.39466e-05	5.29967e-05	6.43307e-05	0.000104907
Non-Specific_Eye_Disorders	0	0	5.26485e-05	0.000114473	0.000265234
Hearing_Loss	0	0	5.04395e-05	0.000150487	0.00102526
Vascular_Congenital_Anomaly	0	3.72571e-05	4.79967e-05	6.31633e-05	0.000209145
Lymphatic_Disorder	0	2.24828e-05	4.66752e-05	8.70049e-05	0.00301075
Neonatal_Disease	0	3.46045e-05	4.59342e-05	5.81634e-05	0.000106487
Goiter	0	0	4.5447e-05	7.82279e-05	0.000210592
Unspecified_Immune_Disorder	0	2.24309e-05	4.49973e-05	6.06679e-05	0.000165372
Alzheimers_Disease	0	3.18834e-05	4.48582e-05	6.3614e-05	0.000204806
Urinary_Calculus	0	0	4.03114e-05	8.8642e-05	0.000248025
Hyperalimentation	0	2.77892e-05	3.89129e-05	6.2749e-05	0.000127996
Unspecified_Congenital_Anomaly	0	2.45167e-05	3.81949e-05	5.24431e-05	0.00012012
Spinal_Stenosis	0	0	3.78374e-05	9.43671e-05	0.000264737
Eyelid_Disorders	0	0	3.76382e-05	6.25341e-05	0.000170092
Carbuncle_Furuncle	0	8.4791e-06	3.62148e-05	5.45889e-05	0.000133347
Non-Specific_Congenital_Musculoskeletal_Anomaly	0	0	3.49959e-05	5.5122e-05	8.64766e-05
Circulating_Enzyme_Deficiency	0	8.55798e-06	3.48688e-05	0.00120561	0.00312767
Oro_Naso_Pharyngeal_Cancer	0	2.18664e-05	3.40429e-05	4.75734e-05	8.93191e-05
General_Paralysis	0	2.22091e-05	3.3486e-05	4.3254e-05	8.35677e-05
Rheumatoid_Arthritis_Related_Conditions	0	0	3.34525e-05	6.52711e-05	0.000221889
Appendiceal_Disease	0	0	3.3011e-05	5.05946e-05	0.000111424
Unspecified_Benign_Neoplasm	0	2.0926e-05	3.29226e-05	4.33197e-05	0.000339059
Nephrotic_Syndrome	0	2.23445e-05	2.9593e-05	3.45755e-05	0.00113673
Peritonitis_Retroperitoneal_Infection	0	5.35548e-07	2.94015e-05	5.2509e-05	0.000425243
Non-Specific_Digestive_Congenital_Anomaly	0	1.08917e-05	2.90635e-05	3.94416e-05	8.17945e-05
Radiation_Sensitivity	0	1.86996e-05	2.88489e-05	3.85038e-05	0.000220722
Unspecified_Immune_Deficiency	0	1.64279e-05	2.7427e-05	3.51105e-05	0.000155467
Spinal_Chord_Degeneration	0	1.74531e-05	2.61792e-05	3.43136e-05	7.41071e-05
Genetic_Anomolies_of_Leukocytes	0	2.2343e-05	2.61243e-05	3.01934e-05	4.32223e-05
Acquired_Coagulation_Defect	0	0	2.2128e-05	4.53463e-05	0.000765771
Meningitis	0	1.1114e-05	2.04111e-05	2.88081e-05	8.14089e-05
Parasitic_Infection	0	1.48144e-05	2.03164e-05	2.73837e-05	4.05542e-05
Colorectal_Cancer	0	0	1.8877e-05	3.04118e-05	0.0284316
Poliomyelitis	0	1.32747e-05	1.79953e-05	2.87257e-05	0.000325849
Hereditary_Polycythemia_Vera	0	1.30128e-05	1.75878e-05	2.28805e-05	6.25163e-05
Disorders_of_Straight_Chain_Amino_Acid_Metabolism	0	1.23642e-05	1.66528e-05	2.16778e-05	4.0317e-05
Orbit_Disorders	0	8.37575e-06	1.5798e-05	2.29133e-05	3.40144e-05
Psychogenic_Somatoform_Disorder	0	0	1.53998e-05	2.90993e-05	6.08035e-05
Secondary_Malignant_Neoplasm	0	0	1.46759e-05	2.31363e-05	0.00140192
Intrathoracic_Organ_Cancer	0	7.20462e-06	1.42896e-05	1.7971e-05	0.000129818
Degenerative_Dementia	0	8.32356e-06	1.38496e-05	1.89005e-05	2.91794e-05
Hepatobiliary_Congenital_Anomaly	0	7.34532e-06	1.19486e-05	1.70846e-05	3.44698e-05
Spirochetal_Infection	0	0	1.11371e-05	1.52389e-05	3.84341e-05
Long_QT_Syndrome	0	3.23672e-06	1.0689e-05	1.4997e-05	0.000126021
Conduct_Disorder	0	6.28181e-06	1.02627e-05	1.64574e-05	3.03417e-05
Paranoia	0	6.48423e-06	1.02265e-05	1.47587e-05	2.73442e-05
Intellectual_Disability	0	0	1.01649e-05	1.8856e-05	4.23824e-05
Pancytopenia	0	0	1.00279e-05	2.11374e-05	0.000109308
Hemiplegia	0	0	9.52464e-06	1.64843e-05	4.58912e-05
Conjunctival_Disorders	0	0	9.03846e-06	3.54389e-05	8.77823e-05
Myoneural_Disorders	0	0	8.4179e-06	1.49902e-05	3.24398e-05
Respiratory_System_Cancer	0	4.4619e-06	8.37714e-06	1.17002e-05	0.000242992
Non-Specific_Hemoglobinopathies	0	0	7.61835e-06	1.48434e-05	3.60504e-05
Osteopetrosis	0	3.75878e-06	7.40471e-06	9.58692e-06	1.71562e-05
Hereditary_Harartoses	0	0	6.92013e-06	9.67002e-06	1.79813e-05
Parkinsons_Disease	0	0	6.57743e-06	1.48468e-05	3.96102e-05
Varicella_Infection	0	0	6.53059e-06	1.01564e-05	2.1509e-05
Encephalitis	0	0	6.40221e-06	1.11263e-05	3.03241e-05
Disorders_of_Urea_Cycle_Metabolism	0	0	4.60776e-06	8.80464e-06	3.93938e-05
Ocular_Musculoskeletal_Disorder	0	0	4.48105e-06	3.60144e-05	0.000126632
Aplastic_Anemia	0	0	4.22264e-06	1.14981e-05	0.000110955
Spinal_Muscular_Atrophy	0	0	2.62436e-06	5.261e-06	1.06758e-05
IgM_Immunodeficiency	0	0	1.9052e-06	4.51758e-06	1.29562e-05
Bone_Cancer	0	0	1.39856e-06	5.69527e-06	1.83935e-05
Muscle_Ligament_Disorder	0	0	1.0449e-06	0.000702874	0.00200739
Learning_Disorder	0	0	8.96501e-07	1.88982e-06	4.2574e-06
Severe_Combined_Immunodeficiency	0	0	6.84508e-07	4.04629e-06	1.98621e-05
Unspecified_Cerebellar_Disease	0	0	5.84268e-07	7.16161e-06	1.66267e-05
CNS_Cancer	0	0	5.64389e-07	1.10269e-05	5.17714e-05
Visual_Pathway_Cortex_Disorder	0	0	0	0	8.08818e-06
IgA_Immunodeficiency	0	0	0	0	3.68212e-05
Hereditary_Breast_Cancer	0	0	0	0	5.78426e-05
Pure_Hyperglyceridemia	0	0	0	0	5.30534e-07
Congenital_Hair_Anomaly	0	0	0	0	5.9966e-07
Disorders_of_Iris_Ciliary_Body	0	0	0	3.8736e-06	2.06126e-05
Congenital_Neutropenia	0	0	0	0	1.06622e-06
Huntingtons_Chorea	0	0	0	0	1.20294e-06
Non-Specific_Autosomal_Abnormality	0	0	0	3.40942e-07	3.12982e-06
Lupus_Erythematosus	0	0	0	0	2.20929e-05
Septic_Arthritis	0	0	0	0	1.62199e-05
Eustachian_Tube_Disorder	0	0	0	0	4.28194e-07
Corns_Callosites	0	0	0	1.64128e-07	4.69211e-05
Chronic_Progressive_External_Ophthalmoplegia	0	0	0	0	1.57356e-06
Hereditary_Hemoglobin_Disease	0	0	0	0	1.64264e-06
Non-Specific_Nasal_Throat_Disorder	0	0	0	0	2.9908e-07
Common_Variable_Immunodeficiency	0	0	0	0	0.00205853
Fasciitis	0	0	0	0	6.06606e-07
Kaposis_Sarcoma	0	0	0	2.66003e-06	9.70263e-06
Branched_Chain_Amino_Acid_Metabolism_Disorder	0	0	0	0	2.08129e-06
Non-Hodgkins_Lymphoma	0	0	0	1.92103e-05	5.32436e-05
Polycystic_Kidney_Disease	0	0	0	0	5.77997e-05
Ulcerative_Colitis	0	0	0	0	4.77481e-05
Corneal_Disorders	0	0	0	0	5.56216e-05
Neurofibromatosis	0	0	0	0	1.86557e-05
Secondary_Arthropathy	0	0	0	0	4.31062e-06
Myeloid_Leukemia	0	0	0	0	0.000568666
Female_Genital_Congenital_Anomaly	0	0	0	0	0
Mixed_Hyperlipidemia	0	0	0	0	6.75568e-05
Sideroblastic_Anemia	0	0	0	0	0
Friedreichs_Ataxia	0	0	0	0	0
Tuberous_Sclerosis	0	0	0	0	1.67106e-05
Lipodystrophy	0	0	0	0	4.1102e-06
Velo_Cardio_Facial_Syndrome	0	0	0	0	2.08987e-06
Non-Specific_Congenital_Eye_Anomaly	0	0	0	6.1622e-06	1.61839e-05
Alopecia	0	0	0	0	2.90057e-05
Diabetes_Insipidus	0	0	0	0	8.46255e-06
Phenyketonuria	0	0	0	0	2.88581e-05
Hereditary_Thrombocytopenic_Purpura	0	0	0	0	6.15804e-07
Uterine_Cancer	0	0	0	0	1.02766e-05
Adrenogenital_Disorder	0	0	0	0	3.65291e-06
Familial_Adenomatous_Polyposis	0	0	0	0	0
Non-Specific_Thryroid_Disorder	0	0	0	1.95568e-05	7.87876e-05
Male_Genital_Congenital_Anomaly	0	0	0	9.38606e-08	6.72256e-06
Thymic_Disorders	0	0	0	5.12842e-06	1.41043e-05
Hereditary_Fructose_Intolerance	0	0	0	0	6.71414e-06
Optic_Disc_Disorder	0	0	0	0	8.90274e-06
HIV	0	0	0	0	0.00947777
Myasthenia_Gravis	0	0	0	0	6.44316e-06
Congenital_Pigmentary_Anomaly	0	0	0	0	0
Lipoma	0	0	0	0	0.000108494
Fragile_X_Syndrome	0	0	0	0	3.71251e-06
Childhood_Disintegrative_Disorder	0	0	0	0	8.63996e-07
Marfan_Syndrome	0	0	0	0	1.46436e-06
Congenital_Breast_Anomaly	0	0	0	0	3.81175e-05
CNS_Infection	0	0	0	4.9115e-06	1.83355e-05
Prion_Disease	0	0	0	0	3.00354e-06
Hereditary_Muscular_Dystrophy	0	0	0	0	0
Endocrine_Cancer	0	0	0	1.81834e-06	1.94956e-05
Tics_Tourettes	0	0	0	0	6.57262e-06
Viral_Hepatitis_B	0	0	0	0	0.0032577
Dermatomyositis_Polymyositis	0	0	0	8.23934e-06	8.18047e-05
Pancreatic_Cancer	0	0	0	0	2.30378e-06
Graves_Disease	0	0	0	0	1.09308e-05
Generalized_Digestive_Cancer	0	0	0	0	6.37994e-06
Hereditary_Blepharophimosis	0	0	0	0	1.69369e-06
Autism	0	0	0	0	2.87701e-06
Hereditary_Sensory_Neuropathy	0	0	0	0	1.64624e-05
Peripheral_Nerve_Disorder	0	0	0	0	0.000378445
Acrocephalosyndactyly	0	0	0	0	0
Prader_Willi_Syndrome	0	0	0	0	1.32464e-05
Prostate_Cancer	0	0	0	0	1.97694e-05
Urethral_Disorder	0	0	0	1.0699e-05	3.13919e-05
Copper_Metabolism_Disorder	0	0	0	0	1.32241e-06
Spinocerebellar_Ataxia	0	0	0	0	2.89721e-06
Pure_Hypercholesterolemia	0	0	0	0	0
Benign_Urinary_Neoplasm	0	0	0	0	1.8834e-05
Klippel_Feil_Syndrome	0	0	0	0	4.70355e-06
Lysosomal_Storage_Disease	0	0	0	0	6.92278e-06
Complex_Regional_Pain_Syndrome	0	0	0	0	5.13775e-07
Hereditary_Stomatocytosis	0	0	0	0	2.88576e-06
Melanoma	0	0	0	0	5.96744e-07
Congenital_Aphakia	0	0	0	0	1.18393e-06
Viral_Hepatitis_C	0	0	0	1.98427e-06	0.0337485
Anterior_Eye_Anomaly	0	0	0	0	0
Carinoid_Neoplasm	0	0	0	0	3.35881e-05
Lichen	0	0	0	0	9.21838e-06
Thyroid_Cancer	0	0	0	0	0
Stomach_Cancer	0	0	0	0	9.27148e-06
Generalized_Lipidoses	0	0	0	0	1.43244e-05
Neural_Tube_Defect	0	0	0	0	1.0007e-05
STI	0	0	0	0	4.1963e-05
Chondrocalcinosis	0	0	0	0	1.40592e-05
Renal_Glycosuria	0	0	0	0	2.98552e-06
Familial_Dysautonomia_Related_Conditions	0	0	0	0	1.2589e-05
Congenital_Anomaly_of_Skull_Neck	0	0	0	0	8.98989e-06
Ruvalcaba.Myhre_Syndrome	0	0	0	0	7.867e-07
Syndrome_with_Pervasive_Congenital_Anomalies	0	0	0	4.36887e-06	3.85331e-05
Myotonic_Muscular_Dystrophy	0	0	0	0	3.04994e-06
Cri.Du.Chat_Syndrome	0	0	0	0	0
Indeterminate_Sex_Pseudohermaphroditism	0	0	0	0	0
Multiple_Myeloma	0	0	0	0	1.80595e-05
Other_Inherited_Amino_Acid_Metabolic_Disorder	0	0	0	2.9241e-06	1.23412e-05
Benign_Eye_Neoplasm	0	0	0	0	2.98372e-06
Edwards_Syndrome	0	0	0	0	1.21791e-06
Hyperaldosteronism	0	0	0	0	0.00208511
Cyclic_Neutropenia	0	0	0	0	5.69859e-06
Non-Specific_Leukemia	0	0	0	2.99685e-06	1.05782e-05
MENIIA	0	0	0	0	2.92871e-07
Bladder_Cancer	0	0	0	9.35495e-06	3.60085e-05
Rectal_Anal_Disorder	0	0	0	0	0.00011937
Ichthyosis_Congenita	0	0	0	0	0.000189555
Epidermolysis_Bullosa	0	0	0	0	0.000189555
MENI	0	0	0	0	4.36245e-07
Purine_Pyrimidine_Metabolic_Disorder	0	0	0	0	5.75594e-06
Sjogrens_Syndrome	0	0	0	0	1.25869e-05
Stuttering	0	0	0	0	0
Specified_Childhood_Cerebral_Degeneration	0	0	0	0	9.47777e-05
Dwarfism_of_Unknown_Etiology	0	0	0	3.75836e-06	1.30494e-05
Developmental_Delay	0	0	0	0	6.62338e-06
Otosclerosis	0	0	0	0	0.00123211
Cushings_Syndrome	0	0	0	0	0
Disorders_of_Fatty_Acid_Oxidation	0	0	0	0	1.2589e-06
Ovarian_Cancer	0	0	0	0	1.03123e-05
Non-Specific_Prostate_Disease	0	0	0	7.62684e-06	4.32701e-05
Choroidal_Disorders	0	0	0	0	3.10255e-06
Acquired_Hemolytic_Anemias	0	0	0	0	1.92687e-05
Polyostotic_Fibrous_Dysplasia_of_Bone	0	0	0	0	3.75443e-07
Hereditary_Spastic_Paraplegia	0	0	0	0	1.43851e-06
Intestinal_Cancer	0	0	0	0	1.02634e-05
Acne	0	0	0	0	2.95421e-07
Female_Genital_Cancer	0	0	0	0	9.95754e-06
Dermatitis_Herpetiformis	0	0	0	0	1.27681e-05
Other_Viral_Hepatitis	0	0	0	2.64668e-06	0.00191231
Photodermatitis	0	0	0	0	2.40459e-06
Carcinoid_Syndrome	0	0	0	0	2.15776e-06
Parathyroid_Disorder	0	0	0	0	0.00114366
Ellis_Van_Creveld_Syndrome	0	0	0	0	5.62042e-07
Porphyrin_Metabolic_Disorder	0	0	0	0	9.32116e-06
Varicose_Veins	0	0	0	0	4.84148e-06
Mucopolysaccharidosis	0	0	0	0	2.62233e-07
Herpes_Simplex	0	0	0	3.9354e-06	4.81519e-05
Viral_Hepatitis_A	0	0	0	0	6.80828e-05
Chronic_Liver_Disease	0	0	0	5.01385e-05	0.00256916
Benign_Thyroid_Neoplasm	0	0	0	0	7.19047e-06
Unspecified_Lipid_Metabolism_Disorder	0	0	0	0	0.000140592
Dissociative_Disorder	0	0	0	0	8.83092e-07
Homocystinuria	0	0	0	0	5.70458e-07
Erythematous_Disorder	0	0	0	0	2.89997e-06
Kawasaki_Disease	0	0	0	1.34007e-06	1.5751e-05
Unspecified_Middle_Ear_Mastoid_Diseases	0	0	0	0	1.29233e-05
Unspecified_Diabetes_Mellitus	0	0	0	0	2.87973e-07
Brain_Cancer	0	0	0	0	1.74755e-05
Vitreous_Body_Disorder	0	0	0	0	0.000111243
Non-Specific_Neurologic_Congenital_Anomaly	0	0	0	0	1.40471e-05
Hyper_IgM_Immunodeficiency	0	0	0	0	3.273e-05
Dejerine_Sottas_Disease	0	0	0	0	0
Personality_Disorder	0	0	0	0	1.09509e-05
Metabolic_Syndrome_X	0	0	0	0	0
Arthropod.Borne_Diseases	0	0	0	0	2.89997e-07
Congenital_Nail_Anomaly	0	0	0	0	6.01468e-07
Menstrual_Disorder	0	0	0	0	5.80094e-07
General_Osteochondropathy	0	0	0	0	2.43995e-06
Disease_of_the_Male_Reproductive_Organs	0	0	0	0	0.000216238
Aromatic_Amino_Acid_Metabolism_Disorder	0	0	0	0	8.06397e-06
Cranial_Nerve_Disorder	0	0	0	0	4.93397e-05
Autonomic_System_Disorder	0	0	0	0	2.93759e-05
Multiple_Epiphyseal_Dysplasia	0	0	0	0	8.33513e-07
Cerebral_Lipidoses	0	0	0	0	7.95801e-07
Balanced_Translocation	0	0	0	0	6.03717e-07
Myotonia_Congenita	0	0	0	0	0
Benign_Breast_Neoplasm	0	0	0	0	0.00076205
Unspecified_Endocrine_Disorder	0	0	0	0	1.25193e-06
Tympanic_Membrane_Disorders	0	0	0	1.204e-05	3.93176e-05
Hereditary_Hemochromatosis	0	0	0	0	3.42555e-06
Esophageal_Cancer	0	0	0	0	1.43558e-05
Vitamin_Toxicity	0	0	0	0	8.91593e-06
Allergic_Rhinitis	0	0	0	0	9.12194e-05
Unspecified_Childhood_Cerebral_Degeneration	0	0	0	0	1.32241e-06
Hodgkins_Disease	0	0	0	0	1.39567e-05
Benign_Uterine_Neoplasm	0	0	0	0	0
Hereditary_Hemorrhagic_Telangiectasia	0	0	0	0	0
Osteogenesis_Imperfecta	0	0	0	0	9.62349e-06
Thyroiditis	0	0	0	0	2.66572e-06
Polycystic_Liver_Disease	0	0	0	0	8.47729e-06
Hereditary_Elliptocytosis	0	0	0	0	3.59626e-06
Arterial_Dissection	0	0	0	0	2.83836e-05
Wiskott.Alrich_Syndrome	0	0	0	0	2.05448e-06
Protozoan_Infection	0	0	0	1.02031e-07	2.49189e-05
Sexual_Dysfunction	0	0	0	0	2.03835e-06
Benign_Male_Genital_Neoplasm	0	0	0	0	2.17519e-05
Viral_Warts_HPV	0	0	0	0	2.5625e-05
Autoimmune_Polyglandular_Disorder	0	0	0	0	2.40684e-06
Leukodystropy	0	0	0	0	0
Localized_Adiposity	0	0	0	0	3.21111e-07
Hair_Related_Disease	0	0	0	0	2.6724e-06
Unspecified_Hepatitis	0	0	0	0	0.0010662
Benign_Skin_Neoplasm	0	0	0	0	6.08971e-06
Adjustment_Disorder	0	0	0	2.03801e-06	0.056262
Benign_Ovarian_Neoplasm	0	0	0	0	2.62605e-06
Unspecified_Amyloidosis	0	0	0	0	9.17901e-06
Reactive_Arthritis	0	0	0	0	2.24817e-06
Cystitis_Urethritis	0	0	0	3.0082e-05	0.000133863
Other_Inherited_Myotonias	0	0	0	0	6.29422e-07
Dyschromia	0	0	0	0	8.83092e-07
Congenital_Spine_Anomaly	0	0	0	6.00003e-06	3.09189e-05
Congenital_Hypogammaglobulinemia	0	0	0	0	4.4689e-05
Hereditary_Progessive_Muscular_Dystrophy	0	0	0	3.4643e-06	1.08309e-05
Chronic_Pruritus	0	0	0	8.36492e-06	8.914e-05
Other_Lymphoid_Histiocytic_Cancers	0	0	0	0	7.11617e-06
Hirsutism	0	0	0	0	3.09376e-07
Disorders_of_Mitochondrial_Metabolism	0	0	0	0	4.58388e-06
Male_Genital_Cancer	0	0	0	0	1.46666e-05
Autoimmune_Lymphoproliferative_Syndrome	0	0	0	0	1.79737e-06
Turners_Syndrome	0	0	0	0	5.26073e-06
Chronic_Venous_Hypertension	0	0	0	6.16447e-06	4.26654e-05
Seborrheic_Dermatitis	0	0	0	2.36103e-05	6.40564e-05
Acquired_Retinal_Defects	0	0	0	0	0.000158243
Gout_Related_Crystal_Arthropathies	0	0	0	0	0.000680495
Benign_Digestive_Neoplasm	0	0	0	0	2.89102e-05
Type_I_Diabetes_Mellitus	0	0	0	0	3.78797e-05
Cerebral_Cysts	0	0	0	0	0
Connective_Tissue_Infection	0	0	0	1.2097e-05	8.46255e-05
Inflammatory_Spondylopathies	0	0	0	0	2.44665e-05
Optic_Chiasm_Disorder	0	0	0	0	0
Optic_Neuritis_Neuropathy	0	0	0	0	9.47777e-05
Disease_of_the_Female_Reproductive_Organs	0	0	0	0	0.000414761
Hypotony_of_the_Eye	0	0	0	0	2.69606e-06
Refraction_Accomodation_Disorders	0	0	0	0	0.000189555
Pataus_Syndrome	0	0	0	0	1.23782e-06
Cataplexy_Narcolepsy	0	0	0	0	1.42072e-05
Refsums_Disease	0	0	0	0	2.89986e-07
Jaw_Disease	0	0	0	0	4.60357e-05
Migraine	0	0	0	0	6.18752e-07
Glucocorticoid_Remediable_Aldosteronism	0	0	0	0	1.42968e-06
Benign_Female_Genital_Neoplasm	0	0	0	0	0
Unspecified_Hyperlipidemia	0	0	0	4.31318e-05	0.00969657
Polyclonal_Hypergammaglobulinemia	0	0	0	0	0
Eating_Disorder	0	0	0	0	1.43672e-06
Familial_Mediterranean_Fever	0	0	0	0	8.27141e-06
Galactosemia	0	0	0	0	3.37608e-06
Disorder_of_the_Vestibular_System	0	0	0	0	0.000255718
Non-Specific_Congenital_Integumentary_Anomaly	0	0	0	0	3.93061e-06
Medullary_Cystic_Kidney_Disease	0	0	0	0	1.28458e-06
Cervical_Cancer	0	0	0	0	2.93152e-06
Impulse_Control_Disorder	0	0	0	0	3.33634e-06
Food_Allergy	0	0	0	0	5.93772e-07
General_Ear_Disorder	0	0	0	5.3844e-06	0.000106126
Erythromelalgia	0	0	0	0	6.38252e-06
Unspecified_Polyglandular_Disorder	0	0	0	2.09594e-06	2.22142e-05
Non-Specific_Soft_Tissue_Disorder	0	0	0	5.90561e-06	4.50479e-05
Haemophilia_Related_Diseases	0	0	0	0	1.72406e-05
Acquired_Limb_Deformities	0	0	0	0	1.90407e-05
Unspecified_Recurrent_Headaches	0	0	0	0	3.19887e-06
Motor_Neuron_Disease	0	0	0	6.46084e-07	1.30494e-05
Klinefelters_Syndrome	0	0	0	0	2.78152e-07
Sebaceous_Gland_Disorder	0	0	0	0	1.15189e-06
IBS	0	0	0	0	6.94956e-06
Peroxisomal_Disorders	0	0	0	0	2.93616e-07
Bone_Infection	0	0	0	9.58086e-07	1.72777e-05
Diamond.Blackfan_Anemia	0	0	0	0	2.39915e-06
Deviated_Nasal_Septum	0	0	0	2.33029e-07	7.36151e-05
Lymphoid_Leukemia	0	0	0	0	5.66338e-07
Histidinemia	0	0	0	0	1.71137e-06
Oro.Facial_Congenital_Anomaly	0	0	0	0	1.58102e-05
Hirschsprungs_Disease	0	0	0	9.45718e-07	1.46148e-05
Primary_Carnitine_Deficiency	0	0	0	0	9.0991e-07
Hereditary_Corneal_Dystrophy	0	0	0	1.47918e-05	6.18164e-05
Unspecified_Behavioral_Development_Disorder	0	0	0	0	1.13565e-05
Secondary_Hereditary_Retinal_Dystrophy	0	0	0	0	6.17123e-06
Eye_Inflammation	0	0	0	0	0.000108985
Paritial_Androgen_Insensitivity_Syndrome	0	0	0	0	3.04479e-07
G6PD	0	0	0	0	3.65374e-06
Bipolar_Disorder	0	0	0	0	0.000101482
PTSD	0	0	0	0	1.35902e-05
Pubertal_Dysfunction	0	0	0	0	2.97328e-07
Congenital_Ectodermal_Dysplasia	0	0	0	0	1.76618e-06
Chronic_Tonsillitis_Adenoiditis	0	0	0	0	1.9416e-06
Ehlers_Danlos_Syndrome	0	0	0	0	3.71251e-06
Menopausal_Disorder	0	0	0	0	8.02802e-05
Vitamin_Deficiency	0	0	0	0	4.66731e-05
Overweight	0	0	0	0	2.97328e-07
Globe_Disorders	0	0	0	1.47406e-06	1.52626e-05
OCD	0	0	0	0	0
Aniridia	0	0	0	0	0
Bartters_Syndrome	0	0	0	0	1.79955e-06
Digeorges_Syndrome	0	0	0	0	2.93744e-06
Non-Specific_Chromosomal_Anomaly	0	0	0	0	6.13078e-06
Hereditary_Color_Blindness	0	0	0	0	0
Megaloblastic_Anemia	0	0	0	1.09254e-05	3.08159e-05
Connective_Tissue_Cancer	0	0	0	0	3.64504e-05
Nerve_Root_Plexus_Disorders	0	0	0	0	3.47983e-05
Anophthalmia_Mircopthalmia	0	0	0	0	3.93828e-06
Benign_Bone_Connective_Tissue_Neoplasm	0	0	0	0	5.37847e-05
Dopa_Responsive_Dystonia	0	0	0	0	8.99777e-07
Glaucoma	0	0	0	4.8874e-05	0.000327818
Hereditary_Night_Blindness	0	0	0	0	6.18909e-07
Non-Specific_Vascular_Disease	0	0	0	0	0.000215375
Chondrodystrophy	0	0	0	0	4.454e-06
Papilledema	0	0	0	0	9.27989e-06
Charcot_Marie_Tooth_Disease	0	0	0	0	3.86013e-06
Hereditary_Face_Skull_Anomalies	0	0	0	0	0
Lactose_Intolerance	0	0	0	3.73532e-06	0.000284333
Lacrimal_System_Disorder	0	0	0	5.43772e-06	4.14596e-05
Primary_Hereditary_Retinal_Dystrophy	0	0	0	0	9.54962e-06
Speech_Language_Disorder	0	0	0	0	2.40459e-06
Amino_Acid_Transport_Disorder	0	0	0	0	0
Chronic_Glomerulonephritis	0	0	0	0	0.000933529
Schwartz.Jampel_Syndrome	0	0	0	0	0
Acquired_Visual_Disturbances	0	0	0	9.10765e-05	0.000466273
Hemangioma_Lymphangioma	0	0	0	0	8.4615e-07
Smith.Magenis_Syndrome	0	0	0	0	0
Benign_CNS_Neoplasm	0	0	0	0	1.5916e-05
Unspecified_Childhood_Psychoses	0	0	0	0	1.24282e-06
Downs_Syndrome	0	0	0	0	0
Iron_Metabolism_Disorder	0	0	0	0	1.76618e-06
Obesity	0	0	0	0	9.04316e-05
Lipoprotein_Deficiency	0	0	0	0	0
Hereditary_Spherocytosis	0	0	0	0	0
Congenital_Hypothyroidism	0	0	0	0	1.26424e-05
Hyperchylomicronemia	0	0	0	0	6.42221e-07
Eye_Cancer	0	0	0	0	3.08265e-06
Pagets_Disease	0	0	0	0	0
Male_Breast_Cancer	0	0	0	0	7.867e-06
Nezelofs_Syndrome	0	0	0	0	0
MENIIB	0	0	0	0	0
Asthma	0	0	0	0	0
Sweat_Gland_Disorder	0	0	0	0	1.5415e-05
Osteopoikilosis	0	0	0	0	3.53237e-06
Keratosis	0	0	0	0	0.000363681
Hepatobiliary_Cancer	0	0	0	0	4.45321e-05
Acute_Glomerulonephritis	0	0	0	4.42087e-06	8.24609e-05
Kidney_Cancer	0	0	0	0	1.50998e-05
Other_Inherited_Osteodystrophy	0	0	0	3.51879e-06	9.01062e-06
Hereditary_Lymphadema	0	0	0	0	0
Non-Melanoma_Skin_Cancer	0	0	0	9.19367e-05	0.000606094
Inner_Ear_Disorder	0	0	0	4.38217e-07	8.22328e-05
Breast_Cancer	0	0	0	0	0.142729
Nail_Disease	0	0	0	6.26035e-06	0.000268686
Rosacea	0	0	0	0	5.93772e-07
Growth_Hormone_Deficiency	0	0	0	0	3.11197e-06
Glycogenosis	0	0	0	0	0
Hereditary_Dental_Anomaly	0	0	0	0	5.2629e-06
Celiac_Disease	0	0	0	0	0
Multiple_Sclerosis_Other_Demyelinating_Disease	0	0	0	0	9.96113e-06
Helicobacter_Pylori_Infection	0	0	0	0	4.03206e-05
Synovium_Tendon_Bursa_Disorder	0	0	0	0	1.02695e-05
Androgen_Insensitivity_Syndrome	0	0	0	0	2.81434e-07
ADHD	0	0	0	0	5.9966e-07

## Sheet: 7_Heart
Disease_name	Minimum	1st_quartile	Median	3rd_quartile	Maximum
Atherosclerosis	0.0101355	0.195669	0.213004	0.229786	0.362124
Cardiac_Dysrhythmia	0.0116577	0.183343	0.207626	0.223928	0.385776
Non-Specific_Cardiovascular_Disease	0.0252553	0.0995142	0.107907	0.116998	0.204293
General_Hypertension	0	0.0503977	0.0644573	0.0728835	0.146614
Non-Specified_Cardiac_Ischemia	0.00504202	0.0524935	0.0564039	0.0610849	0.0932329
Non-Rheumatic_Heart_Disease	0.0157264	0.0490579	0.0520971	0.0552728	0.101661
Cardiomyopathy	0.00201597	0.0314402	0.0334389	0.0365142	0.0632446
Myocardial_Infarction	0.00153024	0.0262732	0.0278836	0.0301856	0.045997
Unspecified_Hyperlipidemia	0	0.00680745	0.0202796	0.0249016	0.0672352
Non-Specific_Pulmonary_Disorder	0.00896103	0.0178076	0.0194032	0.0219126	0.0551338
Cerebrovascular_Disease	0	0.0137326	0.016974	0.0230743	0.126657
Cardiac_Conduction_Disorder	0.00210332	0.0101441	0.0114567	0.0122532	0.0216937
Peripheral_Vascular_Disease	0	0.00776681	0.0101779	0.01172	0.0252791
Rheumatic_Heart_Disease	0.00226279	0.00877943	0.00962924	0.0103144	0.0201061
Aneurysm	0.000890388	0.00521471	0.00944826	0.013171	0.0263986
Emphysema_COPD	0	0.00798213	0.00867913	0.0106161	0.333171
Pleuritis	0.00334732	0.00721524	0.00807806	0.008909	0.0178716
Cataract	0	0.0047849	0.00594238	0.0069861	0.0118615
Carditis	0.000788785	0.00458278	0.00574791	0.00635815	0.0140217
Pneumonia	0	0.00489644	0.0055501	0.00639336	0.0323289
Pulmonary_Heart_Disease	0.000607518	0.00412979	0.00544368	0.00859732	0.0364338
Electrolyte_Acid_Base_Balance_Disorder	0	0.00457364	0.00509963	0.00593688	0.0153895
Non-Specific_Anemia	0	0.00459371	0.00509945	0.00598548	0.0729307
Non-Specific_Pain	0	0	0.00507586	0.0067283	0.0156917
Cardiac_Congenital_Anomaly	0.0015577	0.00438306	0.00499754	0.00538706	0.00967638
Non-Specific_Gastrointestinal_Disorder	0	0.00398171	0.00431482	0.00470599	0.0064063
Hypotension	0.00240165	0.00374572	0.00396106	0.00425561	0.00695123
Acute_Bronchitis	0	2.74546e-06	0.00358995	0.00451831	0.0173016
Non-Specific_Urinary_Disorder	0	0.00322884	0.00358215	0.00404083	0.00749602
Acute_Renal_Failure	0	0.00258894	0.00298661	0.00383188	0.0114776
Non-Specific_Joint_Disorder	0	0	0.00262312	0.00334625	0.00869099
Gout_Related_Crystal_Arthropathies	0	0.00125289	0.0022505	0.00270228	0.00452446
Non-Specific_Acquired_Musculoskeletal_Abnormality	0	0.00167887	0.00214356	0.00259406	0.00521284
Type_II_Diabetes_Mellitus	0	0.00141229	0.00207933	0.00248023	0.00431363
Mixed_Hyperlipidemia	0	0	0.00200389	0.00283496	0.0128708
Benign_Prostatic_Hyperplasia	0.000299929	0.00156434	0.00196888	0.00247144	0.00962085
Cellulitis	0	0.00163051	0.00194905	0.00222771	0.0105639
Osteoarthritis	0	0.000567316	0.00187409	0.00237523	0.00441013
Biliary_Tract_Disease	0	0.00147808	0.00170273	0.00201437	0.00327547
Diverticulosis_Diverticulitis	0	0.00107697	0.00154455	0.00194988	0.00437371
Acquired_Coagulation_Defect	0.000225992	0.00122098	0.00153125	0.00219795	0.0175551
Benign_Colon_Neoplasm	0	0.000924247	0.00145992	0.00181794	0.00458604
Hearing_Loss	0	0.0010413	0.00142765	0.0017489	0.00307494
Vascular_Insufficiency	0	0.00110583	0.0013926	0.00156673	0.00354456
Hernia	0	0.00106158	0.00135973	0.00163809	0.0035316
Functional_Digestive_Disorder	0	0.00108562	0.00134408	0.00178419	0.00314848
Arterial_Embolism_Thrombosis	6.52856e-05	0.000939336	0.0013241	0.00171855	0.00487211
Gastritis_Duodenitis	0	0.000830038	0.00129482	0.00159147	0.00426268
UTI	0	0.000685485	0.00115092	0.00155655	0.00437135
General_Spondylosis_Spine_Disorder	0	0	0.000932349	0.00119774	0.00281567
Sleep_Apnea	0	3.49624e-05	0.000930402	0.00110018	0.00495717
Chronic_Kidney_Disease	0	0.00078246	0.000916586	0.00112179	0.106522
Acquired_Hypothyroidism	0	0	0.000883077	0.00115371	0.00391508
Substance_Abuse	0	0	0.000866537	0.0013931	0.00657027
Deep_Vein_Thrombosis	0.000268152	0.000698672	0.000831323	0.00108542	0.0693499
Purpura_Other_Hemorrhagic_Conditions	0	0.000584761	0.000812799	0.00133389	0.00629877
General_Thrombocytopenia	0.000402402	0.00063662	0.000739582	0.000872837	0.00126789
Septicemia	0	0.000520054	0.000726287	0.000956022	0.00883804
Phlebitis_Thrombophlebitis	0	0.000620268	0.000711135	0.000825705	0.0233555
Non-Specific_Nephropathy	0	0.00057362	0.000678999	0.000733015	0.00208288
Gastrointestinal_Ulcer	0	0.000529459	0.000622955	0.00077065	0.00182747
Disease_of_the_Male_Reproductive_Organs	0	0.00023092	0.000606585	0.000879701	0.00433472
Vascular_Congenital_Anomaly	0.000216842	0.000511438	0.000601794	0.000718537	0.00131353
Unspecified_White_Blood_Cell_Disease	0	0.000439797	0.00059827	0.000758462	0.00256266
Non-Specific_Vascular_Disease	0	0.000308149	0.000592412	0.000933129	0.00216821
Non-Specific_Skin_Disorder	0	0	0.00050907	0.000890397	0.00520101
Unspecified_Encephalopathy	0	0.000360238	0.000502799	0.000676457	0.00272034
External_Ear_Disorders	0	0.000329049	0.000492975	0.000585764	0.00103178
Gastrointestinal_Infection	0	0.000326285	0.000450055	0.000529927	0.00142918
Fungal_Infection	0	0.000111183	0.000423858	0.000752464	0.00311665
Non-Specific_Arthritis	0	0	0.000420284	0.000596865	0.00165115
General_Cerebral_Degeneration	0	0.00035791	0.000407939	0.000478582	0.00117006
Acute_Upper_Respiratory_Infection	0	0	0.000391168	0.000802734	0.0025615
Unspecified_Neuropathy	0	0.000192955	0.00037978	0.000523134	0.00147864
Non-Specific_Liver_Disease	0	0.000320705	0.000377074	0.000431829	0.000706332
Pulmonary_Embolism_Infarction	0	0.000301616	0.00037575	0.000533637	0.0395259
Non-Specific_Metabolic_Disorder	0	0.000328593	0.000373252	0.000439276	0.00193663
Unspecified_Lipid_Metabolism_Disorder	0	0.000149952	0.000333853	0.000413246	0.00112903
Herpes_Zoster	0	0.000268677	0.00033152	0.000394401	0.000688887
Macular_Degeneration	0	0.000233223	0.000316826	0.000418619	0.000887995
Vitreous_Body_Disorder	0	0.000131346	0.000316552	0.000418628	0.000756409
Acquired_Retinal_Defects	0	0.000204424	0.000306512	0.0004477	0.00106654
Spinal_Stenosis	0	0.000119787	0.000295171	0.000352851	0.000838719
Unspecified_Cancer	0	0.000118187	0.000258295	0.000324706	0.00293861
Disorder_of_the_Vestibular_System	0	0.000152382	0.000257183	0.000379019	0.00126982
Brain_Damage	0	0.000204568	0.000257026	0.000315962	0.00138443
Nail_Disease	0	0.000108443	0.000252679	0.000386474	0.000896618
Unspecified_Neuropsychiatric_Disorder	0	0.000170401	0.000238131	0.000297004	0.00223731
Thyrotoxicosis	0	0.00015089	0.000213586	0.000277356	0.000683681
Acquired_Visual_Disturbances	0	0	0.000205362	0.000462343	0.00212104
Non-Specific_Prostate_Disease	0	0.000115301	0.000197145	0.000249072	0.000985318
Urinary_Calculus	0	1.37151e-06	0.000193738	0.000267837	0.00116039
Long_QT_Syndrome	2.69672e-05	0.000155307	0.000193628	0.000218868	0.00040441
Pernicious_or_B12_Deficiency_Anemia	0	0.000102685	0.000192308	0.000274516	0.000768237
Schizophrenia_Related_Psychosis	0	0.000123422	0.000189865	0.00025973	0.017826
Esophagitis	0	0	0.000186174	0.000264516	0.0011286
Acquired_Other_Myopathies	0	0.000138091	0.000168311	0.000192653	0.000793415
Non-Specific_Sugar_Metabolism_Disorder	0	0.000123909	0.000163167	0.000199843	0.000418135
Muscle_Ligament_Disorder	0	0	0.000161191	0.00119061	0.00300228
Conjunctival_Disorders	0	0.000111952	0.000152695	0.000189009	0.000266345
Pancreatic_Disease	0	9.43633e-05	0.00014785	0.000192853	0.000352576
Extrapyramidal_Abnormal_Movement_Disorders	0	0	0.000133423	0.000187852	0.000487381
Bladder_Disorder	0	4.94311e-05	0.000129251	0.000193884	0.000837593
Non-Specific_Genitourinary_Congenital_Anomaly	0	9.95827e-05	0.000127539	0.000162892	0.000563592
Autonomic_System_Disorder	0	9.77956e-05	0.000125729	0.000151828	0.000297445
Osteomyelitis	0	7.20814e-05	0.000124658	0.000177065	0.00476556
Influenza	0	0	0.000117704	0.00017944	0.000468083
Non-Specific_Thryroid_Disorder	0	8.8643e-05	0.000116468	0.000141362	0.000267242
Unspecified_Hematological_Disorder	0	9.03257e-05	0.000113143	0.000152922	0.00804681
Other_Infectious_Diseases	0	9.41769e-05	0.000111178	0.000131543	0.000560054
Benign_Intrathoracic_Neoplasm	0	9.05195e-05	0.000109853	0.000128317	0.000439822
Streptococcal_Infection	0	6.7372e-05	0.00010044	0.000124695	0.000868239
Staphylococcus_Aureus_Infection	0	2.04585e-05	9.30119e-05	0.000139838	0.0033754
Ocular_Musculoskeletal_Disorder	0	0	8.79657e-05	0.00013947	0.000615444
Non-Specific_Peritoneal_Disorder	0	6.49853e-05	7.78926e-05	9.51279e-05	0.000205831
Skin_Infection	0	5.00608e-06	7.65746e-05	0.000108373	0.000672686
Non-Melanoma_Skin_Cancer	0	0	7.63883e-05	0.000206812	0.00168819
Non-Specific_Dental_Disorder	0	6.10877e-05	7.63264e-05	9.37369e-05	0.000140198
General_Bacterial_Infection	0	0	7.53397e-05	0.000120005	0.00115026
Inner_Ear_Disorder	0	1.181e-05	7.282e-05	9.37369e-05	0.000317722
General_Viral_Infection	0	0	7.19961e-05	0.000133211	0.00030413
Alveolar_Disease	0	5.35304e-05	6.89337e-05	9.29664e-05	0.000705276
Other_Corticoadrenal_Disorder	0	4.87084e-05	6.72853e-05	8.51786e-05	0.000296174
Vasculitis	0	4.62116e-05	6.68476e-05	8.71838e-05	0.000220499
Goiter	0	0	6.61639e-05	0.000115994	0.000388696
Benign_Digestive_Neoplasm	0	0	6.33549e-05	0.000101672	0.000322943
Non-Specific_Gingival_Peridontal_Disorder	0	4.31407e-05	6.3151e-05	7.5735e-05	0.000114934
Rectal_Anal_Disorder	0	0	6.10845e-05	9.75016e-05	0.000364476
Unspecified_Plasma_Protein_Metabolism_Disorder	0	4.80481e-05	6.08363e-05	7.9741e-05	0.000324715
Epilepsy_Related_Disorders	0	3.51578e-05	6.00598e-05	9.10924e-05	0.00133911
General_Dementia	0	3.54162e-05	6.00472e-05	9.05265e-05	0.00298721
Non-Specific_Soft_Tissue_Disorder	0	2.88994e-05	6.00059e-05	7.60818e-05	0.000176576
Myeloproliferative_Disease	0	2.04751e-05	5.96316e-05	7.85346e-05	0.00106299
Larynx_Vocal_Chord_Disorders	0	0	5.91593e-05	8.81903e-05	0.000327473
Haemophilia_Related_Diseases	0	4.22574e-05	5.90969e-05	7.84175e-05	0.00304233
Arterial_Dissection	0	3.68904e-05	5.85621e-05	8.42863e-05	0.000450011
Appendiceal_Disease	0	1.91099e-05	5.78319e-05	8.53688e-05	0.000170184
Spleen_Disease	0	3.96435e-05	5.24161e-05	6.83291e-05	0.000113075
Malnutrition	0	0	4.98368e-05	7.91623e-05	0.00151166
Alzheimers_Disease	0	3.69348e-05	4.79774e-05	6.84459e-05	0.00211812
Escherichia_Coli_Infection	0	2.771e-05	4.69309e-05	6.23755e-05	0.000229254
Intellectual_Disability	0	3.15175e-05	4.6563e-05	5.96004e-05	0.000280263
Hemiplegia	0	2.45738e-05	4.5905e-05	7.17858e-05	0.00435528
Hereditary_Corneal_Dystrophy	0	2.28857e-05	4.18698e-05	5.3497e-05	9.28294e-05
Kidney_Infection	0	0	4.06882e-05	7.61132e-05	0.000349868
Oro_Naso_Pharyngeal_Cancer	0	2.8824e-05	3.99921e-05	5.26622e-05	9.31966e-05
Other_Viral_Hepatitis	0	0	3.91027e-05	6.39693e-05	0.000453976
Inflammatory_Toxic_Neuropathy	0	1.96629e-05	3.77682e-05	5.67653e-05	0.000129064
Marfan_Syndrome	0	9.08911e-06	3.34625e-05	0.000145893	0.000383108
Hyperchylomicronemia	0	0	3.05544e-05	4.25886e-05	0.000114578
Colorectal_Cancer	0	0	3.00301e-05	4.07203e-05	8.81511e-05
Connective_Tissue_Infection	0	2.12601e-05	2.9916e-05	3.56028e-05	0.000670025
Male_Genital_Cancer	0	1.85142e-05	2.97776e-05	4.00271e-05	0.000208007
Rheumatoid_Arthritis_Related_Conditions	0	0	2.94656e-05	9.45087e-05	0.000204321
Chronic_Venous_Hypertension	0	2.41896e-05	2.93102e-05	3.43741e-05	8.46954e-05
Cranial_Nerve_Disorder	0	0	2.87019e-05	7.22135e-05	0.00030444
Unspecified_Benign_Neoplasm	0	0	2.85444e-05	4.1026e-05	0.000303197
Nerve_Root_Plexus_Disorders	0	0	2.77282e-05	4.54822e-05	0.00011608
Lymphatic_Disorder	0	0	2.71847e-05	6.51817e-05	0.00225059
Generalized_Lipidoses	0	0	2.48351e-05	4.72297e-05	0.000715632
Non-Specific_Congenital_Musculoskeletal_Anomaly	0	0	2.27126e-05	5.67848e-05	0.000107883
Optic_Neuritis_Neuropathy	0	0	2.07515e-05	4.16645e-05	0.000334565
Benign_Endocrine_Neoplasm	0	0	2.0697e-05	4.25833e-05	8.48277e-05
Parasitic_Infection	0	1.34383e-05	2.03523e-05	2.56155e-05	8.17279e-05
Respiratory_Congenital_Anomaly	0	1.11117e-05	1.95682e-05	3.02e-05	9.86955e-05
Phosphorus_Metabolism_Disorder	0	1.19974e-05	1.90444e-05	2.5559e-05	0.00103358
Non-Hodgkins_Lymphoma	0	0	1.80054e-05	2.9052e-05	0.0163175
Degenerative_Dementia	0	1.29507e-05	1.7896e-05	2.54306e-05	0.000332991
Non-Specific_Digestive_Congenital_Anomaly	0	0	1.72061e-05	3.20411e-05	0.000116124
Hodgkins_Disease	0	1.27635e-05	1.63449e-05	2.21454e-05	0.00314418
Pancytopenia	0	0	1.61356e-05	2.64522e-05	0.000199758
Homocystinuria	0	0	1.60813e-05	2.73161e-05	0.00019852
Benign_Male_Genital_Neoplasm	0	0	1.50829e-05	2.22233e-05	7.42571e-05
General_Paralysis	0	0	1.5009e-05	3.12711e-05	0.000214416
Urethral_Disorder	0	0	1.49567e-05	2.25076e-05	3.65422e-05
Tympanic_Membrane_Disorders	0	0	1.47739e-05	2.80997e-05	7.66915e-05
Gestational_Pregnancy_Related_Disorder	0	0	1.45302e-05	3.52879e-05	0.000133284
Benign_Urinary_Neoplasm	0	0	1.31752e-05	1.89736e-05	6.4419e-05
Polymorphonuclear_Neutrophils_Disorders	0	3.6356e-06	1.24751e-05	1.69924e-05	4.88074e-05
Hereditary_Sensory_Neuropathy	0	0	1.21947e-05	1.81976e-05	3.51439e-05
Lipoprotein_Deficiency	0	0	1.19664e-05	3.91183e-05	0.000168055
Parkinsons_Disease	0	0	1.11846e-05	2.10211e-05	0.00798757
Varicose_Veins	0	0	1.11342e-05	1.77445e-05	4.16882e-05
Eyelid_Disorders	0	0	1.07449e-05	7.69039e-05	0.000202281
Lacrimal_System_Disorder	0	0	1.03732e-05	2.83465e-05	6.38549e-05
Neonatal_Disease	0	0	1.00437e-05	1.65577e-05	4.12391e-05
Acquired_Hemolytic_Anemias	0	5.21897e-06	9.81683e-06	1.38153e-05	9.02668e-05
CNS_Cancer	0	0	9.52027e-06	1.62242e-05	9.85688e-05
Aplastic_Anemia	0	0	8.73584e-06	1.38207e-05	8.74875e-05
Graves_Disease	0	0	7.98186e-06	1.72365e-05	5.43249e-05
Unspecified_Cerebellar_Disease	0	3.26181e-06	7.68729e-06	1.12287e-05	5.66729e-05
Thymic_Disorders	0	1.42453e-06	7.38868e-06	9.9147e-06	2.20254e-05
Syndrome_with_Pervasive_Congenital_Anomalies	0	0	7.24084e-06	1.37749e-05	5.01078e-05
Chondrocalcinosis	0	0	6.84389e-06	1.37908e-05	2.92665e-05
Unspecified_Amyloidosis	0	0	6.49734e-06	9.33129e-06	0.000129888
Intrathoracic_Organ_Cancer	0	0	5.63909e-06	1.04962e-05	0.000139211
Genetic_Anomolies_of_Leukocytes	0	0	5.44938e-06	9.67585e-06	2.40417e-05
Globe_Disorders	0	0	5.40304e-06	1.18191e-05	2.19793e-05
Myoneural_Disorders	0	0	4.35584e-06	1.05877e-05	0.000348902
Radiation_Sensitivity	0	0	4.28135e-06	1.39922e-05	0.00020251
Oral_Soft_Tissue_Disease	0	0	4.19474e-06	5.87326e-05	0.000151893
Encephalitis	0	0	4.05143e-06	1.01447e-05	6.19273e-05
Unspecified_Polyglandular_Disorder	0	0	3.90827e-06	9.17658e-06	2.57289e-05
Unspecified_Middle_Ear_Mastoid_Diseases	0	0	3.57803e-06	7.40778e-06	2.02748e-05
Keratosis	0	0	3.06486e-06	0.000484848	0.00215459
Non-Specific_Chromosomal_Anomaly	0	0	2.74546e-06	4.36272e-06	1.13465e-05
Disorders_of_Iris_Ciliary_Body	0	0	2.41115e-06	1.38153e-05	4.45263e-05
Spirochetal_Infection	0	0	2.11905e-06	1.00882e-05	2.36962e-05
Visual_Pathway_Cortex_Disorder	0	0	0	0	3.72614e-05
IgA_Immunodeficiency	0	0	0	0	0.000328879
Hereditary_Breast_Cancer	0	0	0	0	4.48882e-05
Pure_Hyperglyceridemia	0	0	0	0	0.000356848
Peritonitis_Retroperitoneal_Infection	0	0	0	1.99435e-06	0.000271413
Congenital_Hair_Anomaly	0	0	0	0	2.68792e-07
Congenital_Neutropenia	0	0	0	0	3.53089e-07
Huntingtons_Chorea	0	0	0	0	2.53759e-06
Non-Specific_Autosomal_Abnormality	0	0	0	0	2.84236e-06
Lupus_Erythematosus	0	0	0	0	5.28219e-05
Septic_Arthritis	0	0	0	3.7002e-06	0.00137552
Eustachian_Tube_Disorder	0	0	0	0	4.24364e-05
Corns_Callosites	0	0	0	0	7.01436e-05
Chronic_Progressive_External_Ophthalmoplegia	0	0	0	0	1.02633e-06
Hereditary_Hemoglobin_Disease	0	0	0	0	2.362e-05
Non-Specific_Nasal_Throat_Disorder	0	0	0	0	2.2006e-07
Common_Variable_Immunodeficiency	0	0	0	0	0.0136978
Fasciitis	0	0	0	0	1.68844e-06
Kaposis_Sarcoma	0	0	0	0	1.10205e-05
Branched_Chain_Amino_Acid_Metabolism_Disorder	0	0	0	0	2.73001e-06
Polycystic_Kidney_Disease	0	0	0	0	6.61684e-05
Ulcerative_Colitis	0	0	0	2.66059e-06	7.01187e-05
Corneal_Disorders	0	0	0	1.63379e-06	8.91383e-05
Neurofibromatosis	0	0	0	0	1.22447e-05
Secondary_Arthropathy	0	0	0	0	2.84914e-06
Myeloid_Leukemia	0	0	0	0	0.00148042
Female_Genital_Congenital_Anomaly	0	0	0	0	2.38428e-06
Unspecified_Congenital_Anomaly	0	0	0	1.30088e-05	3.96549e-05
Orbit_Disorders	0	0	0	0	2.74705e-05
Sideroblastic_Anemia	0	0	0	0	0
Friedreichs_Ataxia	0	0	0	0	0
Tuberous_Sclerosis	0	0	0	0	3.93971e-06
Tongue_Disease	0	0	0	1.31767e-05	5.56513e-05
Ear_Infection	0	0	0	0	0.000793063
Lipodystrophy	0	0	0	0	3.30866e-07
Velo_Cardio_Facial_Syndrome	0	0	0	0	6.12972e-06
Learning_Disorder	0	0	0	0	1.61192e-05
Non-Specific_Congenital_Eye_Anomaly	0	0	0	6.05941e-07	2.04585e-05
Alopecia	0	0	0	0	5.77291e-07
Secondary_Diabetes_Mellitus	0	0	0	9.43817e-06	0.000134716
Diabetes_Insipidus	0	0	0	0	2.76764e-05
Varicella_Infection	0	0	0	0	1.54693e-05
Phenyketonuria	0	0	0	0	2.88644e-06
Hereditary_Thrombocytopenic_Purpura	0	0	0	0	3.27204e-06
Uterine_Cancer	0	0	0	0	1.24509e-05
Adrenogenital_Disorder	0	0	0	0	4.65008e-06
Chronic_Sinusitis	0	0	0	0.000224328	0.000619702
Familial_Adenomatous_Polyposis	0	0	0	0	0
Male_Genital_Congenital_Anomaly	0	0	0	3.01527e-07	1.56809e-05
Hereditary_Fructose_Intolerance	0	0	0	0	5.18405e-07
Optic_Disc_Disorder	0	0	0	0	1.60009e-06
HIV	0	0	0	0	1.4957e-05
Circulating_Enzyme_Deficiency	0	0	0	0	0.00150014
Atopic_Contact_Dermatitis	0	0	0	0.000207253	0.000839415
Myasthenia_Gravis	0	0	0	0	0.00818594
Congenital_Pigmentary_Anomaly	0	0	0	0	0
Lipoma	0	0	0	0	0.000168678
Fragile_X_Syndrome	0	0	0	0	4.1919e-06
Disorders_of_Urea_Cycle_Metabolism	0	0	0	2.46232e-07	8.92173e-06
Childhood_Disintegrative_Disorder	0	0	0	0	2.62404e-06
Congenital_Breast_Anomaly	0	0	0	0	2.95671e-05
CNS_Infection	0	0	0	0	0.000133473
Prion_Disease	0	0	0	0	1.82868e-06
Infestation	0	0	0	1.03319e-05	3.73568e-05
Hereditary_Muscular_Dystrophy	0	0	0	0	0
Endocrine_Cancer	0	0	0	6.66374e-06	1.91532e-05
Tics_Tourettes	0	0	0	0	7.90438e-06
Salivary_Gland_Disease	0	0	0	2.9268e-05	0.000119938
Viral_Hepatitis_B	0	0	0	0	5.45277e-05
Dermatomyositis_Polymyositis	0	0	0	9.51479e-06	0.00540223
Pancreatic_Cancer	0	0	0	0	9.95433e-06
Generalized_Digestive_Cancer	0	0	0	0	4.21785e-06
Hereditary_Blepharophimosis	0	0	0	0	2.57357e-07
Autism	0	0	0	0	8.12982e-07
Peripheral_Nerve_Disorder	0	0	0	0.00014201	0.0018406
Acrocephalosyndactyly	0	0	0	0	4.55099e-07
Prader_Willi_Syndrome	0	0	0	0	4.1919e-06
Prostate_Cancer	0	0	0	0	0.000200137
Non-Specific_Eye_Disorders	0	0	0	9.74009e-05	0.000252136
Copper_Metabolism_Disorder	0	0	0	0	3.35854e-06
Spinocerebellar_Ataxia	0	0	0	1.39719e-06	7.49285e-06
Pure_Hypercholesterolemia	0	0	0	0	0
Klippel_Feil_Syndrome	0	0	0	0	8.6936e-06
Lysosomal_Storage_Disease	0	0	0	0	4.90489e-06
Complex_Regional_Pain_Syndrome	0	0	0	0	3.57012e-05
Hereditary_Stomatocytosis	0	0	0	0	3.49325e-06
Respiratory_System_Cancer	0	0	0	7.54683e-07	0.00052391
Melanoma	0	0	0	0	2.56789e-05
Congenital_Aphakia	0	0	0	0	2.7946e-06
Viral_Hepatitis_C	0	0	0	0	2.49414e-05
Anterior_Eye_Anomaly	0	0	0	0	4.89055e-06
Behcets_Syndrome	0	0	0	0	0.000253582
Carinoid_Neoplasm	0	0	0	0	6.96055e-05
Lichen	0	0	0	0	4.5281e-06
Thyroid_Cancer	0	0	0	0	0
Stomach_Cancer	0	0	0	4.75739e-06	0.000102306
Mood_Disorder	0	0	0	1.16402e-05	0.00031015
Carbuncle_Furuncle	0	0	0	4.28353e-06	8.37224e-05
Neural_Tube_Defect	0	0	0	0	8.72545e-06
STI	0	0	0	2.11759e-05	0.000130023
Lung_Cancer	0	0	0	0	0.0536836
Esophageal_Disease	0	0	0	0.000686882	0.00979254
Sleep_Disorder	0	0	0	2.63241e-05	9.08432e-05
Renal_Glycosuria	0	0	0	0	1.20492e-05
Familial_Dysautonomia_Related_Conditions	0	0	0	2.74546e-07	3.09502e-05
Congenital_Anomaly_of_Skull_Neck	0	0	0	3.34549e-06	2.61286e-05
Ruvalcaba.Myhre_Syndrome	0	0	0	0	1.08163e-06
Myotonic_Muscular_Dystrophy	0	0	0	0	6.00693e-06
Cri.Du.Chat_Syndrome	0	0	0	0	8.38367e-07
Indeterminate_Sex_Pseudohermaphroditism	0	0	0	0	7.76807e-07
Multiple_Myeloma	0	0	0	0	0.0146486
Other_Inherited_Amino_Acid_Metabolic_Disorder	0	0	0	3.68145e-06	1.03732e-05
Benign_Eye_Neoplasm	0	0	0	0	3.94728e-05
Non-Specific_Immune.Related_Skin_Disorder	0	0	0	1.35338e-05	0.00022482
Edwards_Syndrome	0	0	0	0	2.64139e-06
Hyperaldosteronism	0	0	0	0	8.17408e-06
Spinal_Chord_Degeneration	0	0	0	1.36753e-05	7.81964e-05
Cyclic_Neutropenia	0	0	0	0	1.6124e-05
Anxiety_Phobic_Disorder	0	0	0	0.000252083	0.00122073
Non-Specific_Leukemia	0	0	0	4.47805e-06	0.000400114
MENIIA	0	0	0	0	9.85517e-07
Bladder_Cancer	0	0	0	0	3.83594e-05
Paranoia	0	0	0	0	0.000193139
Ichthyosis_Congenita	0	0	0	0	5.91921e-06
Epidermolysis_Bullosa	0	0	0	0	2.54734e-05
MENI	0	0	0	0	1.77926e-06
Purine_Pyrimidine_Metabolic_Disorder	0	0	0	0	4.61883e-06
Psoriasis_Related_Disorders	0	0	0	0	8.94942e-05
Hereditary_Harartoses	0	0	0	0	8.81994e-06
Sjogrens_Syndrome	0	0	0	0	5.01817e-07
Stuttering	0	0	0	0	0
Specified_Childhood_Cerebral_Degeneration	0	0	0	0	1.13963e-06
Dwarfism_of_Unknown_Etiology	0	0	0	0	0
Developmental_Delay	0	0	0	0	9.43248e-06
Otosclerosis	0	0	0	0	5.87819e-06
Cystic_Fibrosis	0	0	0	0	0.00246358
Cushings_Syndrome	0	0	0	0	0
Disorders_of_Fatty_Acid_Oxidation	0	0	0	0	1.52102e-06
Ovarian_Cancer	0	0	0	0	6.00693e-06
Choroidal_Disorders	0	0	0	0	1.31381e-05
Polyostotic_Fibrous_Dysplasia_of_Bone	0	0	0	0	3.99088e-06
Hereditary_Spastic_Paraplegia	0	0	0	0	7.34532e-07
Intestinal_Cancer	0	0	0	0	1.34367e-05
Acne	0	0	0	0	2.73001e-07
Female_Genital_Cancer	0	0	0	0	4.8559e-06
Dermatitis_Herpetiformis	0	0	0	0	8.14091e-06
Photodermatitis	0	0	0	0	2.54855e-05
Carcinoid_Syndrome	0	0	0	0	1.21459e-05
Parathyroid_Disorder	0	0	0	0	0.0011056
Ellis_Van_Creveld_Syndrome	0	0	0	0	0
Porphyrin_Metabolic_Disorder	0	0	0	0	8.22115e-06
Hereditary_Polycythemia_Vera	0	0	0	0	1.7715e-05
Hepatobiliary_Congenital_Anomaly	0	0	0	3.78963e-06	1.87979e-05
Mucopolysaccharidosis	0	0	0	0	8.60352e-07
Herpes_Simplex	0	0	0	0	3.28451e-05
Viral_Hepatitis_A	0	0	0	5.32118e-06	2.2481e-05
Chronic_Liver_Disease	0	0	0	6.42529e-05	0.000215532
Benign_Thyroid_Neoplasm	0	0	0	0	1.08265e-05
Dissociative_Disorder	0	0	0	0	5.06839e-07
Mycobacterial_Disease	0	0	0	0	0.000155247
Non-Specific_Humoral_Deficiency	0	0	0	0	0.0134805
Erythematous_Disorder	0	0	0	0	8.95777e-07
Kawasaki_Disease	0	0	0	0	6.93513e-06
Secondary_Malignant_Neoplasm	0	0	0	0	0.00133605
Unspecified_Diabetes_Mellitus	0	0	0	0	1.04796e-05
Brain_Cancer	0	0	0	0	2.56933e-05
Spinal_Muscular_Atrophy	0	0	0	0	3.33573e-06
Non-Specific_Osteopathy	0	0	0	0	0.00107033
Non-Specific_Neurologic_Congenital_Anomaly	0	0	0	0	3.71046e-05
Hyper_IgM_Immunodeficiency	0	0	0	0	9.96149e-05
Dejerine_Sottas_Disease	0	0	0	0	0
Personality_Disorder	0	0	0	0	3.0733e-05
Metabolic_Syndrome_X	0	0	0	0	4.44389e-05
Arthropod.Borne_Diseases	0	0	0	0	2.33927e-05
Congenital_Nail_Anomaly	0	0	0	0	5.69829e-07
Menstrual_Disorder	0	0	0	0	0
General_Osteochondropathy	0	0	0	0	7.56074e-06
Unspecified_Immune_Disorder	0	0	0	1.79398e-05	0.000232268
Aromatic_Amino_Acid_Metabolism_Disorder	0	0	0	2.83188e-06	1.04205e-05
Multiple_Epiphyseal_Dysplasia	0	0	0	0	0
Cerebral_Lipidoses	0	0	0	0	4.90544e-06
Balanced_Translocation	0	0	0	0	3.64079e-06
Myotonia_Congenita	0	0	0	0	2.9945e-07
Benign_Breast_Neoplasm	0	0	0	0	0.000599137
Unspecified_Endocrine_Disorder	0	0	0	0	2.64894e-05
Alpha_1_Antitrypsin_Deficiency	0	0	0	0	0.00572023
Hereditary_Hemochromatosis	0	0	0	0	1.45079e-06
Esophageal_Cancer	0	0	0	0	0.0039862
Vitamin_Toxicity	0	0	0	0	6.3782e-06
Allergic_Rhinitis	0	0	0	0	2.29847e-05
Unspecified_Childhood_Cerebral_Degeneration	0	0	0	0	1.8501e-06
Benign_Uterine_Neoplasm	0	0	0	0	2.10892e-06
Hereditary_Hemorrhagic_Telangiectasia	0	0	0	0	0
Osteogenesis_Imperfecta	0	0	0	1.01761e-06	0.000296212
Thyroiditis	0	0	0	1.95412e-05	6.43889e-05
Polycystic_Liver_Disease	0	0	0	0	6.73938e-06
Hereditary_Elliptocytosis	0	0	0	1.2671e-06	4.56106e-06
Wiskott.Alrich_Syndrome	0	0	0	0	3.55831e-07
Protozoan_Infection	0	0	0	0	1.88564e-05
Sexual_Dysfunction	0	0	0	0	9.04182e-07
Upper_Respiratory_Inflammation	0	0	0	0.000263738	0.00106023
Viral_Warts_HPV	0	0	0	0	5.3286e-05
Osteopetrosis	0	0	0	0	2.50289e-06
Autoimmune_Polyglandular_Disorder	0	0	0	0	5.30981e-06
Leukodystropy	0	0	0	0	0
Bone_Cancer	0	0	0	0	3.03648e-05
Unspecified_Autoimmune_Disease	0	0	0	2.60699e-07	6.20716e-05
Localized_Adiposity	0	0	0	0	5.37583e-07
Hair_Related_Disease	0	0	0	0	1.09168e-05
Unspecified_Hepatitis	0	0	0	0	1.32043e-05
Benign_Skin_Neoplasm	0	0	0	0	0.000258945
Adjustment_Disorder	0	0	0	7.06179e-07	0.000141455
Benign_Ovarian_Neoplasm	0	0	0	0	3.01123e-06
Reactive_Arthritis	0	0	0	0	9.43248e-06
Cystitis_Urethritis	0	0	0	2.68002e-05	0.000253643
Other_Inherited_Myotonias	0	0	0	0	3.1778e-06
Dyschromia	0	0	0	0	2.81955e-07
Congenital_Spine_Anomaly	0	0	0	1.04796e-06	4.36348e-05
Congenital_Hypogammaglobulinemia	0	0	0	0	0.000353908
Hereditary_Progessive_Muscular_Dystrophy	0	0	0	4.55099e-07	1.70196e-05
Chronic_Pruritus	0	0	0	1.26639e-05	0.000325941
Other_Lymphoid_Histiocytic_Cancers	0	0	0	0	0.00028008
Hirsutism	0	0	0	0	5.24808e-07
Disorders_of_Mitochondrial_Metabolism	0	0	0	0	1.25735e-05
Pituitary_Disorder	0	0	0	0	8.12256e-05
Autoimmune_Lymphoproliferative_Syndrome	0	0	0	0	4.92464e-07
Turners_Syndrome	0	0	0	3.32246e-06	3.12059e-05
Seborrheic_Dermatitis	0	0	0	4.06754e-05	0.000132798
Type_I_Diabetes_Mellitus	0	0	0	0	4.29663e-05
Cerebral_Cysts	0	0	0	0	0
Inflammatory_Spondylopathies	0	0	0	0	5.71775e-05
Optic_Chiasm_Disorder	0	0	0	0	8.98349e-07
Hyperalimentation	0	0	0	7.64402e-06	9.64137e-05
Psychogenic_Somatoform_Disorder	0	0	0	1.92444e-05	5.23114e-05
Disease_of_the_Female_Reproductive_Organs	0	0	0	0	4.44815e-07
Hypotony_of_the_Eye	0	0	0	0	1.46521e-06
Refraction_Accomodation_Disorders	0	0	0	0	1.43765e-05
Pataus_Syndrome	0	0	0	0	4.34933e-06
Cataplexy_Narcolepsy	0	0	0	0	1.17744e-05
Refsums_Disease	0	0	0	0	2.64048e-06
Jaw_Disease	0	0	0	7.85883e-06	8.59473e-05
Migraine	0	0	0	0	2.11466e-05
Glucocorticoid_Remediable_Aldosteronism	0	0	0	0	2.70855e-06
Benign_Female_Genital_Neoplasm	0	0	0	0	0
Polyclonal_Hypergammaglobulinemia	0	0	0	0	0
Eating_Disorder	0	0	0	0	2.2348e-06
Familial_Mediterranean_Fever	0	0	0	0	4.44764e-06
Galactosemia	0	0	0	0	3.55831e-07
Severe_Combined_Immunodeficiency	0	0	0	0	0.000306854
Non-Specific_Congenital_Integumentary_Anomaly	0	0	0	0	6.76002e-06
Addisons_Disease	0	0	0	2.71833e-05	0.00022748
Medullary_Cystic_Kidney_Disease	0	0	0	0	5.21897e-06
Cervical_Cancer	0	0	0	0	5.18405e-07
Impulse_Control_Disorder	0	0	0	0	9.3045e-06
Food_Allergy	0	0	0	0	2.33575e-07
Tuberculosis	0	0	0	1.21543e-05	9.83353e-05
General_Ear_Disorder	0	0	0	4.24691e-05	0.000223205
Benign_Oropharyngeal_Neoplasm	0	0	0	2.73481e-05	0.000118117
Erythromelalgia	0	0	0	0	3.90827e-06
Chronic_Upper_Respiratory_Infection	0	0	0	0	0.000193612
Acquired_Limb_Deformities	0	0	0	0	1.40142e-05
Unspecified_Recurrent_Headaches	0	0	0	0	2.98592e-07
Motor_Neuron_Disease	0	0	0	4.8663e-06	1.46332e-05
Klinefelters_Syndrome	0	0	0	0	0.000154278
Acute_Sinusitis	0	0	0	0	0.00125948
Sebaceous_Gland_Disorder	0	0	0	0	7.6672e-07
IBS	0	0	0	0	9.62047e-05
Peroxisomal_Disorders	0	0	0	0	2.30016e-06
Bone_Infection	0	0	0	2.5342e-07	0.000130812
Diamond.Blackfan_Anemia	0	0	0	0	1.25755e-06
Breast_Disorder	0	0	0	0	0.00765868
Deviated_Nasal_Septum	0	0	0	5.9068e-05	0.000138092
Lymphoid_Leukemia	0	0	0	0	0.00182261
Histidinemia	0	0	0	0	1.30474e-06
Unspecified_Immune_Deficiency	0	0	0	0	0.0016454
Oro.Facial_Congenital_Anomaly	0	0	0	2.21716e-06	1.93018e-05
Sarcoidosis	0	0	0	0	0.0301451
Disorders_of_Straight_Chain_Amino_Acid_Metabolism	0	0	0	0	2.92564e-05
Hirschsprungs_Disease	0	0	0	0	1.87144e-06
Primary_Carnitine_Deficiency	0	0	0	0	4.22932e-06
Unspecified_Behavioral_Development_Disorder	0	0	0	0	1.50937e-05
Secondary_Hereditary_Retinal_Dystrophy	0	0	0	0	1.10335e-05
Eye_Inflammation	0	0	0	0	0.000291125
Non-Specific_Hemoglobinopathies	0	0	0	1.31869e-05	3.2565e-05
Paritial_Androgen_Insensitivity_Syndrome	0	0	0	0	9.10197e-06
G6PD	0	0	0	0	8.01391e-06
Bipolar_Disorder	0	0	0	0	0.0789529
PTSD	0	0	0	0	9.18414e-06
Pubertal_Dysfunction	0	0	0	0	1.22595e-06
Congenital_Ectodermal_Dysplasia	0	0	0	0	2.09615e-06
Chronic_Tonsillitis_Adenoiditis	0	0	0	0	7.27121e-07
Ehlers_Danlos_Syndrome	0	0	0	0	2.07681e-05
Menopausal_Disorder	0	0	0	0	6.9865e-07
Vitamin_Deficiency	0	0	0	0	6.87347e-05
Overweight	0	0	0	0	3.54788e-06
Depression	0	0	0	3.88403e-06	0.000524545
OCD	0	0	0	0	0
Aniridia	0	0	0	0	0
Nephrotic_Syndrome	0	0	0	1.07473e-05	0.000579731
Bartters_Syndrome	0	0	0	0	5.57708e-06
Digeorges_Syndrome	0	0	0	0	9.33394e-07
Hereditary_Color_Blindness	0	0	0	0	4.09589e-06
Megaloblastic_Anemia	0	0	0	9.72343e-06	4.58386e-05
Poliomyelitis	0	0	0	0	1.9511e-05
Connective_Tissue_Cancer	0	0	0	6.40303e-06	2.15033e-05
IgM_Immunodeficiency	0	0	0	0	6.20716e-05
Anophthalmia_Mircopthalmia	0	0	0	0	4.4475e-06
Benign_Bone_Connective_Tissue_Neoplasm	0	0	0	1.73861e-05	7.76434e-05
Dopa_Responsive_Dystonia	0	0	0	0	7.33082e-06
Glaucoma	0	0	0	9.59319e-05	0.000432036
Hereditary_Night_Blindness	0	0	0	0	4.6714e-07
Chondrodystrophy	0	0	0	0	4.92579e-06
Papilledema	0	0	0	0	7.16488e-06
Charcot_Marie_Tooth_Disease	0	0	0	0	1.40178e-06
Hereditary_Face_Skull_Anomalies	0	0	0	0	0
Lactose_Intolerance	0	0	0	0	8.69829e-05
Primary_Hereditary_Retinal_Dystrophy	0	0	0	0	2.53363e-05
Speech_Language_Disorder	0	0	0	2.10892e-06	5.20072e-05
Amino_Acid_Transport_Disorder	0	0	0	0	0
Eye_Infection	0	0	0	0	0.000194406
Chronic_Glomerulonephritis	0	0	0	0	0.000566945
Schwartz.Jampel_Syndrome	0	0	0	0	2.59202e-07
Hemangioma_Lymphangioma	0	0	0	0	0.000169263
Smith.Magenis_Syndrome	0	0	0	0	5.17871e-07
Benign_CNS_Neoplasm	0	0	0	2.58936e-06	8.81994e-05
Unspecified_Childhood_Psychoses	0	0	0	0	1.56569e-06
Downs_Syndrome	0	0	0	0	0
Iron_Metabolism_Disorder	0	0	0	0	1.25755e-05
Obesity	0	0	0	0	0.00182675
Hereditary_Spherocytosis	0	0	0	0	0
Congenital_Hypothyroidism	0	0	0	8.00549e-06	2.94327e-05
Eye_Cancer	0	0	0	0	5.37466e-06
Pagets_Disease	0	0	0	0	0
Male_Breast_Cancer	0	0	0	2.64072e-06	1.2902e-05
Nezelofs_Syndrome	0	0	0	0	6.20716e-05
Meningitis	0	0	0	8.027e-06	4.2247e-05
MENIIB	0	0	0	0	0
Asthma	0	0	0	0	0
Osteoporosis	0	0	0	0	0.00196058
Sweat_Gland_Disorder	0	0	0	0	5.94162e-06
Osteopoikilosis	0	0	0	0	1.18315e-06
Hepatobiliary_Cancer	0	0	0	0	9.57659e-06
Acute_Glomerulonephritis	0	0	0	4.55099e-07	0.000110485
Kidney_Cancer	0	0	0	0	2.87141e-05
Other_Inherited_Osteodystrophy	0	0	0	2.7898e-06	1.14422e-05
Abnormal_Spine_Curvature	0	0	0	1.70198e-05	0.000114013
Hereditary_Lymphadema	0	0	0	0	0
Breast_Cancer	0	0	0	0	0.143875
Rosacea	0	0	0	0	1.01761e-06
Growth_Hormone_Deficiency	0	0	0	0	2.38428e-06
Glycogenosis	0	0	0	0	0
Hereditary_Dental_Anomaly	0	0	0	0	4.43432e-06
Celiac_Disease	0	0	0	0	0
Conduct_Disorder	0	0	0	5.26991e-06	7.24623e-05
Multiple_Sclerosis_Other_Demyelinating_Disease	0	0	0	0	0.0209847
Helicobacter_Pylori_Infection	0	0	0	9.33394e-07	0.000100272
Synovium_Tendon_Bursa_Disorder	0	0	0	0	0.000340823
Androgen_Insensitivity_Syndrome	0	0	0	0	1.13946e-06
ADHD	0	0	0	0	4.50668e-07

## Sheet: 8_Cardiovascular
Disease_name	Minimum	1st_quartile	Median	3rd_quartile	Maximum
General_Hypertension	0.365389	0.48449	0.517064	0.545482	0.719388
Unspecified_Hyperlipidemia	0	0.136086	0.148922	0.156595	0.337081
Acute_Bronchitis	0	0.0251762	0.0273363	0.0294179	0.0428321
Mixed_Hyperlipidemia	0	0.00625361	0.0222028	0.0352176	0.096703
Obesity	0	0.0117196	0.015777	0.0184694	0.227883
Non-Specific_Pain	0	0.00127135	0.0142844	0.0165148	0.0315831
Esophageal_Disease	0	0.0118592	0.0141582	0.0160433	0.0999493
Acute_Upper_Respiratory_Infection	0	0.0117014	0.0129522	0.0138109	0.0201844
Acute_Sinusitis	0	0.00902161	0.01065	0.0121245	0.0228
Non-Specific_Joint_Disorder	0	0.0025877	0.0102909	0.0127152	0.0785439
Electrolyte_Acid_Base_Balance_Disorder	0	0.0069406	0.00770674	0.00827185	0.0218153
Benign_Colon_Neoplasm	0	0.00674297	0.00746296	0.00794775	0.0176567
Osteoarthritis	0	0.00501017	0.00681432	0.00838883	0.1552
Vitamin_Deficiency	0	0.00442196	0.00639605	0.00821795	0.0226248
Gout_Related_Crystal_Arthropathies	0.000492327	0.00185764	0.00632238	0.0104837	0.0866864
Allergic_Rhinitis	0	0.00460793	0.00622704	0.00707547	0.011665
Diverticulosis_Diverticulitis	0	0.00546042	0.00614455	0.0066575	0.0249403
Upper_Respiratory_Inflammation	0	0.00496399	0.00564132	0.00617176	0.0112176
Non-Specific_Gastrointestinal_Disorder	0	0.00438022	0.00513008	0.00595529	0.0307868
Non-Specific_Vascular_Disease	0	0.00410085	0.0049035	0.00569742	0.0124171
Non-Rheumatic_Heart_Disease	0	0.00433654	0.00474218	0.0052579	0.0160626
Atopic_Contact_Dermatitis	0	0.00349726	0.00418154	0.00471938	0.00742484
UTI	0	0.00310153	0.00400576	0.00435475	0.00789069
Atherosclerosis	0	0.00290427	0.00367717	0.00444066	0.102582
Anxiety_Phobic_Disorder	0	0.00256446	0.00365442	0.00417532	0.00644514
Type_II_Diabetes_Mellitus	0	0.00312932	0.00349091	0.00377366	0.00487675
Cellulitis	0	0.00273704	0.00321944	0.00351786	0.0125718
Pure_Hyperglyceridemia	0.000832895	0.00215614	0.00321852	0.00412718	0.0100049
Ear_Infection	0	0.00260073	0.003105	0.00358961	0.00614678
Non-Specific_Anemia	0	0.0020604	0.00306117	0.00354355	0.0784311
Emphysema_COPD	0	0.00205826	0.00285811	0.00315583	0.0047185
Acquired_Visual_Disturbances	0	0.00233525	0.00280799	0.003121	0.00926857
Non-Specific_Arthritis	0	0.00252108	0.00277186	0.00324449	0.0125644
Non-Specific_Urinary_Disorder	0	0.00212126	0.00267417	0.00308693	0.0120902
Non-Specified_Cardiac_Ischemia	0	0.0023614	0.0026644	0.0029614	0.0278588
Non-Specific_Acquired_Musculoskeletal_Abnormality	0	0	0.0025815	0.00321531	0.017998
Substance_Abuse	0	0.0018135	0.00254538	0.00363405	0.0111447
Unspecified_Lipid_Metabolism_Disorder	0	0.0019102	0.00251157	0.00265775	0.00528128
Cerebrovascular_Disease	0	0.00214333	0.00250406	0.00301307	0.00792823
Pneumonia	0	0.00188268	0.00236273	0.00269163	0.00569709
Non-Specific_Pulmonary_Disorder	0	0.00179885	0.00236086	0.00269969	0.00683878
Non-Specific_Cardiovascular_Disease	0	0.00193081	0.00225039	0.00263881	0.00924767
Non-Specific_Osteopathy	0	0.00122761	0.00222906	0.00288257	0.00700669
Cardiac_Dysrhythmia	0	0.00192505	0.00219322	0.00257784	0.0102078
Hernia	0	0.00167504	0.00200074	0.00275874	0.0295643
Non-Specific_Skin_Disorder	0	0.0006081	0.00181407	0.00227093	0.00360427
Acquired_Hypothyroidism	0	0.00111076	0.00173371	0.00211472	0.0713185
External_Ear_Disorders	0	0.00155972	0.00171152	0.00193548	0.00302639
Eye_Infection	0	0.00139291	0.00171064	0.00187739	0.00277176
Metabolic_Syndrome_X	0	0.000880588	0.00157675	0.00266231	0.0102963
Fungal_Infection	0	0.0010138	0.00150836	0.00189843	0.0037411
Hearing_Loss	0	0.00094955	0.00148662	0.001903	0.00524064
Cataract	0	0.000170089	0.0014739	0.00248909	0.0326953
Chronic_Sinusitis	0	8.63448e-06	0.00141989	0.00180021	0.00468149
Gastritis_Duodenitis	0	0.000789844	0.00133978	0.00178006	0.031336
Peripheral_Vascular_Disease	0	0.000941348	0.00129955	0.00147099	0.00514548
Disease_of_the_Male_Reproductive_Organs	0	0.000806742	0.00126971	0.00160934	0.0325362
General_Viral_Infection	0	0.00111788	0.00124554	0.00137866	0.00209446
Influenza	0	0.00104999	0.00118662	0.00124403	0.00189499
Benign_Prostatic_Hyperplasia	0	0.000913685	0.00118524	0.00152725	0.0210093
Synovium_Tendon_Bursa_Disorder	0	0	0.00112002	0.0015698	0.0063065
Overweight	0.000242219	0.000910712	0.00110886	0.00128153	0.00859639
Chronic_Liver_Disease	0	0.00091568	0.00109363	0.00131739	0.0105733
Herpes_Zoster	0	0.000937362	0.00104083	0.0011433	0.00155089
Eye_Inflammation	0	0.000766784	0.00102383	0.00133309	0.00325881
Functional_Digestive_Disorder	0	0.000341644	0.00101341	0.00138141	0.0276204
Lactose_Intolerance	0.000255339	0.000905512	0.0010034	0.00106036	0.00174014
Breast_Disorder	0	0	0.000971068	0.00152987	0.00781057
Non-Specific_Metabolic_Disorder	0	0.000770042	0.000907136	0.00110508	0.00381891
Lipoma	0	0.000786825	0.000903638	0.000993353	0.00164067
Peripheral_Nerve_Disorder	0	0	0.000856766	0.00140425	0.00430122
Rheumatic_Heart_Disease	0	0.000704801	0.000785745	0.00087593	0.00236048
Unspecified_Cancer	0	0.000627989	0.00074218	0.00086361	0.00215087
Unspecified_White_Blood_Cell_Disease	0	0.000621757	0.000717523	0.000828009	0.00200566
Disorder_of_the_Vestibular_System	0	0.000560782	0.000706708	0.000849155	0.00122565
Muscle_Ligament_Disorder	0	0	0.000662536	0.00248119	0.00522725
Non-Specific_Liver_Disease	0	0.000535193	0.000651682	0.000735154	0.00439208
Depression	0	0	0.000630505	0.00105648	0.00177871
Chronic_Upper_Respiratory_Infection	0	0.000386768	0.000621004	0.000800429	0.00159665
Keratosis	0	0	0.000606493	0.000951039	0.00223255
Conjunctival_Disorders	0	0.000534149	0.000589452	0.00067465	0.00121198
Vitreous_Body_Disorder	0	0.000373925	0.000586168	0.000797638	0.00587305
Fasciitis	0	0	0.000579546	0.00100885	0.0020855
Non-Specific_Nephropathy	0	0.000439865	0.000569863	0.000688928	0.00313172
Cardiac_Conduction_Disorder	0	0.000495451	0.000561633	0.000622392	0.0020474
Gastrointestinal_Infection	0	0.000445095	0.000558692	0.000631152	0.00271248
General_Ear_Disorder	0	0.000437394	0.00055363	0.000651945	0.00107864
Menopausal_Disorder	0	0	0.000525778	0.00125977	0.00838508
Sleep_Apnea	0	0	0.000472755	0.000812027	0.150389
Acquired_Retinal_Defects	0	0.000358619	0.000441561	0.000527501	0.00779366
Osteoporosis	0	0	0.000432388	0.000705537	0.00218293
Hypotension	0	0.000355852	0.000418663	0.000480901	0.00185754
Glaucoma	0	0	0.00040286	0.000564842	0.0360955
Oral_Soft_Tissue_Disease	0	0.000328253	0.000380467	0.000425808	0.000686201
Rectal_Anal_Disorder	0	0.000190811	0.000369637	0.000470809	0.00206954
Lipoprotein_Deficiency	0	0.000231794	0.000324049	0.000534758	0.00153662
Non-Specific_Dental_Disorder	0	0.000297997	0.000323477	0.000356045	0.000585748
Aneurysm	0	0.000206658	0.000315451	0.000397645	0.00188667
Chronic_Pruritus	0	0.000235937	0.000309122	0.000367977	0.000680358
Non-Specific_Gingival_Peridontal_Disorder	0	0.000264083	0.000287059	0.000306912	0.000408741
Salivary_Gland_Disease	0	0.000235471	0.000284687	0.000346895	0.000502798
Inner_Ear_Disorder	0	0.000246276	0.000278834	0.000317791	0.000417936
Sleep_Disorder	0	0.000186651	0.000269568	0.000343927	0.0037353
Esophagitis	0	3.14754e-05	0.00026853	0.000374508	0.00897922
Eustachian_Tube_Disorder	0	0.000111717	0.000264885	0.000381976	0.000995754
Thyrotoxicosis	0	0.000230239	0.000264387	0.00029024	0.00442564
Non-Specific_Prostate_Disease	0	0.000204765	0.00025619	0.000322789	0.00374537
Hair_Related_Disease	0	0.000201972	0.000252611	0.000303953	0.000538655
Cardiac_Congenital_Anomaly	0	0.000217864	0.000252372	0.000287944	0.001135
Biliary_Tract_Disease	0	0	0.000247699	0.00046359	0.0249297
Unspecified_Recurrent_Headaches	0	0.000175956	0.000245651	0.000284133	0.000420082
Non-Specific_Sugar_Metabolism_Disorder	0	0.000194663	0.000243506	0.000288048	0.000642924
Non-Specific_Immune.Related_Skin_Disorder	0	2.50357e-07	0.000243075	0.000316564	0.000635868
Carbuncle_Furuncle	0	0.000215425	0.000239793	0.000262651	0.000534442
Extrapyramidal_Abnormal_Movement_Disorders	0	9.17401e-05	0.000225705	0.000347782	0.00183547
Herpes_Simplex	0	0.000159932	0.000219405	0.000283414	0.00056495
Skin_Infection	0	0.000106736	0.000216222	0.000274202	0.000589168
Non-Specific_Genitourinary_Congenital_Anomaly	0	0.00017312	0.000210173	0.000260071	0.000867691
Other_Viral_Hepatitis	0	0.000169693	0.000209992	0.000239637	0.00128444
Benign_Bone_Connective_Tissue_Neoplasm	0	0.00016979	0.000209256	0.000240376	0.000378377
Appendiceal_Disease	0	0.000102264	0.00020907	0.00025852	0.00100481
Viral_Warts_HPV	0	0	0.000208818	0.000372245	0.000637063
Osteomyelitis	0	9.14398e-05	0.000202512	0.000248564	0.000526517
Urinary_Calculus	0	0	0.000192933	0.00025477	0.00239744
Seborrheic_Dermatitis	0	0.000134173	0.000185	0.000236008	0.00040516
Pernicious_or_B12_Deficiency_Anemia	0	2.75747e-05	0.000182558	0.000337872	0.000886555
Non-Specific_Eye_Disorders	0	0	0.000176504	0.000330209	0.00343436
Non-Specific_Thryroid_Disorder	0	0.000130295	0.000173511	0.000208111	0.00213246
Benign_Oropharyngeal_Neoplasm	0	0.000146003	0.000173194	0.000212247	0.000290593
Chronic_Kidney_Disease	0	0	0.000168626	0.000201377	0.093775
Eyelid_Disorders	0	0.00012094	0.000165019	0.000218591	0.00092289
Refraction_Accomodation_Disorders	0	0.000126386	0.000151763	0.000179669	0.000420759
Cranial_Nerve_Disorder	0	2.30897e-05	0.000150942	0.000209917	0.000380078
Nail_Disease	0	0	0.000146787	0.000260168	0.00149924
Hyperchylomicronemia	0	9.78929e-05	0.000146583	0.000193912	0.000655433
Helicobacter_Pylori_Infection	0	0.000111183	0.000146449	0.000190087	0.00219964
Phlebitis_Thrombophlebitis	0	4.96407e-05	0.000129937	0.000161711	0.00035539
Lymphatic_Disorder	0	5.56565e-05	0.000127931	0.000174631	0.000424934
Gastrointestinal_Ulcer	0	7.87631e-06	0.000124986	0.000191692	0.00856624
Unspecified_Neuropathy	0	0	0.000101107	0.000181858	0.000510013
Generalized_Lipidoses	0	7.60942e-05	0.000100547	0.000124154	0.00125763
Unspecified_Benign_Neoplasm	0	8.18278e-05	9.76054e-05	0.000111344	0.000213054
Benign_Eye_Neoplasm	0	6.22599e-05	9.66224e-05	0.000127334	0.000448974
Jaw_Disease	0	1.50696e-06	9.34322e-05	0.000154093	0.000329355
Infestation	0	7.92683e-05	9.27541e-05	0.000104134	0.000151928
Goiter	0	0	9.13832e-05	0.000161774	0.00604464
Myocardial_Infarction	0	5.60239e-05	8.93738e-05	0.000114351	0.0123679
Myeloproliferative_Disease	0	6.93524e-05	8.80357e-05	0.000101808	0.000163297
Protozoan_Infection	0	7.75183e-05	8.52575e-05	9.47677e-05	0.000191211
Corneal_Disorders	0	0	8.17023e-05	0.000153861	0.00125124
Hyperaldosteronism	0	3.30634e-05	8.09359e-05	0.000164761	0.00031441
Other_Corticoadrenal_Disorder	0	4.57332e-05	7.75045e-05	0.000130801	0.000523638
Chronic_Tonsillitis_Adenoiditis	0	4.20731e-05	7.5558e-05	0.000108869	0.000306598
Vascular_Insufficiency	0	3.19496e-05	7.51574e-05	0.000102389	0.000874169
Benign_Digestive_Neoplasm	0	1.25676e-06	7.49567e-05	0.000156124	0.00528568
Non-Specific_Digestive_Congenital_Anomaly	0	5.1194e-05	7.0943e-05	8.90369e-05	0.000924913
Disorders_of_Straight_Chain_Amino_Acid_Metabolism	3.77883e-05	6.39968e-05	7.03001e-05	8.00991e-05	0.000140803
Psoriasis_Related_Disorders	0	0	7.00488e-05	0.000159564	0.000293827
Alopecia	0	0	6.43301e-05	0.000116584	0.000395438
Carditis	0	2.04252e-05	6.33882e-05	8.66676e-05	0.000529976
STI	0	4.91983e-05	6.16734e-05	7.40491e-05	0.00013859
Homocystinuria	0	3.72003e-05	6.08179e-05	8.41177e-05	0.00032088
Pulmonary_Heart_Disease	0	1.23112e-05	5.90409e-05	8.48633e-05	0.000484467
Benign_Endocrine_Neoplasm	0	3.3602e-05	5.55518e-05	8.73902e-05	0.000350351
Cystitis_Urethritis	0	0	5.35575e-05	0.000130133	0.00053913
Oro.Facial_Congenital_Anomaly	0	4.13571e-05	4.82139e-05	5.82205e-05	9.37697e-05
Tongue_Disease	0	2.82439e-05	4.82082e-05	6.39272e-05	0.000154032
Hemangioma_Lymphangioma	0	0	4.80096e-05	0.000101263	0.00024104
Non-Specific_Hemoglobinopathies	0	3.70778e-05	4.62687e-05	5.3665e-05	0.000109983
Unspecified_Hematological_Disorder	0	0	4.52876e-05	6.71457e-05	0.000104136
Cardiomyopathy	0	0	4.36797e-05	7.15184e-05	0.000740889
General_Cerebral_Degeneration	0	2.84803e-05	4.33111e-05	5.07648e-05	0.000142905
Autonomic_System_Disorder	0	2.6201e-05	4.16331e-05	5.59177e-05	0.000122832
Vascular_Congenital_Anomaly	0	2.87222e-05	4.14589e-05	5.20417e-05	0.000140059
Pleuritis	0	0	4.08005e-05	8.49653e-05	0.000939593
General_Bacterial_Infection	0	0	3.93386e-05	6.88089e-05	0.000252053
Non-Specific_Congenital_Musculoskeletal_Anomaly	0	0	3.92444e-05	7.75672e-05	0.000477016
Unspecified_Plasma_Protein_Metabolism_Disorder	0	2.68753e-05	3.44811e-05	4.31871e-05	0.000270802
Bladder_Disorder	0	0	3.37812e-05	7.93809e-05	0.00208687
Lipodystrophy	0	2.63515e-05	3.19781e-05	3.74132e-05	0.00011886
Localized_Adiposity	0	1.30203e-05	3.10804e-05	4.68742e-05	0.00116979
Kidney_Infection	0	0	3.06516e-05	6.36716e-05	0.000416391
Corns_Callosites	0	3.87742e-06	3.05433e-05	4.70235e-05	0.000109722
Epidermolysis_Bullosa	0	0	2.82441e-05	4.44594e-05	0.000101296
Tuberculosis	0	2.06487e-05	2.70071e-05	3.43796e-05	5.69622e-05
Neonatal_Disease	0	1.93249e-05	2.61841e-05	3.23845e-05	7.2232e-05
Benign_Intrathoracic_Neoplasm	0	1.20821e-05	2.57648e-05	3.3896e-05	6.78455e-05
Acquired_Other_Myopathies	0	6.03776e-06	2.44076e-05	3.1415e-05	0.000106697
Colorectal_Cancer	0	0	2.41636e-05	3.76833e-05	0.000153133
Optic_Disc_Disorder	0	5.75091e-06	2.07034e-05	2.95319e-05	0.000133983
Parasitic_Infection	0	1.36999e-05	2.0683e-05	2.49452e-05	4.62457e-05
Viral_Hepatitis_A	0	1.55192e-05	2.02296e-05	2.55357e-05	8.47537e-05
Benign_Male_Genital_Neoplasm	0	1.62116e-05	1.99602e-05	2.57157e-05	0.000292925
Unspecified_Congenital_Anomaly	0	1.13353e-05	1.89975e-05	2.459e-05	5.43432e-05
Sexual_Dysfunction	0	1.16389e-05	1.8533e-05	2.33037e-05	8.0722e-05
Vasculitis	0	0	1.79638e-05	3.50666e-05	0.000135304
General_Thrombocytopenia	0	0	1.74841e-05	3.67125e-05	0.000273895
Purine_Pyrimidine_Metabolic_Disorder	1.0633e-06	9.01086e-06	1.72955e-05	2.57727e-05	7.85472e-05
Spirochetal_Infection	0	1.40754e-05	1.71051e-05	2.12018e-05	2.90638e-05
Sweat_Gland_Disorder	0	1.30752e-05	1.7028e-05	2.23324e-05	4.10451e-05
Hereditary_Hemoglobin_Disease	0	1.20218e-05	1.68979e-05	2.15869e-05	5.7601e-05
Varicella_Infection	0	1.33213e-05	1.67407e-05	2.06141e-05	3.55573e-05
Food_Allergy	0	0	1.61404e-05	4.14057e-05	0.000147679
Congenital_Anomaly_of_Skull_Neck	0	0	1.47521e-05	2.19039e-05	4.64586e-05
Vitamin_Toxicity	0	1.03752e-05	1.37261e-05	1.7116e-05	2.64733e-05
Megaloblastic_Anemia	0	4.62367e-06	1.34064e-05	1.94207e-05	4.71633e-05
Long_QT_Syndrome	0	5.15614e-06	1.26209e-05	1.81541e-05	3.5759e-05
Purpura_Other_Hemorrhagic_Conditions	0	0	1.18944e-05	3.31474e-05	9.46708e-05
Polymorphonuclear_Neutrophils_Disorders	0	8.3457e-06	1.17413e-05	1.55053e-05	3.25699e-05
Circulating_Enzyme_Deficiency	0	8.59744e-06	1.14451e-05	1.47284e-05	2.55379e-05
Non-Specific_Congenital_Eye_Anomaly	0	0	1.05308e-05	1.56784e-05	8.09625e-05
Globe_Disorders	0	6.61878e-06	1.03641e-05	1.41711e-05	2.79416e-05
Varicose_Veins	0	0	9.5823e-06	1.56456e-05	0.000215913
Phosphorus_Metabolism_Disorder	0	0	9.32959e-06	1.4888e-05	0.000940172
Hereditary_Corneal_Dystrophy	0	0	9.27456e-06	2.42034e-05	0.000692406
Primary_Hereditary_Retinal_Dystrophy	0	3.17724e-06	8.98637e-06	1.26969e-05	0.000159592
Benign_Urinary_Neoplasm	0	0	8.94364e-06	1.48825e-05	0.000119031
Renal_Glycosuria	0	6.51121e-06	8.53844e-06	1.00643e-05	1.42582e-05
Chronic_Glomerulonephritis	0	5.33532e-06	8.41975e-06	1.12543e-05	0.00074688
Hirsutism	0	0	8.13676e-06	2.04177e-05	8.87177e-05
Lysosomal_Storage_Disease	0	4.01988e-06	7.65162e-06	9.44006e-06	3.60735e-05
Hereditary_Polycythemia_Vera	0	5.58496e-06	7.55878e-06	9.10555e-06	1.87813e-05
Orbit_Disorders	0	0	7.32699e-06	1.31858e-05	0.000130761
Acute_Glomerulonephritis	0	3.92567e-06	6.36365e-06	8.8804e-06	0.000139364
Unspecified_Polyglandular_Disorder	0	0	6.34312e-06	8.70615e-06	2.49347e-05
Hereditary_Fructose_Intolerance	0	4.57415e-06	6.24375e-06	7.92368e-06	1.97939e-05
Parathyroid_Disorder	0	0	6.21032e-06	2.81045e-05	0.000605971
Congenital_Hypothyroidism	0	0	6.11004e-06	1.34145e-05	5.73218e-05
Cystic_Fibrosis	0	0	6.04193e-06	9.98061e-06	2.15278e-05
Aromatic_Amino_Acid_Metabolism_Disorder	0	4.0806e-06	5.86059e-06	8.08214e-06	2.12155e-05
Conduct_Disorder	0	0	5.508e-06	8.96912e-06	1.6247e-05
G6PD	0	3.75906e-06	5.50167e-06	8.4016e-06	1.92004e-05
Choroidal_Disorders	0	0	5.36507e-06	1.10814e-05	8.17803e-05
Hyperalimentation	0	0	5.02224e-06	7.4426e-06	0.000219762
Urethral_Disorder	0	0	4.65896e-06	1.56312e-05	5.95154e-05
Hereditary_Dental_Anomaly	0	1.61817e-06	4.49593e-06	6.62079e-06	1.27356e-05
Nephrotic_Syndrome	0	0	4.14559e-06	7.72735e-06	0.0010258
Unspecified_Middle_Ear_Mastoid_Diseases	0	0	4.13023e-06	6.41205e-06	1.39712e-05
Other_Inherited_Osteodystrophy	0	0	3.69162e-06	5.79951e-06	1.05435e-05
Non-Specific_Leukemia	0	0	3.41888e-06	5.46866e-06	1.71021e-05
Other_Inherited_Amino_Acid_Metabolic_Disorder	0	4.02082e-07	3.35422e-06	5.08464e-06	1.16366e-05
Non-Specific_Congenital_Integumentary_Anomaly	0	0	3.30444e-06	6.88773e-06	1.40001e-05
Spleen_Disease	0	0	3.11571e-06	1.08699e-05	0.000179944
Papilledema	0	0	3.00348e-06	7.38316e-06	2.00362e-05
Endocrine_Cancer	0	0	2.72458e-06	6.61779e-06	2.02223e-05
Familial_Adenomatous_Polyposis	0	0	2.6861e-06	3.90193e-06	1.00769e-05
Galactosemia	0	0	2.22981e-06	3.23695e-06	9.01839e-06
Male_Genital_Congenital_Anomaly	0	0	2.07179e-06	4.26526e-06	4.17203e-05
Arthropod.Borne_Diseases	0	0	2.03387e-06	2.34017e-05	7.2438e-05
Phenyketonuria	0	7.20845e-07	1.81565e-06	2.62187e-06	5.13461e-06
Lichen	0	0	1.73982e-06	2.04897e-05	7.18472e-05
Unspecified_Hepatitis	0	0	1.49979e-06	1.32159e-05	0.000319581
Pataus_Syndrome	0	6.76448e-07	1.49891e-06	2.11183e-06	3.82261e-06
Turners_Syndrome	0	0	1.10323e-06	4.04095e-06	1.74269e-05
Glucocorticoid_Remediable_Aldosteronism	0	0	1.06193e-06	2.16314e-06	5.39833e-06
Optic_Neuritis_Neuropathy	0	0	8.09396e-07	2.37073e-05	0.000840837
Unspecified_Endocrine_Disorder	0	0	6.47028e-07	3.32257e-05	0.000281318
Tympanic_Membrane_Disorders	0	0	5.51291e-07	1.86583e-05	0.000131618
Copper_Metabolism_Disorder	0	0	4.69643e-07	3.31417e-06	6.50543e-06
Autism	0	0	4.58821e-07	2.16737e-06	5.41417e-06
Benign_Skin_Neoplasm	0	0	4.40618e-07	0.000364877	0.00103967
Viral_Hepatitis_B	0	0	2.69561e-07	1.04823e-05	9.50105e-05
Tics_Tourettes	0	0	1.55489e-07	5.96882e-06	1.34643e-05
Chronic_Venous_Hypertension	0	0	1.53613e-07	9.98429e-06	2.43817e-05
Visual_Pathway_Cortex_Disorder	0	0	0	2.36206e-06	3.10765e-05
IgA_Immunodeficiency	0	0	0	0	4.03111e-06
Hereditary_Breast_Cancer	0	0	0	0	5.05514e-07
Peritonitis_Retroperitoneal_Infection	0	0	0	0	0.000926533
Congenital_Hair_Anomaly	0	0	0	9.83376e-07	1.36265e-05
Disorders_of_Iris_Ciliary_Body	0	0	0	0	0.000210857
Congenital_Neutropenia	0	0	0	1.66475e-06	4.38971e-06
Huntingtons_Chorea	0	0	0	0	3.06582e-07
Non-Specific_Autosomal_Abnormality	0	0	0	0	1.15778e-06
Lupus_Erythematosus	0	0	0	0	2.6481e-05
Septic_Arthritis	0	0	0	0	0.000397625
Chronic_Progressive_External_Ophthalmoplegia	0	0	0	0	7.87036e-07
Non-Specific_Nasal_Throat_Disorder	0	0	0	0	3.00898e-05
Common_Variable_Immunodeficiency	0	0	0	0	0
Kaposis_Sarcoma	0	0	0	2.01474e-06	8.55106e-06
Branched_Chain_Amino_Acid_Metabolism_Disorder	0	0	0	8.18862e-07	4.25319e-06
Non-Hodgkins_Lymphoma	0	0	0	0	2.10031e-05
Polycystic_Kidney_Disease	0	0	0	0	9.91588e-05
Ulcerative_Colitis	0	0	0	0	0.00136992
Oro_Naso_Pharyngeal_Cancer	0	0	0	1.42628e-07	3.62505e-05
Neurofibromatosis	0	0	0	2.39252e-06	9.84083e-06
Secondary_Arthropathy	0	0	0	0	3.25499e-05
Myeloid_Leukemia	0	0	0	0	5.73018e-07
Female_Genital_Congenital_Anomaly	0	0	0	0	2.59076e-05
Sideroblastic_Anemia	0	0	0	0	0
Friedreichs_Ataxia	0	0	0	0	0
Tuberous_Sclerosis	0	0	0	0	3.64149e-06
Unspecified_Cerebellar_Disease	0	0	0	0	9.81363e-06
Velo_Cardio_Facial_Syndrome	0	0	0	0	1.05612e-06
Staphylococcus_Aureus_Infection	0	0	0	0	0.000280475
Learning_Disorder	0	0	0	1.07526e-07	1.36817e-05
Gestational_Pregnancy_Related_Disorder	0	0	0	1.38581e-06	0.000149127
Secondary_Diabetes_Mellitus	0	0	0	0	3.55657e-05
Diabetes_Insipidus	0	0	0	0	5.78146e-07
Hereditary_Thrombocytopenic_Purpura	0	0	0	0	1.15728e-06
Uterine_Cancer	0	0	0	0	5.90187e-05
Adrenogenital_Disorder	0	0	0	1.59987e-06	6.29398e-05
Intrathoracic_Organ_Cancer	0	0	0	0	5.09407e-06
Thymic_Disorders	0	0	0	3.47702e-06	1.07639e-05
HIV	0	0	0	0	1.39018e-05
Myasthenia_Gravis	0	0	0	0	3.86584e-07
Congenital_Pigmentary_Anomaly	0	0	0	0	7.03864e-06
Fragile_X_Syndrome	0	0	0	4.97945e-07	2.13395e-06
Disorders_of_Urea_Cycle_Metabolism	0	0	0	0	1.56551e-05
Childhood_Disintegrative_Disorder	0	0	0	0	2.62345e-07
Marfan_Syndrome	0	0	0	0	3.88722e-06
Congenital_Breast_Anomaly	0	0	0	3.16142e-06	2.18635e-05
CNS_Infection	0	0	0	0	2.60371e-06
Prion_Disease	0	0	0	0	8.60212e-07
Hereditary_Muscular_Dystrophy	0	0	0	0	0
Deep_Vein_Thrombosis	0	0	0	2.37682e-05	0.000254179
Acute_Renal_Failure	0	0	0	0	0.00640531
Dermatomyositis_Polymyositis	0	0	0	0	1.28895e-05
Degenerative_Dementia	0	0	0	0	1.01328e-05
Pancreatic_Cancer	0	0	0	0	6.69829e-06
Graves_Disease	0	0	0	0	0.00252718
Generalized_Digestive_Cancer	0	0	0	1.25124e-06	7.3451e-06
Hereditary_Blepharophimosis	0	0	0	0	6.70434e-07
Myoneural_Disorders	0	0	0	0	6.31892e-07
Hereditary_Sensory_Neuropathy	0	0	0	0	9.72105e-06
Unspecified_Neuropsychiatric_Disorder	0	0	0	1.05577e-05	0.000103828
Acrocephalosyndactyly	0	0	0	0	1.42075e-07
Prader_Willi_Syndrome	0	0	0	1.27177e-06	2.30045e-06
Larynx_Vocal_Chord_Disorders	0	0	0	0	0.000416571
Prostate_Cancer	0	0	0	0	0.0191661
Spinocerebellar_Ataxia	0	0	0	0	1.51654e-06
Pure_Hypercholesterolemia	0	0	0	0	0
Klippel_Feil_Syndrome	0	0	0	0	3.86957e-07
Pulmonary_Embolism_Infarction	0	0	0	0	8.18746e-05
Complex_Regional_Pain_Syndrome	0	0	0	0	6.23394e-06
Hereditary_Stomatocytosis	0	0	0	0	1.7162e-06
Respiratory_System_Cancer	0	0	0	1.65353e-06	5.79417e-06
Melanoma	0	0	0	0	0
Congenital_Aphakia	0	0	0	0	6.22353e-07
Respiratory_Congenital_Anomaly	0	0	0	8.74105e-06	2.06009e-05
Viral_Hepatitis_C	0	0	0	0	0.00678912
Anterior_Eye_Anomaly	0	0	0	9.57883e-07	8.31433e-06
Behcets_Syndrome	0	0	0	8.06026e-06	0.000359168
Carinoid_Neoplasm	0	0	0	2.22227e-06	1.52953e-05
Thyroid_Cancer	0	0	0	0	0.00622496
Stomach_Cancer	0	0	0	0	1.43955e-05
Mood_Disorder	0	0	0	0	2.76617e-05
Neural_Tube_Defect	0	0	0	0	9.85789e-06
Lung_Cancer	0	0	0	0	6.39163e-07
Chondrocalcinosis	0	0	0	5.36366e-06	0.000176152
General_Paralysis	0	0	0	0	8.90002e-06
Familial_Dysautonomia_Related_Conditions	0	0	0	0	5.33586e-06
General_Spondylosis_Spine_Disorder	0	0	0	0.00104703	0.00245176
Ruvalcaba.Myhre_Syndrome	0	0	0	0	1.19836e-06
Syndrome_with_Pervasive_Congenital_Anomalies	0	0	0	5.11703e-06	2.1842e-05
Myotonic_Muscular_Dystrophy	0	0	0	0	1.0253e-06
Cri.Du.Chat_Syndrome	0	0	0	2.3318e-07	1.37275e-06
Indeterminate_Sex_Pseudohermaphroditism	0	0	0	0	4.30106e-07
Multiple_Myeloma	0	0	0	0	1.14042e-05
Hemiplegia	0	0	0	0	1.87493e-05
Intellectual_Disability	0	0	0	1.76862e-06	2.88109e-05
Edwards_Syndrome	0	0	0	0	1.73667e-06
Spinal_Chord_Degeneration	0	0	0	0	1.55541e-05
Cyclic_Neutropenia	0	0	0	0	3.75276e-06
Streptococcal_Infection	0	0	0	3.58804e-06	0.000167601
MENIIA	0	0	0	0	1.48793e-06
Bladder_Cancer	0	0	0	0	4.35078e-05
Paranoia	0	0	0	0	7.53839e-06
Ichthyosis_Congenita	0	0	0	4.80409e-06	1.20405e-05
Macular_Degeneration	0	0	0	0	0.00763828
MENI	0	0	0	0	1.31339e-06
Hereditary_Harartoses	0	0	0	3.88476e-06	1.23146e-05
Sjogrens_Syndrome	0	0	0	0	1.15975e-06
Stuttering	0	0	0	0	0
Specified_Childhood_Cerebral_Degeneration	0	0	0	0	0
Dwarfism_of_Unknown_Etiology	0	0	0	0	8.01141e-07
Developmental_Delay	0	0	0	0	3.54166e-06
General_Dementia	0	0	0	7.21534e-06	4.53206e-05
Otosclerosis	0	0	0	0	3.91297e-05
Pancreatic_Disease	0	0	0	7.24142e-06	0.0026522
Cushings_Syndrome	0	0	0	0	0
Disorders_of_Fatty_Acid_Oxidation	0	0	0	1.27018e-06	9.3093e-06
Ovarian_Cancer	0	0	0	0	1.09949e-05
Acquired_Hemolytic_Anemias	0	0	0	0	7.51906e-05
Polyostotic_Fibrous_Dysplasia_of_Bone	0	0	0	0	4.06063e-06
Hereditary_Spastic_Paraplegia	0	0	0	0	1.32805e-07
Radiation_Sensitivity	0	0	0	0	3.33834e-05
Intestinal_Cancer	0	0	0	0	5.39833e-06
Acne	0	0	0	0	9.40256e-05
Female_Genital_Cancer	0	0	0	0	0.00011412
Dermatitis_Herpetiformis	0	0	0	9.99334e-08	7.9813e-06
Photodermatitis	0	0	0	1.43348e-07	8.47293e-05
Carcinoid_Syndrome	0	0	0	0	6.77469e-06
Ellis_Van_Creveld_Syndrome	0	0	0	0	1.07304e-06
Porphyrin_Metabolic_Disorder	0	0	0	5.31651e-06	1.73812e-05
Hepatobiliary_Congenital_Anomaly	0	0	0	0	0.000167528
Mucopolysaccharidosis	0	0	0	0	5.8751e-07
Benign_Thyroid_Neoplasm	0	0	0	0	0.000173486
Acquired_Coagulation_Defect	0	0	0	3.72325e-06	0.000197544
Dissociative_Disorder	0	0	0	0	1.36916e-07
Mycobacterial_Disease	0	0	0	0	4.77352e-07
Non-Specific_Humoral_Deficiency	0	0	0	0	0
Erythematous_Disorder	0	0	0	0	8.78521e-07
Kawasaki_Disease	0	0	0	0	5.21475e-06
Secondary_Malignant_Neoplasm	0	0	0	0	3.10977e-07
Rheumatoid_Arthritis_Related_Conditions	0	0	0	0.00011575	0.000504485
Brain_Damage	0	0	0	1.76502e-05	7.05004e-05
Unspecified_Diabetes_Mellitus	0	0	0	0	1.4642e-07
Brain_Cancer	0	0	0	0	1.37275e-07
Spinal_Muscular_Atrophy	0	0	0	0	1.43812e-06
Non-Specific_Neurologic_Congenital_Anomaly	0	0	0	2.44524e-06	1.51957e-05
Hyper_IgM_Immunodeficiency	0	0	0	0	3.00089e-07
Dejerine_Sottas_Disease	0	0	0	0	0
Personality_Disorder	0	0	0	0	7.47004e-06
Congenital_Nail_Anomaly	0	0	0	0	4.04869e-06
Epilepsy_Related_Disorders	0	0	0	0	5.12224e-05
Menstrual_Disorder	0	0	0	0	0.00572292
General_Osteochondropathy	0	0	0	0	8.40665e-05
Unspecified_Immune_Disorder	0	0	0	1.39438e-05	0.00018904
Aplastic_Anemia	0	0	0	0	5.18023e-05
Multiple_Epiphyseal_Dysplasia	0	0	0	0	2.68173e-07
Cerebral_Lipidoses	0	0	0	0	3.00428e-06
Balanced_Translocation	0	0	0	0	1.15367e-06
Myotonia_Congenita	0	0	0	0	4.58414e-07
Benign_Breast_Neoplasm	0	0	0	2.46196e-05	0.000908787
Alpha_1_Antitrypsin_Deficiency	0	0	0	0	3.05011e-06
Hereditary_Hemochromatosis	0	0	0	1.06447e-07	1.53919e-05
Esophageal_Cancer	0	0	0	0	1.11565e-05
Arterial_Embolism_Thrombosis	0	0	0	0	0.000252106
Inflammatory_Toxic_Neuropathy	0	0	0	0	5.34662e-05
Alzheimers_Disease	0	0	0	4.45823e-06	2.77122e-05
Unspecified_Childhood_Cerebral_Degeneration	0	0	0	0	9.93508e-07
Hodgkins_Disease	0	0	0	0	7.795e-06
Benign_Uterine_Neoplasm	0	0	0	0	0.00402098
Hereditary_Hemorrhagic_Telangiectasia	0	0	0	0	0
Osteogenesis_Imperfecta	0	0	0	0	5.59268e-06
Thyroiditis	0	0	0	0	0.000642247
Polycystic_Liver_Disease	0	0	0	3.21557e-06	1.76345e-05
Hereditary_Elliptocytosis	0	0	0	0	5.81831e-06
Arterial_Dissection	0	0	0	3.65644e-06	2.3805e-05
Wiskott.Alrich_Syndrome	0	0	0	0	9.3353e-07
Osteopetrosis	0	0	0	0	9.6403e-06
Autoimmune_Polyglandular_Disorder	0	0	0	7.10612e-07	5.02559e-06
Leukodystropy	0	0	0	0	0
Bone_Cancer	0	0	0	0	7.71378e-06
Unspecified_Autoimmune_Disease	0	0	0	1.44745e-06	4.78096e-05
Adjustment_Disorder	0	0	0	0	0.0012724
Benign_Ovarian_Neoplasm	0	0	0	0	0.00011273
Unspecified_Amyloidosis	0	0	0	0	5.27724e-06
Reactive_Arthritis	0	0	0	0	9.28289e-06
Other_Inherited_Myotonias	0	0	0	0	0
Dyschromia	0	0	0	6.62134e-07	0.000170864
Congenital_Spine_Anomaly	0	0	0	1.69343e-05	5.52389e-05
Congenital_Hypogammaglobulinemia	0	0	0	0	8.55106e-07
Hereditary_Progessive_Muscular_Dystrophy	0	0	0	0	1.84942e-06
Other_Lymphoid_Histiocytic_Cancers	0	0	0	0	4.67451e-06
Disorders_of_Mitochondrial_Metabolism	0	0	0	0	2.75962e-06
Pituitary_Disorder	0	0	0	6.63081e-07	0.000169892
Male_Genital_Cancer	0	0	0	8.78731e-06	0.00100287
Autoimmune_Lymphoproliferative_Syndrome	0	0	0	0	3.00411e-06
Parkinsons_Disease	0	0	0	0	1.59791e-07
Type_I_Diabetes_Mellitus	0	0	0	0	8.46693e-07
Cerebral_Cysts	0	0	0	0	0
Connective_Tissue_Infection	0	0	0	2.3823e-06	2.5732e-05
Inflammatory_Spondylopathies	0	0	0	0	1.42971e-05
Optic_Chiasm_Disorder	0	0	0	0	1.66804e-06
Psychogenic_Somatoform_Disorder	0	0	0	5.46208e-06	8.11548e-05
Disease_of_the_Female_Reproductive_Organs	0	0	0	4.24832e-06	0.0156296
Schizophrenia_Related_Psychosis	0	0	0	0	0.000105344
Hypotony_of_the_Eye	0	0	0	0	2.13992e-05
Cataplexy_Narcolepsy	0	0	0	0	0.000226881
Refsums_Disease	0	0	0	0	1.26432e-06
Migraine	0	0	0	5.82825e-05	0.000752457
Benign_Female_Genital_Neoplasm	0	0	0	0	0.000459006
Polyclonal_Hypergammaglobulinemia	0	0	0	0	0
Eating_Disorder	0	0	0	3.99405e-07	0.00148874
Familial_Mediterranean_Fever	0	0	0	0	2.54703e-06
Severe_Combined_Immunodeficiency	0	0	0	0	3.32571e-06
Addisons_Disease	0	0	0	0	1.534e-07
Medullary_Cystic_Kidney_Disease	0	0	0	0	2.31555e-06
Spinal_Stenosis	0	0	0	0	7.00147e-06
Cervical_Cancer	0	0	0	0	0.000280181
Impulse_Control_Disorder	0	0	0	0	4.98456e-06
Encephalitis	0	0	0	0	1.23457e-05
Erythromelalgia	0	0	0	1.50214e-07	5.5995e-06
Non-Specific_Soft_Tissue_Disorder	0	0	0	8.25173e-06	0.000106925
Haemophilia_Related_Diseases	0	0	0	4.6567e-06	1.79579e-05
Acquired_Limb_Deformities	0	0	0	0	2.68356e-05
Unspecified_Encephalopathy	0	0	0	0	0.00026481
Motor_Neuron_Disease	0	0	0	0	2.82638e-06
Klinefelters_Syndrome	0	0	0	0	4.96646e-05
Sebaceous_Gland_Disorder	0	0	0	0	2.76233e-05
Non-Specific_Peritoneal_Disorder	0	0	0	0	0.000148994
IBS	0	0	0	0	0.00562937
Septicemia	0	0	0	0	0.000710735
Peroxisomal_Disorders	0	0	0	0	1.12256e-06
Bone_Infection	0	0	0	0	1.01346e-05
Diamond.Blackfan_Anemia	0	0	0	0	1.73963e-06
Deviated_Nasal_Septum	0	0	0	5.89368e-05	0.00137216
Lymphoid_Leukemia	0	0	0	0	8.41917e-07
Histidinemia	0	0	0	3.08225e-07	1.58418e-06
Unspecified_Immune_Deficiency	0	0	0	0	1.32805e-06
Sarcoidosis	0	0	0	4.12424e-06	3.94318e-05
Hirschsprungs_Disease	0	0	0	0	6.1181e-06
Primary_Carnitine_Deficiency	0	0	0	0	9.3093e-06
Unspecified_Behavioral_Development_Disorder	0	0	0	0	7.61016e-06
Escherichia_Coli_Infection	0	0	0	0	9.663e-05
Secondary_Hereditary_Retinal_Dystrophy	0	0	0	9.92894e-07	2.21656e-05
Malnutrition	0	0	0	0	0.00063941
Paritial_Androgen_Insensitivity_Syndrome	0	0	0	0	3.28361e-06
Bipolar_Disorder	0	0	0	0	7.43149e-07
PTSD	0	0	0	0	5.67644e-07
Pubertal_Dysfunction	0	0	0	2.0019e-06	9.3093e-06
Congenital_Ectodermal_Dysplasia	0	0	0	0	2.61824e-06
Ehlers_Danlos_Syndrome	0	0	0	0	2.82397e-06
CNS_Cancer	0	0	0	0	5.99722e-06
OCD	0	0	0	0	0
Aniridia	0	0	0	0	0
Bartters_Syndrome	0	0	0	0	1.45458e-06
Digeorges_Syndrome	0	0	0	0	1.46085e-06
Non-Specific_Chromosomal_Anomaly	0	0	0	1.37597e-06	3.98414e-06
Hereditary_Color_Blindness	0	0	0	1.11472e-07	2.20741e-06
Poliomyelitis	0	0	0	2.74556e-06	1.06285e-05
Connective_Tissue_Cancer	0	0	0	0	1.09766e-05
Genetic_Anomolies_of_Leukocytes	0	0	0	1.72076e-06	1.00512e-05
IgM_Immunodeficiency	0	0	0	0	6.0416e-06
Nerve_Root_Plexus_Disorders	0	0	0	0	3.14907e-05
Anophthalmia_Mircopthalmia	0	0	0	1.00905e-06	4.73979e-06
Other_Infectious_Diseases	0	0	0	1.96954e-05	0.00013975
Dopa_Responsive_Dystonia	0	0	0	0	5.94519e-07
Hereditary_Night_Blindness	0	0	0	0	1.32805e-07
Chondrodystrophy	0	0	0	8.685e-07	7.60173e-06
Charcot_Marie_Tooth_Disease	0	0	0	0	2.85256e-07
Hereditary_Face_Skull_Anomalies	0	0	0	0	0
Lacrimal_System_Disorder	0	0	0	2.66968e-05	0.0002358
Speech_Language_Disorder	0	0	0	0	6.27564e-06
Amino_Acid_Transport_Disorder	0	0	0	0	0
Schwartz.Jampel_Syndrome	0	0	0	0	0
Smith.Magenis_Syndrome	0	0	0	0	1.37275e-07
Benign_CNS_Neoplasm	0	0	0	3.58014e-07	2.19379e-05
Unspecified_Childhood_Psychoses	0	0	0	0	3.31702e-06
Downs_Syndrome	0	0	0	0	0
Pancytopenia	0	0	0	0	2.59011e-05
Iron_Metabolism_Disorder	0	0	0	7.9492e-06	2.42812e-05
Hereditary_Spherocytosis	0	0	0	0	0
Eye_Cancer	0	0	0	9.96034e-07	1.29485e-05
Pagets_Disease	0	0	0	0	0
Male_Breast_Cancer	0	0	0	0	5.60547e-06
Nezelofs_Syndrome	0	0	0	0	0
Meningitis	0	0	0	1.04253e-07	1.91551e-05
MENIIB	0	0	0	0	1.79944e-07
Asthma	0	0	0	0	0
Osteopoikilosis	0	0	0	0	3.02975e-06
Hepatobiliary_Cancer	0	0	0	0	1.49354e-05
Kidney_Cancer	0	0	0	0	2.03857e-05
Abnormal_Spine_Curvature	0	0	0	1.37186e-06	0.000121162
Hereditary_Lymphadema	0	0	0	0	0
Non-Melanoma_Skin_Cancer	0	0	0	6.81752e-05	0.00081411
Breast_Cancer	0	0	0	0	5.53538e-05
Rosacea	0	0	0	0	0.000122133
Growth_Hormone_Deficiency	0	0	0	0	1.4048e-07
Glycogenosis	0	0	0	0	0
Alveolar_Disease	0	0	0	0	2.0489e-05
Celiac_Disease	0	0	0	0	0
Multiple_Sclerosis_Other_Demyelinating_Disease	0	0	0	0	4.676e-06
Androgen_Insensitivity_Syndrome	0	0	0	0	7.27289e-06
Ocular_Musculoskeletal_Disorder	0	0	0	4.06584e-05	0.00134283
ADHD	0	0	0	0	6.42933e-06

## Sheet: 9_Brain
Disease_name	Minimum	1st_quartile	Median	3rd_quartile	Maximum
Cerebrovascular_Disease	0.0312987	0.235794	0.27607	0.329588	0.535245
Epilepsy_Related_Disorders	0.00110254	0.0435459	0.0503675	0.0596731	0.151803
Extrapyramidal_Abnormal_Movement_Disorders	0	0.00445388	0.0263639	0.0369098	0.101683
Parkinsons_Disease	0	0.00041124	0.0254424	0.0309351	0.0812065
Unspecified_Encephalopathy	0.00219062	0.019923	0.0240637	0.0278149	0.0522032
Brain_Damage	0.00274008	0.0165767	0.0187524	0.0210273	0.0359015
Brain_Cancer	0	0.00091561	0.0167646	0.0210002	0.0638922
Unspecified_Neuropsychiatric_Disorder	0.00137366	0.0125508	0.0166936	0.0204989	0.0467774
Non-Specific_Pulmonary_Disorder	0	0.0100004	0.0160095	0.0214261	0.0501331
Muscle_Ligament_Disorder	0	0.0119214	0.0147872	0.0199687	0.0560836
UTI	0	0.0111266	0.0142052	0.0174677	0.0278941
Hemiplegia	0.00224844	0.0113486	0.0132503	0.0149769	0.0240294
Benign_CNS_Neoplasm	0	0.0047842	0.0129446	0.0146418	0.0465312
Aneurysm	0	0.00577305	0.012321	0.0304245	0.13028
General_Dementia	0.000140981	0.00897141	0.0118261	0.0139998	0.036091
Acquired_Visual_Disturbances	0.00421953	0.00937702	0.0108369	0.0137522	0.0217511
Non-Specific_Joint_Disorder	0	0	0.0107492	0.0144879	0.0211966
Electrolyte_Acid_Base_Balance_Disorder	0	0.00773931	0.00928266	0.0110575	0.022873
Non-Specific_Pain	0	0	0.0084209	0.0140609	0.0377854
Alzheimers_Disease	0	0.00567209	0.0079304	0.00928325	0.0245772
Non-Specific_Cardiovascular_Disease	0	0.00566045	0.00763249	0.00981355	0.0220704
CNS_Cancer	0.000120734	0.00443168	0.00749791	0.00903361	0.0268451
Functional_Digestive_Disorder	0	0.00439883	0.00625959	0.00769371	0.0113328
Depression	0	0.0048899	0.0062196	0.00830773	0.0166362
Schizophrenia_Related_Psychosis	0.000668754	0.00382748	0.00532846	0.012775	0.148588
Non-Specific_Acquired_Musculoskeletal_Abnormality	0	0.00318382	0.00514017	0.00587439	0.0076448
Hypotension	0	0.00401431	0.00501377	0.00607766	0.009883
Pneumonia	0	0.00302426	0.00493221	0.00770576	0.0211358
Non-Rheumatic_Heart_Disease	0	0.00348316	0.00486466	0.00731353	0.0514266
Cardiac_Dysrhythmia	0	0.00359207	0.00481537	0.00623029	0.0113569
Unspecified_Neuropathy	0	0.00328567	0.00472381	0.0124526	0.0484167
Disorder_of_the_Vestibular_System	0	0.00241066	0.00444474	0.00870168	0.0524524
Meningitis	0	0.00133519	0.00441916	0.00511378	0.0113799
Hearing_Loss	0	0.00212145	0.0041658	0.00563381	0.0796645
General_Cerebral_Degeneration	0.0019124	0.00342928	0.00415566	0.00490058	0.00794609
Cranial_Nerve_Disorder	0	0.00145031	0.00415	0.01944	0.077924
Non-Specific_Anemia	0	0.00177471	0.00406572	0.00580721	0.0100391
General_Spondylosis_Spine_Disorder	0	0	0.00386132	0.00519416	0.00815416
Migraine	0	0.00157313	0.0038454	0.08708	0.398108
Peripheral_Vascular_Disease	0	0.00211696	0.00382211	0.0065064	0.0707393
Cataract	0	0.000774066	0.00367405	0.00618839	0.0168961
Intellectual_Disability	0	0.00291525	0.00359683	0.00426553	0.00996908
Fungal_Infection	0	0.00207062	0.00342591	0.00459465	0.0111261
Cardiac_Congenital_Anomaly	0.000440859	0.00237085	0.00335989	0.00430659	0.0232799
Non-Specific_Gastrointestinal_Disorder	0	0	0.00323368	0.0037598	0.0173739
Ocular_Musculoskeletal_Disorder	0	0.00244556	0.00306016	0.0037256	0.00577051
Vascular_Congenital_Anomaly	0.000666743	0.00227414	0.00286539	0.00335215	0.00892513
Bladder_Disorder	0	0.00171643	0.00278864	0.00566408	0.0162013
Peripheral_Nerve_Disorder	0	0.000913874	0.00275056	0.00419881	0.0182005
Atherosclerosis	0	0	0.00259538	0.00557384	0.243973
General_Paralysis	0.000283001	0.00138232	0.00242841	0.00812815	0.0240092
Anxiety_Phobic_Disorder	0	0.00132513	0.00238675	0.00400776	0.00948477
Substance_Abuse	0	0.000459784	0.00213916	0.0031208	0.00895435
Unspecified_White_Blood_Cell_Disease	0	0.00162606	0.00209336	0.00263409	0.00407694
Encephalitis	0	0.000734016	0.00205779	0.00369557	0.00539904
Non-Specific_Urinary_Disorder	0	0	0.00186148	0.00251925	0.00530614
Septicemia	0	0.000798366	0.00178691	0.00287801	0.0104186
Gastrointestinal_Infection	0	0.00108827	0.00147136	0.00176555	0.00330552
Non-Specific_Skin_Disorder	0	0	0.00146927	0.0024045	0.00649971
Cellulitis	0	0	0.00144675	0.00186291	0.00385858
Osteoporosis	0	0.000917875	0.00143322	0.00191601	0.0038034
Optic_Neuritis_Neuropathy	0	0.000757492	0.00143293	0.00303428	0.00513634
Malnutrition	0	0.000945599	0.00139962	0.00193497	0.00492356
Unspecified_Cancer	0	0.000246655	0.00139531	0.00202218	0.00852043
Unspecified_Cerebellar_Disease	0.000133751	0.00086684	0.00138419	0.00163374	0.00414641
Degenerative_Dementia	0	0.000724194	0.00135934	0.00164382	0.00406033
Spinal_Chord_Degeneration	0	0.000556855	0.00135058	0.0031668	0.00500623
Mood_Disorder	0	0.000999667	0.00130559	0.00191668	0.0252371
Pleuritis	0	0.000611877	0.00119364	0.00175761	0.00707999
Deep_Vein_Thrombosis	0	0.000819877	0.00118707	0.00180019	0.00453529
Acute_Renal_Failure	0	0.000441307	0.00114891	0.00181363	0.00675974
Emphysema_COPD	0	0	0.00112466	0.00248707	0.0120166
Non-Specific_Neurologic_Congenital_Anomaly	5.72602e-05	0.000833888	0.00107208	0.00127147	0.00204251
Vascular_Insufficiency	0	0.00061984	0.00102858	0.0016772	0.00917819
External_Ear_Disorders	0	0.000619473	0.0009956	0.00134471	0.00728668
Neural_Tube_Defect	0	0.000419292	0.000979816	0.00135947	0.00275897
Autonomic_System_Disorder	0	0.00061123	0.000977908	0.00208123	0.00486055
Dopa_Responsive_Dystonia	0	0.000103136	0.000920748	0.00175917	0.00329476
Nail_Disease	0	0.000501015	0.000895084	0.0013906	0.00372464
Gastritis_Duodenitis	0	0	0.000880872	0.00125131	0.00399535
Rheumatic_Heart_Disease	0	0.000561183	0.000859102	0.0012116	0.0089555
Unspecified_Hematological_Disorder	0	0.000631884	0.000839618	0.000987158	0.00194569
Arterial_Dissection	4.60486e-05	0.000679462	0.000820645	0.00104773	0.00210025
Phlebitis_Thrombophlebitis	0	0.000540939	0.000819023	0.00105438	0.00255291
Psychogenic_Somatoform_Disorder	0	0.000570788	0.000791842	0.00442466	0.0198208
Multiple_Sclerosis_Other_Demyelinating_Disease	0	0.000489674	0.000788882	0.0653387	0.119574
Acquired_Hypothyroidism	0	0	0.000788389	0.00122831	0.00491974
Non-Specific_Sugar_Metabolism_Disorder	0	0.000536952	0.000718902	0.000842274	0.00142757
Pernicious_or_B12_Deficiency_Anemia	0	0.000527369	0.000706679	0.000896861	0.00137858
Cardiac_Conduction_Disorder	0	0.000459878	0.000693893	0.000962897	0.00247103
Spinal_Stenosis	0	0	0.000691992	0.00109888	0.00196698
Sleep_Disorder	0	0.000359003	0.000661055	0.00169319	0.0147952
Non-Specified_Cardiac_Ischemia	0	0	0.000627847	0.00113274	0.0490689
Pituitary_Disorder	0	0.000397953	0.00062566	0.00093604	0.0216691
Vasculitis	0	0.000530945	0.000611137	0.000768797	0.0221362
Myocardial_Infarction	0	0.000373618	0.000607857	0.000906091	0.0280742
Biliary_Tract_Disease	0	0	0.000607338	0.00101541	0.00212782
Acquired_Coagulation_Defect	0	0.000428624	0.000594171	0.000839406	0.00203879
Adjustment_Disorder	0	0.000330245	0.000577069	0.000743117	0.00118238
Inner_Ear_Disorder	0	0.000314554	0.000575299	0.00124785	0.0064555
CNS_Infection	0	0.000258583	0.00056864	0.000972713	0.0038197
Inflammatory_Toxic_Neuropathy	0	0.000333406	0.000545959	0.00492975	0.022776
Papilledema	0	0.00039658	0.000542592	0.000719256	0.0012557
Non-Specific_Eye_Disorders	0	0.000181381	0.00054253	0.000743095	0.00276209
General_Bacterial_Infection	0	0.00039387	0.000539215	0.000729547	0.00145895
Herpes_Zoster	0	0	0.000538531	0.000890497	0.00229097
Unspecified_Recurrent_Headaches	0	0.000293168	0.000528791	0.00624383	0.04541
Acquired_Retinal_Defects	0	0.000199548	0.000511287	0.000931408	0.00298228
General_Thrombocytopenia	0	0.000298309	0.000501656	0.000677659	0.00102503
Neonatal_Disease	0	0.000158501	0.000494987	0.00337627	0.00506802
Larynx_Vocal_Chord_Disorders	0	0.000280283	0.000491144	0.000699612	0.00173166
Acquired_Other_Myopathies	0	0.000266053	0.000489045	0.00145632	0.00548895
Speech_Language_Disorder	8.91452e-05	0.000338925	0.000474453	0.000551171	0.00123866
Cystitis_Urethritis	0	0.000216198	0.000462294	0.000854555	0.00163052
Arterial_Embolism_Thrombosis	0	0.000180893	0.000448215	0.000729265	0.00890167
Addisons_Disease	0	0.000282631	0.000426368	0.000723594	0.00878736
Carditis	0	0.000212581	0.000419905	0.000573626	0.010158
Kidney_Infection	0	0.000299116	0.000413701	0.000611292	0.00112226
General_Hypertension	0	0	0.000397173	0.0291592	0.131511
Escherichia_Coli_Infection	0	0.000281594	0.000371978	0.000476604	0.000736912
General_Ear_Disorder	0	0.000170283	0.000364748	0.000707129	0.00301532
Staphylococcus_Aureus_Infection	0	0.000180409	0.000336912	0.000462413	0.00113997
Optic_Disc_Disorder	0	0.000203846	0.000297017	0.000391747	0.000712404
Hemangioma_Lymphangioma	0	0.000174079	0.000294678	0.000395267	0.00108373
Purpura_Other_Hemorrhagic_Conditions	0	0.000197006	0.000286535	0.000356751	0.00107247
Salivary_Gland_Disease	0	0.000188169	0.000274984	0.0003697	0.000673542
Gastrointestinal_Ulcer	0	0	0.000268743	0.000417495	0.00159254
Visual_Pathway_Cortex_Disorder	6.41314e-05	0.000180356	0.000257307	0.000318657	0.000510487
Conduct_Disorder	0	0.000145562	0.000229698	0.00036649	0.00173527
Non-Specific_Nephropathy	0	0	0.000223129	0.000510001	0.00126043
Diabetes_Insipidus	0	8.19117e-05	0.000221522	0.000475952	0.00173773
Unspecified_Plasma_Protein_Metabolism_Disorder	0	0.000158408	0.000211597	0.000260562	0.000348217
Complex_Regional_Pain_Syndrome	0	0.000128173	0.000206625	0.000498317	0.0232855
Inflammatory_Spondylopathies	0	9.4467e-05	0.000205991	0.000423274	0.0105987
Abnormal_Spine_Curvature	0	0	0.000205888	0.000282966	0.000518613
Glaucoma	0	0	0.000200864	0.000393952	0.0016715
Other_Infectious_Diseases	0	0.000116291	0.000200754	0.000301585	0.000726927
Non-Specific_Dental_Disorder	0	0.000114354	0.000190804	0.000259193	0.000963779
Streptococcal_Infection	0	0.000101148	0.000186874	0.000234622	0.000789208
Urinary_Calculus	0	0	0.000183903	0.000392238	0.00103384
Goiter	0	0	0.000182685	0.000276211	0.000694734
Paranoia	0	8.73444e-05	0.000178424	0.000655867	0.00687158
Gestational_Pregnancy_Related_Disorder	0	0.000129689	0.000162725	0.000219606	0.0477878
Cataplexy_Narcolepsy	0	9.60421e-05	0.000159206	0.00032919	0.00740582
Eyelid_Disorders	0	0	0.000149992	0.000242002	0.000639582
Benign_Endocrine_Neoplasm	0	5.11606e-06	0.000148058	0.000401425	0.0159632
Non-Specific_Gingival_Peridontal_Disorder	0	0.000100859	0.000145857	0.000192444	0.000517045
Pulmonary_Embolism_Infarction	0	2.34876e-05	0.000143145	0.000229424	0.000620183
Corneal_Disorders	0	0	0.000137732	0.000301172	0.00137538
Myeloproliferative_Disease	0	1.68209e-06	0.000136002	0.000180934	0.00035723
Seborrheic_Dermatitis	0	0	0.000132711	0.000241653	0.000608611
Non-Specific_Soft_Tissue_Disorder	0	0	0.000130718	0.000209414	0.00118357
Pancreatic_Disease	0	0	0.00013	0.000192337	0.000737765
Homocystinuria	0	9.10111e-05	0.000127062	0.000164689	0.000273583
Behcets_Syndrome	0	0	0.000123723	0.000251214	0.000713411
STI	0	7.5349e-05	0.00011666	0.000182021	0.000456769
Eye_Inflammation	0	0	0.000111396	0.000431071	0.00241134
Oral_Soft_Tissue_Disease	0	0	0.000108735	0.000253399	0.000836459
Myoneural_Disorders	0	5.35996e-05	0.000107795	0.000409309	0.00095621
Spinocerebellar_Ataxia	0	5.01873e-05	0.00010519	0.000166475	0.000483031
Other_Corticoadrenal_Disorder	0	0	0.000104129	0.00016835	0.00303952
Jaw_Disease	0	0	0.000103665	0.000595324	0.0189863
Orbit_Disorders	0	7.51302e-05	9.99066e-05	0.000139605	0.000272623
Benign_Bone_Connective_Tissue_Neoplasm	0	0	9.67646e-05	0.000268254	0.00184956
Motor_Neuron_Disease	0	4.743e-05	9.07289e-05	0.00445096	0.00974731
Myasthenia_Gravis	0	4.73549e-05	8.98332e-05	0.000310023	0.0186849
Tongue_Disease	0	0	8.92996e-05	0.000136464	0.000338523
Disorders_of_Urea_Cycle_Metabolism	0	5.53031e-05	8.77302e-05	0.00011745	0.000401594
Osteomyelitis	0	0	8.57404e-05	0.000251824	0.000980609
Neurofibromatosis	0	3.71194e-06	8.2216e-05	0.000850053	0.0046037
Phosphorus_Metabolism_Disorder	0	5.2675e-05	7.97451e-05	0.000101572	0.00017665
Haemophilia_Related_Diseases	0	2.57172e-05	7.3917e-05	0.000104509	0.000311675
Nerve_Root_Plexus_Disorders	0	0	6.97519e-05	0.000163297	0.0646821
Lupus_Erythematosus	0	0	6.74268e-05	0.000136031	0.000268851
Developmental_Delay	0	4.4338e-05	6.60356e-05	0.000130271	0.000427797
Tics_Tourettes	0	1.99256e-05	6.34832e-05	0.000156927	0.00266733
Secondary_Malignant_Neoplasm	0	0	6.18772e-05	0.000123129	0.000700756
Personality_Disorder	0	3.7416e-05	6.11051e-05	9.42152e-05	0.0138995
Learning_Disorder	0	3.43596e-05	5.73047e-05	8.9399e-05	0.000314257
Long_QT_Syndrome	0	4.12034e-05	5.6177e-05	6.93098e-05	0.000191901
Secondary_Diabetes_Mellitus	0	1.74648e-06	5.58749e-05	9.17463e-05	0.000363695
Skin_Infection	0	0	5.43221e-05	0.000163968	0.000347365
Tympanic_Membrane_Disorders	0	0	4.63147e-05	9.81399e-05	0.00168088
Benign_Intrathoracic_Neoplasm	0	0	4.48559e-05	0.000140111	0.00033844
Huntingtons_Chorea	0	1.03725e-05	4.39725e-05	0.000679206	0.00213538
Oro_Naso_Pharyngeal_Cancer	0	0	4.30065e-05	7.4538e-05	0.000192727
Megaloblastic_Anemia	0	6.58443e-06	4.23327e-05	6.34641e-05	0.000227168
Hereditary_Sensory_Neuropathy	0	3.45266e-06	4.17255e-05	0.000129514	0.000659394
Bone_Cancer	0	0	4.04582e-05	7.08001e-05	0.000298772
Hereditary_Spastic_Paraplegia	0	1.05639e-05	3.99239e-05	0.000211328	0.000461256
Endocrine_Cancer	0	9.35065e-06	3.98014e-05	7.61013e-05	0.00156275
Prion_Disease	0	2.30552e-05	3.82085e-05	5.55061e-05	0.000136301
Urethral_Disorder	0	0	3.79204e-05	6.87054e-05	0.000139123
Impulse_Control_Disorder	0	1.97672e-05	3.64964e-05	5.69748e-05	0.00634524
Poliomyelitis	0	1.8168e-05	3.61021e-05	0.000142555	0.00502601
Non-Specific_Thryroid_Disorder	0	0	3.40562e-05	0.000132877	0.000301868
Unspecified_Immune_Disorder	0	0	3.3181e-05	0.000111936	0.000362706
Pancytopenia	0	0	3.26067e-05	6.90476e-05	0.00016025
Respiratory_Congenital_Anomaly	0	0	3.25568e-05	6.07902e-05	0.00017292
Unspecified_Autoimmune_Disease	0	0	3.10759e-05	9.03073e-05	0.00055778
Parasitic_Infection	0	0	3.08743e-05	5.5137e-05	0.000282475
Disorders_of_Mitochondrial_Metabolism	0	1.41358e-05	2.98758e-05	0.000178839	0.00111193
Tuberculosis	0	0	2.81497e-05	5.94007e-05	0.00018354
Macular_Degeneration	0	0	2.77892e-05	0.000190478	0.00110673
Congenital_Anomaly_of_Skull_Neck	0	0	2.73046e-05	6.06921e-05	0.000106813
Non-Specific_Peritoneal_Disorder	0	0	2.68761e-05	6.77196e-05	0.000160129
Aplastic_Anemia	0	0	2.50193e-05	4.05735e-05	7.98251e-05
Disorders_of_Iris_Ciliary_Body	0	0	2.41347e-05	4.32477e-05	9.39165e-05
Unspecified_Middle_Ear_Mastoid_Diseases	0	1.0253e-05	2.39966e-05	3.27159e-05	9.9798e-05
Unspecified_Amyloidosis	0	1.25718e-05	2.27856e-05	3.44939e-05	8.7111e-05
Type_II_Diabetes_Mellitus	0	0	2.24068e-05	0.00087383	0.0026145
Hereditary_Harartoses	0	0	2.04931e-05	4.30483e-05	0.0004047
Familial_Dysautonomia_Related_Conditions	0	0	1.91041e-05	2.87682e-05	0.000277341
Copper_Metabolism_Disorder	0	0	1.84028e-05	3.08048e-05	0.000131913
Sleep_Apnea	0	0	1.78599e-05	0.000542371	0.00292335
Adrenogenital_Disorder	0	0	1.77556e-05	2.68604e-05	0.000862875
Spleen_Disease	0	0	1.77394e-05	5.29117e-05	0.000142005
Non-Specific_Congenital_Eye_Anomaly	0	0	1.74345e-05	3.75674e-05	0.000106125
Tuberous_Sclerosis	0	0	1.72348e-05	5.60797e-05	0.000410323
Syndrome_with_Pervasive_Congenital_Anomalies	0	0	1.69885e-05	3.26511e-05	0.000118123
Infestation	0	0	1.65805e-05	5.87496e-05	0.000109634
Hereditary_Progessive_Muscular_Dystrophy	0	0	1.25914e-05	0.00034313	0.00261338
Unspecified_Behavioral_Development_Disorder	0	0	1.19558e-05	2.85433e-05	0.000495751
Connective_Tissue_Cancer	0	0	1.13769e-05	3.12529e-05	0.000339513
Chronic_Pruritus	0	0	1.11791e-05	0.000179929	0.000413685
Charcot_Marie_Tooth_Disease	0	0	1.03768e-05	4.78609e-05	0.00162987
Spinal_Muscular_Atrophy	0	0	9.5883e-06	5.97544e-05	0.000521569
Non-Specific_Genitourinary_Congenital_Anomaly	0	0	9.40078e-06	0.000103718	0.000265687
Optic_Chiasm_Disorder	0	0	9.30194e-06	2.13545e-05	0.000167781
Autism	0	0	9.21181e-06	4.57128e-05	0.000229334
Other_Inherited_Myotonias	0	0	7.28363e-06	1.94499e-05	0.000140244
Globe_Disorders	0	0	6.72838e-06	2.65581e-05	0.000100496
Cerebral_Lipidoses	0	0	5.80918e-06	1.20939e-05	2.55688e-05
Non-Specific_Autosomal_Abnormality	0	0	1.34568e-06	8.55773e-06	3.60513e-05
Chronic_Sinusitis	0	0	1.3229e-06	0.000717227	0.00380838
Eye_Cancer	0	0	9.06194e-07	1.68534e-05	0.000895418
Balanced_Translocation	0	0	8.17787e-07	1.96596e-05	0.000130373
Childhood_Disintegrative_Disorder	0	0	7.58462e-07	3.7458e-06	0.000178088
IgA_Immunodeficiency	0	0	0	0	2.75864e-05
Chronic_Kidney_Disease	0	0	0	0.000319034	0.00148435
Hereditary_Breast_Cancer	0	0	0	0	1.26314e-05
Pure_Hyperglyceridemia	0	0	0	0	0
Pulmonary_Heart_Disease	0	0	0	0	0.000477165
Peritonitis_Retroperitoneal_Infection	0	0	0	0	0.000188367
Congenital_Hair_Anomaly	0	0	0	0	1.43396e-05
Congenital_Neutropenia	0	0	0	0	1.37202e-05
Septic_Arthritis	0	0	0	0	5.52444e-06
Eustachian_Tube_Disorder	0	0	0	0	0.00231531
Corns_Callosites	0	0	0	7.68486e-05	0.000479968
Chronic_Progressive_External_Ophthalmoplegia	0	0	0	6.77771e-06	2.26148e-05
Hereditary_Hemoglobin_Disease	0	0	0	0	0.0152184
Non-Specific_Nasal_Throat_Disorder	0	0	0	0	2.37606e-05
Common_Variable_Immunodeficiency	0	0	0	0	0
Fasciitis	0	0	0	0	0
Kaposis_Sarcoma	0	0	0	0	5.48775e-06
Branched_Chain_Amino_Acid_Metabolism_Disorder	0	0	0	4.43456e-06	1.56307e-05
Non-Hodgkins_Lymphoma	0	0	0	3.64306e-05	0.000130557
Polycystic_Kidney_Disease	0	0	0	0	5.4262e-06
Ulcerative_Colitis	0	0	0	0	0.0370857
Secondary_Arthropathy	0	0	0	0	3.1782e-05
Myeloid_Leukemia	0	0	0	0	3.13821e-05
Female_Genital_Congenital_Anomaly	0	0	0	0	0
Diverticulosis_Diverticulitis	0	0	0	0	0.00236052
Mixed_Hyperlipidemia	0	0	0	0	0.0035462
Unspecified_Congenital_Anomaly	0	0	0	3.10724e-05	0.000136551
Sideroblastic_Anemia	0	0	0	0	0
Friedreichs_Ataxia	0	0	0	0	0
Ear_Infection	0	0	0	0.000247171	0.00363407
Lipodystrophy	0	0	0	0	2.68531e-05
Velo_Cardio_Facial_Syndrome	0	0	0	0	2.89191e-05
Alopecia	0	0	0	0	0.000169626
Varicella_Infection	0	0	0	1.35233e-05	5.40163e-05
Phenyketonuria	0	0	0	0	9.0183e-05
Hereditary_Thrombocytopenic_Purpura	0	0	0	0	2.89533e-06
Uterine_Cancer	0	0	0	0	8.17787e-07
Familial_Adenomatous_Polyposis	0	0	0	0	1.10489e-06
Intrathoracic_Organ_Cancer	0	0	0	7.2722e-06	5.79521e-05
Male_Genital_Congenital_Anomaly	0	0	0	0	1.71673e-05
Thymic_Disorders	0	0	0	0	5.5634e-05
Hereditary_Fructose_Intolerance	0	0	0	0	1.49558e-05
Non-Specific_Digestive_Congenital_Anomaly	0	0	0	0	0.00014191
HIV	0	0	0	0	2.0371e-05
Circulating_Enzyme_Deficiency	0	0	0	0	1.81666e-05
Atopic_Contact_Dermatitis	0	0	0	0.000512974	0.00218104
Congenital_Pigmentary_Anomaly	0	0	0	0	2.85575e-05
Lipoma	0	0	0	0	9.11591e-05
Fragile_X_Syndrome	0	0	0	0	8.98288e-06
Marfan_Syndrome	0	0	0	2.46516e-05	0.000986864
Congenital_Breast_Anomaly	0	0	0	0	4.82494e-05
Hereditary_Muscular_Dystrophy	0	0	0	0	0
Viral_Hepatitis_B	0	0	0	0	2.28756e-05
Dermatomyositis_Polymyositis	0	0	0	2.32136e-05	0.00935801
Pancreatic_Cancer	0	0	0	0	2.45e-05
Graves_Disease	0	0	0	0	5.17171e-05
Generalized_Digestive_Cancer	0	0	0	0	3.61488e-05
Hereditary_Blepharophimosis	0	0	0	0	4.08894e-06
Spirochetal_Infection	0	0	0	0	8.00369e-05
Acrocephalosyndactyly	0	0	0	0	0
Prader_Willi_Syndrome	0	0	0	0	6.21723e-05
Prostate_Cancer	0	0	0	0	7.75021e-07
Pure_Hypercholesterolemia	0	0	0	0	0
Benign_Urinary_Neoplasm	0	0	0	0	7.25683e-05
Klippel_Feil_Syndrome	0	0	0	0	4.51378e-05
Lysosomal_Storage_Disease	0	0	0	0	5.80208e-05
Hereditary_Stomatocytosis	0	0	0	0	7.60823e-06
Respiratory_System_Cancer	0	0	0	0	8.84148e-06
Melanoma	0	0	0	0	4.79931e-06
Congenital_Aphakia	0	0	0	0	2.32506e-06
Viral_Hepatitis_C	0	0	0	0	4.32783e-05
Anterior_Eye_Anomaly	0	0	0	0	1.88285e-05
Carinoid_Neoplasm	0	0	0	1.2388e-05	4.81172e-05
Lichen	0	0	0	0	9.85605e-07
Thyroid_Cancer	0	0	0	0	3.10851e-06
Stomach_Cancer	0	0	0	0	0
Generalized_Lipidoses	0	0	0	0	0.0032254
Carbuncle_Furuncle	0	0	0	0	0.000138995
Lung_Cancer	0	0	0	0	3.98839e-05
Chondrocalcinosis	0	0	0	0	5.32711e-05
Esophageal_Disease	0	0	0	0.00183264	0.0162431
Renal_Glycosuria	0	0	0	0	1.63557e-06
Ruvalcaba.Myhre_Syndrome	0	0	0	0	8.75017e-06
Myotonic_Muscular_Dystrophy	0	0	0	0.000104501	0.000985844
Cri.Du.Chat_Syndrome	0	0	0	0	1.08644e-05
Polymorphonuclear_Neutrophils_Disorders	0	0	0	0	3.34761e-05
Indeterminate_Sex_Pseudohermaphroditism	0	0	0	0	9.32552e-06
Multiple_Myeloma	0	0	0	5.81937e-06	4.35921e-05
Other_Inherited_Amino_Acid_Metabolic_Disorder	0	0	0	8.3996e-06	4.28171e-05
Benign_Eye_Neoplasm	0	0	0	0	0.000230029
Non-Specific_Immune.Related_Skin_Disorder	0	0	0	0.000105691	0.000564869
Edwards_Syndrome	0	0	0	3.79735e-06	1.54506e-05
Hyperaldosteronism	0	0	0	1.84409e-05	0.00111432
Cyclic_Neutropenia	0	0	0	9.81884e-07	1.69227e-05
Non-Specific_Leukemia	0	0	0	0	2.32474e-05
MENIIA	0	0	0	0	9.85522e-07
Bladder_Cancer	0	0	0	0	4.68102e-05
Non-Specific_Congenital_Musculoskeletal_Anomaly	0	0	0	7.37053e-05	0.000210031
Rectal_Anal_Disorder	0	0	0	0	0.0245915
Ichthyosis_Congenita	0	0	0	0	3.18922e-05
Epidermolysis_Bullosa	0	0	0	0	7.24599e-06
MENI	0	0	0	0	1.26436e-05
Purine_Pyrimidine_Metabolic_Disorder	0	0	0	0	1.69724e-05
Psoriasis_Related_Disorders	0	0	0	0	0.0944916
Sjogrens_Syndrome	0	0	0	3.91733e-05	0.000332526
Stuttering	0	0	0	0	0
Specified_Childhood_Cerebral_Degeneration	0	0	0	4.60042e-06	2.23727e-05
Dwarfism_of_Unknown_Etiology	0	0	0	7.87326e-06	5.87549e-05
Otosclerosis	0	0	0	0	0.00240656
Cystic_Fibrosis	0	0	0	0	0.00373483
Cushings_Syndrome	0	0	0	0	0
Disorders_of_Fatty_Acid_Oxidation	0	0	0	0	1.20783e-05
Ovarian_Cancer	0	0	0	0	1.1355e-06
Non-Specific_Prostate_Disease	0	0	0	0	6.45635e-05
Choroidal_Disorders	0	0	0	0	3.87256e-05
Acquired_Hemolytic_Anemias	0	0	0	8.98797e-06	3.66593e-05
Non-Specific_Liver_Disease	0	0	0	0.000286176	0.000636903
Polyostotic_Fibrous_Dysplasia_of_Bone	0	0	0	4.10925e-06	6.71762e-05
Radiation_Sensitivity	0	0	0	0	2.23582e-05
Intestinal_Cancer	0	0	0	0	1.08644e-05
Acne	0	0	0	0	8.60568e-07
Female_Genital_Cancer	0	0	0	0	1.30202e-05
Dermatitis_Herpetiformis	0	0	0	0	1.78289e-05
Other_Viral_Hepatitis	0	0	0	4.17784e-05	0.000156486
Photodermatitis	0	0	0	0	4.2731e-05
Carcinoid_Syndrome	0	0	0	0	1.20877e-05
Parathyroid_Disorder	0	0	0	0	0.000101465
Acute_Upper_Respiratory_Infection	0	0	0	0	0.00189622
Ellis_Van_Creveld_Syndrome	0	0	0	0	1.87117e-06
Porphyrin_Metabolic_Disorder	0	0	0	0	0.00193359
Varicose_Veins	0	0	0	0	2.54701e-05
Hereditary_Polycythemia_Vera	0	0	0	0	2.4185e-05
Hepatobiliary_Congenital_Anomaly	0	0	0	8.54581e-06	4.42101e-05
Mucopolysaccharidosis	0	0	0	0	1.97121e-06
Herpes_Simplex	0	0	0	0	0.000572595
Viral_Hepatitis_A	0	0	0	0	2.48708e-05
Influenza	0	0	0	0.000162385	0.000611271
Chronic_Liver_Disease	0	0	0	0	0.0003403
Benign_Thyroid_Neoplasm	0	0	0	0	1.35696e-05
Unspecified_Lipid_Metabolism_Disorder	0	0	0	0	0.000337835
Dissociative_Disorder	0	0	0	0	3.94338e-05
Mycobacterial_Disease	0	0	0	0	2.95657e-06
Non-Specific_Humoral_Deficiency	0	0	0	6.82905e-06	9.02115e-05
Erythematous_Disorder	0	0	0	0	1.43291e-05
Kawasaki_Disease	0	0	0	0	2.7482e-05
Non-Specific_Metabolic_Disorder	0	0	0	0.000247855	0.00063652
Rheumatoid_Arthritis_Related_Conditions	0	0	0	9.32278e-05	0.000521128
Unspecified_Diabetes_Mellitus	0	0	0	0	5.81266e-05
Non-Specific_Osteopathy	0	0	0	0.000177345	0.00108473
Vitreous_Body_Disorder	0	0	0	5.94852e-05	0.000875839
Hyper_IgM_Immunodeficiency	0	0	0	0	8.61738e-06
Dejerine_Sottas_Disease	0	0	0	0	0
Metabolic_Syndrome_X	0	0	0	0	3.27115e-06
Arthropod.Borne_Diseases	0	0	0	0.000158091	0.0120024
Congenital_Nail_Anomaly	0	0	0	0	2.82664e-06
Menstrual_Disorder	0	0	0	0	0.000704666
General_Osteochondropathy	0	0	0	0	4.30284e-05
Disease_of_the_Male_Reproductive_Organs	0	0	0	0	6.65896e-05
Aromatic_Amino_Acid_Metabolism_Disorder	0	0	0	4.97808e-06	3.34774e-05
Unspecified_Benign_Neoplasm	0	0	0	3.31239e-05	0.000131493
Multiple_Epiphyseal_Dysplasia	0	0	0	0	5.23034e-06
Myotonia_Congenita	0	0	0	8.91789e-06	9.06774e-05
Benign_Breast_Neoplasm	0	0	0	0	0
Unspecified_Endocrine_Disorder	0	0	0	0	0.000159499
Alpha_1_Antitrypsin_Deficiency	0	0	0	0	1.06537e-06
Hereditary_Hemochromatosis	0	0	0	0	0.000683907
Esophageal_Cancer	0	0	0	0	2.27043e-05
Vitamin_Toxicity	0	0	0	0	2.14735e-05
Allergic_Rhinitis	0	0	0	0	0.000209187
Unspecified_Childhood_Cerebral_Degeneration	0	0	0	1.62134e-06	1.51577e-05
Hodgkins_Disease	0	0	0	0	1.29293e-05
Benign_Uterine_Neoplasm	0	0	0	0	6.89974e-06
Hereditary_Hemorrhagic_Telangiectasia	0	0	0	0	0
Osteogenesis_Imperfecta	0	0	0	5.39741e-06	0.000542083
Thyroiditis	0	0	0	2.00431e-05	0.000131879
Polycystic_Liver_Disease	0	0	0	0	1.13074e-05
Hereditary_Elliptocytosis	0	0	0	0	9.83543e-06
Osteoarthritis	0	0	0	0	0.00315985
General_Viral_Infection	0	0	0	0.000257687	0.00153977
Colorectal_Cancer	0	0	0	0	5.07682e-05
Wiskott.Alrich_Syndrome	0	0	0	0	0
Protozoan_Infection	0	0	0	0	5.31857e-05
Sexual_Dysfunction	0	0	0	0	9.7115e-06
Benign_Male_Genital_Neoplasm	0	0	0	0	2.23582e-06
Upper_Respiratory_Inflammation	0	0	0	0.000462116	0.00596204
Viral_Warts_HPV	0	0	0	0	1.87831e-05
Osteopetrosis	0	0	0	0	2.2811e-05
Autoimmune_Polyglandular_Disorder	0	0	0	0	1.68581e-05
Leukodystropy	0	0	0	0	0
Localized_Adiposity	0	0	0	0	6.40965e-06
Hair_Related_Disease	0	0	0	0	7.42642e-05
Unspecified_Hepatitis	0	0	0	0	1.43291e-05
Benign_Skin_Neoplasm	0	0	0	0	2.1718e-05
Benign_Ovarian_Neoplasm	0	0	0	0	2.99429e-06
Reactive_Arthritis	0	0	0	0	2.87312e-05
Dyschromia	0	0	0	0	6.47434e-06
Congenital_Spine_Anomaly	0	0	0	0	9.07203e-05
Congenital_Hypogammaglobulinemia	0	0	0	0	5.09156e-06
Other_Lymphoid_Histiocytic_Cancers	0	0	0	0	1.52166e-05
Hirsutism	0	0	0	0	7.98958e-06
Male_Genital_Cancer	0	0	0	0	4.10723e-05
Autoimmune_Lymphoproliferative_Syndrome	0	0	0	0	2.21864e-05
Turners_Syndrome	0	0	0	0	0.000140498
Chronic_Venous_Hypertension	0	0	0	0	4.34973e-05
Gout_Related_Crystal_Arthropathies	0	0	0	0	9.27485e-07
Benign_Digestive_Neoplasm	0	0	0	1.49779e-05	0.000332393
Type_I_Diabetes_Mellitus	0	0	0	0	6.80555e-06
Cerebral_Cysts	0	0	0	0	0
Cardiomyopathy	0	0	0	8.85712e-05	0.00121917
Connective_Tissue_Infection	0	0	0	8.29818e-06	8.07073e-05
Hyperalimentation	0	0	0	0	2.72131e-05
Disease_of_the_Female_Reproductive_Organs	0	0	0	5.5783e-05	0.0047207
Hypotony_of_the_Eye	0	0	0	0	1.49722e-05
Refraction_Accomodation_Disorders	0	0	0	5.14184e-05	0.000170525
Pataus_Syndrome	0	0	0	0	1.03004e-05
Refsums_Disease	0	0	0	0	1.13234e-05
Glucocorticoid_Remediable_Aldosteronism	0	0	0	0	1.68581e-05
Benign_Female_Genital_Neoplasm	0	0	0	0	0
Unspecified_Hyperlipidemia	0	0	0	0.000425039	0.028077
Polyclonal_Hypergammaglobulinemia	0	0	0	0	0
Eating_Disorder	0	0	0	0	4.88899e-05
Familial_Mediterranean_Fever	0	0	0	0	0.000154465
Galactosemia	0	0	0	0	8.49002e-06
Severe_Combined_Immunodeficiency	0	0	0	0	1.07296e-05
Non-Specific_Congenital_Integumentary_Anomaly	0	0	0	0	1.81175e-05
Medullary_Cystic_Kidney_Disease	0	0	0	0	2.29041e-06
Cervical_Cancer	0	0	0	0	9.30015e-07
Non-Specific_Arthritis	0	0	0	4.04177e-05	0.00106276
Food_Allergy	0	0	0	0	0.000115943
Benign_Oropharyngeal_Neoplasm	0	0	0	4.71859e-05	0.000179539
Erythromelalgia	0	0	0	0	0.00011033
Unspecified_Polyglandular_Disorder	0	0	0	0	3.93758e-05
Chronic_Upper_Respiratory_Infection	0	0	0	0	0.000305097
Acquired_Limb_Deformities	0	0	0	1.69681e-05	6.25226e-05
Klinefelters_Syndrome	0	0	0	0	0.000686286
Acute_Sinusitis	0	0	0	0	0.00760413
Sebaceous_Gland_Disorder	0	0	0	0	1.93022e-06
IBS	0	0	0	0	0.0478397
Peroxisomal_Disorders	0	0	0	0	3.46539e-05
Bone_Infection	0	0	0	1.90112e-05	8.13354e-05
Diamond.Blackfan_Anemia	0	0	0	0	5.55572e-06
Breast_Disorder	0	0	0	0.000174231	0.00184613
Deviated_Nasal_Septum	0	0	0	6.08901e-05	0.000516098
Lymphoid_Leukemia	0	0	0	0	4.24501e-06
Histidinemia	0	0	0	0	2.23582e-06
Unspecified_Immune_Deficiency	0	0	0	1.31929e-06	0.000177932
Oro.Facial_Congenital_Anomaly	0	0	0	3.79231e-07	0.000433259
Sarcoidosis	0	0	0	9.98151e-06	9.75916e-05
Disorders_of_Straight_Chain_Amino_Acid_Metabolism	0	0	0	0	1.88175e-05
Hirschsprungs_Disease	0	0	0	0	3.01199e-05
Acute_Bronchitis	0	0	0	3.6459e-07	0.00721619
Primary_Carnitine_Deficiency	0	0	0	4.90233e-06	3.73896e-05
Hereditary_Corneal_Dystrophy	0	0	0	5.28461e-05	0.000160059
Secondary_Hereditary_Retinal_Dystrophy	0	0	0	0	0
Non-Specific_Hemoglobinopathies	0	0	0	0	6.76909e-05
Paritial_Androgen_Insensitivity_Syndrome	0	0	0	0	1.2545e-06
G6PD	0	0	0	0	2.54586e-05
Bipolar_Disorder	0	0	0	8.70179e-05	0.00243893
PTSD	0	0	0	0	0.000125471
Pubertal_Dysfunction	0	0	0	0	1.13718e-05
Congenital_Ectodermal_Dysplasia	0	0	0	0	1.06312e-05
Chronic_Tonsillitis_Adenoiditis	0	0	0	0	1.34865e-05
Ehlers_Danlos_Syndrome	0	0	0	3.69691e-05	0.00127704
Thyrotoxicosis	0	0	0	7.07431e-05	0.000160597
Menopausal_Disorder	0	0	0	0	0.00277217
Lymphatic_Disorder	0	0	0	0	0.000351781
Vitamin_Deficiency	0	0	0	0.00112762	0.00469357
Overweight	0	0	0	0	9.59862e-07
OCD	0	0	0	0	0.0381529
Aniridia	0	0	0	0	1.50833e-06
Nephrotic_Syndrome	0	0	0	0	4.10761e-05
Bartters_Syndrome	0	0	0	0	0.000110239
Digeorges_Syndrome	0	0	0	0	2.83001e-06
Non-Specific_Chromosomal_Anomaly	0	0	0	1.0527e-05	4.1098e-05
Hereditary_Color_Blindness	0	0	0	0	1.3975e-05
Genetic_Anomolies_of_Leukocytes	0	0	0	8.879e-06	3.6263e-05
IgM_Immunodeficiency	0	0	0	0	2.8752e-05
Appendiceal_Disease	0	0	0	0	0.000260659
Anophthalmia_Mircopthalmia	0	0	0	0	2.56257e-05
Hereditary_Night_Blindness	0	0	0	0	2.71611e-06
Non-Specific_Vascular_Disease	0	0	0	0	0.00620743
Chondrodystrophy	0	0	0	0	0.000111611
Hereditary_Face_Skull_Anomalies	0	0	0	0	0
Lactose_Intolerance	0	0	0	0	6.28927e-05
Lacrimal_System_Disorder	0	0	0	5.02243e-05	0.000158246
Primary_Hereditary_Retinal_Dystrophy	0	0	0	0	3.04332e-05
Amino_Acid_Transport_Disorder	0	0	0	0	0
Eye_Infection	0	0	0	0.00024296	0.00135671
Hernia	0	0	0	0	0.00130772
Chronic_Glomerulonephritis	0	0	0	0	1.52747e-05
Esophagitis	0	0	0	0.000178543	0.00102988
Schwartz.Jampel_Syndrome	0	0	0	0	7.18606e-05
Smith.Magenis_Syndrome	0	0	0	0	2.23582e-06
Unspecified_Childhood_Psychoses	0	0	0	0	0.00178305
Downs_Syndrome	0	0	0	0	0
Iron_Metabolism_Disorder	0	0	0	0	0.00184177
Obesity	0	0	0	0	0.000259591
Lipoprotein_Deficiency	0	0	0	0	5.15019e-06
Hereditary_Spherocytosis	0	0	0	0	0
Congenital_Hypothyroidism	0	0	0	0	3.77917e-05
Hyperchylomicronemia	0	0	0	0	2.61427e-05
Pagets_Disease	0	0	0	0	0
Male_Breast_Cancer	0	0	0	0	1.20642e-05
Conjunctival_Disorders	0	0	0	5.6444e-06	0.000264789
Nezelofs_Syndrome	0	0	0	0	0
MENIIB	0	0	0	0	0
Asthma	0	0	0	0	0
Sweat_Gland_Disorder	0	0	0	2.8476e-05	5.93938e-05
Osteopoikilosis	0	0	0	0	4.06249e-06
Keratosis	0	0	0	0	0.000164552
Hepatobiliary_Cancer	0	0	0	0	9.78201e-06
Acute_Glomerulonephritis	0	0	0	0	2.9268e-05
Kidney_Cancer	0	0	0	0	7.75171e-07
Other_Inherited_Osteodystrophy	0	0	0	0	3.38541e-05
Hereditary_Lymphadema	0	0	0	0	0
Benign_Prostatic_Hyperplasia	0	0	0	0.000229625	0.00308562
Benign_Colon_Neoplasm	0	0	0	0	0.00180021
Non-Melanoma_Skin_Cancer	0	0	0	0	0.000207945
Breast_Cancer	0	0	0	0	3.9749e-05
Rosacea	0	0	0	0	5.76868e-05
Growth_Hormone_Deficiency	0	0	0	0	0.000820264
Glycogenosis	0	0	0	0	0
Alveolar_Disease	0	0	0	3.00837e-05	8.38772e-05
Hereditary_Dental_Anomaly	0	0	0	0	5.42233e-05
Celiac_Disease	0	0	0	0	0
Helicobacter_Pylori_Infection	0	0	0	0	3.47558e-05
Synovium_Tendon_Bursa_Disorder	0	0	0	0	2.93773e-05
Androgen_Insensitivity_Syndrome	0	0	0	1.43584e-06	3.83559e-05
ADHD	0	0	0	0	5.14786e-05

## Sheet: 10_Thyroid
Disease_name	Minimum	1st_quartile	Median	3rd_quartile	Maximum
Acquired_Hypothyroidism	0.138097	0.356539	0.407287	0.448161	0.649627
Goiter	0.00242784	0.0763833	0.0878881	0.102589	0.14593
Unspecified_Hyperlipidemia	0	0.0374308	0.0589825	0.0651301	0.190197
Vitamin_Deficiency	0.00748956	0.0246297	0.0446798	0.0809217	0.139834
Thyrotoxicosis	0.00361931	0.0179215	0.021778	0.0239684	0.0309133
Menopausal_Disorder	0	0.0179775	0.0208237	0.0229205	0.0327909
Thyroiditis	0.00337888	0.0167782	0.0202401	0.0222966	0.0273683
Thyroid_Cancer	0	0.000490415	0.0155541	0.0189749	0.0277139
Non-Specific_Thryroid_Disorder	0.0061706	0.0132255	0.0155406	0.0169399	0.0201351
Non-Specific_Osteopathy	0	0.0124997	0.0143887	0.0165322	0.028319
Disease_of_the_Female_Reproductive_Organs	0	0.00710758	0.0123769	0.0144637	0.025775
Graves_Disease	0.000475681	0.00938738	0.0121039	0.0133574	0.0212392
Osteoporosis	0	0.00702376	0.01182	0.0167154	0.0447179
UTI	0	0.0095182	0.0110901	0.0120955	0.0301731
Acute_Bronchitis	0	1.07673e-06	0.0109171	0.0136557	0.0621674
Parathyroid_Disorder	0	0.00126259	0.00998754	0.0119339	0.0200272
Acute_Sinusitis	0	0.00521427	0.00934866	0.0120789	0.0715939
Breast_Disorder	0	0.00718097	0.00929519	0.0107165	0.0144721
Non-Specific_Anemia	0	0.00623589	0.00921425	0.0122397	0.0312163
Non-Specific_Pain	0	0	0.00892403	0.013388	0.0249314
Electrolyte_Acid_Base_Balance_Disorder	0.00183762	0.00424547	0.00851605	0.00962755	0.016507
Acute_Upper_Respiratory_Infection	0	0.00597182	0.00747201	0.00920829	0.0355329
Mixed_Hyperlipidemia	0	0.00362015	0.00726901	0.0191175	0.0399736
Esophageal_Disease	0	0.000840724	0.0070472	0.0089922	0.017647
Allergic_Rhinitis	0	0.00367647	0.00701804	0.00864509	0.0257573
Upper_Respiratory_Inflammation	0	0.0050714	0.006387	0.00720627	0.0328199
Non-Specific_Joint_Disorder	0	0	0.00552832	0.0111083	0.0173129
Unspecified_Cancer	0	0.0028399	0.00457258	0.00562893	0.00953103
Atopic_Contact_Dermatitis	0	0.000419664	0.00448156	0.00515556	0.0108389
Muscle_Ligament_Disorder	0	0	0.00427441	0.00646027	0.0135778
Unspecified_Endocrine_Disorder	0.00111863	0.00326023	0.00398642	0.00659556	0.00982784
Benign_Thyroid_Neoplasm	0	0.00296738	0.00354119	0.00412505	0.0058942
Addisons_Disease	0	0.000842538	0.00346608	0.00512609	0.00922033
Non-Specific_Vascular_Disease	0	0	0.0032943	0.00387922	0.00565872
Behcets_Syndrome	0	0.00137638	0.0030845	0.00503763	0.0155413
Non-Rheumatic_Heart_Disease	0	0.000734884	0.00299602	0.00332272	0.00456456
Metabolic_Syndrome_X	0	0.00187739	0.00265555	0.00489221	0.0111386
Anxiety_Phobic_Disorder	0	0	0.00257608	0.00329575	0.0063726
Benign_Skin_Neoplasm	0	0.00181119	0.00249684	0.00318662	0.00721778
Non-Specific_Eye_Disorders	0	0.00212598	0.00243019	0.00271036	0.00628332
Obesity	0	0	0.00242611	0.00432252	0.0108133
Functional_Digestive_Disorder	0	0	0.00238113	0.00316867	0.00507327
Non-Specific_Sugar_Metabolism_Disorder	0	0.00193558	0.00236058	0.00263392	0.00408529
Non-Specific_Metabolic_Disorder	0	0.00173483	0.00235269	0.00332045	0.00750641
Acquired_Visual_Disturbances	0	0.00174544	0.00231237	0.00268521	0.00611005
Menstrual_Disorder	0	0.00168342	0.00224205	0.00277068	0.00673871
Depression	0	0	0.0021122	0.00262627	0.00462453
Benign_Colon_Neoplasm	0	0.000296875	0.00196925	0.00248805	0.00449027
Non-Specific_Pulmonary_Disorder	0	0	0.00185094	0.0024315	0.00627433
Pernicious_or_B12_Deficiency_Anemia	0	0.000744593	0.0017825	0.00990872	0.0507794
Non-Specific_Urinary_Disorder	0	0	0.00178158	0.00275154	0.010601
Cardiac_Dysrhythmia	0	1.7449e-06	0.00177859	0.00204291	0.0035898
Benign_Endocrine_Neoplasm	0	0.00022836	0.00172844	0.00563205	0.00809124
Ear_Infection	0	8.86396e-07	0.00172118	0.00245246	0.00736185
Eye_Inflammation	0	0	0.00167004	0.0021257	0.0052207
Vitreous_Body_Disorder	0	0.0013524	0.00161625	0.00185397	0.00375033
Eye_Infection	0	0.000546757	0.00157543	0.00199763	0.00541406
Type_II_Diabetes_Mellitus	0	0.00126947	0.00156925	0.00185441	0.00294062
Chronic_Sinusitis	0	0	0.00150897	0.00246113	0.0416745
Alopecia	0	0.00124581	0.00141815	0.00165826	0.00280206
Unspecified_Lipid_Metabolism_Disorder	0	0.00110482	0.00131144	0.00155478	0.00372679
Keratosis	0	0	0.00122516	0.00196002	0.00730808
Non-Specific_Arthritis	0	0	0.00121157	0.00152756	0.0058654
General_Viral_Infection	0	0.000857253	0.00116462	0.0013706	0.00389318
Migraine	0	0	0.00116437	0.00156467	0.00432247
Non-Specific_Liver_Disease	0	0.000920778	0.00116028	0.00127211	0.00168242
Other_Corticoadrenal_Disorder	0	0.000498273	0.00113409	0.00189222	0.00406824
Pure_Hyperglyceridemia	0	0.00081059	0.00106019	0.00170089	0.00573955
Orbit_Disorders	0	0.000789863	0.00102264	0.00124215	0.00276178
Diverticulosis_Diverticulitis	0	0	0.000973672	0.00178625	0.00374663
Salivary_Gland_Disease	0	0.000642299	0.000956947	0.00108551	0.00178531
Pituitary_Disorder	0.000136608	0.000393755	0.000928034	0.00569515	0.00989983
Unspecified_White_Blood_Cell_Disease	0	0.000772729	0.000920692	0.00107742	0.00149026
Disorder_of_the_Vestibular_System	0	0	0.000786393	0.00124346	0.00181806
External_Ear_Disorders	0	0.000119775	0.000782801	0.00096127	0.00153013
Rosacea	0	0.000390317	0.000779198	0.00092181	0.00173628
Benign_Breast_Neoplasm	0	0.000509019	0.00076534	0.000985161	0.00154583
Biliary_Tract_Disease	0	0	0.000755129	0.00120634	0.00362745
Herpes_Zoster	0	0.000558327	0.000754371	0.000912143	0.00180216
Corneal_Disorders	0	0.000596233	0.000752609	0.000913893	0.00258605
General_Ear_Disorder	0	0.000524009	0.000749051	0.000955171	0.00206688
Chronic_Upper_Respiratory_Infection	0	0	0.000740748	0.00108002	0.00536958
Dyschromia	0	0.00044499	0.000731123	0.000860384	0.00196961
Cerebrovascular_Disease	0	0	0.000728579	0.000984198	0.00140897
Overweight	0	0.000542504	0.000710839	0.0009056	0.00154539
Pneumonia	0	0	0.000707184	0.00126352	0.00656231
Congenital_Hypothyroidism	0.0002307	0.000609619	0.000706503	0.000816481	0.00124408
Lipoma	0	0.000349104	0.000662984	0.000772609	0.00115203
Hearing_Loss	0	0	0.000654678	0.00128631	0.00286822
Cystitis_Urethritis	0	0	0.000651888	0.000914517	0.00866792
IBS	0	0	0.000646592	0.000940876	0.00192115
Eustachian_Tube_Disorder	0	0.000286403	0.000640679	0.000838332	0.00205511
Extrapyramidal_Abnormal_Movement_Disorders	0	0	0.000618554	0.000895645	0.00228597
Lactose_Intolerance	0	0.000556051	0.000613738	0.000675679	0.00130264
Sleep_Disorder	0	0.000406633	0.000584781	0.000725543	0.00169048
Herpes_Simplex	0	0.000458855	0.000577004	0.000672795	0.00125597
Chronic_Liver_Disease	0	0.000389462	0.000564721	0.000741516	0.00152269
Influenza	0	0	0.000563675	0.00067454	0.00300945
Ocular_Musculoskeletal_Disorder	0	0.000302865	0.000562083	0.000735238	0.00170019
Non-Specific_Gastrointestinal_Disorder	0	0	0.000546733	0.00226162	0.00738337
Rheumatic_Heart_Disease	0	0.000452985	0.000529723	0.000669797	0.000881145
Peripheral_Nerve_Disorder	0	0	0.000516303	0.000984091	0.00309763
Larynx_Vocal_Chord_Disorders	0	0.000238945	0.000511192	0.00128051	0.00334442
Peripheral_Vascular_Disease	0	0	0.000510657	0.000738303	0.00206007
Eyelid_Disorders	0	0.00040057	0.000506282	0.00066725	0.00137019
Hemangioma_Lymphangioma	0	7.81765e-05	0.000491795	0.000631707	0.00117796
Oral_Soft_Tissue_Disease	0	0	0.000481542	0.000583732	0.00127861
Conjunctival_Disorders	0	0.00029194	0.000476247	0.000558782	0.00117541
Food_Allergy	0	0.000370794	0.000455705	0.000512572	0.000643182
Chronic_Pruritus	0	0	0.00042339	0.000537705	0.000917039
Lymphatic_Disorder	0	0.000282518	0.00040542	0.000470252	0.000770341
Jaw_Disease	0	0	0.000376045	0.000499309	0.000880267
Hirsutism	0	0.000306596	0.000362279	0.000413321	0.000551232
Hypotension	0	0.000243339	0.000354175	0.00042095	0.000682882
Benign_Eye_Neoplasm	0	0.000318963	0.000349253	0.000414727	0.000594984
Viral_Warts_HPV	0	0	0.00034753	0.000578085	0.00140408
Growth_Hormone_Deficiency	1.13922e-05	0.000136192	0.000345162	0.000614093	0.000984166
Non-Specific_Immune.Related_Skin_Disorder	0	0	0.00033375	0.000490526	0.000880267
Other_Viral_Hepatitis	0	0.000232778	0.000327988	0.000389085	0.000786825
Arthropod.Borne_Diseases	0	0.000224181	0.000320751	0.000442439	0.00528875
Benign_Oropharyngeal_Neoplasm	0	0.000215724	0.000311457	0.000395947	0.000801703
Homocystinuria	0	0.000173134	0.000297776	0.000524452	0.000971657
Cranial_Nerve_Disorder	0	0	0.000288208	0.000390592	0.000598892
Rheumatoid_Arthritis_Related_Conditions	0	0	0.000276598	0.000437129	0.127073
Inner_Ear_Disorder	0	0.000177654	0.000253551	0.000328453	0.000502621
Unspecified_Congenital_Anomaly	0	0.000179275	0.000233568	0.000290255	0.000518611
Benign_Uterine_Neoplasm	0	0	0.000223389	0.000481734	0.00196207
Abnormal_Spine_Curvature	0	0.000105102	0.000217256	0.000282811	0.000792012
Other_Infectious_Diseases	0	0.000155195	0.000214428	0.000283736	0.000417793
Lipoprotein_Deficiency	0	0.000135566	0.000213407	0.000366972	0.00124181
Benign_Female_Genital_Neoplasm	0	0.00015046	0.000211875	0.000259429	0.000499701
Unspecified_Hematological_Disorder	0	0.000160419	0.000206946	0.000273104	0.0119657
Photodermatitis	0	0	0.00019952	0.000322107	0.00100671
Benign_Bone_Connective_Tissue_Neoplasm	0	0	0.000194167	0.000252814	0.000417525
Non-Specific_Soft_Tissue_Disorder	0	2.37111e-05	0.000188681	0.000254881	0.000825813
Unspecified_Benign_Neoplasm	0	0.000119825	0.000188383	0.000218581	0.000304964
Refraction_Accomodation_Disorders	0	0.000124909	0.000183816	0.000213226	0.000468234
Malnutrition	0	6.19419e-05	0.000165275	0.000314269	0.000629925
Unspecified_Autoimmune_Disease	0	0.000122909	0.000164464	0.000199681	0.00035929
Tongue_Disease	0	0.000110052	0.000158792	0.0001949	0.000495657
Hyperchylomicronemia	0	0.000101596	0.000151751	0.00021594	0.000619555
Sjogrens_Syndrome	0	8.48266e-05	0.000151608	0.000199591	0.000842681
Benign_Digestive_Neoplasm	0	0	0.000148098	0.000271316	0.000749237
Cardiac_Congenital_Anomaly	0	8.34806e-05	0.000147916	0.000183375	0.000290829
Megaloblastic_Anemia	0	5.04123e-05	0.000144314	0.000323188	0.00104437
Autonomic_System_Disorder	0	9.74089e-05	0.000129561	0.000183726	0.00033372
Carditis	0	9.38076e-05	0.000128473	0.00016433	0.000252808
Acquired_Coagulation_Defect	0	2.91032e-05	0.000127439	0.000166585	0.0103079
Lupus_Erythematosus	0	6.89263e-05	0.00012653	0.0001609	0.00047858
Gastrointestinal_Infection	0	0	0.000125753	0.000295726	0.00117318
Unspecified_Neuropsychiatric_Disorder	0	6.52878e-05	0.000113922	0.000135902	0.000218127
Unspecified_Polyglandular_Disorder	0	9.16695e-05	0.000110531	0.000130663	0.000211258
Congenital_Anomaly_of_Skull_Neck	0	8.35228e-05	0.000106035	0.000121401	0.000188714
Non-Specific_Gingival_Peridontal_Disorder	0	3.57292e-05	0.000101079	0.000146193	0.000338928
Cervical_Cancer	0	0	9.8921e-05	0.000147201	0.000422161
Cardiac_Conduction_Disorder	0	0	9.75921e-05	0.00016475	0.000257304
Endocrine_Cancer	0	3.62156e-05	9.47525e-05	0.000312296	0.000904327
Lacrimal_System_Disorder	0	0	9.0505e-05	0.0001506	0.000462669
Lichen	0	0	8.94194e-05	0.000115925	0.000360571
Non-Specific_Digestive_Congenital_Anomaly	0	7.38384e-06	8.78068e-05	0.000122543	0.000209436
Brain_Damage	0	0	8.35128e-05	0.000127916	0.000251721
Chronic_Tonsillitis_Adenoiditis	0	0	8.00188e-05	0.000152406	0.000913848
Unspecified_Plasma_Protein_Metabolism_Disorder	0	5.42338e-05	7.82123e-05	9.92222e-05	0.000150656
Epidermolysis_Bullosa	0	0	7.57367e-05	0.000113171	0.000187634
Myeloproliferative_Disease	0	0	7.41683e-05	0.000106189	0.000210463
Iron_Metabolism_Disorder	0	4.79008e-05	7.40347e-05	0.000104985	0.00335509
Generalized_Lipidoses	0	4.94155e-05	7.19204e-05	0.000114315	0.00268681
Non-Specific_Hemoglobinopathies	0	5.08465e-05	6.9896e-05	0.000100128	0.000178882
Unspecified_Immune_Disorder	0	0	6.9566e-05	0.000119682	0.000215765
Adrenogenital_Disorder	0	3.11345e-05	6.76004e-05	0.000158502	0.000491246
Benign_Intrathoracic_Neoplasm	0	0	6.54296e-05	8.99897e-05	0.000262067
Localized_Adiposity	0	3.8193e-05	6.41383e-05	8.77855e-05	0.000169525
Hereditary_Corneal_Dystrophy	0	0	6.20327e-05	9.64582e-05	0.00045562
Benign_CNS_Neoplasm	0	1.82066e-05	6.00282e-05	0.000108106	0.000187895
Thymic_Disorders	2.4229e-05	5.00768e-05	5.92616e-05	6.78719e-05	0.000104981
Secondary_Diabetes_Mellitus	0	4.62858e-05	5.7696e-05	6.84118e-05	0.000104364
Urethral_Disorder	0	1.06382e-05	5.71285e-05	7.12658e-05	0.000206171
Non-Specific_Dental_Disorder	0	0	5.64932e-05	9.61907e-05	0.000310201
Vasculitis	0	0	5.61172e-05	8.90119e-05	0.000221121
Lipodystrophy	0	3.94642e-05	5.43246e-05	6.32504e-05	0.000202589
Unspecified_Immune_Deficiency	0	0	5.41076e-05	7.43763e-05	0.00020682
Oro_Naso_Pharyngeal_Cancer	0	0	5.24096e-05	7.94208e-05	0.0201727
Mood_Disorder	0	0	4.93334e-05	7.48504e-05	0.000559381
Parasitic_Infection	0	3.22567e-05	4.86279e-05	6.11349e-05	0.000126692
Acquired_Other_Myopathies	0	2.87532e-05	4.65151e-05	6.19159e-05	0.000115377
Helicobacter_Pylori_Infection	0	0	4.65122e-05	0.000121359	0.000256127
Haemophilia_Related_Diseases	0	2.95999e-05	4.44659e-05	5.73204e-05	0.00265645
Autoimmune_Polyglandular_Disorder	0	2.41035e-05	4.30818e-05	5.68456e-05	9.87816e-05
Optic_Disc_Disorder	0	1.95395e-05	4.15548e-05	5.3918e-05	0.000108711
Gestational_Pregnancy_Related_Disorder	0	0	4.11873e-05	9.38212e-05	0.0216977
Infestation	0	0	4.10535e-05	7.31008e-05	0.000179737
Glaucoma	0	0	3.9842e-05	0.000326692	0.113047
Purpura_Other_Hemorrhagic_Conditions	0	0	3.89965e-05	8.22362e-05	0.00306026
Phosphorus_Metabolism_Disorder	0	1.87591e-05	3.81179e-05	5.26456e-05	0.00014883
Optic_Neuritis_Neuropathy	0	0	3.80559e-05	6.93955e-05	0.00157389
Vitamin_Toxicity	0	3.1067e-05	3.64653e-05	4.73477e-05	6.49194e-05
Respiratory_Congenital_Anomaly	0	1.93384e-05	3.62065e-05	4.66448e-05	8.50728e-05
Kidney_Infection	0	0	3.5859e-05	0.000182672	0.000897395
Other_Inherited_Amino_Acid_Metabolic_Disorder	0	2.36644e-05	3.30419e-05	4.1799e-05	9.17895e-05
Tuberculosis	0	0	3.22792e-05	5.12107e-05	9.6608e-05
Turners_Syndrome	3.55468e-06	1.91949e-05	2.90052e-05	4.53622e-05	0.000211495
Oro.Facial_Congenital_Anomaly	0	0	2.80586e-05	5.33789e-05	8.78975e-05
Intellectual_Disability	0	0	2.78269e-05	4.27147e-05	8.91258e-05
Psoriasis_Related_Disorders	0	0	2.67062e-05	0.000112137	0.000334902
Purine_Pyrimidine_Metabolic_Disorder	0	1.64983e-05	2.63095e-05	4.46949e-05	9.76902e-05
Disorders_of_Straight_Chain_Amino_Acid_Metabolism	0	1.36537e-05	2.47798e-05	3.59967e-05	8.92159e-05
Congenital_Breast_Anomaly	0	1.27121e-05	2.41167e-05	3.19402e-05	4.96963e-05
Osteopetrosis	0	1.22613e-05	2.38735e-05	3.49525e-05	8.12993e-05
Viral_Hepatitis_A	0	1.65016e-05	2.37863e-05	3.11655e-05	5.48161e-05
Ovarian_Cancer	0	0	2.37408e-05	4.04945e-05	0.00353473
Lysosomal_Storage_Disease	0	8.88355e-06	2.33416e-05	3.4548e-05	0.000197365
Hodgkins_Disease	0	1.70826e-05	2.20592e-05	2.8096e-05	4.34513e-05
Hyperaldosteronism	0	0	2.09922e-05	4.98829e-05	0.000327968
Cystic_Fibrosis	0	1.11562e-05	1.99082e-05	2.6822e-05	0.00274055
Non-Specific_Congenital_Integumentary_Anomaly	0	1.27563e-05	1.98271e-05	2.62819e-05	3.98167e-05
Sweat_Gland_Disorder	0	0	1.96343e-05	2.97247e-05	5.35191e-05
Female_Genital_Congenital_Anomaly	0	0	1.92442e-05	2.92242e-05	4.97576e-05
Carcinoid_Syndrome	0	1.41849e-05	1.90411e-05	2.64859e-05	4.78617e-05
CNS_Cancer	0	0	1.90411e-05	5.13086e-05	0.000151885
Spleen_Disease	0	0	1.83789e-05	3.90617e-05	7.13616e-05
Non-Specific_Congenital_Eye_Anomaly	0	0	1.8272e-05	3.13114e-05	6.13458e-05
Porphyrin_Metabolic_Disorder	0	1.20877e-05	1.80965e-05	2.46685e-05	0.000598091
Diabetes_Insipidus	0	0	1.77212e-05	0.000207707	0.000551359
Visual_Pathway_Cortex_Disorder	0	9.79237e-06	1.76454e-05	2.55842e-05	6.01062e-05
General_Thrombocytopenia	0	0	1.62556e-05	5.36982e-05	0.000208474
MENI	0	0	1.61146e-05	3.91445e-05	8.98061e-05
Polymorphonuclear_Neutrophils_Disorders	0	0	1.49718e-05	2.49035e-05	4.50696e-05
Non-Specific_Neurologic_Congenital_Anomaly	0	0	1.44334e-05	2.38546e-05	4.954e-05
Copper_Metabolism_Disorder	0	9.45431e-06	1.35482e-05	1.92604e-05	4.39278e-05
Autoimmune_Lymphoproliferative_Syndrome	0	9.34273e-06	1.30949e-05	1.80069e-05	2.89309e-05
Hyperalimentation	0	0	1.29772e-05	1.92921e-05	3.2469e-05
Spirochetal_Infection	0	0	1.18622e-05	2.28159e-05	5.43585e-05
Cataplexy_Narcolepsy	0	0	1.18175e-05	2.82169e-05	6.51386e-05
Vascular_Congenital_Anomaly	0	0	1.14684e-05	3.94515e-05	9.90015e-05
G6PD	0	0	1.1272e-05	2.18685e-05	7.01534e-05
Non-Hodgkins_Lymphoma	0	0	1.10238e-05	2.67672e-05	8.18285e-05
IgA_Immunodeficiency	0	0	1.09747e-05	1.68162e-05	3.9994e-05
Long_QT_Syndrome	0	0	1.07584e-05	2.05911e-05	3.68527e-05
MENIIA	0	0	1.02903e-05	1.69276e-05	3.07952e-05
Uterine_Cancer	0	0	1.02677e-05	2.70061e-05	0.0142601
Secondary_Malignant_Neoplasm	0	0	1.00177e-05	4.12456e-05	0.000147006
Non-Specific_Skin_Disorder	0	0	9.96753e-06	0.00289179	0.005796
Phlebitis_Thrombophlebitis	0	0	9.79471e-06	0.000112902	0.019797
Neurofibromatosis	0	0	9.06958e-06	1.84998e-05	6.18824e-05
Galactosemia	0	5.90462e-06	8.78803e-06	1.18123e-05	2.95038e-05
Choroidal_Disorders	0	0	8.29099e-06	2.08054e-05	6.12192e-05
Non-Specific_Leukemia	0	0	8.17531e-06	1.21393e-05	2.31921e-05
General_Paralysis	0	0	7.93706e-06	2.58811e-05	5.32675e-05
Aromatic_Amino_Acid_Metabolism_Disorder	0	0	7.58721e-06	1.39749e-05	2.82706e-05
Sexual_Dysfunction	0	0	7.20333e-06	3.27276e-05	6.91546e-05
Congenital_Pigmentary_Anomaly	0	0	7.13974e-06	1.55218e-05	3.93349e-05
Respiratory_System_Cancer	0	3.49992e-06	6.89988e-06	9.13194e-06	1.63387e-05
Erythromelalgia	0	0	6.60904e-06	9.54371e-06	1.91469e-05
Disorders_of_Fatty_Acid_Oxidation	0	1.98925e-07	6.00476e-06	1.20757e-05	3.35557e-05
Congenital_Nail_Anomaly	0	0	5.78511e-06	1.00908e-05	2.16939e-05
Primary_Carnitine_Deficiency	0	0	5.69611e-06	1.31732e-05	3.86527e-05
Pubertal_Dysfunction	0	0	5.57851e-06	8.72805e-06	2.30497e-05
Myasthenia_Gravis	0	0	5.25722e-06	2.04749e-05	0.00327279
Polycystic_Liver_Disease	0	0	4.54348e-06	1.28677e-05	3.3759e-05
Genetic_Anomolies_of_Leukocytes	0	0	4.45231e-06	1.09385e-05	1.91991e-05
Non-Specific_Humoral_Deficiency	0	0	3.84883e-06	2.18094e-05	5.27289e-05
Congenital_Neutropenia	0	0	3.59076e-06	6.57588e-06	1.59687e-05
Unspecified_Recurrent_Headaches	0	0	3.52706e-06	0.000165371	0.00081191
Disorders_of_Mitochondrial_Metabolism	0	0	3.4948e-06	7.29106e-06	1.41104e-05
Unspecified_Amyloidosis	0	0	2.78495e-06	9.5253e-06	2.04069e-05
Hereditary_Dental_Anomaly	0	0	1.5116e-06	8.30127e-06	1.57353e-05
Non-Specific_Nephropathy	0	0	1.43261e-06	0.000193196	0.000503795
Dwarfism_of_Unknown_Etiology	0	0	1.33892e-06	5.18856e-06	1.59161e-05
Gastritis_Duodenitis	0	0	1.15664e-06	0.00120382	0.00317417
Glucocorticoid_Remediable_Aldosteronism	0	0	1.02117e-06	4.08148e-06	1.17587e-05
Pataus_Syndrome	0	0	3.80405e-07	4.75632e-06	1.13893e-05
Chronic_Kidney_Disease	0	0	0	0	4.21675e-07
Hereditary_Breast_Cancer	0	0	0	6.57471e-06	2.65801e-05
Pulmonary_Heart_Disease	0	0	0	2.68457e-05	0.000502087
Peritonitis_Retroperitoneal_Infection	0	0	0	0	1.90397e-06
Congenital_Hair_Anomaly	0	0	0	1.20427e-05	3.03308e-05
Disorders_of_Iris_Ciliary_Body	0	0	0	0	0.000280495
Huntingtons_Chorea	0	0	0	0	0
Non-Specific_Autosomal_Abnormality	0	0	0	0	7.06764e-06
Septic_Arthritis	0	0	0	0	7.33404e-06
Corns_Callosites	0	0	0	4.42481e-05	0.000120037
Chronic_Progressive_External_Ophthalmoplegia	0	0	0	0	4.50284e-06
Hereditary_Hemoglobin_Disease	0	0	0	0	1.31128e-05
Non-Specific_Nasal_Throat_Disorder	0	0	0	0	0.00100003
Common_Variable_Immunodeficiency	0	0	0	0	4.63802e-07
Fasciitis	0	0	0	0.000669374	0.00546473
Kaposis_Sarcoma	0	0	0	0	0.000176634
Branched_Chain_Amino_Acid_Metabolism_Disorder	0	0	0	2.60394e-06	8.09647e-06
Polycystic_Kidney_Disease	0	0	0	0	4.46234e-07
Ulcerative_Colitis	0	0	0	0	0.0192828
Non-Specified_Cardiac_Ischemia	0	0	0	0.000383059	0.000734529
Secondary_Arthropathy	0	0	0	0	6.44583e-05
Myeloid_Leukemia	0	0	0	0	1.79775e-05
Sleep_Apnea	0	0	0	0	0.000346395
Substance_Abuse	0	0	0	0	0.00145464
Sideroblastic_Anemia	0	0	0	0	0
Friedreichs_Ataxia	0	0	0	0	0
Non-Specific_Cardiovascular_Disease	0	0	0	0.000231669	0.000674754
Tuberous_Sclerosis	0	0	0	0	2.3635e-05
Unspecified_Cerebellar_Disease	0	0	0	0	1.31187e-05
Emphysema_COPD	0	0	0	0.000327293	0.00111568
General_Hypertension	0	0	0	0.00215802	0.0144147
Velo_Cardio_Facial_Syndrome	0	0	0	0	8.55296e-07
Staphylococcus_Aureus_Infection	0	0	0	0	2.1744e-05
Learning_Disorder	0	0	0	0	3.93805e-06
Varicella_Infection	0	0	0	1.66565e-05	4.15457e-05
Phenyketonuria	0	0	0	0	3.25804e-05
Hereditary_Thrombocytopenic_Purpura	0	0	0	0	1.96903e-06
Familial_Adenomatous_Polyposis	0	0	0	3.79412e-06	1.30103e-05
Intrathoracic_Organ_Cancer	0	0	0	1.05118e-05	2.00432e-05
Male_Genital_Congenital_Anomaly	0	0	0	0	4.66627e-07
Hereditary_Fructose_Intolerance	0	0	0	8.22175e-06	2.86484e-05
HIV	0	0	0	0	0.012935
Circulating_Enzyme_Deficiency	0	0	0	8.67786e-06	0.00317676
Fragile_X_Syndrome	0	0	0	0	2.34834e-06
Disorders_of_Urea_Cycle_Metabolism	0	0	0	0	9.41973e-06
Childhood_Disintegrative_Disorder	0	0	0	0	1.15664e-06
Marfan_Syndrome	0	0	0	0	1.65199e-05
CNS_Infection	0	0	0	0	1.47677e-06
Prion_Disease	0	0	0	0	1.44191e-06
Hereditary_Muscular_Dystrophy	0	0	0	0	0
Aneurysm	0	0	0	2.07131e-05	0.00014442
Tics_Tourettes	0	0	0	0	1.25514e-05
Deep_Vein_Thrombosis	0	0	0	0	0.0586423
Viral_Hepatitis_B	0	0	0	3.49883e-07	4.65712e-05
Acute_Renal_Failure	0	0	0	0	0
Dermatomyositis_Polymyositis	0	0	0	1.5176e-05	5.05544e-05
Degenerative_Dementia	0	0	0	0	8.67994e-06
Pancreatic_Cancer	0	0	0	0	8.38263e-06
Generalized_Digestive_Cancer	0	0	0	0	2.58318e-05
Hereditary_Blepharophimosis	0	0	0	0	4.74644e-06
Myoneural_Disorders	0	0	0	8.95956e-06	4.57583e-05
Autism	0	0	0	3.98569e-06	1.24571e-05
Hereditary_Sensory_Neuropathy	0	0	0	0	1.30656e-05
Acrocephalosyndactyly	0	0	0	0	1.99486e-07
Prader_Willi_Syndrome	0	0	0	0	1.39141e-06
Prostate_Cancer	0	0	0	0	0
Spinocerebellar_Ataxia	0	0	0	0	1.28294e-06
Atherosclerosis	0	0	0	0	0.000375729
Pure_Hypercholesterolemia	0	0	0	0	0
Benign_Urinary_Neoplasm	0	0	0	3.12645e-05	9.66226e-05
Klippel_Feil_Syndrome	0	0	0	0	1.11308e-06
Pulmonary_Embolism_Infarction	0	0	0	0	0.0360277
Complex_Regional_Pain_Syndrome	0	0	0	0	1.90994e-05
Hereditary_Stomatocytosis	0	0	0	0	5.09706e-06
Melanoma	0	0	0	0	0
Gastrointestinal_Ulcer	0	0	0	0	0.00030596
Congenital_Aphakia	0	0	0	0	4.69669e-07
Viral_Hepatitis_C	0	0	0	0	2.67693e-05
Anterior_Eye_Anomaly	0	0	0	0	2.00354e-05
Carinoid_Neoplasm	0	0	0	0	1.40066e-05
Neonatal_Disease	0	0	0	0	0.000167405
Urinary_Calculus	0	0	0	8.97619e-05	0.000723215
Stomach_Cancer	0	0	0	0	1.06056e-05
Carbuncle_Furuncle	0	0	0	3.85752e-05	0.000293445
Neural_Tube_Defect	0	0	0	4.60324e-06	2.56662e-05
STI	0	0	0	5.09464e-05	0.000323709
Lung_Cancer	0	0	0	0	1.07673e-06
Chondrocalcinosis	0	0	0	0	2.0902e-05
Renal_Glycosuria	0	0	0	0	8.01729e-06
Skin_Infection	0	0	0	0.000205688	0.000534823
Familial_Dysautonomia_Related_Conditions	0	0	0	0	4.10035e-05
General_Spondylosis_Spine_Disorder	0	0	0	0.000745173	0.00272485
Ruvalcaba.Myhre_Syndrome	0	0	0	0	4.11554e-06
Syndrome_with_Pervasive_Congenital_Anomalies	0	0	0	0	1.7766e-05
Myotonic_Muscular_Dystrophy	0	0	0	0	4.66886e-07
Cri.Du.Chat_Syndrome	0	0	0	0	9.80198e-07
Indeterminate_Sex_Pseudohermaphroditism	0	0	0	0	1.80234e-06
Multiple_Myeloma	0	0	0	0	2.81925e-05
Hemiplegia	0	0	0	0	9.62592e-06
Edwards_Syndrome	0	0	0	0	6.42766e-06
Spinal_Chord_Degeneration	0	0	0	0	3.01414e-05
Cyclic_Neutropenia	0	0	0	1.84132e-06	1.14609e-05
Streptococcal_Infection	0	0	0	1.50784e-05	7.00198e-05
Bladder_Cancer	0	0	0	0	1.61576e-06
Non-Specific_Congenital_Musculoskeletal_Anomaly	0	0	0	0.000107409	0.000188508
Rectal_Anal_Disorder	0	0	0	0	0.000618356
Paranoia	0	0	0	0	2.38735e-05
Ichthyosis_Congenita	0	0	0	0	2.05806e-05
Macular_Degeneration	0	0	0	0	0.000443747
Hereditary_Harartoses	0	0	0	0	1.89119e-05
Stuttering	0	0	0	0	0
Specified_Childhood_Cerebral_Degeneration	0	0	0	0	3.02953e-06
General_Bacterial_Infection	0	0	0	7.39033e-05	0.000276488
Developmental_Delay	0	0	0	0	7.57247e-06
General_Dementia	0	0	0	0	4.11612e-05
Pleuritis	0	0	0	5.72382e-05	0.000586431
Otosclerosis	0	0	0	1.34141e-05	3.30373e-05
Pancreatic_Disease	0	0	0	0	0.000124375
Cushings_Syndrome	0	0	0	0	0
Non-Specific_Prostate_Disease	0	0	0	0	9.31404e-07
Acquired_Hemolytic_Anemias	0	0	0	7.76174e-06	1.76242e-05
Polyostotic_Fibrous_Dysplasia_of_Bone	0	0	0	1.80658e-06	2.48788e-05
Hereditary_Spastic_Paraplegia	0	0	0	0	0
Radiation_Sensitivity	0	0	0	7.06546e-06	4.14584e-05
Intestinal_Cancer	0	0	0	0	4.22702e-06
Acne	0	0	0	0.000190762	0.000550483
Female_Genital_Cancer	0	0	0	3.80981e-06	9.25247e-05
Dermatitis_Herpetiformis	0	0	0	1.36354e-05	3.94246e-05
Ellis_Van_Creveld_Syndrome	0	0	0	0	8.78682e-07
Varicose_Veins	0	0	0	0	3.44929e-05
Hereditary_Polycythemia_Vera	0	0	0	0	1.5823e-05
Hepatobiliary_Congenital_Anomaly	0	0	0	6.0206e-06	4.17798e-05
Mucopolysaccharidosis	0	0	0	0	6.55639e-07
Cellulitis	0	0	0	0.00033911	0.00371145
Non-Specific_Genitourinary_Congenital_Anomaly	0	0	0	6.12931e-05	0.000230408
Non-Specific_Acquired_Musculoskeletal_Abnormality	0	0	0	0.00270323	0.0057195
Dissociative_Disorder	0	0	0	0	3.26733e-07
Mycobacterial_Disease	0	0	0	0	8.0773e-06
Erythematous_Disorder	0	0	0	0	9.00569e-07
Kawasaki_Disease	0	0	0	1.43005e-06	1.1168e-05
Unspecified_Middle_Ear_Mastoid_Diseases	0	0	0	0	1.51744e-05
Unspecified_Diabetes_Mellitus	0	0	0	0	0
Brain_Cancer	0	0	0	0	1.32752e-05
Spinal_Muscular_Atrophy	0	0	0	0	9.15056e-06
Cataract	0	0	0	0.00095433	0.0143427
Hyper_IgM_Immunodeficiency	0	0	0	0	1.57353e-05
Dejerine_Sottas_Disease	0	0	0	0	0
Personality_Disorder	0	0	0	0	0.0001276
Epilepsy_Related_Disorders	0	0	0	3.89972e-06	0.000153304
General_Osteochondropathy	0	0	0	7.77675e-06	5.61444e-05
Disease_of_the_Male_Reproductive_Organs	0	0	0	0	4.3685e-07
Aplastic_Anemia	0	0	0	0	1.89616e-05
General_Cerebral_Degeneration	0	0	0	0	5.90106e-05
Multiple_Epiphyseal_Dysplasia	0	0	0	0	4.54747e-07
Cerebral_Lipidoses	0	0	0	0	3.75735e-06
Balanced_Translocation	0	0	0	0	3.21383e-07
Myotonia_Congenita	0	0	0	0	7.33404e-07
Tympanic_Membrane_Disorders	0	0	0	0	8.99833e-05
Alpha_1_Antitrypsin_Deficiency	0	0	0	0	0.00935992
Hereditary_Hemochromatosis	0	0	0	6.4462e-06	0.00141185
Esophageal_Cancer	0	0	0	0	6.4886e-06
Arterial_Embolism_Thrombosis	0	0	0	0	0.000645313
Inflammatory_Toxic_Neuropathy	0	0	0	3.15441e-05	7.37181e-05
Alzheimers_Disease	0	0	0	5.34759e-06	2.71825e-05
Unspecified_Childhood_Cerebral_Degeneration	0	0	0	0	1.37234e-06
Hereditary_Hemorrhagic_Telangiectasia	0	0	0	0	0
Myocardial_Infarction	0	0	0	0	4.80901e-07
Osteogenesis_Imperfecta	0	0	0	1.27548e-06	0.000204569
Hereditary_Elliptocytosis	0	0	0	3.73429e-06	9.71134e-06
Osteoarthritis	0	0	0	0.000705286	0.00489731
Arterial_Dissection	0	0	0	0	1.51401e-05
Colorectal_Cancer	0	0	0	0	0.000203836
Wiskott.Alrich_Syndrome	0	0	0	0	8.64503e-07
Protozoan_Infection	0	0	0	1.23269e-05	8.21884e-05
Fungal_Infection	0	0	0	0.00154909	0.00541566
Benign_Male_Genital_Neoplasm	0	0	0	0	2.01546e-06
Leukodystropy	0	0	0	0	0
Bone_Cancer	0	0	0	0	5.29902e-05
Hair_Related_Disease	0	0	0	0.000144059	0.000599457
Unspecified_Hepatitis	0	0	0	1.72747e-05	5.94057e-05
Adjustment_Disorder	0	0	0	0.000172902	0.000390605
Benign_Ovarian_Neoplasm	0	0	0	2.51603e-05	0.000121071
Reactive_Arthritis	0	0	0	0	3.37366e-05
Other_Inherited_Myotonias	0	0	0	0	2.23117e-06
Congenital_Spine_Anomaly	0	0	0	0	3.6948e-05
Congenital_Hypogammaglobulinemia	0	0	0	0	2.59844e-06
Hereditary_Progessive_Muscular_Dystrophy	0	0	0	0	5.8537e-06
Other_Lymphoid_Histiocytic_Cancers	0	0	0	0	9.64149e-06
Male_Genital_Cancer	0	0	0	0	9.46321e-07
Chronic_Venous_Hypertension	0	0	0	0	2.58603e-05
Seborrheic_Dermatitis	0	0	0	0.000137436	0.000428792
Acquired_Retinal_Defects	0	0	0	0.000118814	0.000968006
Parkinsons_Disease	0	0	0	0	4.46234e-07
Gout_Related_Crystal_Arthropathies	0	0	0	0	0.000208654
Type_I_Diabetes_Mellitus	0	0	0	0	1.37234e-06
Cerebral_Cysts	0	0	0	0	0
Vascular_Insufficiency	0	0	0	0	8.06738e-05
Cardiomyopathy	0	0	0	0	1.75054e-05
Connective_Tissue_Infection	0	0	0	0	2.05353e-05
Inflammatory_Spondylopathies	0	0	0	0	0.000334066
Optic_Chiasm_Disorder	0	0	0	4.09015e-05	6.94395e-05
Psychogenic_Somatoform_Disorder	0	0	0	3.45366e-05	7.9374e-05
Schizophrenia_Related_Psychosis	0	0	0	0	0.00038033
Hypotony_of_the_Eye	0	0	0	0	9.86928e-05
Refsums_Disease	0	0	0	0	1.37234e-06
Polyclonal_Hypergammaglobulinemia	0	0	0	0	0
Eating_Disorder	0	0	0	0	5.65184e-05
Familial_Mediterranean_Fever	0	0	0	0	4.00864e-06
Severe_Combined_Immunodeficiency	0	0	0	3.84528e-06	1.69203e-05
Bladder_Disorder	0	0	0	0	0.00110098
Medullary_Cystic_Kidney_Disease	0	0	0	0	5.44274e-06
Spinal_Stenosis	0	0	0	0	3.65243e-07
Impulse_Control_Disorder	0	0	0	0	1.31055e-06
Encephalitis	0	0	0	1.46758e-05	3.80318e-05
Acquired_Limb_Deformities	0	0	0	0	1.78952e-05
Unspecified_Encephalopathy	0	0	0	1.23343e-06	8.72618e-05
Motor_Neuron_Disease	0	0	0	0	3.02319e-06
Klinefelters_Syndrome	0	0	0	0	0.000110982
Sebaceous_Gland_Disorder	0	0	0	4.34247e-05	0.000105317
Non-Specific_Peritoneal_Disorder	0	0	0	0	3.47103e-05
Osteomyelitis	0	0	0	0.000169435	0.000654914
Septicemia	0	0	0	0	1.39711e-06
Peroxisomal_Disorders	0	0	0	0	1.02658e-05
Bone_Infection	0	0	0	0	5.49359e-06
Diamond.Blackfan_Anemia	0	0	0	0	3.95875e-05
Deviated_Nasal_Septum	0	0	0	0.000362942	0.00663452
Lymphoid_Leukemia	0	0	0	0	1.24945e-05
Histidinemia	0	0	0	0	3.60468e-06
Sarcoidosis	0	0	0	0	0.0363463
Hirschsprungs_Disease	0	0	0	0	4.6396e-06
Unspecified_Behavioral_Development_Disorder	0	0	0	0	1.43134e-05
Escherichia_Coli_Infection	0	0	0	1.09492e-06	0.000132169
Secondary_Hereditary_Retinal_Dystrophy	0	0	0	0	1.12571e-05
Paritial_Androgen_Insensitivity_Syndrome	0	0	0	0	1.2976e-06
Bipolar_Disorder	0	0	0	0	0.137959
PTSD	0	0	0	0	5.34708e-07
Congenital_Ectodermal_Dysplasia	0	0	0	0	3.33194e-06
Ehlers_Danlos_Syndrome	0	0	0	0	0.000476625
Globe_Disorders	0	0	0	0	2.52297e-05
OCD	0	0	0	0	8.22938e-07
Aniridia	0	0	0	0	0
Nephrotic_Syndrome	0	0	0	0	2.31374e-05
Bartters_Syndrome	0	0	0	3.76926e-06	8.26105e-05
Digeorges_Syndrome	0	0	0	6.7292e-07	3.3663e-06
Non-Specific_Chromosomal_Anomaly	0	0	0	0	1.26502e-05
Hereditary_Color_Blindness	0	0	0	0	9.55072e-07
Poliomyelitis	0	0	0	0	0.00198921
Unspecified_Neuropathy	0	0	0	0.00010732	0.000795575
Connective_Tissue_Cancer	0	0	0	0	4.0013e-05
IgM_Immunodeficiency	0	0	0	0	1.15698e-05
Nerve_Root_Plexus_Disorders	0	0	0	0	3.89034e-05
Appendiceal_Disease	0	0	0	6.9481e-05	0.000232801
Anophthalmia_Mircopthalmia	0	0	0	0	9.8457e-06
Dopa_Responsive_Dystonia	0	0	0	0	1.43134e-05
Hereditary_Night_Blindness	0	0	0	0	3.2782e-06
Chondrodystrophy	0	0	0	0	1.44654e-05
Papilledema	0	0	0	5.7974e-07	3.78552e-05
Charcot_Marie_Tooth_Disease	0	0	0	0	2.88382e-06
Hereditary_Face_Skull_Anomalies	0	0	0	0	0
Primary_Hereditary_Retinal_Dystrophy	0	0	0	1.63025e-05	5.60249e-05
Speech_Language_Disorder	0	0	0	0	7.67275e-06
Amino_Acid_Transport_Disorder	0	0	0	0	0
Hernia	0	0	0	2.57756e-07	0.00158473
Chronic_Glomerulonephritis	0	0	0	0	1.56296e-05
Esophagitis	0	0	0	0.000208962	0.00115634
Schwartz.Jampel_Syndrome	0	0	0	0	2.14558e-06
Smith.Magenis_Syndrome	0	0	0	0	1.25335e-06
Unspecified_Childhood_Psychoses	0	0	0	6.03355e-06	1.18015e-05
Downs_Syndrome	0	0	0	0	0
Pancytopenia	0	0	0	0	0
Hereditary_Spherocytosis	0	0	0	0	0
Eye_Cancer	0	0	0	2.19671e-07	2.16361e-05
Pagets_Disease	0	0	0	0	0
Male_Breast_Cancer	0	0	0	0	0
Nezelofs_Syndrome	0	0	0	0	9.1522e-06
Meningitis	0	0	0	0	4.30338e-05
MENIIB	0	0	0	0	1.52484e-06
Asthma	0	0	0	0	0
Osteopoikilosis	0	0	0	0	4.37419e-06
Hepatobiliary_Cancer	0	0	0	0	2.06204e-06
Acute_Glomerulonephritis	0	0	0	0	1.50294e-05
Kidney_Cancer	0	0	0	0	1.64681e-05
Other_Inherited_Osteodystrophy	0	0	0	0	8.00634e-06
Hereditary_Lymphadema	0	0	0	0	0
Benign_Prostatic_Hyperplasia	0	0	0	0	0
Non-Melanoma_Skin_Cancer	0	0	0	0.00071613	0.00398303
Breast_Cancer	0	0	0	9.83111e-05	0.000203033
Nail_Disease	0	0	0	1.84119e-05	0.000877036
Glycogenosis	0	0	0	0	0
Alveolar_Disease	0	0	0	0	1.94785e-05
Celiac_Disease	0	0	0	0	0
Conduct_Disorder	0	0	0	0	9.46708e-06
Multiple_Sclerosis_Other_Demyelinating_Disease	0	0	0	1.02986e-05	8.78557e-05
Synovium_Tendon_Bursa_Disorder	0	0	0	0.000927262	0.00255502
Androgen_Insensitivity_Syndrome	0	0	0	7.79725e-06	1.92642e-05
ADHD	0	0	0	2.52897e-05	0.00029101

[truncated: 13 more sheets: 11_Psychiatric, Extra_Allergic_Rhinitis, Extra_Anemia, Extra_Breast_Cancer, Extra_Pain, Extra_Sleep_Apnea, Extra_Male_Reproductive, Extra_Upper_Respiratory, Extra_Skin_Disorder, Extra_Skin_Cancer, Extra_Female_Reproductive, Extra_Substance_Abuse, Extra_Glaucoma]
