# Supplementary material for: Discerning asthma endotypes through comorbidity mapping
Source: Nat Commun. 2022 Nov 7;13:6712. doi: 10.1038/s41467-022-33628-8 (PMC9640644; doi:10.1038/s41467-022-33628-8)
Supplement: Supplementary file 7 — Supplementary Data 4 [file 41467_2022_33628_MOESM7_ESM.xlsx]

## Sheet: 1_Diabetes
Disease_name	Minimum	1st_quartile	Median	3rd_quartile	Maximum
Type_II_Diabetes_Mellitus	0.427997	0.576511	0.589539	0.608605	0.747959
General_Hypertension	0	0.0900273	0.094937	0.101759	0.129701
Type_I_Diabetes_Mellitus	0.0106494	0.0651963	0.0677194	0.0703446	0.0849928
Unspecified_Hyperlipidemia	0	0.0332478	0.0369395	0.0391949	0.0494542
Unspecified_Diabetes_Mellitus	0.0135784	0.0204824	0.0213578	0.0218607	0.0268438
Fungal_Infection	0	0.00803438	0.0102031	0.0128192	0.0161768
Mixed_Hyperlipidemia	0	0.00695394	0.00994055	0.0109431	0.0130407
Cataract	0.00530252	0.00851907	0.00912546	0.0110869	0.0134275
Obesity	0.00017366	0.00762368	0.00898414	0.0101723	0.0229392
Non-Specific_Pain	0	0.00205338	0.00836307	0.010091	0.014447
Acute_Bronchitis	0	0.00705246	0.00830391	0.00929574	0.014171
Cellulitis	0.00384723	0.00539617	0.00670776	0.00878057	0.0148181
Non-Specific_Joint_Disorder	0	0	0.00591254	0.00690188	0.0115038
Atherosclerosis	0	0.00514049	0.00571011	0.0105472	0.0295331
UTI	0	0.00420357	0.00490635	0.0055996	0.00676818
Non-Specific_Cardiovascular_Disease	0.00327478	0.00412842	0.00458495	0.00539297	0.00788326
Osteoarthritis	0	0.0035312	0.00429917	0.00537221	0.00770969
Nail_Disease	0.00180633	0.00311722	0.00426808	0.00595745	0.00811276
Non-Specific_Skin_Disorder	0	0.00278811	0.00419559	0.00625004	0.0192208
Peripheral_Nerve_Disorder	0	0.00238631	0.00306835	0.00415734	0.00527035
Pneumonia	0	0.0021014	0.00253592	0.00285045	0.00853602
Chronic_Liver_Disease	0.00169751	0.00220749	0.00248105	0.00267921	0.00455225
Non-Specific_Acquired_Musculoskeletal_Abnormality	0	0.00195232	0.00243789	0.00294192	0.00409138
Unspecified_Neuropathy	0.00167883	0.00218393	0.00243079	0.00264826	0.003426
Non-Specific_Anemia	0	0.00201925	0.00242634	0.00295664	0.0464813
Glaucoma	0	0.00198509	0.00236421	0.00469007	0.00958091
Benign_Colon_Neoplasm	0	0.00211138	0.00232446	0.00258448	0.00376891
Cerebrovascular_Disease	0	0.00185448	0.00225297	0.00268647	0.00466294
Peripheral_Vascular_Disease	0	0.00178775	0.00223146	0.00298715	0.00637112
Acquired_Visual_Disturbances	0	0.00190428	0.00216846	0.00259093	0.00358703
Non-Specified_Cardiac_Ischemia	0.00130092	0.00188155	0.0020955	0.0031809	0.00710154
Electrolyte_Acid.Base_Balance_Disorder	0	0.0017734	0.00203653	0.00223766	0.00654554
Non-Specific_Pulmonary_Disorder	0	0.00149452	0.00189746	0.00223401	0.0104263
Acute_Upper_Respiratory_Infection	0	0.00131732	0.00183978	0.00233525	0.00307894
Non-Specific_Sugar_Metabolism_Disorder	0.00101853	0.00166459	0.00176787	0.00185102	0.00217077
Emphysema_COPD	0	0.00121205	0.0017238	0.00203156	0.143468
Acquired_Retinal_Defects	0.001026	0.00150552	0.00169788	0.00239594	0.0031842
Acquired_Hypothyroidism	0	0.00146364	0.00169091	0.00184394	0.00467723
Non-Specific_Gastrointestinal_Disorder	0	0.00121809	0.00151031	0.00177448	0.00280098
Vitamin_Deficiency	0	0.00107836	0.00150295	0.00201365	0.00312817
Non-Specific_Urinary_Disorder	0	0.00118905	0.0014412	0.00172125	0.00377334
Muscle_Ligament_Disorder	0	0	0.00141836	0.00226049	0.00452947
Gout_Related_Crystal_Arthropathies	0	0.00100075	0.00135905	0.001642	0.00227174
Functional_Digestive_Disorder	0	0.00116708	0.00131086	0.00149529	0.00220475
Synovium_Tendon_Bursa_Disorder	0	0.000784604	0.00124544	0.00162239	0.00235056
Diverticulosis_Diverticulitis	0	0.00103356	0.00122443	0.00145876	0.00229982
Sleep_Apnea	0	0.00104287	0.00120785	0.00162468	0.171311
Biliary_Tract_Disease	0	0.000765435	0.00113586	0.00142277	0.00226819
Gastritis_Duodenitis	0	0.0008965	0.00109937	0.0012181	0.00198587
Ear_Infection	0	0.00072524	0.00103816	0.00122169	0.00181408
Pure_Hyperglyceridemia	0	0.000843956	0.00103776	0.0011598	0.0016206
Chronic_Kidney_Disease	0	0.000898551	0.00102489	0.00142897	0.0785939
Vitreous_Body_Disorder	0	0.00085781	0.00100348	0.00135418	0.00182177
Corns_Callosites	0.0004229	0.000719795	0.000993816	0.00135869	0.00168745
Non-Specific_Nephropathy	0.000723663	0.000890929	0.00095366	0.0010343	0.0019761
General_Spondylosis_Spine_Disorder	0	0	0.000833487	0.00117683	0.0021065
Hearing_Loss	0	0.00049306	0.000821111	0.00110608	0.00171914
Macular_Degeneration	0.000345553	0.000599634	0.000698097	0.00106517	0.00190064
Non-Specific_Arthritis	0	0.000278701	0.000683414	0.000873066	0.00123903
Secondary_Diabetes_Mellitus	0.00045286	0.000627274	0.000680161	0.000735102	0.00103275
Acute_Renal_Failure	0.000181196	0.000526361	0.000662417	0.000789288	0.00473249
Unspecified_Lipid_Metabolism_Disorder	0.000350904	0.000563764	0.000654698	0.000727518	0.00092868
Metabolic_Syndrome_X	0	0.000438445	0.000605679	0.000720805	0.0012093
Autonomic_System_Disorder	0.000310643	0.000523701	0.000575953	0.000617	0.000805904
Acute_Sinusitis	0	0	0.000503108	0.00122639	0.00287166
Non-Specific_Metabolic_Disorder	0	0.0004102	0.000479371	0.000540292	0.00102136
Depression	0	0	0.000469644	0.000649989	0.00120245
Goiter	0	0.000334404	0.000420283	0.000470559	0.00132083
Breast_Disorder	0	0	0.000405388	0.000685364	0.00983896
Pancreatic_Disease	0	0.000317342	0.000400305	0.00048622	0.00093787
Herpes_Zoster	0	0.000317823	0.000385786	0.00042974	0.000634433
Non-Specific_Immune.Related_Skin_Disorder	0	0.000283949	0.000385641	0.000497342	0.000714847
External_Ear_Disorders	0	0.000271629	0.000382229	0.000484835	0.000657058
Fasciitis	0	6.1275e-05	0.000379201	0.000530748	0.0011853
Non-Rheumatic_Heart_Disease	0	0	0.000359718	0.00062465	0.00142389
Eye_Infection	0	0.000263691	0.000356217	0.000484506	0.000827298
Skin_Infection	0	0.000270419	0.000352393	0.000534163	0.00105321
Non-Specific_Vascular_Disease	0	5.705e-06	0.000334983	0.000722625	0.00245494
Non-Specific_Osteopathy	0	0	0.000328763	0.000540774	0.00166735
Disease_of_the_Male_Reproductive_Organs	0	0.000209814	0.000322422	0.000481499	0.00112512
Gastrointestinal_Infection	0	0.000267596	0.000309786	0.000354637	0.00050111
Eye_Inflammation	0	9.295e-05	0.000301446	0.000570476	0.00100363
Atopic_Contact_Dermatitis	0	0	0.000295584	0.000715556	0.00151036
Upper_Respiratory_Inflammation	0	0	0.000289822	0.00066453	0.00149352
Kidney_Infection	0	0.000240302	0.00028819	0.000360602	0.000498384
Chronic_Sinusitis	0	0	0.000286545	0.000448563	0.000949978
Influenza	0	0.000226786	0.000284535	0.000334018	0.000467098
Carbuncle_Furuncle	0	0.000211849	0.000247206	0.000291748	0.000397858
Hernia	0	0	0.000246039	0.0004697	0.00120232
Urinary_Calculus	0	3.1953e-05	0.00024483	0.00034882	0.000701647
Hypotension	0	0.000201417	0.000241167	0.000275097	0.000663108
Refraction_Accomodation_Disorders	0	0.000200999	0.000229267	0.000243389	0.000284338
Spinal_Stenosis	0	7.17e-05	0.000228455	0.00031153	0.000497566
Disorder_of_the_Vestibular_System	0	0.000133935	0.00022668	0.000305512	0.000509546
Unspecified_Cancer	0	2.1605e-05	0.000226651	0.000319958	0.000639851
Secondary_Arthropathy	0	0.000141583	0.000222364	0.000366368	0.000727921
Cardiac_Dysrhythmia	0	0	0.000214299	0.000522827	0.001275
Non-Specific_Eye_Disorders	0	0	0.000197974	0.000369222	0.000671888
Myocardial_Infarction	0	0.000137504	0.000184905	0.000394478	0.00233575
Cranial_Nerve_Disorder	0	0.00011851	0.000183283	0.000226741	0.000378522
General_Viral_Infection	0	8.41e-05	0.000174994	0.000230939	0.000454541
Cardiac_Conduction_Disorder	0	0.000119955	0.000168286	0.000229406	0.000448392
Salivary_Gland_Disease	0	0.000139643	0.000165158	0.000192586	0.000276062
Eyelid_Disorders	0	0.000140243	0.000161505	0.00020383	0.000318328
Osteomyelitis	0	9.4825e-05	0.000159017	0.000292304	0.00326769
Ocular_Musculoskeletal_Disorder	0	0.000109561	0.00015538	0.000240869	0.000455341
General_Ear_Disorder	0	8.8575e-05	0.000154989	0.000209537	0.000350768
Benign_Digestive_Neoplasm	0	0.000121735	0.000154711	0.000180406	0.00032364
Bladder_Disorder	0	8.94e-05	0.000152968	0.000203731	0.000421887
Conjunctival_Disorders	0	0.00011712	0.000149817	0.000188976	0.000306801
Septicemia	0	0.00010294	0.000148791	0.000220494	0.000851568
Inflammatory_Toxic_Neuropathy	0	0.000116506	0.000143794	0.000170763	0.000265558
Non-Specific_Liver_Disease	0	0	0.000140038	0.000208991	0.000429321
Other_Viral_Hepatitis	0	0.000104087	0.000135915	0.000163343	0.000473093
Pernicious_or_B12_Deficiency_Anemia	0	6.14e-05	0.000134181	0.00019538	0.000712362
Lipoma	0	0	0.000133961	0.000189478	0.000327325
Non-Specific_Gingival_Peridontal_Disorder	0	0.000110697	0.000121869	0.000134468	0.000167202
Non-Specific_Thryroid_Disorder	0	0.000101934	0.00011969	0.000142062	0.000204215
Unspecified_White_Blood_Cell_Disease	0	0	0.000114776	0.000170068	0.00209918
Lymphatic_Disorder	0	4.495e-05	0.000114236	0.000201044	0.0017117
Non-Specific_Dental_Disorder	0	9.2925e-05	0.000112927	0.000129658	0.000181328
Extrapyramidal_Abnormal_Movement_Disorders	0	0	0.000107809	0.000152931	0.00119878
Phlebitis_Thrombophlebitis	0	5.5825e-05	0.000107775	0.000151921	0.000338133
Schizophrenia_Related_Psychosis	0	7.585e-05	0.000103384	0.00012911	0.000173548
Non-Specific_Congenital_Musculoskeletal_Anomaly	0	5.6225e-05	0.000102132	0.000133362	0.000206327
Other_Corticoadrenal_Disorder	0	8.6925e-05	0.000101224	0.000125235	0.000188548
General_Cerebral_Degeneration	0	8.645e-05	9.98615e-05	0.000112514	0.000149172
Cystitis_Urethritis	0	0	9.68e-05	0.000163484	0.000267371
Benign_Prostatic_Hyperplasia	0	0	9.245e-05	0.000176253	0.000496634
Optic_Neuritis_Neuropathy	0	7.215e-05	9.16e-05	0.000137269	0.000237662
STI	0	5.31e-05	8.955e-05	0.000115864	0.000233712
Benign_Eye_Neoplasm	0	6.6925e-05	8.83e-05	0.000105503	0.000160887
General_Bacterial_Infection	0	5.7975e-05	8.61e-05	0.000127736	0.000350418
Helicobacter_Pylori_Infection	0	6.5175e-05	8.385e-05	0.000100826	0.000165128
Cardiomyopathy	0	5.595e-05	8.335e-05	0.00012183	0.000291042
Hair_Related_Disease	0	0	8.33e-05	0.000132248	0.000233231
Oral_Soft_Tissue_Disease	0	0	8.2e-05	0.000125055	0.000216643
Deep_Vein_Thrombosis	0	5.2675e-06	8.14e-05	0.00011907	0.000229796
Benign_Oropharyngeal_Neoplasm	0	5.955e-05	7.765e-05	9.4925e-05	0.000142855
Chronic_Pruritus	0	0	7.64e-05	0.000136305	0.000305372
Parathyroid_Disorder	0	6.4e-05	7.485e-05	9.17e-05	0.000331813
Inner_Ear_Disorder	0	5.46e-05	7.325e-05	9.65e-05	0.000152109
Staphylococcus_Aureus_Infection	0	2.6525e-05	7.26e-05	0.000156524	0.000930354
Thyrotoxicosis	0	4.2625e-05	7.25e-05	8.4025e-05	0.000160086
Escherichia_Coli_Infection	1.58e-05	5.7125e-05	6.785e-05	8.3825e-05	0.000130749
Vascular_Insufficiency	0	4.7925e-05	6.485e-05	8.3625e-05	0.000185569
Pulmonary_Heart_Disease	0	4e-05	6.435e-05	9.94e-05	0.000677779
Hyperchylomicronemia	0	4.8275e-05	6.16e-05	7.57e-05	0.000114973
Unspecified_Encephalopathy	0	4.4425e-05	6.085e-05	8.575e-05	0.000230455
Disorders_of_Straight_Chain_Amino_Acid_Metabolism	3.45e-05	4.87e-05	5.6e-05	5.965e-05	7.59e-05
Lipoprotein_Deficiency	0	3.8e-05	5.59e-05	7.91e-05	0.000139844
Benign_Endocrine_Neoplasm	0	3.495e-05	5.53e-05	7.24e-05	0.000123019
Rheumatic_Heart_Disease	0	2.295e-07	5.185e-05	9.08e-05	0.000227481
Epidermolysis_Bullosa	0	2.6875e-05	5.01e-05	8.1875e-05	0.000166936
Arterial_Embolism_Thrombosis	0	3.4e-05	4.99e-05	7.44e-05	0.000262775
Benign_Breast_Neoplasm	0	0	4.985e-05	8.9675e-05	0.00113286
Localized_Adiposity	0	3.5725e-05	4.905e-05	6.5325e-05	0.000113632
Lacrimal_System_Disorder	0	3.52e-05	4.9e-05	6.2525e-05	0.000140691
Unspecified_Neuropsychiatric_Disorder	0	1.87e-05	4.81e-05	6.6675e-05	0.000117639
Diabetes_Insipidus	2.99e-05	4.13e-05	4.8e-05	5.4825e-05	8.63e-05
Gastrointestinal_Ulcer	0	0	4.725e-05	8.8575e-05	0.000278796
Infestation	0	3.27e-05	4.25e-05	5.1725e-05	7.25e-05
Non-Hodgkins_Lymphoma	0	3.25e-05	4.17e-05	4.92e-05	7.35e-05
General_Dementia	0	3.115e-05	4.02e-05	4.785e-05	8.02e-05
Hereditary_Corneal_Dystrophy	0	2.315e-05	3.81e-05	6.51e-05	0.000112388
Hereditary_Sensory_Neuropathy	1.92e-05	3.075e-05	3.73e-05	4.4725e-05	7.02e-05
Other_Infectious_Diseases	0	1.8925e-05	3.715e-05	6.0925e-05	0.00018406
General_Thrombocytopenia	0	2.4675e-07	3.635e-05	5.6225e-05	0.0001615
Esophagitis	0	0	3.61e-05	8.6625e-05	0.000215861
Myeloid_Leukemia	1.3e-05	3.045e-05	3.555e-05	3.995e-05	5.26e-05
Acquired_Other_Myopathies	0	2.5975e-05	3.495e-05	5.0425e-05	9.58e-05
Generalized_Lipidoses	0	1.94e-05	3.12e-05	4.71e-05	9.69e-05
Nephrotic_Syndrome	0	2.51e-05	3e-05	3.97e-05	0.000366291
Pleuritis	0	0	2.93e-05	7.3925e-05	0.000518432
Disorders_of_Iris_Ciliary_Body	0	1.7675e-05	2.495e-05	5.305e-05	0.000108047
Psoriasis_Related_Disorders	0	0	2.25e-05	5.85e-05	0.000131914
Thyroiditis	0	0	2.005e-05	3.5075e-05	8.51e-05
Chronic_Venous_Hypertension	0	7.7675e-06	1.68e-05	2.835e-05	0.00026777
Unspecified_Plasma_Protein_Metabolism_Disorder	0	0	1.67e-05	2.44e-05	9.95e-05
Non-Specific_Congenital_Eye_Anomaly	0	9.0125e-06	1.625e-05	2.1125e-05	3.89e-05
Unspecified_Benign_Neoplasm	0	0	1.61e-05	2.6675e-05	0.000226795
Uterine_Cancer	0	6.315e-07	1.605e-05	2.33e-05	4e-05
Pituitary_Disorder	0	0	1.59e-05	2.88e-05	5.96e-05
Globe_Disorders	0	1.075e-05	1.54e-05	2.1025e-05	4.19e-05
Lipodystrophy	0	1.01325e-05	1.5e-05	2.09e-05	3.05e-05
Unspecified_Immune_Disorder	0	0	1.44e-05	3.375e-05	8.48e-05
Colorectal_Cancer	0	0	1.325e-05	2.4275e-05	4.56e-05
Streptococcal_Infection	0	0	1.325e-05	3.1025e-05	0.000124134
Intellectual_Disability	0	0	1.31e-05	2.01e-05	4.13e-05
Non-Specific_Genitourinary_Congenital_Anomaly	0	0	1.25e-05	3.65e-05	0.000256118
Renal_Glycosuria	0	9.8175e-06	1.25e-05	1.575e-05	2.58e-05
Protozoan_Infection	0	0	1.185e-05	1.9275e-05	3.29e-05
Sweat_Gland_Disorder	0	0	1.145e-05	1.7275e-05	4e-05
Dermatomyositis_Polymyositis	0	3.7125e-06	1.105e-05	1.5725e-05	2.41e-05
Eating_Disorder	0	0	1.105e-05	2.225e-05	6.19e-05
Primary_Hereditary_Retinal_Dystrophy	0	0	1.03e-05	1.585e-05	4.03e-05
Charcot_Marie_Tooth_Disease	0	2.785e-06	1.0095e-05	1.6625e-05	4.1e-05
Myoneural_Disorders	0	6.34e-06	1.007e-05	1.37e-05	2.68e-05
Orbit_Disorders	0	0	9.9e-06	1.8575e-05	3.95e-05
Unspecified_Hepatitis	0	0	8.845e-06	1.555e-05	4.05e-05
Hemiplegia	0	0	8.39e-06	1.5e-05	3.94e-05
Rectal_Anal_Disorder	0	0	8.26e-06	7.3225e-05	0.00027683
Hyperalimentation	0	0	8.015e-06	1.4375e-05	0.00013223
Phosphorus_Metabolism_Disorder	0	0	7.465e-06	1.3025e-05	0.000435764
Choroidal_Disorders	0	0	5.27e-06	1.0725e-05	2.22e-05
Vitamin_Toxicity	0	0	4.775e-06	8.115e-06	1.37e-05
Congenital_Hair_Anomaly	0	0	4.77e-06	8.2575e-06	2.18e-05
Thymic_Disorders	0	0	3.66e-06	8.27e-06	1.84e-05
Purine_Pyrimidine_Metabolic_Disorder	0	0	3.65e-06	5.9875e-06	1.15e-05
Seborrheic_Dermatitis	0	0	3.49e-06	7.0675e-05	0.000174225
Unspecified_Polyglandular_Disorder	0	0	3.4e-06	7.035e-06	1.97e-05
Tongue_Disease	0	0	2.31e-06	2.9125e-05	5.35e-05
MENIIA	0	1.535e-06	2.185e-06	2.8475e-06	4.4e-06
MENI	0	0	2.105e-06	3.3325e-06	7.84e-06
Degenerative_Dementia	0	0	1.825e-06	6.405e-06	1.5e-05
Benign_Bone_Connective_Tissue_Neoplasm	0	0	7.395e-07	5.34e-05	0.000131973
Non-Specific_Digestive_Congenital_Anomaly	0	0	3.64e-07	1.8325e-05	4.61e-05
Alzheimers_Disease	0	0	1.91e-07	1.115e-05	3.55e-05
ADHD	0	0	0	0	0
Abnormal_Spine_Curvature	0	0	0	0	3.06e-07
Acne	0	0	0	0	0
Acquired_Coagulation_Defect	0	0	0	0	0.000106802
Acquired_Hemolytic_Anemias	0	0	0	0	9.33e-06
Acquired_Limb_Deformities	0	0	0	0	2.13e-05
Acrocephalosyndactyly	0	0	0	0	6.37e-07
Acute_Glomerulonephritis	0	0	0	0	4.9e-05
Addisons_Disease	0	0	0	0	5.91e-06
Adjustment_Disorder	0	0	0	1.0825e-05	0.000103926
Adrenogenital_Disorder	0	0	0	0	6.97e-06
Allergic_Rhinitis	0	0	0	0	0.000419564
Alopecia	0	0	0	0	2.36e-05
Alpha.1.Antitrypsin_Deficiency	0	0	0	0	0.00284288
Alveolar_Disease	0	0	0	9.2325e-06	0.000229785
Amino_Acid_Transport_Disorder	0	0	0	0	0
Androgen_Insensitivity_Syndrome	0	0	0	0	6.11e-06
Aneurysm	0	0	0	1.2325e-06	0.000111672
Aniridia	0	0	0	0	1.65e-06
Anophthalmia_Mircopthalmia	0	0	0	0	4.56e-06
Anterior_Eye_Anomaly	0	0	0	0	1.75e-06
Anxiety_Phobic_Disorder	0	0	0	0	0.000113051
Aplastic_Anemia	0	0	0	0	3.93e-05
Appendiceal_Disease	0	0	0	0	9.1e-05
Aromatic_Amino_Acid_Metabolism_Disorder	0	0	0	0	8.9e-06
Arterial_Dissection	0	0	0	0	6.99e-06
Arthropod.Borne_Diseases	0	0	0	0	5.61e-07
Asthma	0	0	0	0	0
Autism	0	0	0	0	1.33e-06
Autoimmune_Lymphoproliferative_Syndrome	0	0	0	0	5.85e-07
Autoimmune_Polyglandular_Disorder	0	0	0	2.5425e-06	5.57e-06
Balanced_Translocation	0	0	0	0	3.55e-06
Bartters_Syndrome	0	0	0	0	1.22e-06
Behcets_Syndrome	0	0	0	0	0.000231016
Benign_CNS_Neoplasm	0	0	0	9.94e-07	2.92e-05
Benign_Female_Genital_Neoplasm	0	0	0	0	3.26e-05
Benign_Intrathoracic_Neoplasm	0	0	0	5.0375e-06	7.09e-05
Benign_Male_Genital_Neoplasm	0	0	0	3.805e-06	1.99e-05
Benign_Ovarian_Neoplasm	0	0	0	0	1.87e-05
Benign_Skin_Neoplasm	0	0	0	0	6.74e-06
Benign_Thyroid_Neoplasm	0	0	0	0	2.88e-05
Benign_Urinary_Neoplasm	0	0	0	1.45e-05	3.12e-05
Benign_Uterine_Neoplasm	0	0	0	0	4.29e-05
Bipolar_Disorder	0	0	0	0	5.95e-07
Bladder_Cancer	0	0	0	0	1.05e-05
Bone_Cancer	0	0	0	0	1e-05
Bone_Infection	0	0	0	0	6.95e-05
Brain_Cancer	0	0	0	0	6.98e-06
Brain_Damage	0	0	0	5.7875e-06	6.26e-05
Branched_Chain_Amino_Acid_Metabolism_Disorder	0	0	0	0	2.28e-06
Breast_Cancer	0	0	0	0	0.107568
CNS_Cancer	0	0	0	0	2.04e-05
CNS_Infection	0	0	0	0	5.7e-06
Carcinoid_Syndrome	0	0	0	0	7.89e-06
Cardiac_Congenital_Anomaly	0	0	0	2.125e-05	0.000106158
Carditis	0	0	0	6.5725e-06	9.22e-05
Carinoid_Neoplasm	0	0	0	0	1.05e-05
Cataplexy_Narcolepsy	0	0	0	0	0.000165078
Celiac_Disease	0	0	0	0	0
Cerebral_Cysts	0	0	0	0	0
Cerebral_Lipidoses	0	0	0	0	1.75e-06
Cervical_Cancer	0	0	0	0	2.59e-07
Childhood_Disintegrative_Disorder	0	0	0	0	0
Chondrocalcinosis	0	0	0	1.14e-05	4.04e-05
Chondrodystrophy	0	0	0	0	4.4e-06
Chronic_Glomerulonephritis	0	0	0	4.6225e-06	0.000341182
Chronic_Progressive_External_Ophthalmoplegia	0	0	0	0	1.47e-06
Chronic_Tonsillitis_Adenoiditis	0	0	0	0	2.98e-07
Chronic_Upper_Respiratory_Infection	0	0	0	0	0.00020365
Circulating_Enzyme_Deficiency	0	0	0	0	0.000922587
Common_Variable_Immunodeficiency	0	0	0	0	2.97e-07
Complex_Regional_Pain_Syndrome	0	0	0	1.3025e-05	6e-05
Conduct_Disorder	0	0	0	0	1.17e-06
Congenital_Anomaly_of_Skull_Neck	0	0	0	0	1.74e-05
Congenital_Aphakia	0	0	0	0	0
Congenital_Breast_Anomaly	0	0	0	0	3.71e-05
Congenital_Ectodermal_Dysplasia	0	0	0	0	9.43e-07
Congenital_Hypogammaglobulinemia	0	0	0	0	0
Congenital_Hypothyroidism	0	0	0	6.76e-06	3.43e-05
Congenital_Nail_Anomaly	0	0	0	0	4.96e-06
Congenital_Neutropenia	0	0	0	0	2.82e-07
Congenital_Pigmentary_Anomaly	0	0	0	0	4.03e-06
Congenital_Spine_Anomaly	0	0	0	0	2.13e-05
Connective_Tissue_Cancer	0	0	0	0	1.39e-05
Connective_Tissue_Infection	0	0	0	1.5725e-05	6.68e-05
Copper_Metabolism_Disorder	0	0	0	0	2.36e-06
Corneal_Disorders	0	0	0	0.000119104	0.000240315
Cri.Du.Chat_Syndrome	0	0	0	0	2.31e-06
Cushings_Syndrome	0	0	0	0	0
Cyclic_Neutropenia	0	0	0	0	1.43e-06
Cystic_Fibrosis	0	0	0	0	0.00732729
Dejerine_Sottas_Disease	0	0	0	0	0
Dermatitis_Herpetiformis	0	0	0	4.415e-06	1.9e-05
Developmental_Delay	0	0	0	0	5.92e-07
Deviated_Nasal_Septum	0	0	0	0	0.000105979
Diamond.Blackfan_Anemia	0	0	0	0	3.38e-06
Digeorges_Syndrome	0	0	0	0	6.52e-07
Disease_of_the_Female_Reproductive_Organs	0	0	0	0	0.00067927
Disorders_of_Fatty_Acid_Oxidation	0	0	0	0	4.26e-06
Disorders_of_Mitochondrial_Metabolism	0	0	0	1.2625e-06	4.84e-06
Disorders_of_Urea_Cycle_Metabolism	0	0	0	1.675e-06	1.19e-05
Dissociative_Disorder	0	0	0	0	2.87e-07
Dopa.Responsive_Dystonia	0	0	0	0	6.12e-07
Downs_Syndrome	0	0	0	0	0
Dwarfism_of_Unknown_Etiology	0	0	0	0	2.92e-07
Dyschromia	0	0	0	0	0
Edwards_Syndrome	0	0	0	0	5.71e-07
Ehlers_Danlos_Syndrome	0	0	0	0	2.46e-07
Ellis_Van_Creveld_Syndrome	0	0	0	0	5.58e-07
Encephalitis	0	0	0	0	1e-05
Endocrine_Cancer	0	0	0	0	1.09e-05
Epilepsy_Related_Disorders	0	0	0	0	3.01e-05
Erythematous_Disorder	0	0	0	0	5.18e-07
Erythromelalgia	0	0	0	0	2.39e-06
Esophageal_Cancer	0	0	0	0	3.79e-06
Esophageal_Disease	0	0	0	2.5835e-06	0.00244177
Eustachian_Tube_Disorder	0	0	0	8.5075e-07	0.000157977
Eye_Cancer	0	0	0	0	2.32e-06
Familial_Adenomatous_Polyposis	0	0	0	0	0
Familial_Dysautonomia_Related_Conditions	0	0	0	0	8.72e-07
Familial_Mediterranean_Fever	0	0	0	0	2.91e-06
Female_Genital_Cancer	0	0	0	0	2.01e-05
Female_Genital_Congenital_Anomaly	0	0	0	0	2.96e-07
Food_Allergy	0	0	0	0	8.73e-07
Fragile_X_Syndrome	0	0	0	0	9.1e-07
Friedreichs_Ataxia	0	0	0	0	0
G6PD	0	0	0	3.015e-07	1.31e-05
Galactosemia	0	0	0	0	4.36e-06
General_Osteochondropathy	0	0	0	0	1.37e-05
General_Paralysis	0	0	0	4.7175e-06	2.43e-05
Generalized_Digestive_Cancer	0	0	0	0	5.64e-06
Genetic_Anomolies_of_Leukocytes	0	0	0	7.025e-08	1.5e-05
Gestational_Pregnancy_Related_Disorder	0	0	0	0	0
Glucocorticoid.Remediable_Aldosteronism	0	0	0	0	3.02e-06
Glycogenosis	0	0	0	0	0
Graves_Disease	0	0	0	5.52e-06	2.8e-05
Growth_Hormone_Deficiency	0	0	0	0	3.75e-06
HIV	0	0	0	0	6.3e-06
Haemophilia_Related_Diseases	0	0	0	0	1.11e-05
Hemangioma_Lymphangioma	0	0	0	0	5.18e-07
Hepatobiliary_Cancer	0	0	0	0	6.11e-06
Hepatobiliary_Congenital_Anomaly	0	0	0	2.1225e-06	1.76e-05
Hereditary_Blepharophimosis	0	0	0	0	5.71e-07
Hereditary_Breast_Cancer	0	0	0	0	7e-05
Hereditary_Color_Blindness	0	0	0	0	9.56e-07
Hereditary_Dental_Anomaly	0	0	0	0	5.99e-06
Hereditary_Elliptocytosis	0	0	0	0	5.71e-06
Hereditary_Face_Skull_Anomalies	0	0	0	0	0
Hereditary_Fructose_Intolerance	0	0	0	0	6.02e-06
Hereditary_Harartoses	0	0	0	0	3.51e-06
Hereditary_Hemochromatosis	0	0	0	0	3.77e-06
Hereditary_Hemoglobin_Disease	0	0	0	2.4875e-06	1.59e-05
Hereditary_Hemorrhagic_Telangiectasia	0	0	0	0	0
Hereditary_Lymphadema	0	0	0	0	0
Hereditary_Muscular_Dystrophy	0	0	0	0	0
Hereditary_Night_Blindness	0	0	0	0	2.92e-07
Hereditary_Polycythemia_Vera	0	0	0	0	0
Hereditary_Progessive_Muscular_Dystrophy	0	0	0	0	4.1e-06
Hereditary_Spastic_Paraplegia	0	0	0	0	8.98e-07
Hereditary_Spherocytosis	0	0	0	0	0
Hereditary_Stomatocytosis	0	0	0	0	4.36e-06
Hereditary_Thrombocytopenic_Purpura	0	0	0	0	1.01e-06
Herpes_Simplex	0	0	0	0	8.66e-06
Hirschsprungs_Disease	0	0	0	0	2.87e-07
Hirsutism	0	0	0	3.715e-06	2.37e-05
Histidinemia	0	0	0	0	1.79e-06
Hodgkins_Disease	0	0	0	0	6.44e-06
Homocystinuria	0	0	0	0	2.17e-05
Huntingtons_Chorea	0	0	0	0	0
Hyper_IgM_Immunodeficiency	0	0	0	0	2.13e-06
Hyperaldosteronism	0	0	0	0	1.32e-05
Hypotony_of_the_Eye	0	0	0	0	8.14e-06
IBS	0	0	0	0	6.07e-07
Ichthyosis_Congenita	0	0	0	0	1.03e-05
IgA_Immunodeficiency	0	0	0	0	2.71e-06
IgM_Immunodeficiency	0	0	0	0	5.59e-06
Impulse_Control_Disorder	0	0	0	0	5.66e-06
Indeterminate_Sex_Pseudohermaphroditism	0	0	0	0	9.13e-07
Inflammatory_Spondylopathies	0	0	0	0	5.07e-06
Intestinal_Cancer	0	0	0	0	4.98e-06
Intrathoracic_Organ_Cancer	0	0	0	0	1.62e-05
Iron_Metabolism_Disorder	0	0	0	0	1.46e-05
Jaw_Disease	0	0	0	0	4.45e-05
Kaposis_Sarcoma	0	0	0	0	9.21e-06
Kawasaki_Disease	0	0	0	0	0
Keratosis	0	0	0	0	0.000315253
Kidney_Cancer	0	0	0	0	6.33e-06
Klinefelters_Syndrome	0	0	0	0	0
Klippel_Feil_Syndrome	0	0	0	0	3.07e-07
Lactose_Intolerance	0	0	0	3.3075e-05	0.000135841
Larynx_Vocal_Chord_Disorders	0	0	0	0	9.33e-05
Learning_Disorder	0	0	0	0	1.12e-06
Leukodystropy	0	0	0	0	0
Lichen	0	0	0	2.09e-05	4.89e-05
Long_QT_Syndrome	0	0	0	8.7225e-06	1.78e-05
Lung_Cancer	0	0	0	0	2.32e-05
Lupus_Erythematosus	0	0	0	0	5.97e-07
Lymphoid_Leukemia	0	0	0	0	9.22e-06
Lysosomal_Storage_Disease	0	0	0	0	5.23e-06
MENIIB	0	0	0	0	1.51e-06
Male_Breast_Cancer	0	0	0	0	6.42e-06
Male_Genital_Cancer	0	0	0	0	5.67e-06
Male_Genital_Congenital_Anomaly	0	0	0	0	1.82e-06
Malnutrition	0	0	0	0	0.000235899
Marfan_Syndrome	0	0	0	0	1.45e-06
Medullary_Cystic_Kidney_Disease	0	0	0	0	8.95e-07
Megaloblastic_Anemia	0	0	0	0	3.37e-05
Melanoma	0	0	0	0	2.95e-06
Meningitis	0	0	0	0	3.42e-05
Menopausal_Disorder	0	0	0	0	0.000672296
Menstrual_Disorder	0	0	0	0	4.57e-06
Migraine	0	0	0	0	9.2e-07
Mood_Disorder	0	0	0	0	1.83e-05
Motor_Neuron_Disease	0	0	0	0	8.77e-06
Mucopolysaccharidosis	0	0	0	0	3.03e-07
Multiple_Epiphyseal_Dysplasia	0	0	0	0	0
Multiple_Myeloma	0	0	0	0	5.52e-06
Multiple_Sclerosis_Other_Demyelinating_Disease	0	0	0	0	1.38e-06
Myasthenia_Gravis	0	0	0	0	4.03e-06
Mycobacterial_Disease	0	0	0	0	1.08e-05
Myeloproliferative_Disease	0	0	0	0	6.08e-05
Myotonia_Congenita	0	0	0	0	0
Myotonic_Muscular_Dystrophy	0	0	0	0	2.35e-06
Neonatal_Disease	0	0	0	1.025e-05	4.17e-05
Nerve_Root_Plexus_Disorders	0	0	0	0	4.24e-05
Neural_Tube_Defect	0	0	0	0	4.86e-06
Neurofibromatosis	0	0	0	0	8.73e-07
Nezelofs_Syndrome	0	0	0	0	0
Non-Melanoma_Skin_Cancer	0	0	0	0	7.09e-05
Non-Specific_Autosomal_Abnormality	0	0	0	0	2.51e-06
Non-Specific_Chromosomal_Anomaly	0	0	0	0	3.01e-07
Non-Specific_Congenital_Integumentary_Anomaly	0	0	0	0	8.42e-06
Non-Specific_Hemoglobinopathies	0	0	0	0	1.89e-05
Non-Specific_Humoral_Deficiency	0	0	0	0	8.08e-06
Non-Specific_Leukemia	0	0	0	0	3.82e-06
Non-Specific_Nasal_Throat_Disorder	0	0	0	0	2.91e-07
Non-Specific_Neurologic_Congenital_Anomaly	0	0	0	0	3.92e-06
Non-Specific_Peritoneal_Disorder	0	0	0	0	1.4e-05
Non-Specific_Prostate_Disease	0	0	0	3.215e-05	0.000108244
Non-Specific_Soft_Tissue_Disorder	0	0	0	7.06e-06	5.86e-05
OCD	0	0	0	0	0
Optic_Chiasm_Disorder	0	0	0	0	2.9e-07
Optic_Disc_Disorder	0	0	0	0	2.84e-05
Oro.Facial_Congenital_Anomaly	0	0	0	0	2.6e-06
Oro.Naso.Pharyngeal_Cancer	0	0	0	5.19e-06	2.01e-05
Osteogenesis_Imperfecta	0	0	0	7.3525e-07	5.04e-06
Osteopetrosis	0	0	0	0	5.91e-06
Osteopoikilosis	0	0	0	0	2.91e-06
Osteoporosis	0	0	0	0	0.00105336
Other_Inherited_Amino_Acid_Metabolic_Disorder	0	0	0	9.9675e-07	6.98e-06
Other_Inherited_Myotonias	0	0	0	0	2.93e-07
Other_Inherited_Osteodystrophy	0	0	0	0	5.79e-06
Other_Lymphoid_Histiocytic_Cancers	0	0	0	0	6.49e-06
Otosclerosis	0	0	0	0	8e-06
Ovarian_Cancer	0	0	0	0	1.67e-05
Overweight	0	0	0	3.795e-05	0.00026315
PTSD	0	0	0	0	2.13e-06
Pagets_Disease	0	0	0	0	0
Pancreatic_Cancer	0	0	0	0	1.16e-05
Pancytopenia	0	0	0	0	1.63e-05
Papilledema	0	0	0	0	1.39e-05
Paranoia	0	0	0	0	1.48e-05
Parasitic_Infection	0	0	0	2.9325e-06	2.28e-05
Paritial_Androgen_Insensitivity_Syndrome	0	0	0	0	6.13e-07
Parkinsons_Disease	0	0	0	0	2.7e-05
Pataus_Syndrome	0	0	0	0	2.93e-06
Peritonitis_Retroperitoneal_Infection	0	0	0	6.7e-08	0.000272968
Peroxisomal_Disorders	0	0	0	0	1.48e-06
Personality_Disorder	0	0	0	0	9.1e-06
Phenyketonuria	0	0	0	8.6125e-07	4.51e-06
Photodermatitis	0	0	0	0	2.86e-06
Poliomyelitis	0	0	0	5.78e-06	2.33e-05
Polyclonal_Hypergammaglobulinemia	0	0	0	0	0
Polycystic_Kidney_Disease	0	0	0	0	1.4e-05
Polycystic_Liver_Disease	0	0	0	0	8.73e-07
Polymorphonuclear_Neutrophils_Disorders	0	0	0	8.0475e-07	2.05e-05
Polyostotic_Fibrous_Dysplasia_of_Bone	0	0	0	0	1.32e-06
Porphyrin_Metabolic_Disorder	0	0	0	0	1.55e-05
Prader_Willi_Syndrome	0	0	0	0	2.83e-06
Primary_Carnitine_Deficiency	0	0	0	0	3.64e-07
Prion_Disease	0	0	0	0	1.81e-06
Prostate_Cancer	0	0	0	0	2.23e-05
Psychogenic_Somatoform_Disorder	0	0	0	0	2e-05
Pubertal_Dysfunction	0	0	0	0	6.09e-06
Pulmonary_Embolism_Infarction	0	0	0	2.1275e-05	7.36e-05
Pure_Hypercholesterolemia	0	0	0	0	0
Purpura_Other_Hemorrhagic_Conditions	0	0	0	0	4.77e-05
Radiation_Sensitivity	0	0	0	0	3.63e-05
Reactive_Arthritis	0	0	0	0	1.17e-06
Refsums_Disease	0	0	0	9.35e-07	2.55e-06
Respiratory_Congenital_Anomaly	0	0	0	0	2.76e-05
Respiratory_System_Cancer	0	0	0	1.665e-06	8.27e-06
Rheumatoid_Arthritis_Related_Conditions	0	0	0	5.0375e-05	0.000142862
Rosacea	0	0	0	0	2.36e-07
Ruvalcaba.Myhre_Syndrome	0	0	0	0	5.81e-07
Sarcoidosis	0	0	0	1.625e-05	5.66e-05
Schwartz.Jampel_Syndrome	0	0	0	0	0
Sebaceous_Gland_Disorder	0	0	0	0	0
Secondary_Hereditary_Retinal_Dystrophy	0	0	0	1.5525e-06	8.92e-06
Secondary_Malignant_Neoplasm	0	0	0	0	0.000826841
Septic_Arthritis	0	0	0	0	2.38e-05
Severe_Combined_Immunodeficiency	0	0	0	0	3.42e-06
Sexual_Dysfunction	0	0	0	0	7.49e-06
Sideroblastic_Anemia	0	0	0	0	0
Sjogrens_Syndrome	0	0	0	0	2.88e-07
Sleep_Disorder	0	0	0	0	0.00222115
Smith.Magenis_Syndrome	0	0	0	0	1.16e-06
Specified_Childhood_Cerebral_Degeneration	0	0	0	0	5.36e-07
Speech_Language_Disorder	0	0	0	0	4.06e-06
Spinal_Chord_Degeneration	0	0	0	0	2.32e-05
Spinal_Muscular_Atrophy	0	0	0	0	3.55e-06
Spinocerebellar_Ataxia	0	0	0	0	8.77e-07
Spirochetal_Infection	0	0	0	7.7225e-06	1.95e-05
Spleen_Disease	0	0	0	0	4.65e-05
Stomach_Cancer	0	0	0	0	7.6e-06
Stuttering	0	0	0	0	0
Substance_Abuse	0	0	0	0	0.000863725
Syndrome_with_Pervasive_Congenital_Anomalies	0	0	0	0	8.81e-06
Thyroid_Cancer	0	0	0	0	5.95e-07
Tics_Tourettes	0	0	0	0	3.58e-06
Tuberculosis	0	0	0	1.035e-05	3.45e-05
Tuberous_Sclerosis	0	0	0	0	3.58e-06
Turners_Syndrome	0	0	0	0	4.66e-06
Tympanic_Membrane_Disorders	0	0	0	2.195e-06	4.05e-05
Ulcerative_Colitis	0	0	0	0	1.71e-06
Unspecified_Amyloidosis	0	0	0	0	4.28e-06
Unspecified_Autoimmune_Disease	0	0	0	0	8.27e-07
Unspecified_Behavioral_Development_Disorder	0	0	0	0	4.62e-06
Unspecified_Cerebellar_Disease	0	0	0	5.76e-06	1.56e-05
Unspecified_Childhood_Cerebral_Degeneration	0	0	0	0	0
Unspecified_Childhood_Psychoses	0	0	0	0	2.91e-07
Unspecified_Congenital_Anomaly	0	0	0	7.275e-08	2.24e-05
Unspecified_Endocrine_Disorder	0	0	0	0	1.82e-06
Unspecified_Hematological_Disorder	0	0	0	0	0
Unspecified_Immune_Deficiency	0	0	0	0	4.49e-07
Unspecified_Middle_Ear_Mastoid_Diseases	0	0	0	0	9.93e-06
Unspecified_Recurrent_Headaches	0	0	0	0	6.53e-05
Urethral_Disorder	0	0	0	7.6225e-07	2.5e-05
Varicella_Infection	0	0	0	6.7e-08	1.55e-05
Varicose_Veins	0	0	0	0	1.19e-05
Vascular_Congenital_Anomaly	0	0	0	0	2.32e-05
Vasculitis	0	0	0	1.7325e-05	5.65e-05
Velo.Cardio.Facial_Syndrome	0	0	0	0	3.12e-07
Viral_Hepatitis_A	0	0	0	7.72e-06	1.64e-05
Viral_Hepatitis_B	0	0	0	2.985e-07	9.75e-05
Viral_Hepatitis_C	0	0	0	4.45e-07	3.8e-05
Viral_Warts_HPV	0	0	0	0	0.00012323
Visual_Pathway_Cortex_Disorder	0	0	0	5.36e-06	1.45e-05
Wiskott.Alrich_Syndrome	0	0	0	0	3.82e-07

## Sheet: 2_Autoimmune
Disease_name	Minimum	1st_quartile	Median	3rd_quartile	Maximum
Rheumatoid_Arthritis_Related_Conditions	0.0112644	0.383151	0.468379	0.547423	0.811325
Lupus_Erythematosus	0	0.00545839	0.0963901	0.124491	0.389186
Non-Specific_Joint_Disorder	0	8.53e-05	0.0350446	0.0436735	0.103282
Non-Specific_Arthritis	0	0.0202534	0.0292773	0.0364987	0.093617
Sjogrens_Syndrome	0	0.0142932	0.0271197	0.0331392	0.14165
Osteoarthritis	0	0.0067797	0.0244788	0.0349616	0.157576
Osteoporosis	0	0.0106719	0.0130484	0.0151233	0.114723
Muscle_Ligament_Disorder	0	0	0.011394	0.0176172	0.132668
Non-Specific_Soft_Tissue_Disorder	0	0.00450712	0.0107755	0.0162688	0.0556348
Non-Specific_Osteopathy	0	0.00707629	0.00912892	0.0102981	0.0347247
Vitamin_Deficiency	0	0.00495272	0.00756235	0.00903827	0.122792
Non-Specific_Skin_Disorder	0	0.00375537	0.00700543	0.0100725	0.111262
Non-Specific_Anemia	0	0.0041649	0.00700199	0.00902731	0.0351599
Behcets_Syndrome	0	0.00458542	0.00680707	0.0093945	0.0508412
UTI	0	0.00323585	0.00590006	0.00777895	0.0388007
Non-Specific_Eye_Disorders	0	0.00340458	0.00466104	0.00576163	0.037037
Inflammatory_Spondylopathies	0	0.0010948	0.00405527	0.0267044	0.181668
Vasculitis	0	0.00145082	0.00380363	0.0262628	0.252734
Cataract	0	0.00112517	0.00336341	0.00453343	0.0170697
Non-Specific_Pulmonary_Disorder	0	0.00196536	0.00335416	0.00487296	0.0135231
Pneumonia	0	0.00151251	0.00314425	0.00400635	0.0299572
Menopausal_Disorder	0	0.000952583	0.00314101	0.00374796	0.0128129
General_Spondylosis_Spine_Disorder	0	0	0.00299382	0.00477406	0.00841901
Unspecified_White_Blood_Cell_Disease	0	0.00189699	0.00266862	0.00321994	0.0335593
Unspecified_Autoimmune_Disease	0	0.00143226	0.00259954	0.00520938	0.0493311
Peripheral_Nerve_Disorder	0	0	0.00217938	0.00329082	0.00664235
Peripheral_Vascular_Disease	0	0.000915706	0.00199806	0.00342383	0.0279921
Electrolyte_Acid.Base_Balance_Disorder	0	0.00116364	0.00194468	0.00264662	0.00995733
Non-Rheumatic_Heart_Disease	0	0.000918771	0.00189856	0.00250064	0.0118193
Non-Specific_Immune.Related_Skin_Disorder	0	0.000528305	0.00177008	0.00274506	0.0729109
Cellulitis	0	0	0.0017676	0.00271326	0.0270412
Unspecified_Neuropathy	0	0.00108827	0.00165569	0.00253798	0.0184358
Acquired_Hypothyroidism	0	0	0.00160599	0.00216603	0.00592987
Reactive_Arthritis	0	0.000437172	0.00158069	0.00199058	0.0180299
Herpes_Zoster	0	0.00131724	0.00157789	0.00187838	0.00350098
Corneal_Disorders	0	0.00090616	0.00148613	0.00219504	0.0154341
Breast_Disorder	0	0	0.00142249	0.00244563	0.00711238
Fungal_Infection	0	0	0.00138816	0.00210734	0.00795201
Pleuritis	0	0.000765011	0.00126363	0.00175371	0.010582
Gastritis_Duodenitis	0	0	0.00124562	0.00175972	0.0123457
Emphysema_COPD	0	0	0.00123795	0.00171436	0.00312155
Disease_of_the_Female_Reproductive_Organs	0	0	0.00123119	0.00292374	0.021164
Esophageal_Disease	0	0	0.00120054	0.00384313	0.00995733
Salivary_Gland_Disease	0	0.00048009	0.00113646	0.00152924	0.0262667
Dermatomyositis_Polymyositis	0	0.000279791	0.00112722	0.0143209	0.089956
Eye_Inflammation	0	0	0.000965358	0.00176248	0.145321
Carditis	0	0.000363542	0.000866325	0.00129072	0.0777045
Oral_Soft_Tissue_Disease	0	0.000659346	0.00085654	0.000982226	0.00626756
Synovium_Tendon_Bursa_Disorder	0	0	0.000833867	0.00326808	0.00574092
Non-Specific_Urinary_Disorder	0	0	0.000814644	0.0019941	0.0106469
Psoriasis_Related_Disorders	0	0.00025662	0.000808207	0.00419806	0.390629
Atopic_Contact_Dermatitis	0	0	0.000805331	0.00225408	0.0122931
Pernicious_or_B12_Deficiency_Anemia	0	0.000440456	0.000767543	0.00101371	0.0160505
Acquired_Other_Myopathies	0	0.000261716	0.000709585	0.00181912	0.0242015
Acquired_Retinal_Defects	0	0.000411563	0.00069192	0.000999814	0.00297552
Unspecified_Immune_Disorder	0	0.000492633	0.000680585	0.000895373	0.00650038
Non-Specific_Nephropathy	0	0	0.000678894	0.0010943	0.00681491
Chronic_Sinusitis	0	0	0.000649739	0.00116426	0.00437778
Tuberculosis	0	0.000434563	0.000638637	0.000871157	0.00327752
Acquired_Visual_Disturbances	0	0	0.000633474	0.0012549	0.00881834
Functional_Digestive_Disorder	0	0	0.000578321	0.0012258	0.0611664
Other_Viral_Hepatitis	0	0.000392214	0.000499708	0.000619678	0.00142437
Unspecified_Immune_Deficiency	0	0.000364428	0.000444868	0.000539354	0.0115583
Addisons_Disease	0	0.00024104	0.000437202	0.000652642	0.00307151
Non-Specific_Liver_Disease	0	0	0.00042062	0.000629182	0.00140756
Secondary_Arthropathy	0	0	0.000419833	0.000662878	0.0455192
Unspecified_Hematological_Disorder	0	0.00013246	0.000400866	0.000616301	0.0257672
Alveolar_Disease	0	0.000181247	0.000359318	0.000723555	0.0194004
Osteomyelitis	0	0	0.000343658	0.000474923	0.0203923
Ichthyosis_Congenita	0	6.67e-05	0.000335975	0.000456537	0.00232406
Gout_Related_Crystal_Arthropathies	0	0	0.000307161	0.000619965	0.00250689
Chronic_Liver_Disease	0	0	0.000302562	0.000452185	0.00114201
Non-Specific_Cardiovascular_Disease	0	0	0.000297956	0.00103674	0.00490547
Jaw_Disease	0	0	0.000295641	0.00044555	0.0691087
Rheumatic_Heart_Disease	0	0	0.000293479	0.000454232	0.00134965
Purpura_Other_Hemorrhagic_Conditions	0	7.19e-05	0.000278977	0.000556875	0.0229253
Unspecified_Cancer	0	0	0.000277403	0.000582819	0.0022509
Alopecia	0	0	0.000271183	0.000516634	0.0128023
Glaucoma	0	0	0.000260457	0.000505752	0.109091
Unspecified_Plasma_Protein_Metabolism_Disorder	0	0.000154646	0.000253264	0.000324063	0.00133501
Goiter	0	0	0.000248032	0.000417859	0.00104541
Kidney_Infection	0	0	0.000241081	0.000401285	0.00661939
Septic_Arthritis	0	0.000131542	0.000232444	0.000340586	0.00258504
Pulmonary_Heart_Disease	0	0	0.000228818	0.000686451	0.0305711
Inflammatory_Toxic_Neuropathy	0	5.46e-05	0.000222183	0.000370314	0.0169818
Gastrointestinal_Ulcer	0	0	0.000215591	0.000346494	0.00606061
Myeloproliferative_Disease	0	8.79e-05	0.000211707	0.000294358	0.0719839
Skin_Infection	0	0	0.000209204	0.000402373	0.00304736
General_Thrombocytopenia	0	0	0.000205723	0.000367202	0.100367
Hypotension	0	0	0.000178868	0.000425385	0.00241235
Macular_Degeneration	0	0	0.000172861	0.000299658	0.00152271
Acquired_Coagulation_Defect	0	0	0.000155367	0.000283198	0.0227157
Sarcoidosis	0	6.62e-05	0.000154832	0.000280411	0.0855495
Tongue_Disease	0	0	0.000131102	0.00019641	0.000458244
Arthropod.Borne_Diseases	0	0	0.000129683	0.000219114	0.0169014
Cystitis_Urethritis	0	0	0.000127486	0.000571015	0.0121523
Non-Specific_Hemoglobinopathies	0	0	0.000116579	0.00019336	0.00121817
Conjunctival_Disorders	0	0	0.000115952	0.000233964	0.00143019
Chondrocalcinosis	0	1.19e-06	0.000114763	0.000187133	0.0156919
Herpes_Simplex	0	0	0.000105006	0.000269914	0.00330969
Abnormal_Spine_Curvature	0	0	0.000104596	0.000301437	0.00125493
Benign_Bone_Connective_Tissue_Neoplasm	0	0	9.85e-05	0.000215445	0.0042796
Streptococcal_Infection	0	0	8.79e-05	0.000133485	0.00078171
Phlebitis_Thrombophlebitis	0	0	8.48e-05	0.000226067	0.0369124
Unspecified_Hepatitis	0	8.62e-06	8.26e-05	0.000142739	0.00300917
Other_Infectious_Diseases	0	0	8.09e-05	0.000191285	0.0227596
Non-Specific_Humoral_Deficiency	0	0	7.73e-05	0.0001268	0.0460724
Spinal_Chord_Degeneration	0	0	7.65e-05	0.000131468	0.0013598
Meningitis	0	0	7.41e-05	0.000155231	0.00466141
Breast_Cancer	0	0	7.12e-05	0.000111591	0.000356999
Refraction_Accomodation_Disorders	0	0	6.87e-05	0.000129819	0.00039072
Optic_Neuritis_Neuropathy	0	0	6.42e-05	0.000197949	0.00300336
Other_Corticoadrenal_Disorder	0	0	6.31e-05	0.00014517	0.00088719
Benign_Oropharyngeal_Neoplasm	0	0	5.18e-05	0.000143727	0.00105013
Parathyroid_Disorder	0	0	4.96e-05	0.000129001	0.00144657
Thyroiditis	0	0	4.84e-05	0.000111822	0.00259347
Autoimmune_Lymphoproliferative_Syndrome	0	0	4.82e-05	8.67e-05	0.000341227
Chronic_Pruritus	0	0	4.65e-05	0.000346219	0.00121596
Encephalitis	0	0	3.7e-05	9.89e-05	0.00290043
Nephrotic_Syndrome	0	0	3.24e-05	7.32e-05	0.000550064
Chronic_Glomerulonephritis	0	0	3.22e-05	9.01e-05	0.00121648
Lacrimal_System_Disorder	0	0	3.13e-05	0.000128008	0.0056899
Multiple_Sclerosis_Other_Demyelinating_Disease	0	0	2.43e-05	8.48e-05	0.102391
Megaloblastic_Anemia	0	0	2.42e-05	5.43e-05	0.00063127
Connective_Tissue_Infection	0	0	2.29e-05	7.05e-05	0.00954241
Cerebrovascular_Disease	0	0	2.03e-05	0.00056866	0.143696
Polymorphonuclear_Neutrophils_Disorders	0	0	1.49e-05	4.85e-05	0.000761357
Multiple_Myeloma	0	0	1.31e-05	3.67e-05	0.033355
Viral_Hepatitis_B	0	0	1.2e-05	4.73e-05	0.0056899
Congenital_Spine_Anomaly	0	0	1.01e-05	0.000109618	0.000428046
Gastrointestinal_Infection	0	0	9.3e-06	0.000323571	0.000964038
Hereditary_Sensory_Neuropathy	0	0	8.55e-06	3.98e-05	0.000290225
Pancytopenia	0	0	5.19e-06	6.37e-05	0.00594473
Acute_Glomerulonephritis	0	0	3.33e-06	9.23e-05	0.000939832
Esophagitis	0	0	1.96e-06	0.000290346	0.000978464
Vitreous_Body_Disorder	0	0	1.96e-06	0.000388077	0.00142653
ADHD	0	0	0	0	0
Acne	0	0	0	0	8.62e-06
Acquired_Hemolytic_Anemias	0	0	0	2.9e-05	0.00114201
Acquired_Limb_Deformities	0	0	0	0	8.22e-05
Acrocephalosyndactyly	0	0	0	0	0.000191969
Acute_Bronchitis	0	0	0	0.00405865	0.0229277
Acute_Renal_Failure	0	0	0	0	0.00330969
Acute_Sinusitis	0	0	0	0.0013279	0.0424242
Acute_Upper_Respiratory_Infection	0	0	0	0.000613922	0.00285307
Adjustment_Disorder	0	0	0	0	0.000191807
Adrenogenital_Disorder	0	0	0	0	0.00161825
Allergic_Rhinitis	0	0	0	0	0.00117216
Alpha.1.Antitrypsin_Deficiency	0	0	0	0	0.0147411
Alzheimers_Disease	0	0	0	1.47e-06	0.00480099
Amino_Acid_Transport_Disorder	0	0	0	0	0
Androgen_Insensitivity_Syndrome	0	0	0	0	0.000134253
Aneurysm	0	0	0	0	0.00675071
Aniridia	0	0	0	0	0.000913624
Anophthalmia_Mircopthalmia	0	0	0	0	3.57e-06
Anterior_Eye_Anomaly	0	0	0	0	7.45e-05
Anxiety_Phobic_Disorder	0	0	0	0	8.36e-05
Aplastic_Anemia	0	0	0	9.68e-06	0.00668609
Appendiceal_Disease	0	0	0	0	5.56e-05
Aromatic_Amino_Acid_Metabolism_Disorder	0	0	0	0	4.13e-05
Arterial_Dissection	0	0	0	0	0.000627666
Arterial_Embolism_Thrombosis	0	0	0	0	0.00344376
Asthma	0	0	0	0	0
Atherosclerosis	0	0	0	5.56e-05	0.00198132
Autism	0	0	0	0	1.04e-05
Autoimmune_Polyglandular_Disorder	0	0	0	0	4.58e-06
Autonomic_System_Disorder	0	0	0	9.59e-05	0.0109807
Balanced_Translocation	0	0	0	0	8.78e-06
Bartters_Syndrome	0	0	0	0	4.54e-05
Benign_Breast_Neoplasm	0	0	0	0.000145793	0.000511682
Benign_CNS_Neoplasm	0	0	0	0	0.00566656
Benign_Colon_Neoplasm	0	0	0	0	0.0006867
Benign_Digestive_Neoplasm	0	0	0	0.000138393	0.00037174
Benign_Endocrine_Neoplasm	0	0	0	0	0.000152747
Benign_Eye_Neoplasm	0	0	0	0	0.000140623
Benign_Female_Genital_Neoplasm	0	0	0	9.76e-05	0.000561721
Benign_Intrathoracic_Neoplasm	0	0	0	4.83e-05	0.000298549
Benign_Male_Genital_Neoplasm	0	0	0	0	6.93e-06
Benign_Ovarian_Neoplasm	0	0	0	0	0.00142653
Benign_Prostatic_Hyperplasia	0	0	0	0	0
Benign_Skin_Neoplasm	0	0	0	0	0.000767918
Benign_Thyroid_Neoplasm	0	0	0	0	7.97e-06
Benign_Urinary_Neoplasm	0	0	0	0	5.51e-05
Benign_Uterine_Neoplasm	0	0	0	0	0.0181818
Biliary_Tract_Disease	0	0	0	0.000607978	0.00190212
Bipolar_Disorder	0	0	0	0	0
Bladder_Cancer	0	0	0	0	7.29e-06
Bladder_Disorder	0	0	0	0.00016285	0.00570613
Bone_Cancer	0	0	0	1.59e-05	0.000129472
Bone_Infection	0	0	0	2.87e-06	0.000573157
Brain_Cancer	0	0	0	0	0.0117799
Brain_Damage	0	0	0	0	0.0110926
Branched_Chain_Amino_Acid_Metabolism_Disorder	0	0	0	0	1.42e-05
CNS_Cancer	0	0	0	0	0.00553224
CNS_Infection	0	0	0	0	0.00188124
Carbuncle_Furuncle	0	0	0	3.94e-05	0.000213535
Carcinoid_Syndrome	0	0	0	0	1.94e-05
Cardiac_Conduction_Disorder	0	0	0	0	0.000348509
Cardiac_Congenital_Anomaly	0	0	0	4.52e-05	0.00119037
Cardiac_Dysrhythmia	0	0	0	0.00047962	0.00570613
Cardiomyopathy	0	0	0	0	0.000162083
Carinoid_Neoplasm	0	0	0	0	1.8e-05
Cataplexy_Narcolepsy	0	0	0	0	0.000110899
Celiac_Disease	0	0	0	0	0
Cerebral_Cysts	0	0	0	0	0
Cerebral_Lipidoses	0	0	0	0	0.010582
Cervical_Cancer	0	0	0	7.01e-05	0.00425532
Charcot_Marie_Tooth_Disease	0	0	0	0	0.000790461
Childhood_Disintegrative_Disorder	0	0	0	0	2.79e-06
Chondrodystrophy	0	0	0	0	4.4e-06
Choroidal_Disorders	0	0	0	0	0.00129674
Chronic_Kidney_Disease	0	0	0	0	0.00046348
Chronic_Progressive_External_Ophthalmoplegia	0	0	0	0	3.38e-06
Chronic_Tonsillitis_Adenoiditis	0	0	0	0	0.00142248
Chronic_Upper_Respiratory_Infection	0	0	0	0	0.000403278
Chronic_Venous_Hypertension	0	0	0	0	0.0037474
Circulating_Enzyme_Deficiency	0	0	0	0	0.00427663
Colorectal_Cancer	0	0	0	0	6.52e-05
Common_Variable_Immunodeficiency	0	0	0	0	0.0423254
Complex_Regional_Pain_Syndrome	0	0	0	0	0.0596825
Conduct_Disorder	0	0	0	0	4.13e-05
Congenital_Anomaly_of_Skull_Neck	0	0	0	0	4.34e-05
Congenital_Aphakia	0	0	0	0	0
Congenital_Breast_Anomaly	0	0	0	0	6.85e-05
Congenital_Ectodermal_Dysplasia	0	0	0	0	1.71e-06
Congenital_Hair_Anomaly	0	0	0	0	1.68e-05
Congenital_Hypogammaglobulinemia	0	0	0	0	0.00126239
Congenital_Hypothyroidism	0	0	0	0	3.97e-05
Congenital_Nail_Anomaly	0	0	0	0	5.48e-05
Congenital_Neutropenia	0	0	0	8.08e-06	7.21e-05
Congenital_Pigmentary_Anomaly	0	0	0	0	0.000631888
Connective_Tissue_Cancer	0	0	0	0	6.62e-05
Copper_Metabolism_Disorder	0	0	0	0	3.19e-05
Corns_Callosites	0	0	0	4.02e-05	0.00606061
Cranial_Nerve_Disorder	0	0	0	5.16e-05	0.00108765
Cri.Du.Chat_Syndrome	0	0	0	0	0.00142248
Cushings_Syndrome	0	0	0	0	0
Cyclic_Neutropenia	0	0	0	0	0.000632287
Cystic_Fibrosis	0	0	0	0	0.0331425
Deep_Vein_Thrombosis	0	0	0	0.000144915	0.110128
Degenerative_Dementia	0	0	0	0	0.000759345
Dejerine_Sottas_Disease	0	0	0	0	0
Depression	0	0	0	0.00092754	0.0070922
Dermatitis_Herpetiformis	0	0	0	1.39e-05	0.00027438
Developmental_Delay	0	0	0	0	2.37e-05
Deviated_Nasal_Septum	0	0	0	0	0.000328815
Diabetes_Insipidus	0	0	0	0	0.000136068
Diamond.Blackfan_Anemia	0	0	0	0	0.000195386
Digeorges_Syndrome	0	0	0	0	0.000386721
Disease_of_the_Male_Reproductive_Organs	0	0	0	0	9.59e-07
Disorder_of_the_Vestibular_System	0	0	0	0	0.000721597
Disorders_of_Fatty_Acid_Oxidation	0	0	0	0	0.00037535
Disorders_of_Iris_Ciliary_Body	0	0	0	0	0.00013127
Disorders_of_Mitochondrial_Metabolism	0	0	0	0	0.00191087
Disorders_of_Straight_Chain_Amino_Acid_Metabolism	0	0	0	0	0.00142653
Disorders_of_Urea_Cycle_Metabolism	0	0	0	0	7.29e-05
Dissociative_Disorder	0	0	0	0	1.96e-06
Diverticulosis_Diverticulitis	0	0	0	9.73e-05	0.0019451
Dopa.Responsive_Dystonia	0	0	0	0	2.19e-05
Downs_Syndrome	0	0	0	0	0
Dwarfism_of_Unknown_Etiology	0	0	0	0	0.00017427
Dyschromia	0	0	0	0.000296813	0.0014085
Ear_Infection	0	0	0	0	0.000663056
Eating_Disorder	0	0	0	0	0
Edwards_Syndrome	0	0	0	0	0.000732329
Ehlers_Danlos_Syndrome	0	0	0	0	0.00346494
Ellis_Van_Creveld_Syndrome	0	0	0	0	0.00014652
Endocrine_Cancer	0	0	0	0	5.44e-05
Epidermolysis_Bullosa	0	0	0	0	0.00167498
Epilepsy_Related_Disorders	0	0	0	6.04e-05	0.0497884
Erythematous_Disorder	0	0	0	0	0.00012226
Erythromelalgia	0	0	0	1.44e-06	0.000103578
Escherichia_Coli_Infection	0	0	0	7.99e-05	0.000281474
Esophageal_Cancer	0	0	0	0	1.33e-05
Eustachian_Tube_Disorder	0	0	0	0	0.0121212
External_Ear_Disorders	0	0	0	0	0.000405256
Extrapyramidal_Abnormal_Movement_Disorders	0	0	0	0.000262576	0.00494859
Eye_Cancer	0	0	0	0	6.76e-05
Eye_Infection	0	0	0	0.000570724	0.00343257
Eyelid_Disorders	0	0	0	0	0.0002194
Familial_Adenomatous_Polyposis	0	0	0	0	5.99e-06
Familial_Dysautonomia_Related_Conditions	0	0	0	0	9.13e-05
Familial_Mediterranean_Fever	0	0	0	2.94e-05	0.00691593
Fasciitis	0	0	0	0	2.1e-05
Female_Genital_Cancer	0	0	0	2.02e-05	0.000277956
Female_Genital_Congenital_Anomaly	0	0	0	0	7.61e-05
Food_Allergy	0	0	0	0	3.63e-05
Fragile_X_Syndrome	0	0	0	0	0.00012798
Friedreichs_Ataxia	0	0	0	0	0
G6PD	0	0	0	0	8.62e-05
Galactosemia	0	0	0	0	1.73e-06
General_Bacterial_Infection	0	0	0	9.47e-05	0.00198271
General_Cerebral_Degeneration	0	0	0	6.37e-06	0.00185403
General_Dementia	0	0	0	0	0.00728005
General_Ear_Disorder	0	0	0	0	0.000382134
General_Hypertension	0	0	0	0.00363142	0.0183075
General_Osteochondropathy	0	0	0	0	0
General_Paralysis	0	0	0	0	0.0109345
General_Viral_Infection	0	0	0	0.000147097	0.001171
Generalized_Digestive_Cancer	0	0	0	0	2.39e-05
Generalized_Lipidoses	0	0	0	0	0.00385777
Genetic_Anomolies_of_Leukocytes	0	0	0	0	0.000188619
Gestational_Pregnancy_Related_Disorder	0	0	0	0	7.14e-05
Globe_Disorders	0	0	0	0	0.00026775
Glucocorticoid.Remediable_Aldosteronism	0	0	0	0	2.9e-05
Glycogenosis	0	0	0	0	0
Graves_Disease	0	0	0	0	2.9e-05
Growth_Hormone_Deficiency	0	0	0	0	2.85e-05
HIV	0	0	0	0	0.0405379
Haemophilia_Related_Diseases	0	0	0	0	0.0067586
Hair_Related_Disease	0	0	0	1.63e-06	0.000799872
Hearing_Loss	0	0	0	0.000291803	0.00335964
Helicobacter_Pylori_Infection	0	0	0	0	0.000205486
Hemangioma_Lymphangioma	0	0	0	0	0.000388092
Hemiplegia	0	0	0	0	0.00860913
Hepatobiliary_Cancer	0	0	0	0	2.31e-05
Hepatobiliary_Congenital_Anomaly	0	0	0	0	4.42e-05
Hereditary_Blepharophimosis	0	0	0	0	1.25e-06
Hereditary_Breast_Cancer	0	0	0	0	0
Hereditary_Color_Blindness	0	0	0	0	3.81e-05
Hereditary_Corneal_Dystrophy	0	0	0	5.72e-05	0.000261817
Hereditary_Dental_Anomaly	0	0	0	0	0.00147262
Hereditary_Elliptocytosis	0	0	0	0	2.91e-05
Hereditary_Face_Skull_Anomalies	0	0	0	0	0
Hereditary_Fructose_Intolerance	0	0	0	0	1.01e-05
Hereditary_Harartoses	0	0	0	0	3.34e-05
Hereditary_Hemochromatosis	0	0	0	0	0.00190372
Hereditary_Hemoglobin_Disease	0	0	0	0	0.0114266
Hereditary_Hemorrhagic_Telangiectasia	0	0	0	0	0
Hereditary_Lymphadema	0	0	0	0	0
Hereditary_Muscular_Dystrophy	0	0	0	0	0
Hereditary_Night_Blindness	0	0	0	0	1.46e-06
Hereditary_Polycythemia_Vera	0	0	0	0	0.00171829
Hereditary_Progessive_Muscular_Dystrophy	0	0	0	0	0.00404459
Hereditary_Spastic_Paraplegia	0	0	0	0	0.000166259
Hereditary_Spherocytosis	0	0	0	0	0
Hereditary_Stomatocytosis	0	0	0	0	5.05e-05
Hereditary_Thrombocytopenic_Purpura	0	0	0	0	0.00022247
Hernia	0	0	0	0	0.00114393
Hirschsprungs_Disease	0	0	0	0	3.35e-05
Hirsutism	0	0	0	0	0.000110899
Histidinemia	0	0	0	0	0
Hodgkins_Disease	0	0	0	0	0.0246284
Homocystinuria	0	0	0	0	0.00426743
Huntingtons_Chorea	0	0	0	0	0.000749729
Hyper_IgM_Immunodeficiency	0	0	0	0	0.000588931
Hyperaldosteronism	0	0	0	0	0.000195342
Hyperalimentation	0	0	0	0	9.69e-06
Hyperchylomicronemia	0	0	0	0	0.00924578
Hypotony_of_the_Eye	0	0	0	0	8.53e-06
IBS	0	0	0	0.000103581	0.000794365
IgA_Immunodeficiency	0	0	0	4.94e-06	0.00145916
IgM_Immunodeficiency	0	0	0	1.15e-05	0.000411559
Impulse_Control_Disorder	0	0	0	0	0.0138319
Indeterminate_Sex_Pseudohermaphroditism	0	0	0	0	0
Infestation	0	0	0	0	0.00172898
Influenza	0	0	0	0	0.000311929
Inner_Ear_Disorder	0	0	0	0	0.00011061
Intellectual_Disability	0	0	0	0	0.00144758
Intestinal_Cancer	0	0	0	0	2.88e-05
Intrathoracic_Organ_Cancer	0	0	0	0	9.2e-05
Iron_Metabolism_Disorder	0	0	0	0	0.00483747
Kaposis_Sarcoma	0	0	0	0	0.000366848
Kawasaki_Disease	0	0	0	1.19e-05	0.000265871
Keratosis	0	0	0	0.00047457	0.00215285
Kidney_Cancer	0	0	0	0	1.66e-05
Klinefelters_Syndrome	0	0	0	0	3.71e-06
Klippel_Feil_Syndrome	0	0	0	0	0.000808795
Lactose_Intolerance	0	0	0	0	0.00570613
Larynx_Vocal_Chord_Disorders	0	0	0	4.44e-06	0.000522971
Learning_Disorder	0	0	0	0	0
Leukodystropy	0	0	0	0	0
Lichen	0	0	0	7.44e-05	0.00151286
Lipodystrophy	0	0	0	0	0.000447824
Lipoma	0	0	0	0	0.000214722
Lipoprotein_Deficiency	0	0	0	0	1.17e-05
Localized_Adiposity	0	0	0	0	0.00324184
Long_QT_Syndrome	0	0	0	0	0.025641
Lung_Cancer	0	0	0	0	0.000110291
Lymphatic_Disorder	0	0	0	0.000129076	0.00416961
Lymphoid_Leukemia	0	0	0	0	0.0400223
Lysosomal_Storage_Disease	0	0	0	0	0
MENI	0	0	0	0	0
MENIIA	0	0	0	0	7.65e-05
MENIIB	0	0	0	0	0
Male_Breast_Cancer	0	0	0	0	0.00260801
Male_Genital_Cancer	0	0	0	0	1.05e-05
Male_Genital_Congenital_Anomaly	0	0	0	0	0.000864491
Malnutrition	0	0	0	0	0.000785728
Marfan_Syndrome	0	0	0	0	0.0014127
Medullary_Cystic_Kidney_Disease	0	0	0	0	0.000106069
Melanoma	0	0	0	0	5.85e-05
Menstrual_Disorder	0	0	0	0	0.000530935
Metabolic_Syndrome_X	0	0	0	0	1.41e-06
Migraine	0	0	0	6.22e-05	0.00205676
Mixed_Hyperlipidemia	0	0	0	0	0.000540397
Mood_Disorder	0	0	0	0	0.00021683
Motor_Neuron_Disease	0	0	0	0	0.00566964
Mucopolysaccharidosis	0	0	0	0	1.61e-06
Multiple_Epiphyseal_Dysplasia	0	0	0	0	7.96e-05
Myasthenia_Gravis	0	0	0	1.57e-05	0.0208134
Mycobacterial_Disease	0	0	0	2.87e-05	0.000228853
Myeloid_Leukemia	0	0	0	0	0.0282742
Myocardial_Infarction	0	0	0	0	0.000326562
Myoneural_Disorders	0	0	0	1.62e-05	0.00130141
Myotonia_Congenita	0	0	0	0	0.000945626
Myotonic_Muscular_Dystrophy	0	0	0	0	0.000877269
Nail_Disease	0	0	0	0.000306663	0.00196376
Neonatal_Disease	0	0	0	0	0.0266797
Nerve_Root_Plexus_Disorders	0	0	0	0	0.000176912
Neural_Tube_Defect	0	0	0	2.28e-05	0.00010622
Neurofibromatosis	0	0	0	0	0.00557078
Nezelofs_Syndrome	0	0	0	0	2.37e-05
Non-Hodgkins_Lymphoma	0	0	0	6.05e-05	0.109646
Non-Melanoma_Skin_Cancer	0	0	0	0.000532948	0.00214555
Non-Specific_Acquired_Musculoskeletal_Abnormality	0	0	0	0.00317988	0.00904039
Non-Specific_Autosomal_Abnormality	0	0	0	0	1.15e-05
Non-Specific_Chromosomal_Anomaly	0	0	0	0	0.0002442
Non-Specific_Congenital_Eye_Anomaly	0	0	0	3.95e-05	0.000197851
Non-Specific_Congenital_Integumentary_Anomaly	0	0	0	0	6.13e-06
Non-Specific_Congenital_Musculoskeletal_Anomaly	0	0	0	0	0.0003179
Non-Specific_Dental_Disorder	0	0	0	0	0.000374636
Non-Specific_Digestive_Congenital_Anomaly	0	0	0	0	7.54e-05
Non-Specific_Gastrointestinal_Disorder	0	0	0	0.00153362	0.0059187
Non-Specific_Genitourinary_Congenital_Anomaly	0	0	0	0	0.000127326
Non-Specific_Gingival_Peridontal_Disorder	0	0	0	8.99e-05	0.000348537
Non-Specific_Leukemia	0	0	0	0	0.00629671
Non-Specific_Metabolic_Disorder	0	0	0	0.000180961	0.00360848
Non-Specific_Nasal_Throat_Disorder	0	0	0	0	4.67e-05
Non-Specific_Neurologic_Congenital_Anomaly	0	0	0	0	0.000359043
Non-Specific_Pain	0	0	0	0.00288844	0.0161197
Non-Specific_Peritoneal_Disorder	0	0	0	0	0.000156383
Non-Specific_Prostate_Disease	0	0	0	0	0.00142248
Non-Specific_Sugar_Metabolism_Disorder	0	0	0	0	0.000561211
Non-Specific_Thryroid_Disorder	0	0	0	0.000151415	0.000418003
Non-Specific_Vascular_Disease	0	0	0	0	0.0107252
Non-Specified_Cardiac_Ischemia	0	0	0	0.0002421	0.000895412
OCD	0	0	0	0	0.0627805
Obesity	0	0	0	0	0.000428904
Ocular_Musculoskeletal_Disorder	0	0	0	8.87e-05	0.00853485
Optic_Chiasm_Disorder	0	0	0	0	5.99e-06
Optic_Disc_Disorder	0	0	0	2.97e-05	0.000168548
Orbit_Disorders	0	0	0	0	0.00026816
Oro.Facial_Congenital_Anomaly	0	0	0	0	0.00322344
Oro.Naso.Pharyngeal_Cancer	0	0	0	2.43e-05	0.00015249
Osteogenesis_Imperfecta	0	0	0	0	0.000676754
Osteopetrosis	0	0	0	1.9e-05	0.000164728
Osteopoikilosis	0	0	0	0	0
Other_Inherited_Amino_Acid_Metabolic_Disorder	0	0	0	1.09e-05	0.00435065
Other_Inherited_Myotonias	0	0	0	0	0.000243509
Other_Inherited_Osteodystrophy	0	0	0	0	7.07e-05
Other_Lymphoid_Histiocytic_Cancers	0	0	0	0	0.00371788
Otosclerosis	0	0	0	0	0.00159803
Ovarian_Cancer	0	0	0	0	4.33e-05
Overweight	0	0	0	0	2.18e-05
PTSD	0	0	0	0	2.02e-05
Pagets_Disease	0	0	0	0	0
Pancreatic_Cancer	0	0	0	0	1.75e-06
Pancreatic_Disease	0	0	0	0.000105977	0.00278132
Papilledema	0	0	0	0	0.000472286
Paranoia	0	0	0	0	8.08e-05
Parasitic_Infection	0	0	0	0	0.000241338
Paritial_Androgen_Insensitivity_Syndrome	0	0	0	0	0
Parkinsons_Disease	0	0	0	0	0.0654054
Pataus_Syndrome	0	0	0	0	1.83e-05
Peritonitis_Retroperitoneal_Infection	0	0	0	0	0.000140493
Peroxisomal_Disorders	0	0	0	0	1.12e-05
Personality_Disorder	0	0	0	0	1.76e-05
Phenyketonuria	0	0	0	0	0.000809526
Phosphorus_Metabolism_Disorder	0	0	0	0	0.000197565
Photodermatitis	0	0	0	0.000141482	0.000905549
Pituitary_Disorder	0	0	0	0	0.00324184
Poliomyelitis	0	0	0	0	0.000833647
Polyclonal_Hypergammaglobulinemia	0	0	0	0	0
Polycystic_Kidney_Disease	0	0	0	0	9.68e-06
Polycystic_Liver_Disease	0	0	0	0	0
Polyostotic_Fibrous_Dysplasia_of_Bone	0	0	0	0	0.0001718
Porphyrin_Metabolic_Disorder	0	0	0	0	0.0045417
Prader_Willi_Syndrome	0	0	0	0	0.00339773
Primary_Carnitine_Deficiency	0	0	0	0	5.39e-05
Primary_Hereditary_Retinal_Dystrophy	0	0	0	3.74e-05	0.000319949
Prion_Disease	0	0	0	0	2.11e-05
Prostate_Cancer	0	0	0	0	2.13e-06
Protozoan_Infection	0	0	0	0	0.000109472
Psychogenic_Somatoform_Disorder	0	0	0	2.84e-05	0.000426141
Pubertal_Dysfunction	0	0	0	0	0.000432246
Pulmonary_Embolism_Infarction	0	0	0	8.82e-05	0.0659581
Pure_Hypercholesterolemia	0	0	0	0	0
Pure_Hyperglyceridemia	0	0	0	0	1.37e-05
Purine_Pyrimidine_Metabolic_Disorder	0	0	0	0	0.000770482
Radiation_Sensitivity	0	0	0	0	0.00723286
Rectal_Anal_Disorder	0	0	0	0	0.000406044
Refsums_Disease	0	0	0	0	1.49e-05
Renal_Glycosuria	0	0	0	0	2.12e-05
Respiratory_Congenital_Anomaly	0	0	0	2.36e-05	0.00142653
Respiratory_System_Cancer	0	0	0	0	2.03e-05
Rosacea	0	0	0	0.000208912	0.00190692
Ruvalcaba.Myhre_Syndrome	0	0	0	0	4.88e-05
STI	0	0	0	0.000137019	0.0021028
Schizophrenia_Related_Psychosis	0	0	0	0	0.00211124
Schwartz.Jampel_Syndrome	0	0	0	0	3.05e-06
Sebaceous_Gland_Disorder	0	0	0	0	1.12e-05
Seborrheic_Dermatitis	0	0	0	3.04e-05	0.00163117
Secondary_Diabetes_Mellitus	0	0	0	6.07e-05	0.00168365
Secondary_Hereditary_Retinal_Dystrophy	0	0	0	0	0.000114145
Secondary_Malignant_Neoplasm	0	0	0	0	0.000453633
Septicemia	0	0	0	0.000172492	0.00238305
Severe_Combined_Immunodeficiency	0	0	0	1.43e-05	0.00458967
Sexual_Dysfunction	0	0	0	0	7.76e-05
Sideroblastic_Anemia	0	0	0	0	0
Sleep_Apnea	0	0	0	0	0.000519341
Sleep_Disorder	0	0	0	0	0.000803249
Smith.Magenis_Syndrome	0	0	0	0	7.32e-06
Specified_Childhood_Cerebral_Degeneration	0	0	0	0	3.23e-06
Speech_Language_Disorder	0	0	0	0	8.95e-05
Spinal_Muscular_Atrophy	0	0	0	0	0.00348314
Spinal_Stenosis	0	0	0	0.000510997	0.00273964
Spinocerebellar_Ataxia	0	0	0	0	5.96e-05
Spirochetal_Infection	0	0	0	0	0.000111235
Spleen_Disease	0	0	0	7.32e-05	0.000451744
Staphylococcus_Aureus_Infection	0	0	0	0.000134236	0.0043293
Stomach_Cancer	0	0	0	0	2.21e-05
Stuttering	0	0	0	0	0
Substance_Abuse	0	0	0	0	0.0121212
Sweat_Gland_Disorder	0	0	0	0	0.000193671
Syndrome_with_Pervasive_Congenital_Anomalies	0	0	0	0	0.00474037
Thymic_Disorders	0	0	0	1.02e-05	0.000472813
Thyroid_Cancer	0	0	0	0	0.0662992
Thyrotoxicosis	0	0	0	3.05e-05	0.000302414
Tics_Tourettes	0	0	0	0	0.00305818
Tuberous_Sclerosis	0	0	0	0	4.65e-05
Turners_Syndrome	0	0	0	0	7.16e-06
Tympanic_Membrane_Disorders	0	0	0	0	0.00711238
Type_II_Diabetes_Mellitus	0	0	0	0.000217738	0.00069562
Type_I_Diabetes_Mellitus	0	0	0	0	0.000133875
Ulcerative_Colitis	0	0	0	0	0.0324725
Unspecified_Amyloidosis	0	0	0	0	0.00202073
Unspecified_Behavioral_Development_Disorder	0	0	0	0	1.36e-05
Unspecified_Benign_Neoplasm	0	0	0	7.19e-06	0.000189482
Unspecified_Cerebellar_Disease	0	0	0	0	0.00142653
Unspecified_Childhood_Cerebral_Degeneration	0	0	0	0	2.85e-05
Unspecified_Childhood_Psychoses	0	0	0	0	2.37e-06
Unspecified_Congenital_Anomaly	0	0	0	0	0.000649942
Unspecified_Diabetes_Mellitus	0	0	0	0	5.38e-05
Unspecified_Encephalopathy	0	0	0	9.45e-05	0.0156917
Unspecified_Endocrine_Disorder	0	0	0	0	0.0483642
Unspecified_Hyperlipidemia	0	0	0	0	0.00146968
Unspecified_Lipid_Metabolism_Disorder	0	0	0	0	0.0439072
Unspecified_Middle_Ear_Mastoid_Diseases	0	0	0	0	4.07e-05
Unspecified_Neuropsychiatric_Disorder	0	0	0	1.81e-05	0.00959671
Unspecified_Polyglandular_Disorder	0	0	0	1.76e-05	0.00022829
Unspecified_Recurrent_Headaches	0	0	0	0	0.00284495
Upper_Respiratory_Inflammation	0	0	0	0.000118312	0.005291
Urethral_Disorder	0	0	0	2.08e-05	0.000125058
Urinary_Calculus	0	0	0	0.000169455	0.00176367
Uterine_Cancer	0	0	0	0	7.49e-05
Varicella_Infection	0	0	0	2.31e-05	0.000178774
Varicose_Veins	0	0	0	0	1.36e-05
Vascular_Congenital_Anomaly	0	0	0	0	0.00184086
Vascular_Insufficiency	0	0	0	2.72e-05	0.000942632
Velo.Cardio.Facial_Syndrome	0	0	0	0	1e-05
Viral_Hepatitis_A	0	0	0	0	7.43e-05
Viral_Hepatitis_C	0	0	0	0	0.00352734
Viral_Warts_HPV	0	0	0	0	0.0012795
Visual_Pathway_Cortex_Disorder	0	0	0	1.67e-05	0.00141844
Vitamin_Toxicity	0	0	0	1.53e-05	0.000231186
Wiskott.Alrich_Syndrome	0	0	0	0	0.00101384

## Sheet: 3_GI
Disease_name	Minimum	1st_quartile	Median	3rd_quartile	Maximum
Esophageal_Disease	0.0196872	0.153143	0.182577	0.205668	0.336859
Functional_Digestive_Disorder	0.0370632	0.0572651	0.0650177	0.0710774	0.0899321
Non-Specific_Gastrointestinal_Disorder	0.0190969	0.0527198	0.0641812	0.0733996	0.108842
Gastritis_Duodenitis	0.022672	0.0545036	0.061015	0.0669393	0.0953023
Biliary_Tract_Disease	0	0.0334262	0.0542706	0.0606784	0.134185
IBS	0.00432719	0.0384142	0.0509208	0.0581667	0.106265
Hernia	0.00940148	0.0396633	0.0465766	0.05218	0.0772759
Diverticulosis_Diverticulitis	0	0.0262277	0.0316876	0.0366624	0.0496696
Non-Specific_Pain	0	0.0214633	0.0256639	0.0294689	0.0479402
Non-Specific_Vascular_Disease	0	0.0186123	0.0252413	0.030844	0.0587936
Benign_Colon_Neoplasm	0.00924692	0.01769	0.0211311	0.0242686	0.0297882
Acute_Bronchitis	0	0.0144896	0.0183735	0.0201247	0.0345638
Ulcerative_Colitis	0	0.00262834	0.0178199	0.020255	0.0425329
Esophagitis	0.00222179	0.0152867	0.0174957	0.0194682	0.0299188
Gastrointestinal_Ulcer	0.00727622	0.0130849	0.0147739	0.016208	0.0229481
Non-Specific_Anemia	0	0.00987661	0.013496	0.0170984	0.0724878
UTI	0	0.00913077	0.011209	0.0175531	0.0677242
Rectal_Anal_Disorder	0	0.00563407	0.0110292	0.0136623	0.0272314
Pancreatic_Disease	0	0.00287942	0.010817	0.0158497	0.0363541
Benign_Digestive_Neoplasm	0.00403737	0.00892903	0.00997498	0.0109537	0.0157224
Acute_Upper_Respiratory_Infection	0	0.0012246	0.00864531	0.0106658	0.0203412
Chronic_Liver_Disease	0.00301945	0.00600573	0.00807494	0.0123512	0.0298398
Acute_Sinusitis	0	0	0.00788756	0.0111284	0.0206334
Upper_Respiratory_Inflammation	0	0.0057471	0.0078861	0.00931485	0.0161645
Non-Specific_Pulmonary_Disorder	0	0.00644582	0.00778047	0.00903936	0.0127479
Non-Specific_Joint_Disorder	0	0	0.00751365	0.0116555	0.0259856
Anxiety_Phobic_Disorder	0	0.00545678	0.0070336	0.00829656	0.0129183
Non-Specific_Liver_Disease	0.00275591	0.00490882	0.00629755	0.00782383	0.0121095
Gastrointestinal_Infection	0.000114968	0.0048794	0.00596907	0.00638145	0.0116302
Non-Specific_Cardiovascular_Disease	0	0.00444708	0.00514465	0.00569093	0.00916362
Disease_of_the_Female_Reproductive_Organs	0	0	0.00487048	0.0114572	0.042815
Electrolyte_Acid.Base_Balance_Disorder	0	0.00385848	0.00474495	0.00557951	0.00940534
Vitamin_Deficiency	0	0.0030426	0.00457515	0.00572461	0.0146309
Fungal_Infection	0	0.00358087	0.0045264	0.00507618	0.00939089
Non-Specific_Urinary_Disorder	0	0.00303916	0.00445779	0.00693036	0.0624759
Muscle_Ligament_Disorder	0	0	0.00444201	0.00689837	0.0161305
Unspecified_Hyperlipidemia	0	0	0.00425366	0.0110435	0.0348857
Atopic_Contact_Dermatitis	0	0.0022318	0.00409945	0.00484276	0.00908167
Helicobacter_Pylori_Infection	0.000885781	0.00365342	0.00402819	0.00441036	0.0062354
Non-Specific_Osteopathy	0	0.00286245	0.00361728	0.00432538	0.00687081
Cellulitis	0	0.00253868	0.00351983	0.00414577	0.00761737
Pneumonia	0	0.00202912	0.00332085	0.00412935	0.00643291
Obesity	0	0.00161015	0.00317126	0.00571205	0.0513803
Unspecified_Cancer	0	0.0026534	0.00293866	0.00318412	0.00443711
Cardiac_Dysrhythmia	0	0.00256298	0.00293866	0.00326198	0.00436555
Unspecified_White_Blood_Cell_Disease	0	0.00240988	0.00285194	0.00333047	0.00751794
Non-Rheumatic_Heart_Disease	0	0.002064	0.00269995	0.00301982	0.0044116
Osteoporosis	0	0.00149417	0.0024809	0.00306395	0.004423
Breast_Disorder	0	0	0.00235164	0.00545947	0.0266674
Peritonitis_Retroperitoneal_Infection	5.49e-06	0.00148321	0.00231125	0.00265774	0.00685534
Non-Specific_Skin_Disorder	0	0	0.00229372	0.00305299	0.00537886
Depression	0	0	0.00227495	0.00320215	0.00565557
Substance_Abuse	0	0.00162172	0.00213577	0.00405187	0.125553
General_Spondylosis_Spine_Disorder	0	0	0.00205751	0.00285181	0.00620231
Emphysema_COPD	0	5.54565e-05	0.002044	0.00252182	0.00419061
Non-Specific_Acquired_Musculoskeletal_Abnormality	0	0	0.00194737	0.00271645	0.00607406
Chronic_Sinusitis	0	0	0.001938	0.0032364	0.00661734
General_Viral_Infection	0	0.0015904	0.0018989	0.00211998	0.00305814
Appendiceal_Disease	0.000311256	0.00119316	0.00189193	0.00217853	0.0058043
Menopausal_Disorder	0	0	0.00183273	0.00523885	0.0211124
Non-Specific_Digestive_Congenital_Anomaly	0.000762219	0.00154321	0.00182463	0.00206185	0.00272932
Non-Specific_Arthritis	0	0.00151086	0.00180072	0.00202847	0.00304649
Non-Specific_Nephropathy	0	0.00146211	0.00173131	0.00225187	0.0064517
Vascular_Insufficiency	0.000146576	0.001132	0.0016765	0.00190728	0.0041841
Malnutrition	0	0.000992651	0.00161821	0.00217153	0.00767548
Urinary_Calculus	0	0.00122692	0.00161033	0.00289777	0.075754
Lipoma	0	0.00117888	0.00147571	0.00169525	0.00271632
Migraine	0	0	0.00145825	0.00211192	0.0798196
Larynx_Vocal_Chord_Disorders	0	0.000737507	0.00139797	0.00329781	0.0166603
Peripheral_Nerve_Disorder	0	0	0.00135327	0.00199933	0.00855898
Pleuritis	0	0.000903788	0.00127504	0.00162739	0.00313614
Eye_Inflammation	0	0	0.00126308	0.00154972	0.00248652
Chronic_Upper_Respiratory_Infection	0	0.000381293	0.00124731	0.0017387	0.00409851
Cystitis_Urethritis	0	0.000839153	0.0012397	0.0025421	0.0180479
Chronic_Pruritus	0	0.000965606	0.00119541	0.00133208	0.00166649
Non-Specified_Cardiac_Ischemia	0	0.000834048	0.00119472	0.00132305	0.0021145
Ear_Infection	0	0	0.00118686	0.00203893	0.00532699
Herpes_Zoster	0	0.000932449	0.00116351	0.0013299	0.00236916
Influenza	0	0.00101704	0.00116259	0.00131749	0.00187274
Hypotension	0	0.000880109	0.00103353	0.00113661	0.00164504
Extrapyramidal_Abnormal_Movement_Disorders	0	0.00075203	0.00101668	0.00127794	0.00304232
Oral_Soft_Tissue_Disease	0	0.00089534	0.001014	0.00112221	0.00176471
Pernicious_or_B12_Deficiency_Anemia	0	0.000629874	0.000974997	0.00155712	0.0286049
Disorder_of_the_Vestibular_System	0	1.55985e-05	0.000963852	0.00124655	0.004527
Osteomyelitis	0	0.000827588	0.000922409	0.00101385	0.00141627
Eye_Infection	0	0	0.000904727	0.00130239	0.00256831
Bladder_Disorder	0	0.000544869	0.000839144	0.00135132	0.00836152
Hemangioma_Lymphangioma	0	0.000744015	0.000817421	0.000923169	0.00117192
Other_Viral_Hepatitis	0	0.0004973	0.000780722	0.00119259	0.0050542
Non-Specific_Sugar_Metabolism_Disorder	0	0.000660836	0.000757251	0.000887163	0.00128963
General_Ear_Disorder	0	0	0.000752397	0.00104489	0.00245125
Peripheral_Vascular_Disease	0	1.33275e-05	0.000738266	0.00110382	0.00909792
Acquired_Visual_Disturbances	0	0	0.000704721	0.00123932	0.00349496
Non-Specific_Eye_Disorders	0	0	0.000685769	0.000968383	0.00173191
Lactose_Intolerance	0.00039282	0.000606776	0.000675897	0.000733977	0.000912752
Non-Specific_Metabolic_Disorder	0	0.000539976	0.000666432	0.000824716	0.00118773
Non-Specific_Immune.Related_Skin_Disorder	0	0.000503619	0.000652387	0.000779473	0.00137419
Salivary_Gland_Disease	0	0.000476617	0.000613894	0.000732397	0.00157346
Non-Specific_Genitourinary_Congenital_Anomaly	0	0.000550505	0.000608527	0.000862951	0.00391548
External_Ear_Disorders	0	0	0.000588515	0.000813726	0.00185075
Acquired_Hypothyroidism	0	0	0.000576914	0.00124104	0.00213179
Cerebrovascular_Disease	0	0	0.000561276	0.000945073	0.00185075
Herpes_Simplex	0	0.000386049	0.000558549	0.000669296	0.00118731
Sleep_Disorder	0	0.000422569	0.000546355	0.00067799	0.00173917
Pure_Hyperglyceridemia	0	0.000374503	0.000528931	0.000720014	0.00244652
Skin_Infection	0	0.000362669	0.000513513	0.000580493	0.00105568
Hearing_Loss	0	0	0.000510415	0.00157718	0.00440629
Mixed_Hyperlipidemia	0	0	0.00050935	0.00136486	0.00571863
Behcets_Syndrome	0	0.000125588	0.000494096	0.00064749	0.00102239
Hepatobiliary_Congenital_Anomaly	5.65e-05	0.000244418	0.000482046	0.000548674	0.00120627
Food_Allergy	0	0.000388666	0.000465561	0.000540099	0.000840824
Jaw_Disease	0	0	0.000465393	0.000634662	0.00185288
General_Bacterial_Infection	0	0.000391395	0.000464977	0.000568313	0.0014642
Phlebitis_Thrombophlebitis	0	0.000375806	0.000452499	0.000544117	0.0167492
Unspecified_Neuropsychiatric_Disorder	0	0.000369592	0.000449578	0.000532968	0.000874994
Kidney_Infection	0	0.000202297	0.000446726	0.000978315	0.00517252
Tongue_Disease	0	0.000374017	0.000419699	0.000477373	0.00077079
Unspecified_Recurrent_Headaches	0	6.2225e-07	0.000387924	0.000524405	0.00728201
Conjunctival_Disorders	0	0.000126635	0.000374055	0.000439521	0.00072362
Cardiac_Conduction_Disorder	0	0.000277897	0.000365822	0.000417036	0.000648002
Unspecified_Neuropathy	0	0	0.000361826	0.00044631	0.000947305
Rheumatic_Heart_Disease	0	0.000278042	0.00036002	0.000427101	0.000619963
Vitreous_Body_Disorder	0	0	0.000357267	0.000559686	0.00109467
Type_II_Diabetes_Mellitus	0	0	0.000355632	0.00054867	0.00122918
Lymphatic_Disorder	0	0.000257394	0.000351304	0.000425518	0.000889186
Other_Corticoadrenal_Disorder	0	0.00024479	0.00034008	0.000426025	0.000623938
Hair_Related_Disease	0	0.00013857	0.000338444	0.000422565	0.000672254
Spleen_Disease	0	0.000287363	0.000336343	0.000412505	0.000734418
Inner_Ear_Disorder	0	0.000221466	0.000326582	0.000401088	0.000898164
Unspecified_Lipid_Metabolism_Disorder	0	0.000104455	0.00032471	0.000424869	0.00108656
Non-Specific_Peritoneal_Disorder	0.000121924	0.000275738	0.000321635	0.000361476	0.000654875
Goiter	0	0	0.000317105	0.000459388	0.00110432
Unspecified_Autoimmune_Disease	0.0001486	0.000255206	0.000314722	0.000346198	0.000492577
Allergic_Rhinitis	0	0	0.000298445	0.00547798	0.0115013
Benign_Bone_Connective_Tissue_Neoplasm	0	0	0.00029501	0.000375006	0.000800289
Rheumatoid_Arthritis_Related_Conditions	0	3.425e-07	0.000293033	0.000395636	0.000621232
Non-Specific_Soft_Tissue_Disorder	0	0.000147416	0.000289189	0.000346486	0.000550026
Septicemia	0	0.000137604	0.000275358	0.000439536	0.00196772
Non-Specific_Thryroid_Disorder	0	0.00011455	0.000266675	0.000318205	0.000529747
Unspecified_Benign_Neoplasm	0	0.000240111	0.000263112	0.000281337	0.00035945
Seborrheic_Dermatitis	0	0	0.000257747	0.000366212	0.000571918
Unspecified_Immune_Disorder	0	0.000200356	0.000249822	0.000282404	0.00046743
Benign_Oropharyngeal_Neoplasm	0	0.000154979	0.000241582	0.000300476	0.000721366
Abnormal_Spine_Curvature	0	0.000110483	0.000238911	0.000317761	0.000564437
Carditis	0	0.000176547	0.000231212	0.000275833	0.000417929
Overweight	0	0.000156798	0.000227136	0.000335493	0.00115847
Non-Specific_Dental_Disorder	0	0.000177032	0.000226253	0.000286999	0.00146401
Other_Infectious_Diseases	0	0.000184536	0.000223471	0.000251327	0.00050274
Psychogenic_Somatoform_Disorder	0	0.000180897	0.000223337	0.000266693	0.000423969
Eustachian_Tube_Disorder	0	0	0.000218676	0.000496306	0.00181244
Non-Specific_Gingival_Peridontal_Disorder	0	0.00017404	0.000205796	0.000242057	0.000770642
Cranial_Nerve_Disorder	0	0	0.000193973	0.00031534	0.00100732
Alopecia	0	0	0.000192474	0.000318798	0.000686985
Carbuncle_Furuncle	0	0.000111458	0.000178319	0.000224936	0.000421717
Colorectal_Cancer	0	0.000121372	0.000177965	0.000222391	0.00624864
Unspecified_Hematological_Disorder	0	0.000114883	0.000160708	0.000186856	0.00390919
Escherichia_Coli_Infection	0	0.000103548	0.000159213	0.000212751	0.000581224
Deep_Vein_Thrombosis	0	5.875e-05	0.000154343	0.000229318	0.0431745
Viral_Warts_HPV	0	0	0.000149802	0.000478888	0.000956677
Unspecified_Plasma_Protein_Metabolism_Disorder	0	0.000125191	0.000149326	0.000178585	0.000408525
Unspecified_Hepatitis	0	8.675e-05	0.000148583	0.000303523	0.00388455
Localized_Adiposity	0	8.475e-05	0.000144612	0.000189962	0.00044742
General_Thrombocytopenia	0	5.3475e-05	0.000141887	0.000278849	0.00152984
Aneurysm	0	3.025e-07	0.000139716	0.000189628	0.000327989
Acquired_Coagulation_Defect	0	7.9125e-05	0.00012449	0.000148729	0.00439924
Infestation	0	8.3325e-05	0.000115538	0.000136056	0.000234761
Benign_Endocrine_Neoplasm	0	6.5425e-05	0.000114027	0.000188698	0.000351699
Myeloproliferative_Disease	0	6.9325e-05	0.000113885	0.000149587	0.000297071
Thyrotoxicosis	0	0	0.000108741	0.000154277	0.000235639
Varicose_Veins	0	7.3225e-05	0.000102581	0.000152412	0.00132421
Urethral_Disorder	0	7.095e-05	0.000101896	0.000154615	0.000642152
Benign_Intrathoracic_Neoplasm	0	5.01e-05	0.000101667	0.000159357	0.000814563
Autonomic_System_Disorder	0	6.8275e-05	0.000101547	0.000131016	0.000228892
Streptococcal_Infection	0	6.0875e-05	9.83e-05	0.000124715	0.000288052
Arthropod.Borne_Diseases	0	5.9225e-05	9.795e-05	0.00012031	0.000188143
Staphylococcus_Aureus_Infection	0	0	9.415e-05	0.000150305	0.000823228
Purpura_Other_Hemorrhagic_Conditions	0	3.28e-05	9.365e-05	0.000127984	0.00085022
Radiation_Sensitivity	0	6.945e-05	9.05e-05	0.000100835	0.000195427
Protozoan_Infection	0	6.6525e-05	9.04e-05	0.000110114	0.000165329
Vasculitis	0	5.3375e-05	8.61e-05	0.00010767	0.00015027
Vascular_Congenital_Anomaly	0	5.9875e-05	8.41e-05	0.000102353	0.000186468
Corneal_Disorders	0	0	8.2621e-05	0.000290766	0.000575263
Tuberculosis	0	5.875e-05	8.105e-05	0.000103507	0.000167365
Cardiac_Congenital_Anomaly	0	0	8.02e-05	0.00010848	0.00019127
Addisons_Disease	0	3.0475e-05	7.975e-05	0.000139428	0.000537492
Pulmonary_Embolism_Infarction	0	0	7.565e-05	9.9075e-05	0.0241772
Unspecified_Endocrine_Disorder	0	0	7.45e-05	0.000241066	0.000975411
Parasitic_Infection	0	6.4275e-05	7.445e-05	9.5325e-05	0.000217781
Secondary_Arthropathy	0	0	7.065e-05	0.0001307	0.000352922
Phosphorus_Metabolism_Disorder	0	5.075e-05	6.45e-05	8.0275e-05	0.000129739
Non-Specific_Prostate_Disease	0	0	6.21e-05	0.000103887	0.00796065
Benign_Urinary_Neoplasm	0	3.65e-05	5.815e-05	9.4275e-05	0.00083631
Non-Specific_Congenital_Musculoskeletal_Anomaly	0	0	5.78e-05	0.000117726	0.000322293
Lipoprotein_Deficiency	0	3.44e-05	5.705e-05	8.12e-05	0.000219602
Lichen	0	6.3e-06	5.41e-05	8.7425e-05	0.000150013
Unspecified_Congenital_Anomaly	0	3.55e-05	5.33e-05	6.9525e-05	0.000101849
General_Cerebral_Degeneration	0	0	5.32e-05	6.8375e-05	0.000121907
Iron_Metabolism_Disorder	0	3.4275e-05	5.305e-05	8.0425e-05	0.00090247
Brain_Damage	0	0	5.285e-05	0.000119868	0.000427459
Pancreatic_Cancer	0	1.0825e-05	5.26e-05	7.845e-05	0.0112016
Unspecified_Immune_Deficiency	0	3.99e-05	5.26e-05	6.9625e-05	0.000157829
Sjogrens_Syndrome	0	0	5.135e-05	7.78e-05	0.000180792
Polycystic_Liver_Disease	0	3.0725e-05	4.91e-05	6.4275e-05	9.56e-05
Respiratory_Congenital_Anomaly	0	3.6425e-05	4.855e-05	7.81e-05	0.000244681
Non-Specific_Hemoglobinopathies	0	2.535e-05	4.74e-05	7.2325e-05	0.000310266
Stomach_Cancer	0	3.3775e-05	4.32e-05	5.4975e-05	0.00010643
Viral_Hepatitis_B	0	3.025e-05	4.25e-05	6.77e-05	0.00343795
Viral_Hepatitis_A	0	3.195e-05	4.21e-05	6.2275e-05	0.000224846
Megaloblastic_Anemia	0	2.47e-05	4.145e-05	6.5425e-05	0.000491606
Disease_of_the_Male_Reproductive_Organs	0	0	4.08e-05	0.000348173	0.0837783
Lupus_Erythematosus	0	0	3.955e-05	8.545e-05	0.000201692
Polymorphonuclear_Neutrophils_Disorders	0	2.745e-05	3.45e-05	4.22e-05	6.09e-05
STI	0	0	3.23e-05	9.405e-05	0.000502963
Lipodystrophy	0	1.825e-05	3.18e-05	4.28e-05	0.000192828
Hepatobiliary_Cancer	0	1.2275e-05	3.12e-05	5.2875e-05	0.000543305
Carinoid_Neoplasm	0	2.4425e-05	3.03e-05	3.9725e-05	0.000123561
Epilepsy_Related_Disorders	0	0	3.015e-05	7.6475e-05	0.000221455
Inflammatory_Toxic_Neuropathy	0	0	3e-05	4.985e-05	0.00012155
Acute_Glomerulonephritis	0	2.4025e-05	2.995e-05	3.5425e-05	5.9e-05
Eating_Disorder	0	0	2.805e-05	6.205e-05	0.000381268
Haemophilia_Related_Diseases	0	1.1675e-05	2.725e-05	3.5775e-05	0.00122127
Viral_Hepatitis_C	0	0	2.685e-05	6.15e-05	0.0239933
Oro.Facial_Congenital_Anomaly	0	0	2.675e-05	4.98e-05	0.000117636
Esophageal_Cancer	0	1.95e-05	2.65e-05	3.5575e-05	0.000308177
Acquired_Other_Myopathies	0	0	2.625e-05	4.5525e-05	9.52e-05
Spirochetal_Infection	0	1.96e-05	2.61e-05	3.18e-05	4.8e-05
Unspecified_Encephalopathy	0	0	2.56e-05	7.8275e-05	0.000350112
Sweat_Gland_Disorder	0	0	2.405e-05	3.6925e-05	7.44e-05
Hereditary_Harartoses	0	1.54e-05	2.32e-05	3.5475e-05	7.76e-05
Carcinoid_Syndrome	0	1.675e-05	2.235e-05	2.7225e-05	4.24e-05
Hereditary_Fructose_Intolerance	0	1.825e-05	2.16e-05	2.61e-05	4.27e-05
Disorders_of_Straight_Chain_Amino_Acid_Metabolism	0	7.575e-06	2.09e-05	2.975e-05	6.67e-05
Porphyrin_Metabolic_Disorder	0	1.0925e-05	2e-05	2.9225e-05	0.000610492
Hyperchylomicronemia	0	0	1.995e-05	3.735e-05	7.82e-05
Hirschsprungs_Disease	0	1.1925e-05	1.98e-05	3.3025e-05	8.34e-05
Varicella_Infection	0	3.045e-06	1.96e-05	2.72e-05	4.08e-05
Lysosomal_Storage_Disease	0	1.3725e-05	1.945e-05	2.64e-05	0.000161697
Connective_Tissue_Infection	0	8.6375e-06	1.83e-05	3.29e-05	6.89e-05
Long_QT_Syndrome	0	1e-05	1.77e-05	2.4425e-05	4.77e-05
Dermatitis_Herpetiformis	0	6.445e-06	1.755e-05	2.345e-05	5.44e-05
Familial_Adenomatous_Polyposis	0	1.2825e-05	1.68e-05	2e-05	3.06e-05
Intestinal_Cancer	0	1.1925e-05	1.575e-05	2.13e-05	9.19e-05
Generalized_Digestive_Cancer	0	9.175e-06	1.415e-05	1.815e-05	0.000118156
Syndrome_with_Pervasive_Congenital_Anomalies	0	1.06225e-06	1.255e-05	1.8225e-05	3.62e-05
Genetic_Anomolies_of_Leukocytes	0	7.265e-06	1.245e-05	1.8325e-05	3.45e-05
Congenital_Pigmentary_Anomaly	0	0	9.435e-06	1.5575e-05	2.9e-05
Tics_Tourettes	0	0	9.285e-06	1.9725e-05	3.56e-05
Acquired_Hemolytic_Anemias	0	0	9.25e-06	1.7675e-05	0.000137094
Myoneural_Disorders	0	9.975e-07	9.16e-06	1.3175e-05	3.17e-05
Copper_Metabolism_Disorder	0	2.805e-06	9.13e-06	1.47e-05	0.000113119
Aplastic_Anemia	0	0	8.32e-06	1.8325e-05	8.94e-05
Benign_Ovarian_Neoplasm	0	0	7.84e-06	5.98e-05	0.000259324
Acute_Renal_Failure	0	0	7.515e-06	7.375e-05	0.000387674
Ovarian_Cancer	0	0	7.14e-06	2.46e-05	0.00975439
Unspecified_Cerebellar_Disease	0	0	6.755e-06	1.1575e-05	2.97e-05
Bone_Infection	0	0	5.75e-06	1.0975e-05	2.42e-05
Non-Specific_Neurologic_Congenital_Anomaly	0	0	5.16e-06	1.6175e-05	3.56e-05
Osteopetrosis	0	0	5.105e-06	1.0175e-05	1.84e-05
Neural_Tube_Defect	0	0	5.1e-06	1.48e-05	3.29e-05
Other_Lymphoid_Histiocytic_Cancers	0	0	4.92e-06	7.85e-06	1.87e-05
Neonatal_Disease	0	0	4.4e-06	2.7925e-05	6.24e-05
Aromatic_Amino_Acid_Metabolism_Disorder	0	0	4.225e-06	1.0325e-05	2.77e-05
Globe_Disorders	0	0	4.15e-06	1.495e-05	2.46e-05
Unspecified_Polyglandular_Disorder	0	0	4.075e-06	1.3625e-05	4.62e-05
Hyperalimentation	0	0	3.96e-06	1.0775e-05	3.68e-05
Other_Inherited_Osteodystrophy	0	0	3.435e-06	7.695e-06	1.86e-05
Meningitis	0	0	3.29e-06	2.9325e-05	9.61e-05
G6PD	0	0	2.975e-06	8.2925e-06	1.92e-05
Female_Genital_Cancer	0	0	2.215e-06	4.1975e-05	0.000248943
Familial_Mediterranean_Fever	0	0	1.615e-06	5.2825e-06	7.07e-05
Schizophrenia_Related_Psychosis	0	0	1.35e-06	6.2075e-05	0.000360719
Galactosemia	0	0	1.3035e-06	5.725e-06	1.66e-05
Non-Specific_Congenital_Integumentary_Anomaly	0	0	9.7e-07	1.15e-05	3.48e-05
Cyclic_Neutropenia	0	0	6.71e-07	4.18e-06	1.1e-05
ADHD	0	0	0	0	3.09e-07
Acne	0	0	0	0	1.87e-06
Acquired_Limb_Deformities	0	0	0	0	1.32e-05
Acquired_Retinal_Defects	0	0	0	0	0.000169356
Acrocephalosyndactyly	0	0	0	0	4.2e-07
Adjustment_Disorder	0	0	0	0.000244242	0.000422075
Adrenogenital_Disorder	0	0	0	0	2.89e-05
Alpha.1.Antitrypsin_Deficiency	0	0	0	0	0.00414744
Alveolar_Disease	0	0	0	1.3875e-05	4.41e-05
Alzheimers_Disease	0	0	0	6.895e-06	3.57e-05
Amino_Acid_Transport_Disorder	0	0	0	0	0
Androgen_Insensitivity_Syndrome	0	0	0	0	1e-05
Aniridia	0	0	0	0	1.64e-06
Anophthalmia_Mircopthalmia	0	0	0	0	3.16e-06
Anterior_Eye_Anomaly	0	0	0	0	5.07e-06
Arterial_Dissection	0	0	0	0	1.41e-05
Arterial_Embolism_Thrombosis	0	0	0	1.7975e-05	0.00112193
Asthma	0	0	0	0	0
Atherosclerosis	0	0	0	0.000279544	0.000852315
Autism	0	0	0	0	4.19e-06
Autoimmune_Lymphoproliferative_Syndrome	0	0	0	1.47e-06	9.1e-06
Autoimmune_Polyglandular_Disorder	0	0	0	0	9.48e-06
Balanced_Translocation	0	0	0	0	7.47e-06
Bartters_Syndrome	0	0	0	0	1.08e-05
Benign_Breast_Neoplasm	0	0	0	0.000200574	0.00368021
Benign_CNS_Neoplasm	0	0	0	1.7725e-06	6.42e-05
Benign_Eye_Neoplasm	0	0	0	6.7925e-05	0.000149233
Benign_Female_Genital_Neoplasm	0	0	0	0.000112611	0.000738399
Benign_Male_Genital_Neoplasm	0	0	0	4.545e-07	0.000682368
Benign_Prostatic_Hyperplasia	0	0	0	0	0.0371375
Benign_Skin_Neoplasm	0	0	0	0.000972048	0.00329564
Benign_Thyroid_Neoplasm	0	0	0	0	1.44e-05
Benign_Uterine_Neoplasm	0	0	0	3.985e-05	0.00261913
Bipolar_Disorder	0	0	0	0	0
Bladder_Cancer	0	0	0	0	0.0108214
Bone_Cancer	0	0	0	0	2.8e-05
Brain_Cancer	0	0	0	0	1.21e-05
Branched_Chain_Amino_Acid_Metabolism_Disorder	0	0	0	1.2515e-06	6.78e-06
Breast_Cancer	0	0	0	0	0.000183547
CNS_Cancer	0	0	0	8.5125e-06	3.92e-05
CNS_Infection	0	0	0	0	3.86e-06
Cardiomyopathy	0	0	0	0	4.79e-05
Cataplexy_Narcolepsy	0	0	0	2.2725e-05	8.09e-05
Cataract	0	0	0	0	1.06e-05
Celiac_Disease	0	0	0	0	0
Cerebral_Cysts	0	0	0	0	0
Cerebral_Lipidoses	0	0	0	0	3.77e-06
Cervical_Cancer	0	0	0	0	0.000197112
Charcot_Marie_Tooth_Disease	0	0	0	0	5.03e-06
Childhood_Disintegrative_Disorder	0	0	0	0	1.25e-06
Chondrocalcinosis	0	0	0	0	9.19e-06
Chondrodystrophy	0	0	0	0	1.35e-05
Choroidal_Disorders	0	0	0	0	2.61e-05
Chronic_Glomerulonephritis	0	0	0	5.03e-06	7.08e-05
Chronic_Kidney_Disease	0	0	0	0	0.000131647
Chronic_Progressive_External_Ophthalmoplegia	0	0	0	0	6.61e-07
Chronic_Tonsillitis_Adenoiditis	0	0	0	1.9685e-06	0.000262091
Chronic_Venous_Hypertension	0	0	0	0	0.00034086
Circulating_Enzyme_Deficiency	0	0	0	2.15975e-06	0.00141899
Common_Variable_Immunodeficiency	0	0	0	0	0
Complex_Regional_Pain_Syndrome	0	0	0	0	0.0072656
Conduct_Disorder	0	0	0	0	3.53e-05
Congenital_Anomaly_of_Skull_Neck	0	0	0	2.94e-05	7.98e-05
Congenital_Aphakia	0	0	0	0	9.95e-07
Congenital_Breast_Anomaly	0	0	0	1.8575e-05	0.000112823
Congenital_Ectodermal_Dysplasia	0	0	0	0	1.27e-05
Congenital_Hair_Anomaly	0	0	0	8.21e-06	2.31e-05
Congenital_Hypogammaglobulinemia	0	0	0	0	3.18e-06
Congenital_Hypothyroidism	0	0	0	0	1.68e-05
Congenital_Nail_Anomaly	0	0	0	3.595e-06	1.47e-05
Congenital_Neutropenia	0	0	0	2.5e-06	1.11e-05
Congenital_Spine_Anomaly	0	0	0	2.365e-05	9.62e-05
Connective_Tissue_Cancer	0	0	0	9.055e-06	3.04e-05
Corns_Callosites	0	0	0	0	9.58e-05
Cri.Du.Chat_Syndrome	0	0	0	0	1.89e-06
Cushings_Syndrome	0	0	0	0	0
Cystic_Fibrosis	0	0	0	5.705e-06	0.0148969
Degenerative_Dementia	0	0	0	0	1.29e-05
Dejerine_Sottas_Disease	0	0	0	0	0
Dermatomyositis_Polymyositis	0	0	0	5.3325e-06	0.000987387
Developmental_Delay	0	0	0	0	8.11e-07
Deviated_Nasal_Septum	0	0	0	0.000367262	0.00136906
Diabetes_Insipidus	0	0	0	0	3.24e-05
Diamond.Blackfan_Anemia	0	0	0	2.805e-06	1.32e-05
Digeorges_Syndrome	0	0	0	0	1.87e-06
Disorders_of_Fatty_Acid_Oxidation	0	0	0	0	1.64e-05
Disorders_of_Iris_Ciliary_Body	0	0	0	0	1.16e-05
Disorders_of_Mitochondrial_Metabolism	0	0	0	0	5.88e-06
Disorders_of_Urea_Cycle_Metabolism	0	0	0	6.875e-06	0.000116924
Dissociative_Disorder	0	0	0	0	3.81e-06
Dopa.Responsive_Dystonia	0	0	0	0	1.03e-05
Downs_Syndrome	0	0	0	0	0
Dwarfism_of_Unknown_Etiology	0	0	0	0	1.16e-06
Dyschromia	0	0	0	0.000216819	0.000801125
Edwards_Syndrome	0	0	0	0	1.2e-06
Ehlers_Danlos_Syndrome	0	0	0	0	1.12e-05
Ellis_Van_Creveld_Syndrome	0	0	0	0	3.6e-06
Encephalitis	0	0	0	2.4e-06	2.19e-05
Endocrine_Cancer	0	0	0	3.035e-06	1.64e-05
Epidermolysis_Bullosa	0	0	0	3.2075e-05	0.000192464
Erythematous_Disorder	0	0	0	0	2.77e-06
Erythromelalgia	0	0	0	0	1.16e-06
Eye_Cancer	0	0	0	0	1.07e-05
Eyelid_Disorders	0	0	0	6.9275e-05	0.000265102
Familial_Dysautonomia_Related_Conditions	0	0	0	0	7.21e-06
Fasciitis	0	0	0	0.000186956	0.00269701
Female_Genital_Congenital_Anomaly	0	0	0	7.7125e-06	4.86e-05
Fragile_X_Syndrome	0	0	0	0	1.26e-06
Friedreichs_Ataxia	0	0	0	0	0
General_Dementia	0	0	0	0	2.11e-05
General_Hypertension	0	0	0	0.00217258	0.0100033
General_Osteochondropathy	0	0	0	0	2.1e-05
General_Paralysis	0	0	0	0	1.68e-05
Generalized_Lipidoses	0	0	0	1.8825e-05	0.00127198
Gestational_Pregnancy_Related_Disorder	0	0	0	0	1.35e-05
Glaucoma	0	0	0	0	0.000205842
Glucocorticoid.Remediable_Aldosteronism	0	0	0	0	3.68e-07
Glycogenosis	0	0	0	0	0
Gout_Related_Crystal_Arthropathies	0	0	0	0	0.00161921
Graves_Disease	0	0	0	0	1.89e-06
Growth_Hormone_Deficiency	0	0	0	0	1.88e-05
HIV	0	0	0	0	0.0141208
Hemiplegia	0	0	0	3.7e-06	3.58e-05
Hereditary_Blepharophimosis	0	0	0	0	3.66e-06
Hereditary_Breast_Cancer	0	0	0	0	2e-05
Hereditary_Color_Blindness	0	0	0	0	2.65e-06
Hereditary_Corneal_Dystrophy	0	0	0	4.205e-06	0.000110529
Hereditary_Dental_Anomaly	0	0	0	7.515e-06	1.62e-05
Hereditary_Elliptocytosis	0	0	0	0	4.59e-06
Hereditary_Face_Skull_Anomalies	0	0	0	0	0
Hereditary_Hemochromatosis	0	0	0	6.07e-06	0.000446596
Hereditary_Hemoglobin_Disease	0	0	0	1.44e-05	0.00534086
Hereditary_Hemorrhagic_Telangiectasia	0	0	0	0	0
Hereditary_Lymphadema	0	0	0	0	0
Hereditary_Muscular_Dystrophy	0	0	0	0	0
Hereditary_Night_Blindness	0	0	0	0	6.92e-07
Hereditary_Polycythemia_Vera	0	0	0	5.86e-06	1.73e-05
Hereditary_Progessive_Muscular_Dystrophy	0	0	0	0	7.6e-06
Hereditary_Sensory_Neuropathy	0	0	0	0	1.92e-05
Hereditary_Spastic_Paraplegia	0	0	0	0	0
Hereditary_Spherocytosis	0	0	0	0	0
Hereditary_Stomatocytosis	0	0	0	0	5.3e-06
Hereditary_Thrombocytopenic_Purpura	0	0	0	2.0175e-07	4.41e-06
Hirsutism	0	0	0	0	0.00011177
Histidinemia	0	0	0	0	3.26e-06
Hodgkins_Disease	0	0	0	0	6.66e-06
Homocystinuria	0	0	0	1.765e-05	0.000123917
Huntingtons_Chorea	0	0	0	0	7.41e-07
Hyper_IgM_Immunodeficiency	0	0	0	0	4.19e-06
Hyperaldosteronism	0	0	0	0	9.66e-06
Hypotony_of_the_Eye	0	0	0	0	1.08e-06
Ichthyosis_Congenita	0	0	0	6.66e-06	2.8e-05
IgA_Immunodeficiency	0	0	0	8.64e-06	2.17e-05
IgM_Immunodeficiency	0	0	0	0	8.62e-06
Impulse_Control_Disorder	0	0	0	0	6.52e-07
Indeterminate_Sex_Pseudohermaphroditism	0	0	0	0	2.09e-06
Inflammatory_Spondylopathies	0	0	0	2.2575e-05	0.000137893
Intellectual_Disability	0	0	0	1.9925e-05	6.75e-05
Intrathoracic_Organ_Cancer	0	0	0	0	1.22e-05
Kaposis_Sarcoma	0	0	0	0	0.000126507
Kawasaki_Disease	0	0	0	2.28e-07	7.83e-06
Keratosis	0	0	0	0.000698497	0.00298772
Kidney_Cancer	0	0	0	0	0.00216273
Klinefelters_Syndrome	0	0	0	0	0.00010726
Klippel_Feil_Syndrome	0	0	0	0	2.09e-06
Lacrimal_System_Disorder	0	0	0	0	8e-05
Learning_Disorder	0	0	0	0	6.48e-06
Leukodystropy	0	0	0	0	0
Lung_Cancer	0	0	0	0	1.57e-06
Lymphoid_Leukemia	0	0	0	0	8.37e-06
MENI	0	0	0	0	1.26e-06
MENIIA	0	0	0	0	2.35e-06
MENIIB	0	0	0	0	4.85e-06
Macular_Degeneration	0	0	0	0	2.88e-05
Male_Breast_Cancer	0	0	0	0	6.44e-06
Male_Genital_Cancer	0	0	0	0	0.00323497
Male_Genital_Congenital_Anomaly	0	0	0	4.8975e-06	0.000256674
Marfan_Syndrome	0	0	0	0	1.29e-05
Medullary_Cystic_Kidney_Disease	0	0	0	4.055e-07	2.06e-05
Melanoma	0	0	0	0	1.62e-06
Menstrual_Disorder	0	0	0	0	0.00450533
Metabolic_Syndrome_X	0	0	0	1.17925e-05	0.000813372
Mood_Disorder	0	0	0	6.05e-05	0.000329533
Motor_Neuron_Disease	0	0	0	0	2.05e-05
Mucopolysaccharidosis	0	0	0	0	9.52e-07
Multiple_Epiphyseal_Dysplasia	0	0	0	0	9.52e-07
Multiple_Myeloma	0	0	0	0	1.35e-05
Multiple_Sclerosis_Other_Demyelinating_Disease	0	0	0	7.38e-07	8.16e-05
Myasthenia_Gravis	0	0	0	0	1.76e-05
Mycobacterial_Disease	0	0	0	4.7525e-07	2.81e-05
Myeloid_Leukemia	0	0	0	0	1.07e-05
Myocardial_Infarction	0	0	0	2.0675e-05	0.000108455
Myotonia_Congenita	0	0	0	0	6.15e-06
Myotonic_Muscular_Dystrophy	0	0	0	0	3.07e-06
Nail_Disease	0	0	0	0.000333344	0.0015014
Nephrotic_Syndrome	0	0	0	0	3.11e-05
Nerve_Root_Plexus_Disorders	0	0	0	4.48e-05	0.000162596
Neurofibromatosis	0	0	0	5.6325e-06	1.75e-05
Nezelofs_Syndrome	0	0	0	0	0
Non-Hodgkins_Lymphoma	0	0	0	2.4775e-05	4.91e-05
Non-Melanoma_Skin_Cancer	0	0	0	0.000440324	0.00159088
Non-Specific_Autosomal_Abnormality	0	0	0	0	5.88e-06
Non-Specific_Chromosomal_Anomaly	0	0	0	3.1225e-06	1.32e-05
Non-Specific_Congenital_Eye_Anomaly	0	0	0	1.69e-05	5.12e-05
Non-Specific_Humoral_Deficiency	0	0	0	1.955e-05	5.34e-05
Non-Specific_Leukemia	0	0	0	6.9625e-06	1.54e-05
Non-Specific_Nasal_Throat_Disorder	0	0	0	0	4.27e-05
OCD	0	0	0	0	0.0183683
Ocular_Musculoskeletal_Disorder	0	0	0	8.59e-05	0.000538587
Optic_Chiasm_Disorder	0	0	0	0	4.77e-06
Optic_Disc_Disorder	0	0	0	0	3.41e-05
Optic_Neuritis_Neuropathy	0	0	0	0	5.64e-05
Orbit_Disorders	0	0	0	1.1575e-05	3.68e-05
Oro.Naso.Pharyngeal_Cancer	0	0	0	1.755e-05	0.0124342
Osteoarthritis	0	0	0	0	0.00209949
Osteogenesis_Imperfecta	0	0	0	0	0.000110099
Osteopoikilosis	0	0	0	0	2e-06
Other_Inherited_Amino_Acid_Metabolic_Disorder	0	0	0	3.66e-06	3.78e-05
Other_Inherited_Myotonias	0	0	0	0	1.65e-06
Otosclerosis	0	0	0	0	5.66e-06
PTSD	0	0	0	0	1.63e-05
Pagets_Disease	0	0	0	0	0
Pancytopenia	0	0	0	1.19e-05	0.00022901
Papilledema	0	0	0	0	8.43e-06
Paranoia	0	0	0	2.6225e-06	2.43e-05
Parathyroid_Disorder	0	0	0	9.4825e-07	7.27e-05
Paritial_Androgen_Insensitivity_Syndrome	0	0	0	0	4.71e-06
Parkinsons_Disease	0	0	0	0	1.01e-06
Pataus_Syndrome	0	0	0	0	4.53e-06
Peroxisomal_Disorders	0	0	0	0	1.85e-05
Personality_Disorder	0	0	0	0	4.89e-05
Phenyketonuria	0	0	0	0	0.000155622
Photodermatitis	0	0	0	0.000110914	0.000397399
Pituitary_Disorder	0	0	0	0	0.000425066
Poliomyelitis	0	0	0	0	0.000339653
Polyclonal_Hypergammaglobulinemia	0	0	0	0	0
Polycystic_Kidney_Disease	0	0	0	0	0.00027087
Polyostotic_Fibrous_Dysplasia_of_Bone	0	0	0	0	3.46e-07
Prader_Willi_Syndrome	0	0	0	0	3.16e-06
Primary_Carnitine_Deficiency	0	0	0	0	1.95e-05
Primary_Hereditary_Retinal_Dystrophy	0	0	0	6.87e-06	2.93e-05
Prion_Disease	0	0	0	0	5.12e-06
Prostate_Cancer	0	0	0	0	0.0300974
Psoriasis_Related_Disorders	0	0	0	0.000111664	0.000263141
Pubertal_Dysfunction	0	0	0	0	9.11e-06
Pulmonary_Heart_Disease	0	0	0	1.38125e-05	0.000239761
Pure_Hypercholesterolemia	0	0	0	0	0
Purine_Pyrimidine_Metabolic_Disorder	0	0	0	2.2575e-06	3.71e-05
Reactive_Arthritis	0	0	0	8.555e-06	1.86e-05
Refraction_Accomodation_Disorders	0	0	0	3.8e-05	0.000134086
Refsums_Disease	0	0	0	0	2.12e-06
Renal_Glycosuria	0	0	0	4.6525e-06	2.7e-05
Respiratory_System_Cancer	0	0	0	3.8675e-06	1.28e-05
Rosacea	0	0	0	0.000143956	0.000527983
Ruvalcaba.Myhre_Syndrome	0	0	0	0	1.34e-06
Sarcoidosis	0	0	0	0	0.0104644
Schwartz.Jampel_Syndrome	0	0	0	0	0
Sebaceous_Gland_Disorder	0	0	0	2.265e-05	6.82e-05
Secondary_Diabetes_Mellitus	0	0	0	1.2e-05	0.000459494
Secondary_Hereditary_Retinal_Dystrophy	0	0	0	0	5.29e-06
Secondary_Malignant_Neoplasm	0	0	0	0	0.000102711
Septic_Arthritis	0	0	0	0	3.09e-06
Severe_Combined_Immunodeficiency	0	0	0	3.0625e-06	1.45e-05
Sexual_Dysfunction	0	0	0	1.6875e-05	0.000356889
Sideroblastic_Anemia	0	0	0	0	0
Sleep_Apnea	0	0	0	5.6175e-06	0.00817087
Smith.Magenis_Syndrome	0	0	0	0	1.14e-06
Specified_Childhood_Cerebral_Degeneration	0	0	0	6.2875e-07	5.71e-06
Speech_Language_Disorder	0	0	0	0	1.04e-05
Spinal_Chord_Degeneration	0	0	0	3.72e-06	3.92e-05
Spinal_Muscular_Atrophy	0	0	0	8.625e-07	1.02e-05
Spinal_Stenosis	0	0	0	0	7.49e-06
Spinocerebellar_Ataxia	0	0	0	0	6.05e-06
Stuttering	0	0	0	0	0
Synovium_Tendon_Bursa_Disorder	0	0	0	0.000665627	0.0040919
Thymic_Disorders	0	0	0	8.8775e-06	3.63e-05
Thyroid_Cancer	0	0	0	0	7.52e-07
Thyroiditis	0	0	0	5.505e-05	0.000125435
Tuberous_Sclerosis	0	0	0	0	5.28e-06
Turners_Syndrome	0	0	0	0	2.29e-05
Tympanic_Membrane_Disorders	0	0	0	0	7.81e-05
Type_I_Diabetes_Mellitus	0	0	0	0	0
Unspecified_Amyloidosis	0	0	0	2.115e-07	9.15e-06
Unspecified_Behavioral_Development_Disorder	0	0	0	7.8475e-06	1.75e-05
Unspecified_Childhood_Cerebral_Degeneration	0	0	0	0	1.9e-06
Unspecified_Childhood_Psychoses	0	0	0	0	3.28e-07
Unspecified_Diabetes_Mellitus	0	0	0	0	1.47e-06
Unspecified_Middle_Ear_Mastoid_Diseases	0	0	0	0	2.33e-05
Uterine_Cancer	0	0	0	0	0.00686665
Velo.Cardio.Facial_Syndrome	0	0	0	0	1.27e-06
Visual_Pathway_Cortex_Disorder	0	0	0	0	1.37e-05
Vitamin_Toxicity	0	0	0	1.0375e-05	2.62e-05
Wiskott.Alrich_Syndrome	0	0	0	0	6.75e-06

## Sheet: 4_Lymphoma
Disease_name	Minimum	1st_quartile	Median	3rd_quartile	Maximum
Non-Hodgkins_Lymphoma	0.00141206	0.152237	0.188709	0.273188	0.491562
Myeloproliferative_Disease	0.00128999	0.00976018	0.0832688	0.107797	0.164179
Lymphoid_Leukemia	0.000569785	0.0549865	0.0685859	0.0899202	0.22518
Unspecified_White_Blood_Cell_Disease	0.0154686	0.047923	0.059936	0.0718324	0.175781
General_Thrombocytopenia	0.0020259	0.0111804	0.0479296	0.0681623	0.177294
Myeloid_Leukemia	0	0.0349238	0.0397544	0.056291	0.192559
Multiple_Myeloma	0	0.000834247	0.0393782	0.0703222	0.224107
Hodgkins_Disease	3.42e-05	0.0229885	0.0347996	0.0517157	0.159878
Non-Specific_Anemia	0.00594493	0.0174947	0.025363	0.0377269	0.428087
Non-Specific_Pulmonary_Disorder	0.00824784	0.0143383	0.0160802	0.0177987	0.0386017
Non-Specific_Humoral_Deficiency	8.87e-05	0.0031844	0.0153382	0.0663026	0.235062
Pneumonia	0.00669188	0.0127463	0.014501	0.0164471	0.0274604
Non-Specific_Leukemia	0.000358753	0.00815678	0.0098309	0.0137176	0.0423601
Pancytopenia	0.00135764	0.00693052	0.00963752	0.0116499	0.0206187
Aplastic_Anemia	0.000436427	0.00578272	0.00830365	0.01112	0.0257082
Non-Specific_Cardiovascular_Disease	0	0.0053475	0.00653673	0.00773453	0.0211623
Other_Lymphoid_Histiocytic_Cancers	0	0.00379679	0.00635329	0.00860379	0.0216926
Unspecified_Hematological_Disorder	0.000923007	0.00242631	0.00488088	0.00965811	0.0446654
Electrolyte_Acid.Base_Balance_Disorder	0.00139092	0.00393104	0.0048052	0.00598849	0.033558
Unspecified_Cancer	0.00066736	0.00363127	0.00476526	0.00648158	0.0247407
Pleuritis	0.000674385	0.00371846	0.00465719	0.00567959	0.0166554
Unspecified_Immune_Deficiency	0	0.00101526	0.00382943	0.0175531	0.0630269
Septicemia	0	0.00323691	0.00378758	0.00439617	0.0173195
Acute_Bronchitis	0	0.00217259	0.00286028	0.00384502	0.00902461
Fungal_Infection	0	0.00227955	0.0028391	0.00342562	0.00508031
Non-Specific_Metabolic_Disorder	0	0.00243228	0.00277074	0.00338741	0.00988547
Non-Specific_Osteopathy	0	0.00210017	0.00273936	0.00337761	0.00526703
Non-Specific_Acquired_Musculoskeletal_Abnormality	0	0.00134389	0.00228959	0.00283419	0.00476008
Non-Rheumatic_Heart_Disease	0	0.00185723	0.0022537	0.00249292	0.00872854
Cardiac_Dysrhythmia	0	0.00138956	0.0020645	0.00259995	0.00761157
Unspecified_Plasma_Protein_Metabolism_Disorder	0	0.000814479	0.00202793	0.00276084	0.00526136
Herpes_Zoster	0	0.00172357	0.00200834	0.00225795	0.00384365
General_Viral_Infection	0	0.00144707	0.00180033	0.00214935	0.0036876
Emphysema_COPD	0	0.00121003	0.00175003	0.002247	0.00731168
Non-Specific_Liver_Disease	0	0.00153982	0.00174842	0.00203948	0.0040248
Functional_Digestive_Disorder	0	0.00137329	0.00170347	0.002199	0.00446506
Non-Specific_Gastrointestinal_Disorder	0	0.00109494	0.00164268	0.00220268	0.0109303
Cellulitis	0	0.00134543	0.00163672	0.00214202	0.00411309
Secondary_Malignant_Neoplasm	0	0.000950357	0.00158491	0.00240303	0.0857709
Chronic_Sinusitis	0	0.000837563	0.00151362	0.00396625	0.0324943
Gastrointestinal_Infection	0	0.00116282	0.00145902	0.00162998	0.00330336
Unspecified_Neuropathy	0	0.000940751	0.00145612	0.00199053	0.00322602
Carditis	0.000203037	0.00107287	0.00138002	0.00170148	0.00334594
Non-Specific_Urinary_Disorder	0	0.00061899	0.00134136	0.00203057	0.0062868
Hereditary_Polycythemia_Vera	0	0	0.00130574	0.00284196	0.00501807
Hypotension	0	0.00110096	0.00127284	0.00138135	0.00438997
Acute_Renal_Failure	0	0.000858356	0.00123599	0.00174295	0.0202707
Lymphatic_Disorder	0	0.000934065	0.00123334	0.00157917	0.00333029
Upper_Respiratory_Inflammation	0	0.000992556	0.00121948	0.00146933	0.00334594
Biliary_Tract_Disease	0	0.000777995	0.00117521	0.00150049	0.00284668
Oral_Soft_Tissue_Disease	0	0.000979476	0.00111788	0.00133912	0.00281488
Chronic_Liver_Disease	0	0.000780542	0.00109819	0.00147995	0.0078921
Non-Melanoma_Skin_Cancer	0	0.000706715	0.00107211	0.00157785	0.00482951
Pernicious_or_B12_Deficiency_Anemia	0	0.000716417	0.00105401	0.00192767	0.0958035
Non-Specific_Joint_Disorder	0	0	0.00105338	0.00186615	0.00439823
Common_Variable_Immunodeficiency	0	0	0.000992556	0.0637347	0.22771
General_Bacterial_Infection	0	0.000655438	0.000895389	0.00105104	0.00664158
Deep_Vein_Thrombosis	0	0.000613451	0.000880822	0.00135981	0.0514179
Osteoporosis	0	0.00037351	0.000869978	0.00116062	0.00405335
Congenital_Pigmentary_Anomaly	0	0.000122069	0.000850356	0.00118575	0.00669975
Unspecified_Immune_Disorder	0	0.000433256	0.000835383	0.00288748	0.0163187
Unspecified_Amyloidosis	0	0	0.000823882	0.00379542	0.0123303
Atopic_Contact_Dermatitis	0	0	0.00076372	0.00113442	0.00240228
Unspecified_Autoimmune_Disease	0	0.000402626	0.00074416	0.00386478	0.0143034
Acute_Upper_Respiratory_Infection	0	0	0.000733289	0.00129189	0.00251479
Cyclic_Neutropenia	0.000133653	0.000524894	0.000732074	0.00102175	0.00474329
Spleen_Disease	0.000251785	0.0005449	0.000728148	0.00107581	0.00250751
General_Spondylosis_Spine_Disorder	0	0	0.000688587	0.00112097	0.00210448
Non-Specific_Skin_Disorder	0	0	0.000648137	0.0010061	0.00187268
Malnutrition	0	0.000469032	0.000639698	0.00100591	0.0147733
Other_Infectious_Diseases	0	0.000318577	0.000591862	0.00130515	0.00524756
Gastritis_Duodenitis	0	0	0.000577803	0.000849234	0.0046127
Non-Specific_Nephropathy	0	0.000382157	0.000567211	0.00069731	0.00235873
Severe_Combined_Immunodeficiency	0	9.94e-06	0.00056399	0.00225936	0.00925311
Diverticulosis_Diverticulitis	0	0	0.000540108	0.000828357	0.00143848
Cataract	0	0	0.000537426	0.00101009	0.00263321
Acquired_Coagulation_Defect	0	0.00030417	0.000519982	0.000950634	0.017459
Purpura_Other_Hemorrhagic_Conditions	0	0.0001487	0.000518867	0.000907387	0.0181765
Hearing_Loss	0	3.89e-05	0.000514738	0.000732276	0.00155909
Phlebitis_Thrombophlebitis	0	0.000366019	0.00050522	0.000660672	0.0138523
Staphylococcus_Aureus_Infection	0	0.000328513	0.000490565	0.00065548	0.00394237
Herpes_Simplex	0	0.000407863	0.000486967	0.000615605	0.00198563
Acquired_Hemolytic_Anemias	0	0.000229477	0.000471727	0.000875016	0.00516721
Salivary_Gland_Disease	0	0.000313051	0.000462044	0.000539805	0.00164706
Non-Specific_Eye_Disorders	0	0.000275065	0.000449216	0.000633521	0.0012939
Non-Specific_Neurologic_Congenital_Anomaly	0	7.91e-05	0.000419439	0.000636039	0.00188442
Cardiomyopathy	0	0.000285404	0.000378922	0.000497201	0.00151149
Influenza	0	0.000277549	0.000376716	0.00047471	0.000992814
Unspecified_Encephalopathy	0	0.000291855	0.000361987	0.000520855	0.00215618
Benign_Colon_Neoplasm	0	0	0.000341036	0.000637104	0.0020027
Peripheral_Vascular_Disease	0	0	0.00033741	0.000515492	0.00178992
Alveolar_Disease	0	0.000233977	0.000335792	0.000431802	0.0011631
Rheumatic_Heart_Disease	0	0.00025317	0.000330668	0.000384462	0.000626877
Meningitis	0	0.000216627	0.000315835	0.000509473	0.00198256
Benign_Intrathoracic_Neoplasm	0	0.000214421	0.000300736	0.0004502	0.00274496
Lung_Cancer	0	0.000181947	0.000295475	0.000409439	0.216138
Addisons_Disease	0	0.000156743	0.000292304	0.00048016	0.0159904
Rectal_Anal_Disorder	0	0.000140044	0.000290424	0.000417128	0.00134308
Inflammatory_Toxic_Neuropathy	0	0.000179629	0.000283615	0.000345673	0.00102439
Oro.Naso.Pharyngeal_Cancer	0	0.000150166	0.000280701	0.000447404	0.0997241
Pancreatic_Disease	0	0.000143756	0.000279783	0.000389276	0.011197
Goiter	0	0.000120308	0.000275011	0.000369402	0.00209193
Secondary_Diabetes_Mellitus	0	0.000174851	0.000269621	0.000379752	0.00526217
Unspecified_Benign_Neoplasm	0	0.000175483	0.000262561	0.00033786	0.000541647
Chronic_Pruritus	0	0.000125124	0.000261858	0.000343939	0.000613913
Bone_Cancer	0	9.14e-05	0.000258809	0.000517523	0.00775882
Hernia	0	0	0.000256308	0.000608111	0.00145934
Acquired_Other_Myopathies	0	0.000167439	0.000253131	0.000461048	0.0015116
Genetic_Anomolies_of_Leukocytes	0	0.000108464	0.000250217	0.000354691	0.00548412
Streptococcal_Infection	0	0.000195833	0.000246188	0.000307748	0.00334594
Benign_Oropharyngeal_Neoplasm	0	0.000168705	0.000228043	0.000299008	0.00203666
Non-Specific_Hemoglobinopathies	0	0	0.000227337	0.000725476	0.00484917
Radiation_Sensitivity	0	9.29e-05	0.000205953	0.000332117	0.00203666
Benign_Bone_Connective_Tissue_Neoplasm	0	0.000132068	0.000205202	0.000269902	0.00101833
Benign_Digestive_Neoplasm	0	0.000153736	0.000204553	0.000277103	0.00131636
Other_Viral_Hepatitis	0	0.000111991	0.000193564	0.000284983	0.00124234
Connective_Tissue_Cancer	0	0.000121946	0.000193245	0.000269693	0.0176714
Diamond.Blackfan_Anemia	0	6.5e-05	0.000188428	0.000340584	0.00110554
Iron_Metabolism_Disorder	0	0	0.000185501	0.0009631	0.0161404
Vasculitis	0	0	0.000181886	0.000306671	0.0880729
Intrathoracic_Organ_Cancer	0	0.00011128	0.00017975	0.000305198	0.00683736
Phosphorus_Metabolism_Disorder	0	0.000125241	0.000178812	0.000243767	0.00128348
IgA_Immunodeficiency	0	2.52e-05	0.000177225	0.00246773	0.00827526
Pulmonary_Embolism_Infarction	0	9.89e-05	0.000174941	0.000242834	0.00903022
Non-Specific_Soft_Tissue_Disorder	0	0.000109353	0.000172837	0.000241556	0.000583411
Cardiac_Conduction_Disorder	0	0	0.000172616	0.000252058	0.000654229
Peripheral_Nerve_Disorder	0	0	0.000171516	0.000680558	0.00320346
Breast_Cancer	0	0.00010288	0.000168349	0.000232593	0.000963342
Spinal_Chord_Degeneration	0	0.000114914	0.000167679	0.000247575	0.00089826
Esophagitis	0	0	0.000167511	0.000246648	0.00089035
UTI	0	0	0.000166832	0.000868091	0.00233588
Disease_of_the_Male_Reproductive_Organs	0	0	0.000161289	0.000284827	0.000899542
IgM_Immunodeficiency	0	3.02e-05	0.000157537	0.000629125	0.00215663
Eye_Infection	0	0	0.000155599	0.00038186	0.000932176
Non-Specific_Immune.Related_Skin_Disorder	0	0	0.000146573	0.000284082	0.000747858
Non-Specific_Gingival_Peridontal_Disorder	0	9.01e-05	0.000142724	0.000189076	0.000425492
Keratosis	0	0	0.000131206	0.000501807	0.00253924
Polymorphonuclear_Neutrophils_Disorders	0	5.8e-05	0.000130439	0.000304374	0.000980254
CNS_Cancer	0	7.85e-05	0.000126029	0.000179377	0.0110626
Other_Corticoadrenal_Disorder	0	0	0.000122791	0.00016893	0.00330351
Vitreous_Body_Disorder	0	0	0.000122467	0.000264276	0.00065331
Skin_Infection	0	0	0.000121284	0.000215977	0.00349142
Colorectal_Cancer	0	7.17e-05	0.000119879	0.000166289	0.0851149
Congenital_Hypogammaglobulinemia	0	0	0.000119208	0.00168756	0.00688912
Larynx_Vocal_Chord_Disorders	0	0	0.000118524	0.000289084	0.00343764
Unspecified_Neuropsychiatric_Disorder	0	0	0.000115805	0.000187352	0.000373834
Corneal_Disorders	0	0	0.000115007	0.000302238	0.000857265
Escherichia_Coli_Infection	0	7.94e-05	0.000110344	0.000156965	0.000448651
Tongue_Disease	0	0	0.000107526	0.000146171	0.000857581
Cardiac_Congenital_Anomaly	0	0	9.98e-05	0.000151871	0.00101833
Non-Specific_Chromosomal_Anomaly	0	6.23e-05	9.82e-05	0.000132102	0.000421351
Brain_Damage	0	0	9.59e-05	0.000165744	0.00175716
Acquired_Visual_Disturbances	0	0	9.51e-05	0.000317946	0.00135376
Hyper_IgM_Immunodeficiency	0	0	9.34e-05	0.00069588	0.00264837
Pulmonary_Heart_Disease	0	0	9e-05	0.000196753	0.00105208
Congenital_Neutropenia	0	4.24e-05	8.9e-05	0.000124442	0.000520599
Schizophrenia_Related_Psychosis	0	0	8.64e-05	0.0001461	0.00118192
Non-Specific_Peritoneal_Disorder	0	4.14e-05	8.48e-05	0.00011754	0.000872854
Eye_Cancer	0	0	8.27e-05	0.000156719	0.00430083
Melanoma	0	0	8.16e-05	0.000178727	0.0263693
Non-Specific_Genitourinary_Congenital_Anomaly	0	0	7.78e-05	0.000131227	0.000295931
Long_QT_Syndrome	0	4.34e-05	7.46e-05	9.87e-05	0.000567322
Type_II_Diabetes_Mellitus	0	0	7.33e-05	0.000370078	0.000892079
Cerebrovascular_Disease	0	0	6.88e-05	0.000442868	0.00392784
Haemophilia_Related_Diseases	0	0	6.82e-05	0.000116864	0.00932785
Mycobacterial_Disease	0	0	6.78e-05	0.000156971	0.00255982
Appendiceal_Disease	0	0	6.61e-05	0.000134347	0.000535458
Autoimmune_Lymphoproliferative_Syndrome	0	1.19e-05	6.61e-05	9.84e-05	0.000811308
Acquired_Retinal_Defects	0	0	6.53e-05	0.000197558	0.000619988
Varicella_Infection	0	3.62e-05	6.52e-05	8.68e-05	0.000178812
Non-Specific_Thryroid_Disorder	0	0	6.51e-05	0.000122783	0.00057279
General_Cerebral_Degeneration	0	0	6.44e-05	0.000123219	0.000291538
Aneurysm	0	0	6.07e-05	0.000162613	0.000368255
Non-Specific_Dental_Disorder	0	0	5.93e-05	0.000101592	0.000181947
Unspecified_Congenital_Anomaly	0	0	5.87e-05	0.000118115	0.000676878
Intestinal_Cancer	0	3.8e-05	5.76e-05	8.59e-05	0.00499435
Stomach_Cancer	0	1.88e-05	5.56e-05	9.15e-05	0.00946383
Generalized_Digestive_Cancer	0	1.99e-05	5.19e-05	7.39e-05	0.00427093
Benign_CNS_Neoplasm	0	0	5.14e-05	9.7e-05	0.0182792
Chronic_Kidney_Disease	0	0	5.04e-05	0.000210049	0.0352541
Encephalitis	0	0	4.91e-05	9.3e-05	0.000491739
Protozoan_Infection	0	0	4.6e-05	8.39e-05	0.000307072
Hereditary_Thrombocytopenic_Purpura	0	0	4.35e-05	7.94e-05	0.000241713
Behcets_Syndrome	0	0	3.79e-05	0.000209379	0.00110506
Tuberculosis	0	0	3.57e-05	9.85e-05	0.0155529
Hair_Related_Disease	0	0	3.52e-05	0.000125577	0.000416656
Sjogrens_Syndrome	0	0	3.51e-05	0.000118517	0.00232761
Megaloblastic_Anemia	0	0	3.47e-05	0.000156047	0.00139975
Non-Specific_Autosomal_Abnormality	0	2.16e-05	3.18e-05	4.72e-05	0.000141831
Spirochetal_Infection	0	0	2.88e-05	6.46e-05	0.000269765
Hemangioma_Lymphangioma	0	0	2.87e-05	0.000116541	0.000960911
Hereditary_Hemochromatosis	0	0	2.63e-05	0.000202827	0.00625356
Brain_Cancer	0	0	2.62e-05	5.81e-05	0.025419
Viral_Hepatitis_B	0	0	2.59e-05	7.16e-05	0.000668266
Pancreatic_Cancer	0	0	2.34e-05	3.99e-05	9.53e-05
Hepatobiliary_Cancer	0	0	2.24e-05	3.99e-05	0.000545049
G6PD	0	0	2.22e-05	4.94e-05	0.000202039
Hereditary_Hemoglobin_Disease	0	0	2.2e-05	4.63e-05	0.0323089
General_Osteochondropathy	0	0	2.1e-05	4.91e-05	0.0156732
Respiratory_Congenital_Anomaly	0	0	2.07e-05	6.62e-05	0.000630098
Conjunctival_Disorders	0	0	2.03e-05	0.000141851	0.000330648
Hereditary_Stomatocytosis	0	8.27e-06	1.85e-05	2.82e-05	8.33e-05
Unspecified_Hepatitis	0	0	1.32e-05	4.06e-05	0.000274259
Respiratory_System_Cancer	0	0	1.27e-05	2.46e-05	0.0018082
Kaposis_Sarcoma	0	0	9.68e-06	3.27e-05	0.00178812
Turners_Syndrome	0	0	6.91e-06	1.67e-05	0.00138172
Male_Breast_Cancer	0	0	6.04e-06	2.07e-05	0.00264241
Hereditary_Elliptocytosis	0	0	5.43e-06	4.16e-05	0.000154367
Familial_Mediterranean_Fever	0	0	5.29e-06	5.43e-05	0.000727611
Wiskott.Alrich_Syndrome	0	0	1.97e-06	1.05e-05	0.000365292
ADHD	0	0	0	0	0
Abnormal_Spine_Curvature	0	0	0	8.06e-05	0.00097751
Acne	0	0	0	0	0
Acquired_Hypothyroidism	0	0	0	0.000360821	0.00172053
Acquired_Limb_Deformities	0	0	0	0	0.00024898
Acrocephalosyndactyly	0	0	0	0	0
Acute_Glomerulonephritis	0	0	0	5.8e-06	0.000319924
Acute_Sinusitis	0	0	0	0.000210059	0.00682793
Adjustment_Disorder	0	0	0	0.000115853	0.000195466
Adrenogenital_Disorder	0	0	0	0	0.00031672
Allergic_Rhinitis	0	0	0	0	0
Alopecia	0	0	0	0	0.000218108
Alpha.1.Antitrypsin_Deficiency	0	0	0	0	0.0418387
Alzheimers_Disease	0	0	0	0	8.29e-05
Amino_Acid_Transport_Disorder	0	0	0	0	0
Androgen_Insensitivity_Syndrome	0	0	0	0	5.92e-06
Aniridia	0	0	0	0	6.87e-05
Anophthalmia_Mircopthalmia	0	0	0	0	0
Anterior_Eye_Anomaly	0	0	0	0	3.17e-06
Anxiety_Phobic_Disorder	0	0	0	0	0.000296169
Aromatic_Amino_Acid_Metabolism_Disorder	0	0	0	0	0
Arterial_Dissection	0	0	0	0	2.77e-05
Arterial_Embolism_Thrombosis	0	0	0	3.28e-05	0.00162044
Arthropod.Borne_Diseases	0	0	0	0	0.040737
Asthma	0	0	0	0	0
Atherosclerosis	0	0	0	7.02e-06	0.000793997
Autism	0	0	0	0	0.00589655
Autoimmune_Polyglandular_Disorder	0	0	0	0	3.08e-05
Autonomic_System_Disorder	0	0	0	8.4e-05	0.000434771
Balanced_Translocation	0	0	0	0	3.42e-06
Bartters_Syndrome	0	0	0	0	0.000402607
Benign_Breast_Neoplasm	0	0	0	0	4.82e-05
Benign_Endocrine_Neoplasm	0	0	0	0	0.0224731
Benign_Eye_Neoplasm	0	0	0	0	0.000185039
Benign_Female_Genital_Neoplasm	0	0	0	0	0.000128731
Benign_Male_Genital_Neoplasm	0	0	0	0	0.000253511
Benign_Ovarian_Neoplasm	0	0	0	0	1.52e-05
Benign_Prostatic_Hyperplasia	0	0	0	0.000353918	0.0010795
Benign_Skin_Neoplasm	0	0	0	0.000204084	0.00132594
Benign_Thyroid_Neoplasm	0	0	0	0	0.00101833
Benign_Urinary_Neoplasm	0	0	0	3.01e-05	0.000738805
Benign_Uterine_Neoplasm	0	0	0	0	0.000567263
Bipolar_Disorder	0	0	0	0	2.88e-06
Bladder_Cancer	0	0	0	0	6.65e-05
Bladder_Disorder	0	0	0	0	0.000195466
Bone_Infection	0	0	0	0	3.86e-05
Branched_Chain_Amino_Acid_Metabolism_Disorder	0	0	0	5.96e-06	0.00020821
Breast_Disorder	0	0	0	0	0.00104009
CNS_Infection	0	0	0	0	0.000513763
Carbuncle_Furuncle	0	0	0	2.52e-06	0.000128912
Carcinoid_Syndrome	0	0	0	2.06e-05	0.011384
Carinoid_Neoplasm	0	0	0	0	0.00365945
Cataplexy_Narcolepsy	0	0	0	0	0.00276404
Celiac_Disease	0	0	0	0	0
Cerebral_Cysts	0	0	0	0	0
Cerebral_Lipidoses	0	0	0	0	9.62e-05
Cervical_Cancer	0	0	0	0	0.000190791
Charcot_Marie_Tooth_Disease	0	0	0	0	3.83e-05
Childhood_Disintegrative_Disorder	0	0	0	0	0.000238832
Chondrocalcinosis	0	0	0	0	0.000139953
Chondrodystrophy	0	0	0	0	0.00015499
Choroidal_Disorders	0	0	0	0	0.000109345
Chronic_Glomerulonephritis	0	0	0	0	0.00113961
Chronic_Progressive_External_Ophthalmoplegia	0	0	0	0	0
Chronic_Tonsillitis_Adenoiditis	0	0	0	2.01e-05	0.000214395
Chronic_Upper_Respiratory_Infection	0	0	0	0.000270824	0.00350401
Chronic_Venous_Hypertension	0	0	0	0	9.23e-06
Circulating_Enzyme_Deficiency	0	0	0	0	0.013364
Complex_Regional_Pain_Syndrome	0	0	0	0	0.0433825
Conduct_Disorder	0	0	0	0	2.61e-05
Congenital_Anomaly_of_Skull_Neck	0	0	0	0	0.000137273
Congenital_Aphakia	0	0	0	0	0
Congenital_Breast_Anomaly	0	0	0	0	5.43e-06
Congenital_Ectodermal_Dysplasia	0	0	0	0	0.000818302
Congenital_Hair_Anomaly	0	0	0	0	1.51e-05
Congenital_Hypothyroidism	0	0	0	0	0.000727379
Congenital_Nail_Anomaly	0	0	0	0	0.00010448
Congenital_Spine_Anomaly	0	0	0	0	8.89e-05
Connective_Tissue_Infection	0	0	0	3.28e-05	0.000210128
Copper_Metabolism_Disorder	0	0	0	4.69e-05	0.000656206
Corns_Callosites	0	0	0	0	2.7e-06
Cranial_Nerve_Disorder	0	0	0	8.68e-05	0.000464795
Cri.Du.Chat_Syndrome	0	0	0	0	3.09e-06
Cushings_Syndrome	0	0	0	0	0
Cystic_Fibrosis	0	0	0	1.82e-06	0.148124
Cystitis_Urethritis	0	0	0	0	0.000211784
Degenerative_Dementia	0	0	0	0	6.01e-05
Dejerine_Sottas_Disease	0	0	0	0	0
Depression	0	0	0	0	0.000299007
Dermatitis_Herpetiformis	0	0	0	0	0.00638631
Dermatomyositis_Polymyositis	0	0	0	0	0.0155566
Developmental_Delay	0	0	0	0	0.000313165
Deviated_Nasal_Septum	0	0	0	0	0.000310708
Diabetes_Insipidus	0	0	0	0	0.00276629
Digeorges_Syndrome	0	0	0	0	4.67e-05
Disease_of_the_Female_Reproductive_Organs	0	0	0	0	2.11e-05
Disorder_of_the_Vestibular_System	0	0	0	0	7.14e-05
Disorders_of_Fatty_Acid_Oxidation	0	0	0	0	7.87e-06
Disorders_of_Iris_Ciliary_Body	0	0	0	0	1.85e-05
Disorders_of_Mitochondrial_Metabolism	0	0	0	0	0.000174465
Disorders_of_Straight_Chain_Amino_Acid_Metabolism	0	0	0	0	8.39e-05
Disorders_of_Urea_Cycle_Metabolism	0	0	0	0	9.28e-05
Dissociative_Disorder	0	0	0	0	0
Dopa.Responsive_Dystonia	0	0	0	0	1.94e-05
Downs_Syndrome	0	0	0	0	0
Dwarfism_of_Unknown_Etiology	0	0	0	0	3.5e-05
Dyschromia	0	0	0	0	0.000256694
Ear_Infection	0	0	0	0.000133156	0.000547877
Eating_Disorder	0	0	0	0	2.02e-05
Edwards_Syndrome	0	0	0	0	0.000281173
Ehlers_Danlos_Syndrome	0	0	0	0	0.00267966
Ellis_Van_Creveld_Syndrome	0	0	0	0	3.86e-06
Endocrine_Cancer	0	0	0	3.55e-05	0.00349194
Epidermolysis_Bullosa	0	0	0	0	2.9e-05
Epilepsy_Related_Disorders	0	0	0	2.22e-05	0.000216459
Erythematous_Disorder	0	0	0	0	4.73e-05
Erythromelalgia	0	0	0	2.16e-05	0.000207138
Esophageal_Cancer	0	0	0	0	0.0189792
Esophageal_Disease	0	0	0	0.000768145	0.00261948
Eustachian_Tube_Disorder	0	0	0	0	0.000233541
External_Ear_Disorders	0	0	0	0	0.00032122
Extrapyramidal_Abnormal_Movement_Disorders	0	0	0	0	0.000311989
Eye_Inflammation	0	0	0	0.000320833	0.00227862
Eyelid_Disorders	0	0	0	0	2.4e-05
Familial_Adenomatous_Polyposis	0	0	0	0	0
Familial_Dysautonomia_Related_Conditions	0	0	0	0	0.000756016
Fasciitis	0	0	0	0	1.17e-05
Female_Genital_Cancer	0	0	0	0	0.00118648
Female_Genital_Congenital_Anomaly	0	0	0	0	6.15e-06
Food_Allergy	0	0	0	0	0.000351242
Fragile_X_Syndrome	0	0	0	0	0
Friedreichs_Ataxia	0	0	0	0	0
Galactosemia	0	0	0	0	7.38e-05
Gastrointestinal_Ulcer	0	0	0	0.000185414	0.00199552
General_Dementia	0	0	0	0	2.07e-05
General_Ear_Disorder	0	0	0	0	0.000197418
General_Hypertension	0	0	0	0	0.0038131
General_Paralysis	0	0	0	0	0.000147328
Generalized_Lipidoses	0	0	0	0	0.0151587
Gestational_Pregnancy_Related_Disorder	0	0	0	0	0
Glaucoma	0	0	0	0	0.000269628
Globe_Disorders	0	0	0	0	9.18e-05
Glucocorticoid.Remediable_Aldosteronism	0	0	0	0	2e-05
Glycogenosis	0	0	0	0	0
Gout_Related_Crystal_Arthropathies	0	0	0	0	0.00036725
Graves_Disease	0	0	0	0	0.000145879
Growth_Hormone_Deficiency	0	0	0	0	0.00283744
HIV	0	0	0	2.31e-05	0.108027
Helicobacter_Pylori_Infection	0	0	0	0	0.000295287
Hemiplegia	0	0	0	0	8.87e-05
Hepatobiliary_Congenital_Anomaly	0	0	0	5.8e-06	6.32e-05
Hereditary_Blepharophimosis	0	0	0	0	0
Hereditary_Breast_Cancer	0	0	0	0	0.000119244
Hereditary_Color_Blindness	0	0	0	0	0
Hereditary_Corneal_Dystrophy	0	0	0	0	8.87e-05
Hereditary_Dental_Anomaly	0	0	0	0	1.59e-05
Hereditary_Face_Skull_Anomalies	0	0	0	0	0
Hereditary_Fructose_Intolerance	0	0	0	0	2.68e-05
Hereditary_Harartoses	0	0	0	0	1.31e-05
Hereditary_Hemorrhagic_Telangiectasia	0	0	0	0	0
Hereditary_Lymphadema	0	0	0	0	0
Hereditary_Muscular_Dystrophy	0	0	0	0	0
Hereditary_Night_Blindness	0	0	0	0	3.89e-06
Hereditary_Progessive_Muscular_Dystrophy	0	0	0	0	0.00136049
Hereditary_Sensory_Neuropathy	0	0	0	3.08e-05	0.000428633
Hereditary_Spastic_Paraplegia	0	0	0	0	1.12e-05
Hereditary_Spherocytosis	0	0	0	0	0
Hirschsprungs_Disease	0	0	0	0	0.000626877
Hirsutism	0	0	0	0	1.31e-05
Histidinemia	0	0	0	0	2.07e-06
Homocystinuria	0	0	0	0	0.000324501
Huntingtons_Chorea	0	0	0	0	0.000945862
Hyperaldosteronism	0	0	0	0	8.03e-05
Hyperalimentation	0	0	0	0	1.7e-05
Hyperchylomicronemia	0	0	0	0	0.00195057
Hypotony_of_the_Eye	0	0	0	0	1.17e-05
IBS	0	0	0	0	0
Ichthyosis_Congenita	0	0	0	0	3.37e-05
Impulse_Control_Disorder	0	0	0	0	0
Indeterminate_Sex_Pseudohermaphroditism	0	0	0	0	4.67e-05
Infestation	0	0	0	0	4.92e-05
Inflammatory_Spondylopathies	0	0	0	0	4.35e-05
Inner_Ear_Disorder	0	0	0	0	0
Intellectual_Disability	0	0	0	0	0.000378333
Jaw_Disease	0	0	0	0	0.000448969
Kawasaki_Disease	0	0	0	0	0.000124479
Kidney_Cancer	0	0	0	5.23e-05	0.0353365
Kidney_Infection	0	0	0	0	0.000467582
Klinefelters_Syndrome	0	0	0	0	0.00218235
Klippel_Feil_Syndrome	0	0	0	0	9.23e-06
Lacrimal_System_Disorder	0	0	0	5.47e-05	0.000264341
Lactose_Intolerance	0	0	0	0	0.000153267
Learning_Disorder	0	0	0	0	0
Leukodystropy	0	0	0	0	0
Lichen	0	0	0	0	0.000210066
Lipodystrophy	0	0	0	0	0.000685891
Lipoma	0	0	0	0.000136541	0.000473174
Lipoprotein_Deficiency	0	0	0	0	7.34e-05
Localized_Adiposity	0	0	0	0	4.04e-05
Lupus_Erythematosus	0	0	0	1.14e-05	0.0553425
Lysosomal_Storage_Disease	0	0	0	0	2.22e-05
MENI	0	0	0	0	4.08e-05
MENIIA	0	0	0	0	2.81e-05
MENIIB	0	0	0	0	2.87e-06
Macular_Degeneration	0	0	0	0	0.000324501
Male_Genital_Cancer	0	0	0	0	9.51e-05
Male_Genital_Congenital_Anomaly	0	0	0	0	0
Marfan_Syndrome	0	0	0	0	0.000119584
Medullary_Cystic_Kidney_Disease	0	0	0	0	0
Menopausal_Disorder	0	0	0	0	2.11e-05
Menstrual_Disorder	0	0	0	0	0.000186497
Metabolic_Syndrome_X	0	0	0	0	0
Migraine	0	0	0	0	0
Mixed_Hyperlipidemia	0	0	0	0	2.38e-05
Mood_Disorder	0	0	0	0	0.000123786
Motor_Neuron_Disease	0	0	0	0	0.0100713
Mucopolysaccharidosis	0	0	0	0	7.24e-06
Multiple_Epiphyseal_Dysplasia	0	0	0	0	3.04e-05
Multiple_Sclerosis_Other_Demyelinating_Disease	0	0	0	0	8.9e-05
Muscle_Ligament_Disorder	0	0	0	0.000551254	0.00127734
Myasthenia_Gravis	0	0	0	0	0.0801692
Myocardial_Infarction	0	0	0	4.74e-05	0.000166148
Myoneural_Disorders	0	0	0	0	0.00189059
Myotonia_Congenita	0	0	0	0	0
Myotonic_Muscular_Dystrophy	0	0	0	0	1.84e-05
Nail_Disease	0	0	0	0	0.000203139
Neonatal_Disease	0	0	0	0	0.035564
Nephrotic_Syndrome	0	0	0	2.67e-05	0.00290203
Nerve_Root_Plexus_Disorders	0	0	0	0	0.0897027
Neural_Tube_Defect	0	0	0	0	7.77e-06
Neurofibromatosis	0	0	0	1.34e-05	0.00364074
Nezelofs_Syndrome	0	0	0	1.55e-05	0.000477689
Non-Specific_Arthritis	0	0	0	0	0.000682
Non-Specific_Congenital_Eye_Anomaly	0	0	0	0	9.34e-05
Non-Specific_Congenital_Integumentary_Anomaly	0	0	0	0	0.000233406
Non-Specific_Congenital_Musculoskeletal_Anomaly	0	0	0	0	0.000480456
Non-Specific_Digestive_Congenital_Anomaly	0	0	0	0	0.000139873
Non-Specific_Nasal_Throat_Disorder	0	0	0	0	8.51e-05
Non-Specific_Pain	0	0	0	0.00198778	0.00510447
Non-Specific_Prostate_Disease	0	0	0	0	0.000151239
Non-Specific_Sugar_Metabolism_Disorder	0	0	0	0	0.000734501
Non-Specific_Vascular_Disease	0	0	0	0	0.00151218
Non-Specified_Cardiac_Ischemia	0	0	0	0	0.00089826
OCD	0	0	0	0	0
Obesity	0	0	0	0	0
Ocular_Musculoskeletal_Disorder	0	0	0	4.33e-05	0.0016105
Optic_Chiasm_Disorder	0	0	0	0	0.000260593
Optic_Disc_Disorder	0	0	0	0	0.000145476
Optic_Neuritis_Neuropathy	0	0	0	0	0.000227337
Orbit_Disorders	0	0	0	6.4e-05	0.000141831
Oro.Facial_Congenital_Anomaly	0	0	0	0	9.5e-05
Osteoarthritis	0	0	0	0	3.36e-05
Osteogenesis_Imperfecta	0	0	0	0	0.00403156
Osteomyelitis	0	0	0	0	0.000189172
Osteopetrosis	0	0	0	0	2.07e-05
Osteopoikilosis	0	0	0	0	1.59e-06
Other_Inherited_Amino_Acid_Metabolic_Disorder	0	0	0	1.34e-05	0.00181241
Other_Inherited_Myotonias	0	0	0	0	9.46e-05
Other_Inherited_Osteodystrophy	0	0	0	1.04e-05	4.77e-05
Otosclerosis	0	0	0	0	2.77e-05
Ovarian_Cancer	0	0	0	0	0.0559335
Overweight	0	0	0	0	1.39e-05
PTSD	0	0	0	0	0
Pagets_Disease	0	0	0	0	0
Papilledema	0	0	0	2.19e-05	0.000164782
Paranoia	0	0	0	2.22e-05	0.00020591
Parasitic_Infection	0	0	0	0	8.99e-05
Parathyroid_Disorder	0	0	0	0	0.000535731
Paritial_Androgen_Insensitivity_Syndrome	0	0	0	0	0
Parkinsons_Disease	0	0	0	0	0.033379
Pataus_Syndrome	0	0	0	0	2.25e-05
Peritonitis_Retroperitoneal_Infection	0	0	0	0	0.00228112
Peroxisomal_Disorders	0	0	0	0	7.9e-06
Personality_Disorder	0	0	0	0	1.89e-06
Phenyketonuria	0	0	0	0	0.00122783
Photodermatitis	0	0	0	0	0.000280701
Pituitary_Disorder	0	0	0	6.22e-05	0.0314836
Poliomyelitis	0	0	0	0	0.0074608
Polyclonal_Hypergammaglobulinemia	0	0	0	0	0
Polycystic_Kidney_Disease	0	0	0	0	1.96e-05
Polycystic_Liver_Disease	0	0	0	0	2.24e-05
Polyostotic_Fibrous_Dysplasia_of_Bone	0	0	0	0	2.87e-06
Porphyrin_Metabolic_Disorder	0	0	0	3.35e-05	0.00432651
Prader_Willi_Syndrome	0	0	0	0	0.00160891
Primary_Carnitine_Deficiency	0	0	0	0	3.11e-05
Primary_Hereditary_Retinal_Dystrophy	0	0	0	0	2.84e-05
Prion_Disease	0	0	0	0	0
Prostate_Cancer	0	0	0	0	4.97e-05
Psoriasis_Related_Disorders	0	0	0	0	0.000142534
Psychogenic_Somatoform_Disorder	0	0	0	0	5.43e-05
Pubertal_Dysfunction	0	0	0	0	0.00189608
Pure_Hypercholesterolemia	0	0	0	0	0
Pure_Hyperglyceridemia	0	0	0	0	0.000233528
Purine_Pyrimidine_Metabolic_Disorder	0	0	0	0	0.000196832
Reactive_Arthritis	0	0	0	0	0.00396552
Refraction_Accomodation_Disorders	0	0	0	0	5.92e-05
Refsums_Disease	0	0	0	0	1.08e-05
Renal_Glycosuria	0	0	0	0	8.14e-05
Rheumatoid_Arthritis_Related_Conditions	0	0	0	1.09e-05	0.000524553
Rosacea	0	0	0	0	5.22e-05
Ruvalcaba.Myhre_Syndrome	0	0	0	0	4.2e-06
STI	0	0	0	0	0.00273637
Sarcoidosis	0	0	0	3.78e-05	0.164185
Schwartz.Jampel_Syndrome	0	0	0	0	3.86e-06
Sebaceous_Gland_Disorder	0	0	0	0	0.000236384
Seborrheic_Dermatitis	0	0	0	0	0.000163105
Secondary_Arthropathy	0	0	0	0	0.000248481
Secondary_Hereditary_Retinal_Dystrophy	0	0	0	0	3.86e-05
Septic_Arthritis	0	0	0	2.34e-05	0.000194442
Sexual_Dysfunction	0	0	0	0	0
Sideroblastic_Anemia	0	0	0	0	0
Sleep_Apnea	0	0	0	0	4.98e-05
Sleep_Disorder	0	0	0	0	6.78e-06
Smith.Magenis_Syndrome	0	0	0	0	7.03e-06
Specified_Childhood_Cerebral_Degeneration	0	0	0	0	3.86e-06
Speech_Language_Disorder	0	0	0	0	0.00011604
Spinal_Muscular_Atrophy	0	0	0	0	0.00444057
Spinal_Stenosis	0	0	0	0	0.00011408
Spinocerebellar_Ataxia	0	0	0	0	9.42e-05
Stuttering	0	0	0	0	0
Substance_Abuse	0	0	0	0	0.000978009
Sweat_Gland_Disorder	0	0	0	0	0.000145476
Syndrome_with_Pervasive_Congenital_Anomalies	0	0	0	0	0.00274836
Synovium_Tendon_Bursa_Disorder	0	0	0	0	3.92e-05
Thymic_Disorders	0	0	0	2.81e-05	0.000379285
Thyroid_Cancer	0	0	0	0	0.0702658
Thyroiditis	0	0	0	0	0.000272767
Thyrotoxicosis	0	0	0	0	5.01e-05
Tics_Tourettes	0	0	0	0	4.58e-06
Tuberous_Sclerosis	0	0	0	0	1.26e-05
Tympanic_Membrane_Disorders	0	0	0	5.24e-05	0.000326769
Type_I_Diabetes_Mellitus	0	0	0	0	8.62e-05
Ulcerative_Colitis	0	0	0	0	5.73e-05
Unspecified_Behavioral_Development_Disorder	0	0	0	0	0.00284269
Unspecified_Cerebellar_Disease	0	0	0	0	4.37e-05
Unspecified_Childhood_Cerebral_Degeneration	0	0	0	0	1.44e-05
Unspecified_Childhood_Psychoses	0	0	0	0	2.96e-05
Unspecified_Diabetes_Mellitus	0	0	0	0	5.86e-06
Unspecified_Endocrine_Disorder	0	0	0	0	0.000223918
Unspecified_Hyperlipidemia	0	0	0	0	0.000457252
Unspecified_Lipid_Metabolism_Disorder	0	0	0	0	5.63e-05
Unspecified_Middle_Ear_Mastoid_Diseases	0	0	0	0	5.81e-05
Unspecified_Polyglandular_Disorder	0	0	0	1.75e-05	0.000280078
Unspecified_Recurrent_Headaches	0	0	0	0	0
Urethral_Disorder	0	0	0	0	6.16e-05
Urinary_Calculus	0	0	0	0.000141249	0.000526118
Uterine_Cancer	0	0	0	0	0.0453506
Varicose_Veins	0	0	0	0	0.000184894
Vascular_Congenital_Anomaly	0	0	0	5.29e-05	0.000268867
Vascular_Insufficiency	0	0	0	3.78e-05	0.000492191
Velo.Cardio.Facial_Syndrome	0	0	0	0	0.000473752
Viral_Hepatitis_A	0	0	0	0	3.44e-05
Viral_Hepatitis_C	0	0	0	0	0.00020048
Viral_Warts_HPV	0	0	0	0.000113088	0.00164956
Visual_Pathway_Cortex_Disorder	0	0	0	0	0.000101404
Vitamin_Deficiency	0	0	0	0.000356334	0.0073828
Vitamin_Toxicity	0	0	0	1.85e-05	9.56e-05

## Sheet: 5_Musculoskeletal
Disease_name	Minimum	1st_quartile	Median	3rd_quartile	Maximum
Non-Specific_Joint_Disorder	0.112505	0.288372	0.316904	0.366612	0.538926
Muscle_Ligament_Disorder	0	0.0711727	0.183115	0.203011	0.353063
Osteoarthritis	0	0.145864	0.161638	0.202612	0.393434
Non-Specific_Acquired_Musculoskeletal_Abnormality	0.0276203	0.065473	0.0698818	0.0824522	0.116909
Non-Specific_Pain	0	0.0530788	0.0651985	0.0714772	0.162325
Synovium_Tendon_Bursa_Disorder	0.0131163	0.0260774	0.0384811	0.0417735	0.0660169
Non-Specific_Arthritis	0	0.0161793	0.0179282	0.0217574	0.0603259
Non-Specific_Osteopathy	0.00818959	0.0125156	0.0152701	0.0164321	0.0221609
Peripheral_Nerve_Disorder	0	0.00487179	0.00882608	0.0224414	0.0480154
Acute_Bronchitis	0	0.00598959	0.00789492	0.00881042	0.0136385
Acute_Sinusitis	0	0.00375025	0.00541923	0.00667393	0.0114988
Fasciitis	0	0.00226034	0.00520343	0.0237062	0.0455781
General_Spondylosis_Spine_Disorder	0	0.0016363	0.00497066	0.00556298	0.0104701
Esophageal_Disease	0	0.00323931	0.00442527	0.0053711	0.0114232
Acute_Upper_Respiratory_Infection	0	0.00354761	0.00435307	0.0051644	0.00971135
Menopausal_Disorder	0	0.00338303	0.00425864	0.00518552	0.010493
Non-Specific_Skin_Disorder	0	0.00263466	0.00320767	0.00371113	0.0403521
Unspecified_Hyperlipidemia	0	0	0.00320232	0.00424233	0.0237855
Atopic_Contact_Dermatitis	0	0.00255098	0.00301306	0.00338191	0.00896472
Cellulitis	0	0.0024664	0.00298758	0.00379048	0.0270318
Breast_Disorder	0	0.00184091	0.00283678	0.00369168	0.00792698
UTI	0	0.00167922	0.00279395	0.00355462	0.00877276
Upper_Respiratory_Inflammation	0	0.0019985	0.00272014	0.00327152	0.00673941
Non-Specific_Congenital_Musculoskeletal_Anomaly	0.000659064	0.0019531	0.00270171	0.00400131	0.00681976
Fungal_Infection	0	0.00204999	0.00268977	0.00330548	0.0150354
Non-Specific_Anemia	0	0.00173901	0.00261262	0.00334791	0.00933145
Allergic_Rhinitis	0	0	0.00197233	0.00301731	0.00707289
Obesity	0	0.0011398	0.00186243	0.00243157	0.00683558
Disease_of_the_Female_Reproductive_Organs	0	0	0.00184094	0.00299659	0.0082873
Non-Specific_Vascular_Disease	0	0.00123897	0.00169529	0.00200173	0.00951662
Osteoporosis	0	0.00114799	0.00163525	0.00221555	0.0100295
Nail_Disease	0	0.00130561	0.00158001	0.00205786	0.0120193
General_Osteochondropathy	0.000153437	0.00113629	0.00148407	0.00175206	0.00325014
Keratosis	0	1.09e-05	0.00146919	0.0018758	0.00391334
Vitamin_Deficiency	0	0.000996832	0.00142479	0.00186023	0.00333952
Benign_Skin_Neoplasm	0	0	0.00131077	0.00173837	0.00420692
Non-Specific_Gastrointestinal_Disorder	0	0	0.00129294	0.00155905	0.00334431
Non-Specific_Soft_Tissue_Disorder	0	0.000812711	0.0011977	0.0015405	0.00809694
Rheumatoid_Arthritis_Related_Conditions	0	0.000954463	0.00110657	0.00134458	0.0931578
Hearing_Loss	0	0.000241321	0.00109205	0.0013531	0.00347833
Chronic_Sinusitis	0	0	0.00108625	0.00155534	0.00216413
Ear_Infection	0	0.000738316	0.00107653	0.0013973	0.00272689
Benign_Colon_Neoplasm	0	4.4e-06	0.00104715	0.00136099	0.00389253
Functional_Digestive_Disorder	0	0	0.00102807	0.00127615	0.0025469
Non-Specific_Pulmonary_Disorder	0	0.000697727	0.000972325	0.00122072	0.00210224
Diverticulosis_Diverticulitis	0	0.000321477	0.000968721	0.00131489	0.0043152
Eye_Inflammation	0	0.000639722	0.000918059	0.0011516	0.00211569
Benign_Bone_Connective_Tissue_Neoplasm	0	0.000709415	0.00088298	0.00101023	0.00148958
Eye_Infection	0	0.000683673	0.000881604	0.00103535	0.00186637
Cardiac_Dysrhythmia	0	0.000407015	0.000856122	0.00105188	0.00244662
Acquired_Visual_Disturbances	0	0	0.000819661	0.000962223	0.00176967
Non-Specific_Eye_Disorders	0	0.000641044	0.000810098	0.00092711	0.00249103
Depression	0	0	0.000742856	0.00100149	0.0018436
Extrapyramidal_Abnormal_Movement_Disorders	0	0.000472307	0.000723517	0.000913528	0.00198793
Peripheral_Vascular_Disease	0	0.000556851	0.000716762	0.000956071	0.00900623
Lipoma	0	0.000609696	0.000690258	0.000780469	0.00124739
Gout_Related_Crystal_Arthropathies	0	0.000497323	0.000674846	0.000910638	0.0113006
Pneumonia	0	0	0.000644355	0.000835472	0.00172047
Vitreous_Body_Disorder	0	0.000505402	0.000607954	0.000706907	0.00201823
Viral_Warts_HPV	0	0.000305373	0.000601284	0.000724393	0.00411535
Unspecified_Cancer	0	0.000428611	0.000591095	0.000694625	0.00121952
General_Viral_Infection	0	0.000412031	0.000568835	0.000671909	0.00171001
Non-Melanoma_Skin_Cancer	0	0	0.00056275	0.000784877	0.00251383
Disorder_of_the_Vestibular_System	0	0.000432289	0.000555509	0.00072154	0.00135738
Acquired_Hypothyroidism	0	0	0.000547694	0.000756052	0.00215704
External_Ear_Disorders	0	0.000458615	0.000536831	0.000637138	0.000965135
Non-Rheumatic_Heart_Disease	0	0.000364814	0.000519852	0.000610707	0.00195414
General_Ear_Disorder	0	0.000316246	0.000514903	0.000623624	0.00120459
Herpes_Zoster	0	0.000435232	0.00050678	0.000569851	0.000981819
Skin_Infection	0	0.000399894	0.000455105	0.000547039	0.00340724
Osteomyelitis	0	0.00037475	0.000446416	0.000538258	0.00663915
Unspecified_Neuropathy	0	0.000177838	0.000431738	0.000855828	0.00229727
Migraine	0	0	0.000388126	0.000602436	0.00303065
Jaw_Disease	0	0.000243464	0.000374216	0.000505024	0.00200734
Phlebitis_Thrombophlebitis	0	0.000294205	0.000360219	0.000460718	0.000961251
Chronic_Pruritus	0	0.000247932	0.000356478	0.000400252	0.000956643
Chronic_Upper_Respiratory_Infection	0	0	0.000355711	0.0005107	0.000939774
Eustachian_Tube_Disorder	0	0.000138082	0.000354181	0.000440679	0.000919275
Hernia	0	0	0.000347181	0.000624717	0.00178557
Gastritis_Duodenitis	0	0	0.000343984	0.000645628	0.00209378
Oral_Soft_Tissue_Disease	0	0.000287587	0.000336309	0.000382743	0.000565986
Secondary_Arthropathy	0	0.000244534	0.000320227	0.000373353	0.000731909
Behcets_Syndrome	0	0.00019042	0.00031623	0.000411573	0.00340716
Influenza	0	0.000217661	0.000303584	0.000429429	0.000862483
Corneal_Disorders	0	0.000198441	0.00030032	0.000382033	0.000796025
Non-Specific_Immune.Related_Skin_Disorder	0	0.000190678	0.000291428	0.000379735	0.00456613
Non-Specific_Urinary_Disorder	0	0	0.000286464	0.000637621	0.00235963
Lymphatic_Disorder	0	0.000211054	0.000278574	0.000342578	0.00432766
Rosacea	0	0.000155548	0.000277193	0.000383203	0.00105374
Gastrointestinal_Infection	0	0.000198219	0.000273099	0.000323908	0.000501676
Dyschromia	0	0	0.000268762	0.000364404	0.00077427
Deep_Vein_Thrombosis	0	0.000205766	0.000266593	0.000362851	0.00078223
Conjunctival_Disorders	0	0.000216716	0.000260089	0.000295869	0.000423584
Sleep_Disorder	0	0	0.000258495	0.000330665	0.000677449
Anxiety_Phobic_Disorder	0	0	0.000245611	0.000558393	0.00263269
Cystitis_Urethritis	0	0.00012539	0.00023559	0.000346567	0.000828112
Herpes_Simplex	0	0.000154579	0.000234657	0.000288677	0.0005348
Non-Specific_Cardiovascular_Disease	0	0	0.000226418	0.000350075	0.00161502
Bladder_Disorder	0	6.2625e-05	0.000219785	0.000309535	0.00170178
Corns_Callosites	0	0.000183555	0.000218746	0.000272494	0.00134101
Non-Specific_Metabolic_Disorder	0	0.000164989	0.00021685	0.000260867	0.000827524
Abnormal_Spine_Curvature	0	2.365e-05	0.000215057	0.00027129	0.00311784
Complex_Regional_Pain_Syndrome	0	0.000123596	0.000212342	0.000374491	0.00845195
Hair_Related_Disease	0	7.275e-05	0.000204903	0.000251013	0.00120467
Emphysema_COPD	0	0	0.000201825	0.000508741	0.00285787
Seborrheic_Dermatitis	0	0.000117248	0.000199625	0.000233081	0.000722702
Alopecia	0	0.000133932	0.000183721	0.000249255	0.000438899
Chondrocalcinosis	1.53e-05	0.000163701	0.000182904	0.000240942	0.000667196
Septic_Arthritis	0	0.000128347	0.000182393	0.000332198	0.00166296
Salivary_Gland_Disease	0	0.000144723	0.00018208	0.000214772	0.000373452
Cataract	0	0	0.000179926	0.000653116	0.0128534
Photodermatitis	0	8.6925e-05	0.000174505	0.000221662	0.00048545
Benign_Breast_Neoplasm	0	4.89e-05	0.00017191	0.000301831	0.000676596
Cardiac_Conduction_Disorder	0	0.00013183	0.000169175	0.000203344	0.000443076
Eyelid_Disorders	0	0.000125956	0.000161632	0.000190108	0.00042427
Ocular_Musculoskeletal_Disorder	0	5.01e-05	0.000160912	0.000203335	0.000612004
Hypotension	0	0.000105148	0.000160077	0.000211846	0.000537783
Hemangioma_Lymphangioma	0	0	0.000157637	0.000211497	0.000443478
Mixed_Hyperlipidemia	0	0	0.000153887	0.000329787	0.0030383
Unspecified_White_Blood_Cell_Disease	0	0	0.000152602	0.000195612	0.000427482
Spinal_Stenosis	0	0	0.000151628	0.000285805	0.00368252
Overweight	0	0.000112685	0.000148976	0.000183195	0.000377548
Electrolyte_Acid.Base_Balance_Disorder	0	0	0.000145972	0.000299539	0.0021081
Inner_Ear_Disorder	0	0.000112228	0.000139599	0.000163158	0.000314842
Epidermolysis_Bullosa	0	8.6375e-05	0.000139227	0.00017116	0.00125624
Unspecified_Lipid_Metabolism_Disorder	0	6.4575e-05	0.000134346	0.000160924	0.000491695
Esophagitis	0	0	0.000133132	0.000189098	0.000499142
Acquired_Limb_Deformities	3.67e-05	0.000118079	0.000130112	0.000146876	0.000232413
Cranial_Nerve_Disorder	0	0	0.000127502	0.000177395	0.000380553
Purpura_Other_Hemorrhagic_Conditions	0	9.99615e-05	0.000127057	0.000145989	0.000312748
Unspecified_Endocrine_Disorder	0	0	0.000119833	0.000176704	0.000384768
IBS	0	0	0.000117918	0.000273969	0.000663267
Unspecified_Immune_Disorder	0	8.8725e-05	0.00011472	0.000132197	0.000333303
Benign_Oropharyngeal_Neoplasm	0	8.595e-05	0.000112825	0.000132509	0.000243198
Other_Infectious_Diseases	0	8.1725e-05	0.000112229	0.000134491	0.000421849
Congenital_Spine_Anomaly	0	7.33e-05	0.000103908	0.00013523	0.000332208
Refraction_Accomodation_Disorders	0	8.195e-05	9.635e-05	0.000114766	0.000173338
Non-Specific_Sugar_Metabolism_Disorder	0	0	9.415e-05	0.000130723	0.000278353
Acquired_Coagulation_Defect	0	7.1975e-05	9.405e-05	0.000130061	0.000423468
Carbuncle_Furuncle	0	6.32e-05	9.23e-05	0.000113737	0.000694277
Arthropod.Borne_Diseases	0	5.69e-05	9.025e-05	0.000113727	0.000323529
Non-Specific_Liver_Disease	0	0	8.94e-05	0.000134682	0.00055431
Tongue_Disease	0	7.0775e-05	8.7e-05	0.00010283	0.000155404
Glaucoma	0	0	8.635e-05	0.000154207	0.000989845
Cerebrovascular_Disease	0	0	8.32e-05	0.000173494	0.0011366
Unspecified_Benign_Neoplasm	0	6.4e-05	8.27e-05	9.5525e-05	0.000141914
Rectal_Anal_Disorder	0	0	7.26e-05	0.00014179	0.000411284
Benign_Eye_Neoplasm	0	3.575e-05	7.055e-05	8.8125e-05	0.000169746
Non-Specific_Thryroid_Disorder	0	0	7.045e-05	9.395e-05	0.000201377
Nerve_Root_Plexus_Disorders	0	0	7.01e-05	0.000116623	0.000477456
Adjustment_Disorder	0	0	6.87e-05	0.000122669	0.00034895
Psoriasis_Related_Disorders	0	1.51223e-05	6.805e-05	0.000108885	0.0222595
Brain_Damage	0	0	6.415e-05	8.895e-05	0.000242192
Lactose_Intolerance	0	3.5375e-05	5.87e-05	7.7375e-05	0.000192949
Rheumatic_Heart_Disease	0	0	5.785e-05	8.64e-05	0.000292073
Inflammatory_Spondylopathies	0	0	5.73e-05	8.7825e-05	0.000565218
Acquired_Retinal_Defects	0	0	5.7e-05	9.4575e-05	0.00042998
Sjogrens_Syndrome	0	2.8775e-05	5.515e-05	7.38e-05	0.000560554
Unspecified_Recurrent_Headaches	0	0	5.375e-05	0.000147186	0.000770278
Larynx_Vocal_Chord_Disorders	0	0	5.29e-05	8.685e-05	0.00021482
Unspecified_Hematological_Disorder	0	3.3225e-05	5.135e-05	6.0025e-05	0.000132583
Staphylococcus_Aureus_Infection	0	2.225e-05	5.06e-05	9.095e-05	0.00242292
Non-Specific_Gingival_Peridontal_Disorder	0	1.46e-05	5.015e-05	6.7525e-05	0.00017613
Food_Allergy	0	0	4.925e-05	8.7525e-05	0.000294202
Gastrointestinal_Ulcer	0	0	4.92e-05	9.82417e-05	0.000457812
Oro.Facial_Congenital_Anomaly	0	2.14e-05	4.51e-05	6.07e-05	0.000249475
Inflammatory_Toxic_Neuropathy	0	1.8425e-05	4.5e-05	8.545e-05	0.000237919
Lichen	0	2.54e-05	4.365e-05	5.5875e-05	0.000136222
Non-Specific_Digestive_Congenital_Anomaly	0	2.9975e-05	4.155e-05	5.47e-05	0.000104249
Non-Specific_Dental_Disorder	0	0	4.135e-05	6.395e-05	0.000212548
Lacrimal_System_Disorder	0	0	4.035e-05	5.605e-05	0.000163785
General_Bacterial_Infection	0	0	3.96e-05	6.2e-05	0.000668116
Acquired_Other_Myopathies	0	0	3.9e-05	5.6625e-05	0.000230922
Vasculitis	0	5.9675e-06	3.715e-05	5.13e-05	0.000199825
Appendiceal_Disease	0	0	3.555e-05	8.62e-05	0.000325775
Lupus_Erythematosus	0	1.22e-05	3.28e-05	5.4175e-05	0.000537636
Benign_Digestive_Neoplasm	0	0	3.245e-05	9.96185e-05	0.000380401
Infestation	0	0	3.205e-05	4.135e-05	9.65e-05
Vascular_Insufficiency	0	1.06025e-05	3.1e-05	4.2275e-05	0.000140197
Pure_Hyperglyceridemia	0	0	2.51e-05	7.385e-05	0.000366465
Sebaceous_Gland_Disorder	0	7.9425e-06	2.5e-05	3.3875e-05	8.85e-05
Localized_Adiposity	0	1.2575e-05	2.49e-05	3.2e-05	5.8e-05
Other_Viral_Hepatitis	0	0	2.48e-05	4.435e-05	0.000121933
Reactive_Arthritis	7.84e-06	1.925e-05	2.35e-05	3.1925e-05	0.000294027
Hereditary_Corneal_Dystrophy	0	8.475e-07	2.285e-05	3.7475e-05	0.000125623
Autonomic_System_Disorder	0	0	2.28e-05	5.2075e-05	0.000118339
Kidney_Infection	0	0	2.185e-05	5.6425e-05	0.000247323
Unspecified_Neuropsychiatric_Disorder	0	0	2.175e-05	3.69e-05	6.61e-05
Pleuritis	0	0	2.135e-05	6.7525e-05	0.000130683
Sweat_Gland_Disorder	0	1.665e-05	2.105e-05	2.655e-05	7.35e-05
Benign_Female_Genital_Neoplasm	0	0	2.045e-05	4.6375e-05	0.000150551
Parasitic_Infection	0	1.007e-05	1.995e-05	2.6875e-05	4.86e-05
Bone_Infection	0	1.435e-05	1.98e-05	2.72e-05	0.000163507
Ehlers_Danlos_Syndrome	0	1.4325e-05	1.935e-05	2.885e-05	0.000703205
Non-Specific_Hemoglobinopathies	0	1.3e-05	1.92e-05	2.815e-05	4.72e-05
Cardiac_Congenital_Anomaly	0	0	1.805e-05	3.4125e-05	7.38e-05
Congenital_Anomaly_of_Skull_Neck	0	0	1.69e-05	2.76e-05	5.25e-05
Vascular_Congenital_Anomaly	0	0	1.66e-05	2.205e-05	4.38e-05
Connective_Tissue_Infection	0	1.0175e-05	1.62e-05	2.4825e-05	0.000327014
Unspecified_Congenital_Anomaly	0	8.2275e-06	1.58e-05	2.2725e-05	4.88e-05
Non-Specific_Genitourinary_Congenital_Anomaly	0	0	1.54e-05	3.0125e-05	0.000121697
Haemophilia_Related_Diseases	0	8.7825e-06	1.535e-05	2.0925e-05	5.34e-05
Chondrodystrophy	0	1.11e-05	1.53e-05	2.2e-05	7.16e-05
Unspecified_Plasma_Protein_Metabolism_Disorder	0	5.3875e-06	1.48e-05	2.2275e-05	6.1e-05
Pernicious_or_B12_Deficiency_Anemia	0	0	1.475e-05	7.665e-05	0.000259898
Dermatomyositis_Polymyositis	0	9.155e-06	1.455e-05	2.0225e-05	5.69e-05
Endocrine_Cancer	0	1.0625e-05	1.37e-05	1.67e-05	2.91e-05
Bone_Cancer	0	9.595e-06	1.315e-05	1.635e-05	2.91e-05
Poliomyelitis	0	8.855e-06	1.315e-05	1.73e-05	0.000205516
General_Cerebral_Degeneration	0	0	1.245e-05	2.175e-05	0.000117397
Non-Specific_Congenital_Eye_Anomaly	0	5.7475e-06	1.21e-05	1.625e-05	2.85e-05
Other_Inherited_Osteodystrophy	0	9.9975e-06	1.2e-05	1.51e-05	2.28e-05
Unspecified_Autoimmune_Disease	0	0	1.165e-05	2.56e-05	0.000136439
Congenital_Hair_Anomaly	0	6.85e-06	1.065e-05	1.32e-05	2.69e-05
Lipodystrophy	0	0	1.02e-05	1.4225e-05	2.44e-05
Hereditary_Sensory_Neuropathy	0	8.5325e-07	9.985e-06	1.835e-05	5.7e-05
Hirsutism	0	0	9.64e-06	2.3875e-05	6.64e-05
Osteopetrosis	0	6.695e-06	9.35e-06	1.1725e-05	2.6e-05
Streptococcal_Infection	0	0	9.12e-06	1.975e-05	0.000240481
Charcot_Marie_Tooth_Disease	0	4.3875e-06	8.735e-06	1.3225e-05	4.73e-05
Androgen_Insensitivity_Syndrome	0	5.355e-06	8.61e-06	1.225e-05	3.32e-05
Connective_Tissue_Cancer	0	3.8625e-06	7.885e-06	1.1525e-05	1.78e-05
Neonatal_Disease	0	0	7.455e-06	1.4125e-05	2.94e-05
Polymorphonuclear_Neutrophils_Disorders	0	0	6.62e-06	1.02e-05	2.38e-05
Spirochetal_Infection	0	0	6.195e-06	9.825e-06	1.76e-05
Ichthyosis_Congenita	0	0	5.785e-06	8.015e-06	1.79e-05
Congenital_Breast_Anomaly	0	0	5.71e-06	9.755e-06	2.64e-05
STI	0	0	5.32e-06	2.565e-05	0.000195706
Chronic_Venous_Hypertension	0	0	4.54e-06	1.0425e-05	0.00120241
Osteogenesis_Imperfecta	0	2.6275e-06	4.295e-06	5.7925e-06	0.000133539
Non-Specific_Congenital_Integumentary_Anomaly	0	0	4.105e-06	7.3475e-06	1.26e-05
Long_QT_Syndrome	0	0	3.465e-06	8.0575e-06	1.76e-05
Tics_Tourettes	0	0	2.83e-06	6.5675e-06	1.27e-05
Goiter	0	0	2.295e-06	0.000104647	0.00114854
Arterial_Embolism_Thrombosis	0	0	1.735e-06	1.29e-05	4.25e-05
Polyostotic_Fibrous_Dysplasia_of_Bone	0	0	1.3e-06	3.65e-06	1.86e-05
Non-Specified_Cardiac_Ischemia	0	0	1.003e-06	0.00012859	0.000905072
Osteopoikilosis	0	0	4.315e-07	1.5925e-06	3.38e-06
Psychogenic_Somatoform_Disorder	0	0	1.755e-07	2.9625e-05	8.2e-05
Varicose_Veins	0	0	6.65e-08	9.1825e-06	6.13e-05
ADHD	0	0	0	0	9.06e-05
Acne	0	0	0	0	0.000465115
Acquired_Hemolytic_Anemias	0	0	0	0	9.53e-06
Acrocephalosyndactyly	0	0	0	0	8.39e-07
Acute_Glomerulonephritis	0	0	0	0	9.52e-06
Acute_Renal_Failure	0	0	0	0	7.2e-07
Addisons_Disease	0	0	0	0	3.78e-05
Adrenogenital_Disorder	0	0	0	0	2.65e-06
Alpha.1.Antitrypsin_Deficiency	0	0	0	0	3.14e-06
Alveolar_Disease	0	0	0	0	1.42e-05
Alzheimers_Disease	0	0	0	3.705e-07	3.38e-05
Amino_Acid_Transport_Disorder	0	0	0	0	0
Aneurysm	0	0	0	0	0.000135437
Aniridia	0	0	0	0	4.35e-07
Anophthalmia_Mircopthalmia	0	0	0	0	5.25e-06
Anterior_Eye_Anomaly	0	0	0	0	4.21e-06
Aplastic_Anemia	0	0	0	0	5.74e-06
Aromatic_Amino_Acid_Metabolism_Disorder	0	0	0	2.6625e-06	8.64e-06
Arterial_Dissection	0	0	0	0	2.96e-06
Asthma	0	0	0	0	0
Atherosclerosis	0	0	0	2.56675e-06	0.00160903
Autism	0	0	0	0	4.97e-07
Autoimmune_Lymphoproliferative_Syndrome	0	0	0	1.3525e-06	5.67e-06
Autoimmune_Polyglandular_Disorder	0	0	0	0	1.34e-06
Balanced_Translocation	0	0	0	0	3.67e-06
Bartters_Syndrome	0	0	0	0	4.87e-06
Benign_CNS_Neoplasm	0	0	0	1.6e-05	5.04e-05
Benign_Endocrine_Neoplasm	0	0	0	0	1.91e-05
Benign_Intrathoracic_Neoplasm	0	0	0	0	1.69e-05
Benign_Male_Genital_Neoplasm	0	0	0	0	3.83e-06
Benign_Ovarian_Neoplasm	0	0	0	0	2.41e-05
Benign_Prostatic_Hyperplasia	0	0	0	0	7.86e-07
Benign_Thyroid_Neoplasm	0	0	0	0	1.09e-06
Benign_Urinary_Neoplasm	0	0	0	0	2.08e-05
Benign_Uterine_Neoplasm	0	0	0	4.365e-05	0.00042221
Biliary_Tract_Disease	0	0	0	2.52e-05	0.00126681
Bipolar_Disorder	0	0	0	0	2.28e-07
Bladder_Cancer	0	0	0	0	7.19e-07
Brain_Cancer	0	0	0	0	5.93e-06
Branched_Chain_Amino_Acid_Metabolism_Disorder	0	0	0	0	2.05e-06
Breast_Cancer	0	0	0	2.38e-05	7.41e-05
CNS_Cancer	0	0	0	0	2.02e-05
CNS_Infection	0	0	0	0	1.32e-06
Carcinoid_Syndrome	0	0	0	0	9.97e-06
Cardiomyopathy	0	0	0	0	1.96e-07
Carditis	0	0	0	1.37e-05	4.28e-05
Carinoid_Neoplasm	0	0	0	0	8e-07
Cataplexy_Narcolepsy	0	0	0	1.47e-05	0.000311086
Celiac_Disease	0	0	0	0	0
Cerebral_Cysts	0	0	0	0	0
Cerebral_Lipidoses	0	0	0	0	2.68e-06
Cervical_Cancer	0	0	0	0	2.41e-05
Childhood_Disintegrative_Disorder	0	0	0	0	1.91e-07
Choroidal_Disorders	0	0	0	6.68e-06	1.67e-05
Chronic_Glomerulonephritis	0	0	0	0	2.26e-06
Chronic_Kidney_Disease	0	0	0	0	1.44e-06
Chronic_Liver_Disease	0	0	0	4.6975e-05	0.000362735
Chronic_Progressive_External_Ophthalmoplegia	0	0	0	0	1.05e-06
Chronic_Tonsillitis_Adenoiditis	0	0	0	0	7.57e-05
Circulating_Enzyme_Deficiency	0	0	0	0	8.54e-06
Colorectal_Cancer	0	0	0	0	1.67e-05
Common_Variable_Immunodeficiency	0	0	0	0	1.95e-07
Conduct_Disorder	0	0	0	0	1.73e-06
Congenital_Aphakia	0	0	0	0	0
Congenital_Ectodermal_Dysplasia	0	0	0	0	8.9e-07
Congenital_Hypogammaglobulinemia	0	0	0	0	1.59e-06
Congenital_Hypothyroidism	0	0	0	2.09e-06	1.41e-05
Congenital_Nail_Anomaly	0	0	0	1.515e-06	5.37e-06
Congenital_Neutropenia	0	0	0	0	7.49e-06
Congenital_Pigmentary_Anomaly	0	0	0	0	1.43e-05
Copper_Metabolism_Disorder	0	0	0	0	5.74e-06
Cri.Du.Chat_Syndrome	0	0	0	0	5.74e-07
Cushings_Syndrome	0	0	0	0	0
Cyclic_Neutropenia	0	0	0	6.535e-07	3.62e-06
Cystic_Fibrosis	0	0	0	0	7.9e-06
Degenerative_Dementia	0	0	0	0	1.51e-05
Dejerine_Sottas_Disease	0	0	0	0	0
Dermatitis_Herpetiformis	0	0	0	6.585e-06	4.15e-05
Developmental_Delay	0	0	0	0	5.28e-06
Deviated_Nasal_Septum	0	0	0	8.9925e-05	0.000375398
Diabetes_Insipidus	0	0	0	0	3.02e-07
Diamond.Blackfan_Anemia	0	0	0	0	2.13e-06
Digeorges_Syndrome	0	0	0	0	1.01e-06
Disease_of_the_Male_Reproductive_Organs	0	0	0	0	0.000478313
Disorders_of_Fatty_Acid_Oxidation	0	0	0	0	1.7e-05
Disorders_of_Iris_Ciliary_Body	0	0	0	8.9075e-06	1.78e-05
Disorders_of_Mitochondrial_Metabolism	0	0	0	0	3.6e-06
Disorders_of_Straight_Chain_Amino_Acid_Metabolism	0	0	0	3.7975e-06	1.45e-05
Disorders_of_Urea_Cycle_Metabolism	0	0	0	0	2.2e-06
Dissociative_Disorder	0	0	0	0	6.06e-07
Dopa.Responsive_Dystonia	0	0	0	0	3.65e-06
Downs_Syndrome	0	0	0	0	0
Dwarfism_of_Unknown_Etiology	0	0	0	0	1.03e-05
Eating_Disorder	0	0	0	0	5.87e-07
Edwards_Syndrome	0	0	0	0	2.01e-06
Ellis_Van_Creveld_Syndrome	0	0	0	0	8.77e-07
Encephalitis	0	0	0	0	1.08e-05
Epilepsy_Related_Disorders	0	0	0	0	2.09e-05
Erythematous_Disorder	0	0	0	0	4.4e-06
Erythromelalgia	0	0	0	7.585e-07	1.02e-05
Escherichia_Coli_Infection	0	0	0	1.24e-05	8.87e-05
Esophageal_Cancer	0	0	0	0	2.5e-06
Eye_Cancer	0	0	0	0	7.23e-06
Familial_Adenomatous_Polyposis	0	0	0	0	3.22e-06
Familial_Dysautonomia_Related_Conditions	0	0	0	0	3.64e-06
Familial_Mediterranean_Fever	0	0	0	0	5.93e-06
Female_Genital_Cancer	0	0	0	5.4025e-07	3.89e-05
Female_Genital_Congenital_Anomaly	0	0	0	2.515e-06	1.56e-05
Fragile_X_Syndrome	0	0	0	0	1.62e-06
Friedreichs_Ataxia	0	0	0	0	0
G6PD	0	0	0	0	5.9e-06
Galactosemia	0	0	0	0	1.15e-05
General_Dementia	0	0	0	0	1.49e-05
General_Hypertension	0	0	0	0.00127589	0.102732
General_Paralysis	0	0	0	0	2.68e-05
General_Thrombocytopenia	0	0	0	1.4825e-05	7.18e-05
Generalized_Digestive_Cancer	0	0	0	0	2.75e-06
Generalized_Lipidoses	0	0	0	8.65e-06	5.49e-05
Genetic_Anomolies_of_Leukocytes	0	0	0	0	1.27e-05
Gestational_Pregnancy_Related_Disorder	0	0	0	0	2.1e-07
Globe_Disorders	0	0	0	3.575e-08	1.14e-05
Glucocorticoid.Remediable_Aldosteronism	0	0	0	0	5.73e-07
Glycogenosis	0	0	0	0	0
Graves_Disease	0	0	0	0	1.91e-07
Growth_Hormone_Deficiency	0	0	0	0	3.86e-06
HIV	0	0	0	0	2.05e-07
Helicobacter_Pylori_Infection	0	0	0	0	6.03e-05
Hemiplegia	0	0	0	0	1.1e-05
Hepatobiliary_Cancer	0	0	0	0	3.49e-06
Hepatobiliary_Congenital_Anomaly	0	0	0	0	1.32e-05
Hereditary_Blepharophimosis	0	0	0	0	2.4e-06
Hereditary_Breast_Cancer	0	0	0	0	7.05e-06
Hereditary_Color_Blindness	0	0	0	0	3.71e-06
Hereditary_Dental_Anomaly	0	0	0	4.045e-06	1.34e-05
Hereditary_Elliptocytosis	0	0	0	0	4.94e-06
Hereditary_Face_Skull_Anomalies	0	0	0	0	0
Hereditary_Fructose_Intolerance	0	0	0	0	4.2e-06
Hereditary_Harartoses	0	0	0	2.4425e-06	1.1e-05
Hereditary_Hemochromatosis	0	0	0	0	6.63e-06
Hereditary_Hemoglobin_Disease	0	0	0	6.0275e-06	1.62e-05
Hereditary_Hemorrhagic_Telangiectasia	0	0	0	0	0
Hereditary_Lymphadema	0	0	0	0	0
Hereditary_Muscular_Dystrophy	0	0	0	0	0
Hereditary_Night_Blindness	0	0	0	0	7.14e-07
Hereditary_Polycythemia_Vera	0	0	0	0	3.21e-06
Hereditary_Progessive_Muscular_Dystrophy	0	0	0	0	3.63e-06
Hereditary_Spastic_Paraplegia	0	0	0	0	8.1e-07
Hereditary_Spherocytosis	0	0	0	0	0
Hereditary_Stomatocytosis	0	0	0	3.7e-08	2.22e-06
Hereditary_Thrombocytopenic_Purpura	0	0	0	0	2.43e-06
Hirschsprungs_Disease	0	0	0	0	1.72e-06
Histidinemia	0	0	0	0	1.99e-06
Hodgkins_Disease	0	0	0	0	0
Homocystinuria	0	0	0	6.8725e-06	2.35e-05
Huntingtons_Chorea	0	0	0	0	0
Hyper_IgM_Immunodeficiency	0	0	0	0	2.76e-06
Hyperaldosteronism	0	0	0	0	5.66e-06
Hyperalimentation	0	0	0	0	8.91e-06
Hyperchylomicronemia	0	0	0	0	3.38e-05
Hypotony_of_the_Eye	0	0	0	0	7.46e-07
IgA_Immunodeficiency	0	0	0	0	7.16e-06
IgM_Immunodeficiency	0	0	0	0	3.09e-06
Impulse_Control_Disorder	0	0	0	0	1.51e-07
Indeterminate_Sex_Pseudohermaphroditism	0	0	0	0	1.46e-06
Intellectual_Disability	0	0	0	3.0375e-06	3.81e-05
Intestinal_Cancer	0	0	0	0	9.93e-07
Intrathoracic_Organ_Cancer	0	0	0	0	3.71e-06
Iron_Metabolism_Disorder	0	0	0	8.9075e-06	2.83e-05
Kaposis_Sarcoma	0	0	0	1.6425e-07	6.16e-06
Kawasaki_Disease	0	0	0	0	4.64e-06
Kidney_Cancer	0	0	0	0	0
Klinefelters_Syndrome	0	0	0	0	6.76e-07
Klippel_Feil_Syndrome	0	0	0	0	1.07e-06
Learning_Disorder	0	0	0	0	3.95e-06
Leukodystropy	0	0	0	0	0
Lipoprotein_Deficiency	0	0	0	1.135e-05	4.26e-05
Lung_Cancer	0	0	0	0	1.37e-07
Lymphoid_Leukemia	0	0	0	0	2.12e-06
Lysosomal_Storage_Disease	0	0	0	0	1.13e-05
MENI	0	0	0	0	2.43e-06
MENIIA	0	0	0	0	1.43e-07
MENIIB	0	0	0	0	0
Macular_Degeneration	0	0	0	0	0.000787523
Male_Breast_Cancer	0	0	0	0	3e-07
Male_Genital_Cancer	0	0	0	0	0
Male_Genital_Congenital_Anomaly	0	0	0	0	3.97e-06
Malnutrition	0	0	0	0	4.2e-05
Marfan_Syndrome	0	0	0	2.7625e-06	1.35e-05
Medullary_Cystic_Kidney_Disease	0	0	0	0	1.71e-06
Megaloblastic_Anemia	0	0	0	1.65e-07	1.7e-05
Melanoma	0	0	0	0	6.07e-07
Meningitis	0	0	0	0	2.65e-05
Menstrual_Disorder	0	0	0	1.265e-06	0.00134831
Metabolic_Syndrome_X	0	0	0	2.45e-05	0.000210614
Mood_Disorder	0	0	0	0	5.16e-05
Motor_Neuron_Disease	0	0	0	1.065e-06	9.12e-06
Mucopolysaccharidosis	0	0	0	0	2.98e-07
Multiple_Epiphyseal_Dysplasia	0	0	0	6.1875e-07	9.44e-06
Multiple_Myeloma	0	0	0	0	6.94e-06
Multiple_Sclerosis_Other_Demyelinating_Disease	0	0	0	0	1.88e-05
Myasthenia_Gravis	0	0	0	0	3.7e-06
Mycobacterial_Disease	0	0	0	0	5.65e-06
Myeloid_Leukemia	0	0	0	0	5.46e-06
Myeloproliferative_Disease	0	0	0	1.6325e-05	5.07e-05
Myocardial_Infarction	0	0	0	0	6.15e-05
Myoneural_Disorders	0	0	0	1.09e-06	1.17e-05
Myotonia_Congenita	0	0	0	0	3.28e-06
Myotonic_Muscular_Dystrophy	0	0	0	0	2.45e-06
Nephrotic_Syndrome	0	0	0	0	3.23e-06
Neural_Tube_Defect	0	0	0	0	2.25e-05
Neurofibromatosis	0	0	0	5.5525e-06	1.55e-05
Nezelofs_Syndrome	0	0	0	0	2.65e-07
Non-Hodgkins_Lymphoma	0	0	0	0	7.83e-06
Non-Specific_Autosomal_Abnormality	0	0	0	0	2.65e-06
Non-Specific_Chromosomal_Anomaly	0	0	0	0	4.97e-06
Non-Specific_Humoral_Deficiency	0	0	0	0	1.68e-05
Non-Specific_Leukemia	0	0	0	0	4.45e-06
Non-Specific_Nasal_Throat_Disorder	0	0	0	0	2.88e-06
Non-Specific_Nephropathy	0	0	0	2.7225e-05	0.000254512
Non-Specific_Neurologic_Congenital_Anomaly	0	0	0	1.905e-06	1.33e-05
Non-Specific_Peritoneal_Disorder	0	0	0	0	9.16e-06
Non-Specific_Prostate_Disease	0	0	0	0	7.12e-07
OCD	0	0	0	0	1.57e-07
Optic_Chiasm_Disorder	0	0	0	0	9.93e-07
Optic_Disc_Disorder	0	0	0	9.8375e-06	2.99e-05
Optic_Neuritis_Neuropathy	0	0	0	1.1325e-05	5.76e-05
Orbit_Disorders	0	0	0	7.0525e-06	1.77e-05
Oro.Naso.Pharyngeal_Cancer	0	0	0	0	1.36e-05
Other_Corticoadrenal_Disorder	0	0	0	1.495e-06	4.21e-05
Other_Inherited_Amino_Acid_Metabolic_Disorder	0	0	0	1.0875e-06	6.15e-06
Other_Inherited_Myotonias	0	0	0	0	2.39e-06
Other_Lymphoid_Histiocytic_Cancers	0	0	0	0	2.29e-06
Otosclerosis	0	0	0	4.49e-06	3.93e-05
Ovarian_Cancer	0	0	0	0	1.45e-05
PTSD	0	0	0	0	0
Pagets_Disease	0	0	0	0	0
Pancreatic_Cancer	0	0	0	0	2.19e-07
Pancreatic_Disease	0	0	0	0	1.39e-05
Pancytopenia	0	0	0	0	5.24e-07
Papilledema	0	0	0	0	8.56e-06
Paranoia	0	0	0	0	4.42e-06
Parathyroid_Disorder	0	0	0	0	4.16e-05
Paritial_Androgen_Insensitivity_Syndrome	0	0	0	0	4.85e-07
Parkinsons_Disease	0	0	0	0	1.05e-05
Pataus_Syndrome	0	0	0	1.8525e-07	5.03e-06
Peritonitis_Retroperitoneal_Infection	0	0	0	0	4.06e-07
Peroxisomal_Disorders	0	0	0	0	1.44e-06
Personality_Disorder	0	0	0	0	1.92e-06
Phenyketonuria	0	0	0	0	0.000197319
Phosphorus_Metabolism_Disorder	0	0	0	0	1.22e-05
Pituitary_Disorder	0	0	0	0	1.41e-05
Polyclonal_Hypergammaglobulinemia	0	0	0	0	0
Polycystic_Kidney_Disease	0	0	0	0	0
Polycystic_Liver_Disease	0	0	0	0	7.66e-06
Porphyrin_Metabolic_Disorder	0	0	0	0	1.3e-05
Prader_Willi_Syndrome	0	0	0	6.0725e-07	6.47e-06
Primary_Carnitine_Deficiency	0	0	0	0	3.25e-06
Primary_Hereditary_Retinal_Dystrophy	0	0	0	6.3175e-06	1.57e-05
Prion_Disease	0	0	0	0	9.34e-06
Prostate_Cancer	0	0	0	0	0
Protozoan_Infection	0	0	0	1.175e-05	4.79e-05
Pubertal_Dysfunction	0	0	0	0	4.78e-06
Pulmonary_Embolism_Infarction	0	0	0	1.5125e-05	8.42e-05
Pulmonary_Heart_Disease	0	0	0	0	7.09e-05
Pure_Hypercholesterolemia	0	0	0	0	0
Purine_Pyrimidine_Metabolic_Disorder	0	0	0	0	3.32e-06
Radiation_Sensitivity	0	0	0	0	7.91e-06
Refsums_Disease	0	0	0	1.8775e-07	4.12e-06
Renal_Glycosuria	0	0	0	0	3.74e-06
Respiratory_Congenital_Anomaly	0	0	0	2.955e-06	1.42e-05
Respiratory_System_Cancer	0	0	0	2.77e-06	9e-06
Ruvalcaba.Myhre_Syndrome	0	0	0	0	1.49e-06
Sarcoidosis	0	0	0	0	3.82e-05
Schizophrenia_Related_Psychosis	0	0	0	0	3.35e-05
Schwartz.Jampel_Syndrome	0	0	0	0	0
Secondary_Diabetes_Mellitus	0	0	0	0	3.71e-07
Secondary_Hereditary_Retinal_Dystrophy	0	0	0	1.595e-06	4.37e-06
Secondary_Malignant_Neoplasm	0	0	0	0	0
Septicemia	0	0	0	0	0.000113952
Severe_Combined_Immunodeficiency	0	0	0	0	4.13e-06
Sexual_Dysfunction	0	0	0	8.175e-06	3.14e-05
Sideroblastic_Anemia	0	0	0	0	0
Sleep_Apnea	0	0	0	0.000148256	0.00157035
Smith.Magenis_Syndrome	0	0	0	0	1.61e-07
Specified_Childhood_Cerebral_Degeneration	0	0	0	0	5.92e-07
Speech_Language_Disorder	0	0	0	8.8425e-07	7.59e-06
Spinal_Chord_Degeneration	0	0	0	7.6975e-06	3.32e-05
Spinal_Muscular_Atrophy	0	0	0	0	2.2e-06
Spinocerebellar_Ataxia	0	0	0	0	5.03e-06
Spleen_Disease	0	0	0	7.955e-06	2.85e-05
Stomach_Cancer	0	0	0	0	1.11e-05
Stuttering	0	0	0	0	0
Substance_Abuse	0	0	0	0.000118389	0.00152724
Syndrome_with_Pervasive_Congenital_Anomalies	0	0	0	3.5775e-06	1.95e-05
Thymic_Disorders	0	0	0	4.6725e-06	1.33e-05
Thyroid_Cancer	0	0	0	0	0
Thyroiditis	0	0	0	1.3125e-05	5.11e-05
Thyrotoxicosis	0	0	0	2.3125e-05	9.95e-05
Tuberculosis	0	0	0	1.1875e-05	6.14e-05
Tuberous_Sclerosis	0	0	0	2.225e-06	5.71e-06
Turners_Syndrome	0	0	0	0	3.15e-06
Tympanic_Membrane_Disorders	0	0	0	1.115e-05	4.47e-05
Type_II_Diabetes_Mellitus	0	0	0	1.58e-06	0.000798293
Type_I_Diabetes_Mellitus	0	0	0	0	4.42e-07
Ulcerative_Colitis	0	0	0	0	3.55e-05
Unspecified_Amyloidosis	0	0	0	0	3.67e-06
Unspecified_Behavioral_Development_Disorder	0	0	0	0	7.83e-06
Unspecified_Cerebellar_Disease	0	0	0	5.615e-06	1.17e-05
Unspecified_Childhood_Cerebral_Degeneration	0	0	0	0	1.32e-06
Unspecified_Childhood_Psychoses	0	0	0	0	0
Unspecified_Diabetes_Mellitus	0	0	0	0	1.38e-07
Unspecified_Encephalopathy	0	0	0	8.235e-06	4.85e-05
Unspecified_Hepatitis	0	0	0	0	1.22e-05
Unspecified_Immune_Deficiency	0	0	0	0	3.21e-05
Unspecified_Middle_Ear_Mastoid_Diseases	0	0	0	0	7.04e-06
Unspecified_Polyglandular_Disorder	0	0	0	3.9625e-06	1.3e-05
Urethral_Disorder	0	0	0	1.4925e-05	6.9e-05
Urinary_Calculus	0	0	0	1.875e-07	0.000204129
Uterine_Cancer	0	0	0	0	1.59e-05
Varicella_Infection	0	0	0	7.7975e-06	2.26e-05
Velo.Cardio.Facial_Syndrome	0	0	0	0	6.07e-07
Viral_Hepatitis_A	0	0	0	6.5325e-06	1.66e-05
Viral_Hepatitis_B	0	0	0	4.7175e-06	1.42e-05
Viral_Hepatitis_C	0	0	0	0	2.8e-05
Visual_Pathway_Cortex_Disorder	0	0	0	3.57e-06	1.32e-05
Vitamin_Toxicity	0	0	0	0	1.01e-05
Wiskott.Alrich_Syndrome	0	0	0	0	3.49e-07

## Sheet: 6_Lung
Disease_name	Minimum	1st_quartile	Median	3rd_quartile	Maximum
Emphysema_COPD	0.254254	0.506084	0.540848	0.563896	0.799232
Non-Specific_Pulmonary_Disorder	0.0277715	0.0950486	0.113371	0.117431	0.228221
Pneumonia	0.0120565	0.0623151	0.0754912	0.0785826	0.171785
Acute_Bronchitis	0.0132159	0.0303185	0.033465	0.0354364	0.0650548
Non-Specific_Cardiovascular_Disease	0	0.0156964	0.0181194	0.020794	0.0793438
General_Hypertension	0	0.012526	0.0159349	0.0194223	0.0439476
Pleuritis	0.00088574	0.0099894	0.0113903	0.0122282	0.02973
Substance_Abuse	0	0.00733967	0.0100639	0.0165127	0.0970606
Cataract	0	0.00875495	0.00978013	0.0109129	0.0313651
Electrolyte_Acid.Base_Balance_Disorder	0.00305941	0.00768125	0.008445	0.00909231	0.0213696
Pulmonary_Heart_Disease	0.0017774	0.00569596	0.00707505	0.0113216	0.0174891
Alveolar_Disease	5.67e-05	0.00530712	0.00610574	0.0063355	0.0118567
Atherosclerosis	0	0.00453332	0.00543516	0.00848599	0.137079
Cardiac_Dysrhythmia	0	0.00455607	0.005076	0.00623876	0.159698
Fungal_Infection	0.00142008	0.00401841	0.00464792	0.00557615	0.0132861
Osteoporosis	0.00166439	0.00389695	0.00420644	0.00451455	0.00730735
Non-Specific_Pain	0	6.65163e-05	0.00404579	0.00502401	0.00756563
Septicemia	0	0.00299366	0.00380327	0.00418227	0.0145029
Cerebrovascular_Disease	0	0.00263053	0.00317905	0.00368818	0.01635
Unspecified_White_Blood_Cell_Disease	0	0.00259046	0.00306199	0.00325562	0.0084831
Non-Rheumatic_Heart_Disease	0	0.00264286	0.0030165	0.00339215	0.0261905
Non-Specific_Anemia	0	0.0024441	0.00288553	0.00339041	0.0329303
Non-Specific_Acquired_Musculoskeletal_Abnormality	0	0.00244666	0.00270074	0.00286686	0.00387084
Non-Specific_Gastrointestinal_Disorder	0	0.00233073	0.00254119	0.00290903	0.0049273
Esophageal_Disease	0	0.00202895	0.00252644	0.00306887	0.00713367
Peripheral_Vascular_Disease	0	0.00211035	0.00239458	0.00298595	0.0100696
Benign_Colon_Neoplasm	0	0.00221722	0.00236141	0.00257872	0.00490647
Functional_Digestive_Disorder	0	0.00204939	0.00226386	0.002526	0.0048649
Acute_Renal_Failure	0	0.00165922	0.00198603	0.00228111	0.0100187
Osteoarthritis	0	0.000478052	0.0019196	0.00242559	0.00457038
Cellulitis	0	0.00160246	0.0018505	0.00226795	0.0042593
UTI	0	0.00155136	0.00182234	0.0023354	0.00335669
Non-Specified_Cardiac_Ischemia	0	0.00147474	0.00178239	0.00252474	0.0347975
Hypotension	0	0.00155099	0.00171255	0.00186372	0.00396569
Non-Specific_Osteopathy	0	0.00156022	0.00170966	0.00190954	0.00347066
Diverticulosis_Diverticulitis	0	0.0015021	0.00170588	0.00200943	0.00294198
Hernia	0	0.00145894	0.00163619	0.00187667	0.00316544
Anxiety_Phobic_Disorder	0	0.00127713	0.00155528	0.0018726	0.00295881
Aneurysm	0	0.00111645	0.00141635	0.00184243	0.00610074
Upper_Respiratory_Inflammation	0	0.000777493	0.00125916	0.00141952	0.0027554
General_Spondylosis_Spine_Disorder	0	0.000563199	0.00121968	0.00155758	0.005093
Non-Specific_Joint_Disorder	0	0	0.0012046	0.00217958	0.00309096
Malnutrition	0	0.000775809	0.0011628	0.00130464	0.0081831
Type_II_Diabetes_Mellitus	0	0.000882197	0.00115759	0.00135369	0.0025909
General_Bacterial_Infection	0	0.000955869	0.00114342	0.00124521	0.00355963
Herpes_Zoster	0	0.001027	0.00111261	0.00117995	0.00135482
Unspecified_Cancer	0	0.000944636	0.00110034	0.00124561	0.00631888
Mycobacterial_Disease	0	0.000517737	0.00100852	0.00112134	0.00274037
Non-Specific_Urinary_Disorder	0	0.000764516	0.000974372	0.00123568	0.00457936
Biliary_Tract_Disease	0	0.000690349	0.000947204	0.00112422	0.00196883
Depression	0	0.000691917	0.000941972	0.00117027	0.00156192
Unspecified_Encephalopathy	0	0.000762362	0.000927114	0.0010459	0.00244353
Sleep_Apnea	0	0.000759517	0.00088765	0.00104277	0.00227455
Influenza	0	0.000643888	0.000845086	0.000943459	0.00234696
Non-Specific_Arthritis	0	0.000706818	0.000835682	0.000920372	0.00302751
Gastrointestinal_Infection	0	0.000696693	0.000825029	0.000923874	0.0024562
Acute_Upper_Respiratory_Infection	0	0.000253703	0.000820064	0.00113944	0.00214
Myocardial_Infarction	0	0.000681273	0.000788535	0.00117718	0.0184272
Gastritis_Duodenitis	0	0.000626163	0.000769687	0.00100447	0.00192286
Unspecified_Hyperlipidemia	0	0	0.000750498	0.00150351	0.00923752
Benign_Intrathoracic_Neoplasm	0	0.000544829	0.000697041	0.000765498	0.00139156
Extrapyramidal_Abnormal_Movement_Disorders	0	0.000560852	0.000691174	0.000778555	0.00123398
Non-Specific_Skin_Disorder	0	7.58687e-05	0.000684751	0.000942852	0.00275679
Behcets_Syndrome	0	0.000568546	0.000670557	0.000731406	0.00142546
Benign_Prostatic_Hyperplasia	0	0.000509166	0.000642397	0.000896864	0.00276263
Pulmonary_Embolism_Infarction	0	0.000520509	0.000596961	0.000715282	0.00103967
Carditis	0	0.000468088	0.000590088	0.00073773	0.00442568
Rheumatic_Heart_Disease	0	0.000499971	0.000554655	0.000678285	0.00480155
Chronic_Sinusitis	0	0.000418175	0.000552196	0.000679643	0.0016627
Staphylococcus_Aureus_Infection	0	0.00043835	0.000529026	0.000631188	0.00198522
Cardiac_Conduction_Disorder	0	0.000432568	0.000499122	0.000627965	0.00733429
Deep_Vein_Thrombosis	0	0.000408116	0.00049445	0.000598553	0.000974818
Unspecified_Neuropsychiatric_Disorder	0	0.000408561	0.000476954	0.000540151	0.00113949
Tuberculosis	0	0.000267768	0.000471098	0.000613604	0.00170739
Larynx_Vocal_Chord_Disorders	0	0.000281421	0.000451933	0.000659218	0.00142211
Schizophrenia_Related_Psychosis	0	0.00033911	0.00042854	0.000522652	0.018535
Lung_Cancer	7.06e-05	0.000382003	0.000427804	0.000583082	0.0602875
Vascular_Insufficiency	0	0.000380056	0.000420995	0.000492433	0.00136943
Unspecified_Neuropathy	0	0.00030998	0.000411396	0.000523401	0.000856972
Respiratory_Congenital_Anomaly	0	0.000272709	0.000398404	0.000514173	0.000954616
External_Ear_Disorders	0	0.000332177	0.000387633	0.000425309	0.000749487
Macular_Degeneration	0	0.000259761	0.00037413	0.000500172	0.00180168
General_Cerebral_Degeneration	0	0.00033899	0.000373029	0.000421007	0.000610521
Gastrointestinal_Ulcer	0	0.00028994	0.000372136	0.000448106	0.00101175
Acquired_Other_Myopathies	0	0.000264454	0.000365299	0.000412089	0.00219419
Acquired_Hypothyroidism	0	0	0.000354264	0.000503901	0.000864756
Myeloproliferative_Disease	0.000180679	0.000309372	0.000351473	0.000415118	0.000654884
Non-Specific_Liver_Disease	0	0.000306571	0.000351334	0.000407113	0.00118095
Pancreatic_Disease	0	0.000284686	0.000348718	0.000415803	0.00132332
Non-Specific_Nephropathy	0	0.000306713	0.000341298	0.000407703	0.00114403
Phlebitis_Thrombophlebitis	0	0.000271741	0.000338406	0.000380412	0.000585325
Secondary_Diabetes_Mellitus	0	0.000243221	0.000294741	0.000325653	0.000646138
Breast_Disorder	0	0	0.000293658	0.000468582	0.0114953
Pernicious_or_B12_Deficiency_Anemia	0	0.000224498	0.000284449	0.00034365	0.00103336
Other_Corticoadrenal_Disorder	0	0.000244716	0.000270503	0.00031138	0.00043374
General_Thrombocytopenia	0	0.000200589	0.000267262	0.000341007	0.000709234
Hearing_Loss	0	1.725e-05	0.000260851	0.000339918	0.00112359
Chronic_Kidney_Disease	0	0.000161911	0.000247299	0.00032022	0.0504736
Esophagitis	0	0.000202249	0.000241243	0.000298873	0.00073604
Non-Specific_Metabolic_Disorder	0	0.00016471	0.00022073	0.000266262	0.000682872
Cardiomyopathy	0	0.000163976	0.000214245	0.000352336	0.0253426
Bladder_Disorder	0	0.000149049	0.000198349	0.000251091	0.000447598
Muscle_Ligament_Disorder	0	0	0.00019706	0.000888437	0.00219804
Oral_Soft_Tissue_Disease	0	0.000142435	0.000178621	0.000212157	0.000295287
Keratosis	0	0	0.000177692	0.000320514	0.0011398
Addisons_Disease	0	0.000109732	0.000170678	0.000215578	0.000345908
Spinal_Stenosis	0	0	0.000159115	0.000255542	0.000746956
Non-Specific_Eye_Disorders	0	8.5275e-05	0.000155488	0.000234731	0.000420952
Chronic_Upper_Respiratory_Infection	0	8.435e-05	0.000154477	0.000195577	0.000370881
Abnormal_Spine_Curvature	0	0.000114896	0.000145175	0.000180102	0.000694194
General_Dementia	0	0.000116427	0.00014383	0.000190527	0.000600316
Brain_Damage	0	0.000107957	0.000142549	0.000170671	0.000325346
Other_Infectious_Diseases	0	9.8425e-05	0.000141857	0.000167048	0.00044248
Arterial_Embolism_Thrombosis	0	0.000101109	0.000137109	0.000185141	0.00121566
Osteomyelitis	0	8.1775e-05	0.000128521	0.000160687	0.000402806
Unspecified_Plasma_Protein_Metabolism_Disorder	0	0.000102979	0.000120852	0.000137657	0.000414775
Cardiac_Congenital_Anomaly	0	7.9325e-05	0.000112404	0.000143217	0.00150537
Pituitary_Disorder	0	8.3375e-05	0.000111659	0.000141065	0.000268945
Non-Melanoma_Skin_Cancer	0	0	0.00011137	0.000221345	0.0011111
Streptococcal_Infection	0	8.175e-05	0.000109962	0.000129255	0.000514511
Benign_Oropharyngeal_Neoplasm	0	8.6525e-05	0.00010574	0.000122343	0.000223389
Vasculitis	0	7.72e-05	0.000105739	0.000121072	0.000364907
Thyrotoxicosis	0	8.03e-05	0.000103819	0.000120971	0.000208994
Glaucoma	0	0	9.24e-05	0.000163171	0.00107917
Salivary_Gland_Disease	0	5.8075e-05	9.195e-05	0.000117047	0.000223389
Alpha.1.Antitrypsin_Deficiency	0	2.6975e-05	9.12e-05	0.00436923	0.0275502
Urinary_Calculus	0	0	9.055e-05	0.000133019	0.00024803
Benign_Endocrine_Neoplasm	0	7.715e-05	9.03e-05	0.00011011	0.000166303
Polymorphonuclear_Neutrophils_Disorders	0	7.3525e-05	8.855e-05	0.000100905	0.000272453
Escherichia_Coli_Infection	0	7.37e-05	8.715e-05	0.000107099	0.000590493
Sarcoidosis	0	4.7725e-05	8.54e-05	0.000167321	0.0305677
Alzheimers_Disease	0	7e-05	8.495e-05	0.000112576	0.000314268
Epilepsy_Related_Disorders	0	5.5075e-05	8.085e-05	0.000116204	0.000287758
Unspecified_Hematological_Disorder	0	5.995e-05	8.06e-05	9.505e-05	0.000140105
Non-Specific_Genitourinary_Congenital_Anomaly	0	6.26e-05	8.02e-05	0.000102995	0.000270875
Non-Specific_Sugar_Metabolism_Disorder	0	3.4125e-05	7.83e-05	0.000102803	0.000148122
Inflammatory_Toxic_Neuropathy	0	5.5125e-05	7.385e-05	9.125e-05	0.000295247
Non-Specific_Dental_Disorder	0	4.7975e-05	7.33e-05	9.3375e-05	0.000374228
Purpura_Other_Hemorrhagic_Conditions	0	4.3925e-05	7.265e-05	9.0125e-05	0.000712261
Non-Specific_Immune.Related_Skin_Disorder	0	5.955e-06	6.85e-05	0.00011112	0.000601645
Non-Specific_Humoral_Deficiency	0	5.495e-05	6.83e-05	8.525e-05	0.000202469
General_Viral_Infection	0	0	6.825e-05	0.00011256	0.000594458
Eyelid_Disorders	0	4.0925e-05	6.445e-05	9.85e-05	0.000228245
Tongue_Disease	0	4.985e-05	6.345e-05	7.555e-05	0.000101559
Spleen_Disease	0	5.025e-05	6.28e-05	8.135e-05	0.000183641
Rheumatoid_Arthritis_Related_Conditions	0	0	6.235e-05	0.000104761	0.0957899
Non-Specific_Peritoneal_Disorder	0	4.8275e-05	6.095e-05	7.495e-05	0.00022876
Non-Specific_Gingival_Peridontal_Disorder	0	4.0475e-05	6.015e-05	8.1875e-05	0.000195675
Kidney_Infection	0	4.725e-06	5.53e-05	8.4275e-05	0.000186367
Phosphorus_Metabolism_Disorder	0	4.265e-05	5.495e-05	6.3875e-05	0.000518675
Vascular_Congenital_Anomaly	0	3.93e-05	5.43e-05	7.105e-05	0.000270602
Unspecified_Autoimmune_Disease	0	3.6275e-05	5.315e-05	7.525e-05	0.000368865
Unspecified_Immune_Disorder	0	2.0325e-05	4.97e-05	6.46e-05	0.0002343
Sleep_Disorder	0	0	4.875e-05	7.545e-05	0.000156427
Peritonitis_Retroperitoneal_Infection	0	2.2625e-05	4.865e-05	7.715e-05	0.00162981
Oro.Naso.Pharyngeal_Cancer	0	3.585e-05	4.64e-05	5.6975e-05	0.00118099
Hyperalimentation	0	3.195e-05	4.565e-05	7.42e-05	0.000188561
Conjunctival_Disorders	0	0	4.46e-05	6.3575e-05	0.000133708
Acquired_Coagulation_Defect	0	1.66e-05	4.325e-05	7.375e-05	0.000897533
Ocular_Musculoskeletal_Disorder	0	0	4.265e-05	7.82e-05	0.000237999
General_Paralysis	0	2.7275e-05	4e-05	5.65e-05	0.000243008
Psoriasis_Related_Disorders	0	0	3.96e-05	6.81e-05	0.000264404
Unspecified_Benign_Neoplasm	0	2.6475e-05	3.94e-05	5.665e-05	0.000414961
Goiter	0	0	3.75e-05	7.295e-05	0.000146521
Non-Specific_Digestive_Congenital_Anomaly	0	2.425e-05	3.655e-05	4.45e-05	9.14e-05
Skin_Infection	0	0	3.61e-05	7.305e-05	0.000209861
Radiation_Sensitivity	0	2.3125e-05	3.445e-05	4.51e-05	0.00028709
Unspecified_Congenital_Anomaly	0	1.905e-05	3.42e-05	4.8375e-05	0.000312664
Mood_Disorder	0	9.42e-06	3.41e-05	5.3325e-05	9.41e-05
Infestation	0	1.9525e-05	3.2e-05	4.165e-05	6.84e-05
Lymphatic_Disorder	0	0	3.17e-05	7.5775e-05	0.00460912
Eye_Infection	0	0	3.125e-05	0.00011783	0.000260256
Cystic_Fibrosis	0	1.495e-05	3.055e-05	3.83e-05	0.00918992
Colorectal_Cancer	0	1.575e-05	2.91e-05	4.155e-05	0.00832274
Vitreous_Body_Disorder	0	0	2.72e-05	0.000110074	0.000342918
Neonatal_Disease	0	1.76e-05	2.605e-05	3.5025e-05	5.44e-05
Nephrotic_Syndrome	0	1.7825e-05	2.595e-05	3.27e-05	0.00018493
Spinal_Chord_Degeneration	0	1.905e-05	2.57e-05	3.55e-05	6.5e-05
Non-Specific_Prostate_Disease	0	0	2.535e-05	4.5025e-05	0.000180182
Circulating_Enzyme_Deficiency	0	8.095e-06	2.47e-05	0.00132359	0.0103432
Secondary_Malignant_Neoplasm	0	1.5825e-05	2.43e-05	3.4625e-05	0.0265819
Genetic_Anomolies_of_Leukocytes	0	1.7925e-05	2.405e-05	3.0225e-05	4.69e-05
Hereditary_Corneal_Dystrophy	0	0	2.29e-05	4.58e-05	7.58e-05
Unspecified_Immune_Deficiency	0	4.995e-06	2.24e-05	3.955e-05	0.000169393
Non-Specific_Thryroid_Disorder	0	0	2.08e-05	4.0875e-05	8.75e-05
Poliomyelitis	0	1.2225e-05	2e-05	3.1925e-05	0.00222981
Pancytopenia	0	6.77e-06	1.985e-05	2.7875e-05	0.000166227
Degenerative_Dementia	0	1.3125e-05	1.94e-05	2.685e-05	0.000101763
Meningitis	0	9.56e-06	1.85e-05	2.83e-05	6.97e-05
Parasitic_Infection	0	6.4075e-06	1.815e-05	2.6425e-05	4.86e-05
Non-Hodgkins_Lymphoma	0	0	1.81e-05	2.905e-05	7.59e-05
Parkinsons_Disease	0	4.825e-06	1.75e-05	2.535e-05	0.00657183
Hepatobiliary_Congenital_Anomaly	0	1.14e-05	1.575e-05	2.045e-05	4.51e-05
Hemiplegia	0	0	1.545e-05	2.365e-05	8.43e-05
Acquired_Retinal_Defects	0	0	1.53e-05	7.7175e-05	0.000370702
Chronic_Liver_Disease	0	0	1.5e-05	7.7325e-05	0.000250667
Disorders_of_Straight_Chain_Amino_Acid_Metabolism	0	9.575e-06	1.465e-05	1.875e-05	4.05e-05
Hereditary_Polycythemia_Vera	0	8.16e-06	1.33e-05	1.9675e-05	4.61e-05
Intrathoracic_Organ_Cancer	0	9.91e-06	1.315e-05	2e-05	0.000246667
Long_QT_Syndrome	0	0	1.17e-05	1.59e-05	0.000144146
Bladder_Cancer	0	0	1.125e-05	2.39e-05	0.000150829
Myoneural_Disorders	0	2.8925e-06	1.091e-05	1.7375e-05	8.23e-05
Osteopetrosis	0	6.27e-06	1.04e-05	1.3e-05	2.75e-05
Connective_Tissue_Infection	0	0	9.655e-06	1.5975e-05	7.24e-05
Aplastic_Anemia	0	0	9.46e-06	1.6825e-05	0.000488384
Paranoia	0	5.57e-06	9.445e-06	1.4325e-05	6.67e-05
CNS_Cancer	0	0	8.9e-06	1.5425e-05	0.000105596
Respiratory_System_Cancer	0	3.28e-06	7.995e-06	1.1075e-05	0.000494219
Spirochetal_Infection	0	0	7.815e-06	1.4325e-05	7.76e-05
Orbit_Disorders	0	0	5.105e-06	1.6775e-05	0.000664305
Unspecified_Cerebellar_Disease	0	0	4.67e-06	9.6825e-06	3.25e-05
Intellectual_Disability	0	0	3.99e-06	2.14e-05	5.39e-05
Megaloblastic_Anemia	0	0	3.315e-06	1.3275e-05	4.1e-05
Dermatomyositis_Polymyositis	0	0	3.275e-06	1.1925e-05	4.86e-05
Non-Specific_Congenital_Musculoskeletal_Anomaly	0	0	3.2685e-06	3.6775e-05	0.000136939
Disorders_of_Urea_Cycle_Metabolism	0	0	2.92e-06	8.4225e-06	1.62e-05
Encephalitis	0	0	2.445e-06	9.0675e-06	4.99e-05
IgM_Immunodeficiency	0	0	2.425e-06	5.3975e-06	1.04e-05
Motor_Neuron_Disease	0	0	1.655e-06	8.225e-06	0.00346622
Acquired_Visual_Disturbances	0	0	1.648e-06	9.7725e-05	0.00044516
Urethral_Disorder	0	0	1.54e-06	1.6475e-05	3.85e-05
Non-Specific_Hemoglobinopathies	0	0	8.15e-07	1.2675e-05	3.83e-05
Lacrimal_System_Disorder	0	0	4.275e-07	2.2475e-05	7.8e-05
Atopic_Contact_Dermatitis	0	0	2.945e-07	0.000166299	0.000442584
Globe_Disorders	0	0	1.975e-07	7.7275e-06	2.49e-05
ADHD	0	0	0	0	1.16e-06
Acne	0	0	0	0	1.62e-06
Acquired_Hemolytic_Anemias	0	0	0	0	1.97e-05
Acquired_Limb_Deformities	0	0	0	0	2.84e-06
Acrocephalosyndactyly	0	0	0	0	0
Acute_Glomerulonephritis	0	0	0	1.5375e-06	5.89e-05
Acute_Sinusitis	0	0	0	7.3125e-06	0.00078864
Adjustment_Disorder	0	0	0	0	6.46e-05
Adrenogenital_Disorder	0	0	0	0	4.2e-06
Allergic_Rhinitis	0	0	0	0	0
Alopecia	0	0	0	0	3.55e-07
Amino_Acid_Transport_Disorder	0	0	0	0	0
Androgen_Insensitivity_Syndrome	0	0	0	0	1.92e-06
Aniridia	0	0	0	0	0
Anophthalmia_Mircopthalmia	0	0	0	0	4.62e-06
Anterior_Eye_Anomaly	0	0	0	0	2.14e-06
Appendiceal_Disease	0	0	0	3.06e-05	8.24e-05
Aromatic_Amino_Acid_Metabolism_Disorder	0	0	0	2.08e-06	1.42e-05
Arterial_Dissection	0	0	0	0	2.85e-05
Arthropod.Borne_Diseases	0	0	0	0	5.24e-07
Asthma	0	0	0	0	0
Autism	0	0	0	0	7.58e-07
Autoimmune_Lymphoproliferative_Syndrome	0	0	0	0	6.35e-06
Autoimmune_Polyglandular_Disorder	0	0	0	0	3.6e-06
Autonomic_System_Disorder	0	0	0	0	5.47e-05
Balanced_Translocation	0	0	0	0	2.91e-06
Bartters_Syndrome	0	0	0	0	5.54e-06
Benign_Bone_Connective_Tissue_Neoplasm	0	0	0	0	6.31e-05
Benign_Breast_Neoplasm	0	0	0	0	0.00129041
Benign_CNS_Neoplasm	0	0	0	0	4.29e-05
Benign_Digestive_Neoplasm	0	0	0	2.5575e-06	0.000149613
Benign_Eye_Neoplasm	0	0	0	0	5.67e-05
Benign_Female_Genital_Neoplasm	0	0	0	0	2.88e-05
Benign_Male_Genital_Neoplasm	0	0	0	6.6975e-06	3.72e-05
Benign_Ovarian_Neoplasm	0	0	0	0	2.1e-05
Benign_Skin_Neoplasm	0	0	0	0	1.2e-06
Benign_Thyroid_Neoplasm	0	0	0	0	5.3e-06
Benign_Urinary_Neoplasm	0	0	0	1.5275e-06	3.22e-05
Benign_Uterine_Neoplasm	0	0	0	0	5.08e-07
Bipolar_Disorder	0	0	0	0	2.34e-06
Bone_Cancer	0	0	0	5.6275e-06	0.000127871
Bone_Infection	0	0	0	3.165e-06	2.59e-05
Brain_Cancer	0	0	0	0	8.95e-05
Branched_Chain_Amino_Acid_Metabolism_Disorder	0	0	0	0	2.28e-06
Breast_Cancer	0	0	0	0	0.154118
CNS_Infection	0	0	0	7.0875e-06	4.83e-05
Carbuncle_Furuncle	0	0	0	2.295e-05	5.95e-05
Carcinoid_Syndrome	0	0	0	0	0.00014107
Carinoid_Neoplasm	0	0	0	0	0.00162386
Cataplexy_Narcolepsy	0	0	0	0	9.28e-06
Celiac_Disease	0	0	0	0	0
Cerebral_Cysts	0	0	0	0	0
Cerebral_Lipidoses	0	0	0	0	2.89e-07
Cervical_Cancer	0	0	0	0	0
Charcot_Marie_Tooth_Disease	0	0	0	0	1e-05
Childhood_Disintegrative_Disorder	0	0	0	0	1.49e-06
Chondrocalcinosis	0	0	0	0	1.86e-05
Chondrodystrophy	0	0	0	0	7.69e-07
Choroidal_Disorders	0	0	0	0	8.52e-06
Chronic_Glomerulonephritis	0	0	0	0	0.00019095
Chronic_Progressive_External_Ophthalmoplegia	0	0	0	0	2.95e-07
Chronic_Pruritus	0	0	0	0	8.02e-05
Chronic_Tonsillitis_Adenoiditis	0	0	0	0	3.98e-07
Chronic_Venous_Hypertension	0	0	0	1.085e-05	4.74e-05
Common_Variable_Immunodeficiency	0	0	0	0	2.31e-05
Complex_Regional_Pain_Syndrome	0	0	0	0	1.7e-05
Conduct_Disorder	0	0	0	2.73e-06	2.24e-05
Congenital_Anomaly_of_Skull_Neck	0	0	0	0	1.42e-05
Congenital_Aphakia	0	0	0	0	1.05e-06
Congenital_Breast_Anomaly	0	0	0	0	5.74e-05
Congenital_Ectodermal_Dysplasia	0	0	0	0	8.68e-07
Congenital_Hair_Anomaly	0	0	0	0	4.25e-07
Congenital_Hypogammaglobulinemia	0	0	0	0	2.21e-06
Congenital_Hypothyroidism	0	0	0	0	1.29e-05
Congenital_Nail_Anomaly	0	0	0	0	4.13e-07
Congenital_Neutropenia	0	0	0	0	2.58e-06
Congenital_Pigmentary_Anomaly	0	0	0	0	3.82e-07
Congenital_Spine_Anomaly	0	0	0	1.4675e-05	3.06e-05
Connective_Tissue_Cancer	0	0	0	0	8.13e-05
Copper_Metabolism_Disorder	0	0	0	0	7.38e-07
Corneal_Disorders	0	0	0	0	6.45e-05
Corns_Callosites	0	0	0	2.0075e-05	0.000104099
Cranial_Nerve_Disorder	0	0	0	0	5.37e-05
Cri.Du.Chat_Syndrome	0	0	0	0	3.8e-07
Cushings_Syndrome	0	0	0	0	0
Cyclic_Neutropenia	0	0	0	0	1.4e-05
Cystitis_Urethritis	0	0	0	1.515e-05	0.000154319
Dejerine_Sottas_Disease	0	0	0	0	0
Dermatitis_Herpetiformis	0	0	0	0	1.13e-05
Developmental_Delay	0	0	0	0	2.34e-06
Deviated_Nasal_Septum	0	0	0	0	8.55e-05
Diabetes_Insipidus	0	0	0	0	7.38e-05
Diamond.Blackfan_Anemia	0	0	0	0	0
Digeorges_Syndrome	0	0	0	0	1.6e-06
Disease_of_the_Female_Reproductive_Organs	0	0	0	0	0.00057257
Disease_of_the_Male_Reproductive_Organs	0	0	0	0	0.000394156
Disorder_of_the_Vestibular_System	0	0	0	0	0.000105235
Disorders_of_Fatty_Acid_Oxidation	0	0	0	0	3.17e-06
Disorders_of_Iris_Ciliary_Body	0	0	0	1.0675e-05	9.23e-05
Disorders_of_Mitochondrial_Metabolism	0	0	0	0	7.38e-05
Dissociative_Disorder	0	0	0	0	0
Dopa.Responsive_Dystonia	0	0	0	0	5.34e-06
Downs_Syndrome	0	0	0	0	0
Dwarfism_of_Unknown_Etiology	0	0	0	0	2.13e-05
Dyschromia	0	0	0	0	1.15e-06
Ear_Infection	0	0	0	9.0625e-05	0.00132861
Eating_Disorder	0	0	0	0	4.01e-07
Edwards_Syndrome	0	0	0	0	3.76e-07
Ehlers_Danlos_Syndrome	0	0	0	0	3.83e-07
Ellis_Van_Creveld_Syndrome	0	0	0	0	0
Endocrine_Cancer	0	0	0	3.53e-06	5.49e-05
Epidermolysis_Bullosa	0	0	0	0	4.76e-05
Erythematous_Disorder	0	0	0	0	3.12e-06
Erythromelalgia	0	0	0	0	7.38e-05
Esophageal_Cancer	0	0	0	0	0.00316707
Eustachian_Tube_Disorder	0	0	0	0	1.15e-06
Eye_Cancer	0	0	0	0	5e-06
Eye_Inflammation	0	0	0	0	0.000149809
Familial_Adenomatous_Polyposis	0	0	0	0	0
Familial_Dysautonomia_Related_Conditions	0	0	0	0	1.16e-06
Familial_Mediterranean_Fever	0	0	0	0	3.22e-06
Fasciitis	0	0	0	0	7.71e-07
Female_Genital_Cancer	0	0	0	0	0.00015757
Female_Genital_Congenital_Anomaly	0	0	0	0	2.58e-06
Food_Allergy	0	0	0	0	8.02e-07
Fragile_X_Syndrome	0	0	0	0	2.11e-06
Friedreichs_Ataxia	0	0	0	0	0
G6PD	0	0	0	0	3.85e-06
Galactosemia	0	0	0	0	1.5e-06
General_Ear_Disorder	0	0	0	0	3.87e-05
General_Osteochondropathy	0	0	0	0	1.97e-06
Generalized_Digestive_Cancer	0	0	0	0	0.000385262
Generalized_Lipidoses	0	0	0	0	1.75e-05
Gestational_Pregnancy_Related_Disorder	0	0	0	0	6.88e-06
Glucocorticoid.Remediable_Aldosteronism	0	0	0	0	3.83e-07
Glycogenosis	0	0	0	0	0
Gout_Related_Crystal_Arthropathies	0	0	0	7.9875e-05	0.0016798
Graves_Disease	0	0	0	0	2.04e-05
Growth_Hormone_Deficiency	0	0	0	0	2.59e-06
HIV	0	0	0	0	0.0132715
Haemophilia_Related_Diseases	0	0	0	0	2.93e-05
Hair_Related_Disease	0	0	0	0	0
Helicobacter_Pylori_Infection	0	0	0	0	4.39e-05
Hemangioma_Lymphangioma	0	0	0	0	3.05e-05
Hepatobiliary_Cancer	0	0	0	0	0.00014767
Hereditary_Blepharophimosis	0	0	0	0	1.52e-06
Hereditary_Breast_Cancer	0	0	0	0	0.000148908
Hereditary_Color_Blindness	0	0	0	0	0
Hereditary_Dental_Anomaly	0	0	0	0	3.79e-06
Hereditary_Elliptocytosis	0	0	0	0	0.000147623
Hereditary_Face_Skull_Anomalies	0	0	0	0	0
Hereditary_Fructose_Intolerance	0	0	0	0	5.13e-06
Hereditary_Harartoses	0	0	0	6.6225e-06	3.75e-05
Hereditary_Hemochromatosis	0	0	0	0	1e-06
Hereditary_Hemoglobin_Disease	0	0	0	0	0.00395849
Hereditary_Hemorrhagic_Telangiectasia	0	0	0	0	0
Hereditary_Lymphadema	0	0	0	0	0
Hereditary_Muscular_Dystrophy	0	0	0	0	0
Hereditary_Night_Blindness	0	0	0	0	1.24e-06
Hereditary_Progessive_Muscular_Dystrophy	0	0	0	0	0.00235013
Hereditary_Sensory_Neuropathy	0	0	0	6.36e-06	2.31e-05
Hereditary_Spastic_Paraplegia	0	0	0	0	3.63e-07
Hereditary_Spherocytosis	0	0	0	0	0
Hereditary_Stomatocytosis	0	0	0	0	3.01e-06
Hereditary_Thrombocytopenic_Purpura	0	0	0	0	0
Herpes_Simplex	0	0	0	0	1.61e-05
Hirschsprungs_Disease	0	0	0	0	2.77e-05
Hirsutism	0	0	0	0	3.55e-07
Histidinemia	0	0	0	0	0
Hodgkins_Disease	0	0	0	0	9.49e-06
Homocystinuria	0	0	0	0	0
Huntingtons_Chorea	0	0	0	0	2.99e-06
Hyper_IgM_Immunodeficiency	0	0	0	0	5.47e-06
Hyperaldosteronism	0	0	0	0	3.7e-07
Hyperchylomicronemia	0	0	0	0	7.21e-06
Hypotony_of_the_Eye	0	0	0	0	2.68e-06
IBS	0	0	0	0	3.77e-05
Ichthyosis_Congenita	0	0	0	0	1.5e-05
IgA_Immunodeficiency	0	0	0	0	1.11e-05
Impulse_Control_Disorder	0	0	0	0	3.57e-07
Indeterminate_Sex_Pseudohermaphroditism	0	0	0	0	0
Inflammatory_Spondylopathies	0	0	0	0	5e-05
Inner_Ear_Disorder	0	0	0	1.5725e-06	7.21e-05
Intestinal_Cancer	0	0	0	0	8.7e-05
Iron_Metabolism_Disorder	0	0	0	0	1.28e-06
Jaw_Disease	0	0	0	0	2.22e-05
Kaposis_Sarcoma	0	0	0	1.8825e-06	1.94e-05
Kawasaki_Disease	0	0	0	0	1.52e-05
Kidney_Cancer	0	0	0	0	6.27e-05
Klinefelters_Syndrome	0	0	0	0	8.23e-05
Klippel_Feil_Syndrome	0	0	0	0	1.98e-05
Lactose_Intolerance	0	0	0	1.4275e-05	4.59e-05
Learning_Disorder	0	0	0	0	3.96e-06
Leukodystropy	0	0	0	0	0
Lichen	0	0	0	0	1.9e-05
Lipodystrophy	0	0	0	0	5.56e-05
Lipoma	0	0	0	0	8.68e-05
Lipoprotein_Deficiency	0	0	0	0	1.74e-06
Localized_Adiposity	0	0	0	0	0
Lupus_Erythematosus	0	0	0	0	0.000185249
Lymphoid_Leukemia	0	0	0	0	5.75e-06
Lysosomal_Storage_Disease	0	0	0	0	3.18e-06
MENI	0	0	0	0	9.98e-07
MENIIA	0	0	0	0	4.22e-07
MENIIB	0	0	0	0	0
Male_Breast_Cancer	0	0	0	0	2.52e-05
Male_Genital_Cancer	0	0	0	5.3075e-06	2.67e-05
Male_Genital_Congenital_Anomaly	0	0	0	0	4.28e-06
Marfan_Syndrome	0	0	0	0	1.33e-06
Medullary_Cystic_Kidney_Disease	0	0	0	0	7.49e-07
Melanoma	0	0	0	0	3.13e-05
Menopausal_Disorder	0	0	0	6.455e-05	0.000923144
Menstrual_Disorder	0	0	0	0	4.74e-07
Metabolic_Syndrome_X	0	0	0	0	0
Migraine	0	0	0	0	3.45e-06
Mixed_Hyperlipidemia	0	0	0	0	0.000825645
Mucopolysaccharidosis	0	0	0	0	0
Multiple_Epiphyseal_Dysplasia	0	0	0	0	4.26e-06
Multiple_Myeloma	0	0	0	0	1.8e-05
Multiple_Sclerosis_Other_Demyelinating_Disease	0	0	0	0	7.66e-06
Myasthenia_Gravis	0	0	0	0	8.57e-06
Myeloid_Leukemia	0	0	0	0	1.03e-05
Myotonia_Congenita	0	0	0	0	6.33e-05
Myotonic_Muscular_Dystrophy	0	0	0	0	0.000618205
Nail_Disease	0	0	0	0.000118409	0.00044376
Nerve_Root_Plexus_Disorders	0	0	0	0	4.25e-05
Neural_Tube_Defect	0	0	0	0	0
Neurofibromatosis	0	0	0	0	8.12e-06
Nezelofs_Syndrome	0	0	0	0	0
Non-Specific_Autosomal_Abnormality	0	0	0	0	3.08e-06
Non-Specific_Chromosomal_Anomaly	0	0	0	0	5.16e-06
Non-Specific_Congenital_Eye_Anomaly	0	0	0	6.8125e-06	1.62e-05
Non-Specific_Congenital_Integumentary_Anomaly	0	0	0	0	3.51e-06
Non-Specific_Leukemia	0	0	0	0	1.41e-05
Non-Specific_Nasal_Throat_Disorder	0	0	0	0	2.3e-06
Non-Specific_Neurologic_Congenital_Anomaly	0	0	0	0	1.35e-05
Non-Specific_Soft_Tissue_Disorder	0	0	0	0	0.000216845
Non-Specific_Vascular_Disease	0	0	0	6.95e-06	0.000508521
OCD	0	0	0	0	3.55e-07
Obesity	0	0	0	0	0.000295247
Optic_Chiasm_Disorder	0	0	0	0	3.98e-07
Optic_Disc_Disorder	0	0	0	0	1.51e-05
Optic_Neuritis_Neuropathy	0	0	0	0	4.29e-05
Oro.Facial_Congenital_Anomaly	0	0	0	0	2.29e-06
Osteogenesis_Imperfecta	0	0	0	0	1.09e-05
Osteopoikilosis	0	0	0	0	5.08e-07
Other_Inherited_Amino_Acid_Metabolic_Disorder	0	0	0	2.7225e-06	9.23e-06
Other_Inherited_Myotonias	0	0	0	0	9.97e-05
Other_Inherited_Osteodystrophy	0	0	0	2.7625e-06	1.11e-05
Other_Lymphoid_Histiocytic_Cancers	0	0	0	2.7e-07	7.66e-06
Other_Viral_Hepatitis	0	0	0	1.17e-05	9.45e-05
Otosclerosis	0	0	0	0	6.29e-06
Ovarian_Cancer	0	0	0	8.815e-06	0.011154
Overweight	0	0	0	0	0
PTSD	0	0	0	0	0
Pagets_Disease	0	0	0	0	0
Pancreatic_Cancer	0	0	0	0	1.75e-05
Papilledema	0	0	0	0	7.99e-06
Parathyroid_Disorder	0	0	0	0	0.000315352
Paritial_Androgen_Insensitivity_Syndrome	0	0	0	0	4.28e-07
Pataus_Syndrome	0	0	0	0	0
Peripheral_Nerve_Disorder	0	0	0	3.855e-07	0.000476474
Peroxisomal_Disorders	0	0	0	0	3.75e-07
Personality_Disorder	0	0	0	0	9.4e-06
Phenyketonuria	0	0	0	0	3.96e-06
Photodermatitis	0	0	0	0	1.07e-05
Polyclonal_Hypergammaglobulinemia	0	0	0	0	0
Polycystic_Kidney_Disease	0	0	0	0	4.68e-06
Polycystic_Liver_Disease	0	0	0	0	3.75e-06
Polyostotic_Fibrous_Dysplasia_of_Bone	0	0	0	0	0
Porphyrin_Metabolic_Disorder	0	0	0	0	9.61e-06
Prader_Willi_Syndrome	0	0	0	0	0
Primary_Carnitine_Deficiency	0	0	0	0	6.11e-06
Primary_Hereditary_Retinal_Dystrophy	0	0	0	0	1.18e-05
Prion_Disease	0	0	0	0	3.34e-07
Prostate_Cancer	0	0	0	0	4.98e-05
Protozoan_Infection	0	0	0	0	2.35e-05
Psychogenic_Somatoform_Disorder	0	0	0	1.3325e-05	0.00199291
Pubertal_Dysfunction	0	0	0	0	1.15e-06
Pure_Hypercholesterolemia	0	0	0	0	0
Pure_Hyperglyceridemia	0	0	0	0	1.24e-06
Purine_Pyrimidine_Metabolic_Disorder	0	0	0	0	1.24e-05
Reactive_Arthritis	0	0	0	0	1.74e-06
Rectal_Anal_Disorder	0	0	0	0	4.45e-05
Refraction_Accomodation_Disorders	0	0	0	0	1.44e-05
Refsums_Disease	0	0	0	0	3.55e-07
Renal_Glycosuria	0	0	0	0	1.11e-05
Rosacea	0	0	0	0	0
Ruvalcaba.Myhre_Syndrome	0	0	0	0	3.49e-07
STI	0	0	0	0	0.000134259
Schwartz.Jampel_Syndrome	0	0	0	0	4.59e-05
Sebaceous_Gland_Disorder	0	0	0	0	3.98e-07
Seborrheic_Dermatitis	0	0	0	1.115e-05	8.99e-05
Secondary_Arthropathy	0	0	0	0	2.66e-05
Secondary_Hereditary_Retinal_Dystrophy	0	0	0	0	5.17e-06
Septic_Arthritis	0	0	0	0	9.64e-05
Severe_Combined_Immunodeficiency	0	0	0	0	2.07e-05
Sexual_Dysfunction	0	0	0	0	3.5e-05
Sideroblastic_Anemia	0	0	0	0	0
Sjogrens_Syndrome	0	0	0	0	0.000176602
Smith.Magenis_Syndrome	0	0	0	0	0
Specified_Childhood_Cerebral_Degeneration	0	0	0	0	2.37e-05
Speech_Language_Disorder	0	0	0	0	1.88e-06
Spinal_Muscular_Atrophy	0	0	0	2.805e-06	0.000800263
Spinocerebellar_Ataxia	0	0	0	0	1.98e-05
Stomach_Cancer	0	0	0	4.425e-06	0.000298228
Stuttering	0	0	0	0	0
Sweat_Gland_Disorder	0	0	0	0	1.18e-05
Syndrome_with_Pervasive_Congenital_Anomalies	0	0	0	0	0.000159894
Synovium_Tendon_Bursa_Disorder	0	0	0	0	3.26e-05
Thymic_Disorders	0	0	0	5e-06	3.4e-05
Thyroid_Cancer	0	0	0	0	0
Thyroiditis	0	0	0	0	9.78e-06
Tics_Tourettes	0	0	0	0	0
Tuberous_Sclerosis	0	0	0	0	5.55e-06
Turners_Syndrome	0	0	0	0	4.99e-06
Tympanic_Membrane_Disorders	0	0	0	0	3.92e-05
Type_I_Diabetes_Mellitus	0	0	0	3.1475e-06	3.27e-05
Ulcerative_Colitis	0	0	0	0	5.89e-05
Unspecified_Amyloidosis	0	0	0	0	1.18e-05
Unspecified_Behavioral_Development_Disorder	0	0	0	0	7.88e-06
Unspecified_Childhood_Cerebral_Degeneration	0	0	0	0	1.96e-06
Unspecified_Childhood_Psychoses	0	0	0	0	0
Unspecified_Diabetes_Mellitus	0	0	0	0	4.99e-06
Unspecified_Endocrine_Disorder	0	0	0	0	6.35e-06
Unspecified_Hepatitis	0	0	0	0	0
Unspecified_Lipid_Metabolism_Disorder	0	0	0	3.92e-05	0.000164276
Unspecified_Middle_Ear_Mastoid_Diseases	0	0	0	1.905e-07	8.31e-06
Unspecified_Polyglandular_Disorder	0	0	0	9.9725e-07	2.3e-05
Unspecified_Recurrent_Headaches	0	0	0	0	3.94e-07
Uterine_Cancer	0	0	0	0	0.00716282
Varicella_Infection	0	0	0	7.0425e-06	1.74e-05
Varicose_Veins	0	0	0	0	3.48e-06
Velo.Cardio.Facial_Syndrome	0	0	0	0	0
Viral_Hepatitis_A	0	0	0	0	1.29e-05
Viral_Hepatitis_B	0	0	0	0	1.82e-05
Viral_Hepatitis_C	0	0	0	1.8775e-05	0.000102482
Viral_Warts_HPV	0	0	0	0	5.07e-06
Visual_Pathway_Cortex_Disorder	0	0	0	0	8.1e-06
Vitamin_Deficiency	0	0	0	0	0.000268728
Vitamin_Toxicity	0	0	0	0	8.74e-06
Wiskott.Alrich_Syndrome	0	0	0	0	3.79e-07

## Sheet: 7_Heart
Disease_name	Minimum	1st_quartile	Median	3rd_quartile	Maximum
Cardiac_Dysrhythmia	0.0173826	0.190872	0.199339	0.217015	0.437739
Atherosclerosis	0.0170973	0.182158	0.193972	0.207103	0.359481
Non-Specific_Cardiovascular_Disease	0.028763	0.0948065	0.100844	0.110984	0.168491
General_Hypertension	0	0.0461085	0.0605657	0.0722955	0.122135
Non-Specified_Cardiac_Ischemia	0.0086375	0.0480309	0.0508259	0.0548474	0.0908855
Non-Rheumatic_Heart_Disease	0.0200359	0.0467833	0.0496909	0.0535073	0.174334
Cardiomyopathy	0.0030699	0.0302578	0.031496	0.0346026	0.0646052
Myocardial_Infarction	0.00256858	0.0236414	0.0249691	0.0270667	0.0445822
Cerebrovascular_Disease	0	0.0180964	0.0235819	0.0340317	0.168154
Non-Specific_Pulmonary_Disorder	0	0.0182342	0.0195167	0.0211995	0.0292451
Unspecified_Hyperlipidemia	0	0.00888919	0.0179227	0.0213388	0.0465367
Aneurysm	0.00147146	0.00866049	0.0131291	0.0142423	0.0344416
Cardiac_Conduction_Disorder	0.00329647	0.0107772	0.011446	0.0123232	0.0284864
Peripheral_Vascular_Disease	0	0.0100844	0.0111354	0.0130302	0.0298356
Emphysema_COPD	0	0.0079885	0.0100731	0.0112163	0.0408587
Rheumatic_Heart_Disease	0.0034474	0.00837507	0.00888198	0.00965836	0.0305925
Cataract	0	0.00671239	0.00832752	0.00917055	0.0132632
Pleuritis	0.00332419	0.0072777	0.00788633	0.0087105	0.0118471
Cardiac_Congenital_Anomaly	0.00102006	0.00411174	0.00647507	0.00720345	0.0311798
Pneumonia	0	0.0055227	0.00611474	0.00678895	0.00958575
Carditis	0.00111863	0.00463222	0.00596196	0.00674107	0.0219583
Non-Specific_Pain	0	0	0.0056787	0.00703536	0.0115691
Pulmonary_Heart_Disease	0.000709381	0.00411687	0.00553307	0.0123599	0.0613857
Electrolyte_Acid.Base_Balance_Disorder	0	0.00501867	0.00553138	0.00626901	0.0161763
Non-Specific_Anemia	0	0.00456865	0.00511811	0.00607266	0.0988348
Non-Specific_Gastrointestinal_Disorder	0	0.00432667	0.00474212	0.00502001	0.0062657
Acute_Bronchitis	0	1.62025e-05	0.00442148	0.00549171	0.00776705
Hypotension	0	0.0040104	0.00429649	0.00452729	0.00632391
Non-Specific_Urinary_Disorder	0	0.00356745	0.00393266	0.00444511	0.00992137
Acute_Renal_Failure	0	0.00291439	0.00337133	0.00423879	0.0134311
Osteoarthritis	0	1.7325e-06	0.0033441	0.00482207	0.00779657
Non-Specific_Joint_Disorder	0	0	0.00266515	0.00396304	0.00998871
Benign_Prostatic_Hyperplasia	0	0.00184477	0.00251327	0.00337196	0.0103202
Gout_Related_Crystal_Arthropathies	0	0.00189103	0.00245733	0.00271743	0.00424459
Non-Specific_Acquired_Musculoskeletal_Abnormality	0	0.00196959	0.00239005	0.00286427	0.00451336
Type_II_Diabetes_Mellitus	0	0.00133703	0.00212915	0.00244787	0.00341422
Cellulitis	0	0.00174213	0.00202322	0.00265463	0.00504537
Diverticulosis_Diverticulitis	0	0.000960168	0.00193885	0.00239935	0.00400805
Mixed_Hyperlipidemia	0	0	0.0019367	0.00260492	0.00637306
Hearing_Loss	0	0.00134545	0.0018866	0.00222308	0.0165393
Benign_Colon_Neoplasm	0	0.000968532	0.0018643	0.00227938	0.00372179
Biliary_Tract_Disease	0	0.00125325	0.00165024	0.00193301	0.003126
Vascular_Insufficiency	0	0.00142031	0.00163396	0.0018002	0.0034861
Acquired_Coagulation_Defect	0.000367635	0.00124537	0.00158615	0.00210279	0.0097163
Hernia	0	0.00101988	0.00156746	0.00182966	0.00293083
Gastritis_Duodenitis	0	0.000559552	0.00156605	0.00184686	0.00287636
Functional_Digestive_Disorder	0	0.001101	0.00155314	0.00177806	0.00433385
Arterial_Embolism_Thrombosis	9.03e-05	0.00119526	0.00150277	0.00203361	0.00384917
UTI	0	0	0.00147739	0.00208774	0.00440177
General_Spondylosis_Spine_Disorder	0	0	0.00128827	0.00197017	0.00326741
Chronic_Kidney_Disease	0	0.00087309	0.00115801	0.00157699	0.103692
Sleep_Apnea	0	1.2975e-05	0.00103322	0.00118711	0.00602736
Septicemia	0	0.00075453	0.000984022	0.0013128	0.00324286
Fungal_Infection	0	0	0.000926546	0.00146056	0.00294983
Deep_Vein_Thrombosis	0	0.000767764	0.000900954	0.00107595	0.0465102
Acquired_Hypothyroidism	0	0	0.000895752	0.00108537	0.00158977
Purpura_Other_Hemorrhagic_Conditions	0	0.000599901	0.000859802	0.00139017	0.0115036
Non-Specific_Vascular_Disease	0	0.000467603	0.000807091	0.00105699	0.00260274
Spinal_Stenosis	0	0.000424383	0.00080216	0.000927422	0.00218448
Non-Specific_Skin_Disorder	0	0	0.000795743	0.00117332	0.00457493
Phlebitis_Thrombophlebitis	0	0.000651594	0.000779074	0.000866964	0.015298
Vascular_Congenital_Anomaly	0.000196147	0.000568776	0.000753079	0.00108664	0.00602879
Non-Specific_Nephropathy	0	0.000606351	0.000735247	0.000830014	0.00311134
Gastrointestinal_Ulcer	0	0.000603847	0.000725657	0.000852391	0.00167895
Non-Specific_Arthritis	0	0.00023616	0.000723959	0.00102028	0.00246431
Keratosis	0	0	0.000720719	0.00111445	0.00233073
Unspecified_Encephalopathy	0	0.000497321	0.000710562	0.00107141	0.0105834
General_Thrombocytopenia	0.000383464	0.000586223	0.000692045	0.000835096	0.00134343
Substance_Abuse	0	3.6375e-07	0.000690652	0.00112822	0.00345046
Unspecified_Neuropathy	0	0.000543531	0.00068734	0.000923163	0.00550783
Unspecified_White_Blood_Cell_Disease	0	0.000341974	0.000592729	0.000716784	0.0032371
External_Ear_Disorders	0	0.00044114	0.000573064	0.000689913	0.00230371
Disease_of_the_Male_Reproductive_Organs	0	0.000160146	0.000569405	0.000795014	0.00408896
Macular_Degeneration	0	0.000351571	0.000516583	0.000656689	0.00136406
Gastrointestinal_Infection	0	0.000398796	0.000512545	0.000603853	0.000995719
Nail_Disease	0	0.000283705	0.000509658	0.000805527	0.00139358
Vitreous_Body_Disorder	0	0.000368608	0.000508422	0.000634097	0.00130951
General_Cerebral_Degeneration	0	0.000412934	0.000507365	0.000640932	0.00206544
Acquired_Retinal_Defects	0	0.000345802	0.000491814	0.000634704	0.00154598
Pulmonary_Embolism_Infarction	0	0.000348457	0.000426484	0.000500246	0.0271747
Herpes_Zoster	0	0.000320879	0.000419559	0.000484466	0.000729145
Non-Specific_Liver_Disease	0	0.00034539	0.000417401	0.000484263	0.00075162
Disorder_of_the_Vestibular_System	0	0.000154455	0.000357864	0.000522135	0.0111628
Non-Specific_Metabolic_Disorder	0	0.000296764	0.000355672	0.000423742	0.00250365
Unspecified_Neuropsychiatric_Disorder	0	0.000251322	0.000350343	0.000563886	0.00676356
Acquired_Visual_Disturbances	0	0	0.000332914	0.000639155	0.00376164
Unspecified_Cancer	0	0	0.000323009	0.000469665	0.000982586
Schizophrenia_Related_Psychosis	0	0.000190582	0.000299084	0.000402502	0.00236387
Unspecified_Lipid_Metabolism_Disorder	0	0.000148942	0.000292872	0.000355127	0.00243517
Brain_Damage	0	0.000210472	0.000292304	0.000420814	0.00699616
Bladder_Disorder	0	0.000103413	0.000284962	0.000384026	0.00178862
Pernicious_or_B12_Deficiency_Anemia	0	0.000142506	0.000262511	0.000374327	0.0023104
Long_QT_Syndrome	2.72e-05	0.000198031	0.000249857	0.000276166	0.000704008
Non-Melanoma_Skin_Cancer	0	0	0.000244906	0.000431691	0.00122977
Esophagitis	0	0	0.0002394	0.000326889	0.000630877
Extrapyramidal_Abnormal_Movement_Disorders	0	0	0.000212619	0.000368282	0.0141377
Urinary_Calculus	0	0	0.000200713	0.000254784	0.000566403
Non-Specific_Prostate_Disease	0	0.000114289	0.000195077	0.000252107	0.000919656
Conjunctival_Disorders	0	0.000160993	0.000193591	0.000227962	0.000329946
Thyrotoxicosis	0	0.000155916	0.000191976	0.000227888	0.000344932
Acquired_Other_Myopathies	0	0.000131894	0.000174139	0.000227814	0.000581504
Non-Specific_Genitourinary_Congenital_Anomaly	0	0.00013228	0.000172262	0.000210715	0.000902584
Pancreatic_Disease	0	4.975e-05	0.000170147	0.00023074	0.000579477
Autonomic_System_Disorder	0	0.00013858	0.000164843	0.000189349	0.00137915
Osteomyelitis	0	0.000101484	0.00015031	0.000212529	0.0012533
Non-Specific_Sugar_Metabolism_Disorder	0	7.535e-05	0.000149647	0.000191982	0.00041443
Other_Infectious_Diseases	0	9.97e-05	0.00013863	0.000166426	0.000354101
Unspecified_Hematological_Disorder	0	9.03e-05	0.000129504	0.000165146	0.00618778
Ocular_Musculoskeletal_Disorder	0	3.785e-05	0.000123918	0.000188362	0.00192445
Non-Specific_Thryroid_Disorder	0	9.075e-05	0.00012272	0.000141589	0.000282678
General_Dementia	0	6.735e-05	0.000122058	0.000268045	0.00482813
Benign_Digestive_Neoplasm	0	0	0.000118279	0.000158182	0.000275925
Streptococcal_Infection	0	8.2375e-05	0.00011749	0.000155615	0.000450681
Benign_Intrathoracic_Neoplasm	0	8.55e-05	0.000116521	0.00013864	0.000215209
Hemiplegia	0	6.655e-05	0.000104243	0.00025091	0.00659156
Inner_Ear_Disorder	0	5.0575e-05	0.000101109	0.000128975	0.00136135
Staphylococcus_Aureus_Infection	0	5.6575e-05	0.000100544	0.000174274	0.000521519
Osteoporosis	0	0	9.9944e-05	0.00025915	0.00121848
Glaucoma	0	0	9.6595e-05	0.000226812	0.000649782
Vasculitis	0	7.3475e-05	9.575e-05	0.00012625	0.000342868
Alzheimers_Disease	0	6.105e-05	9.09e-05	0.0001955	0.00335517
General_Bacterial_Infection	0	3.0725e-05	8.89e-05	0.000144889	0.000371604
Other_Corticoadrenal_Disorder	0	4.9325e-05	8.31e-05	0.000106606	0.000188366
Non-Specific_Peritoneal_Disorder	0	6.88e-05	8.075e-05	9.4625e-05	0.000139941
Alveolar_Disease	0	5.5275e-05	7.985e-05	0.000101115	0.000216432
Arterial_Dissection	0	5.295e-05	7.835e-05	0.000102755	0.00083726
Unspecified_Plasma_Protein_Metabolism_Disorder	0	5.91e-05	7.675e-05	9.5925e-05	0.000420321
Malnutrition	0	0	7.62e-05	0.000127952	0.00154236
Larynx_Vocal_Chord_Disorders	0	0	7.48e-05	0.000115815	0.000790517
Goiter	0	0	7.31e-05	0.000121972	0.000566811
Myeloproliferative_Disease	0	2.7275e-05	7.16e-05	9.7325e-05	0.000442042
Influenza	0	0	6.97e-05	0.000118793	0.000262644
Eyelid_Disorders	0	0	6.69e-05	0.000127106	0.000315987
Non-Specific_Dental_Disorder	0	4.6925e-05	6.68e-05	8.7325e-05	0.00015869
Inflammatory_Toxic_Neuropathy	0	3.3825e-05	6.65e-05	9.17e-05	0.00292508
Non-Specific_Soft_Tissue_Disorder	0	3.9975e-05	6.63e-05	8.745e-05	0.000300534
Epilepsy_Related_Disorders	0	3.83e-05	6.59e-05	0.000149652	0.011708
Spleen_Disease	0	4.865e-05	6.035e-05	7.445e-05	0.000113124
Non-Specific_Gingival_Peridontal_Disorder	0	4.1925e-05	6.015e-05	7.595e-05	0.000113558
Hereditary_Corneal_Dystrophy	0	3.2525e-05	5.95e-05	7.9175e-05	0.000139898
Escherichia_Coli_Infection	0	3.475e-05	5.835e-05	7.5225e-05	0.000140944
Intellectual_Disability	0	4.37e-05	5.66e-05	8.52e-05	0.00176646
Skin_Infection	0	0	5.405e-05	0.000114912	0.000246387
Haemophilia_Related_Diseases	0	3.95e-05	5.17e-05	6.39e-05	0.000813161
Non-Specific_Eye_Disorders	0	0	4.6e-05	0.000198456	0.000461627
Kidney_Infection	0	0	4.42e-05	8.1725e-05	0.000349649
Cranial_Nerve_Disorder	0	0	4.285e-05	0.000114358	0.000984971
Appendiceal_Disease	0	0	4.075e-05	7.47e-05	0.000159413
Oro.Naso.Pharyngeal_Cancer	0	2.585e-05	3.98e-05	5.585e-05	8.87e-05
Acute_Upper_Respiratory_Infection	0	0	3.96e-05	0.000618535	0.00139325
Chronic_Venous_Hypertension	0	2.2375e-05	3.415e-05	5.0225e-05	0.000720634
Colorectal_Cancer	0	0	3.39e-05	4.6e-05	0.000109369
Optic_Neuritis_Neuropathy	0	0	3.345e-05	5.0825e-05	0.000842987
Non-Specific_Congenital_Musculoskeletal_Anomaly	0	0	3.195e-05	6.405e-05	0.000194756
Connective_Tissue_Infection	0	2.455e-05	3.185e-05	4.4075e-05	0.000848272
General_Paralysis	0	9.485e-06	3.125e-05	5.21e-05	0.00423072
Degenerative_Dementia	0	2.01e-05	3.05e-05	5.0575e-05	0.000522805
Benign_Endocrine_Neoplasm	0	0	2.995e-05	4.75e-05	9.79e-05
Non-Specific_Digestive_Congenital_Anomaly	0	0	2.715e-05	3.92e-05	7.22e-05
Marfan_Syndrome	0	7.6725e-06	2.695e-05	9.8425e-05	0.00145274
Hyperchylomicronemia	0	8.96125e-06	2.59e-05	3.53e-05	0.000455874
Benign_Oropharyngeal_Neoplasm	0	0	2.585e-05	5.5725e-05	0.000114562
Parkinsons_Disease	0	1.01075e-05	2.565e-05	3.955e-05	0.0127986
Nerve_Root_Plexus_Disorders	0	0	2.43e-05	4.3825e-05	0.000206818
Homocystinuria	0	2.7355e-06	2.42e-05	3.43e-05	0.000175956
Male_Genital_Cancer	0	1.2175e-05	2.38e-05	3.33e-05	0.000436677
Parasitic_Infection	0	1.3625e-05	2.25e-05	2.86e-05	6.14e-05
Other_Viral_Hepatitis	0	0	2.125e-05	5.75e-05	0.000708515
Pancytopenia	0	9.665e-06	2.025e-05	3.3125e-05	0.000417401
Benign_Male_Genital_Neoplasm	0	1.0575e-06	1.89e-05	2.5925e-05	0.000242288
Phosphorus_Metabolism_Disorder	0	0	1.885e-05	2.4e-05	0.00101358
Lymphatic_Disorder	0	0	1.87e-05	0.000121644	0.0022786
Benign_Urinary_Neoplasm	0	0	1.805e-05	3.0525e-05	0.000298569
Hereditary_Sensory_Neuropathy	0	7.5e-06	1.805e-05	2.475e-05	9.33e-05
Rheumatoid_Arthritis_Related_Conditions	0	0	1.8e-05	9.58e-05	0.098069
Respiratory_Congenital_Anomaly	0	1.10225e-05	1.66e-05	2.625e-05	0.000122624
Tympanic_Membrane_Disorders	0	0	1.545e-05	3.445e-05	0.000213754
Oral_Soft_Tissue_Disease	0	0	1.509e-05	7.2525e-05	0.000187046
Spinal_Chord_Degeneration	0	0	1.455e-05	2.31e-05	0.000796003
Generalized_Lipidoses	0	0	1.43e-05	3.3e-05	0.000542432
CNS_Cancer	0	0	1.365e-05	2.755e-05	0.0012647
Chondrocalcinosis	0	0	1.34e-05	2.065e-05	3.92e-05
Non-Hodgkins_Lymphoma	0	0	1.33e-05	2.7075e-05	0.0359827
Addisons_Disease	0	0	1.3e-05	3.8575e-05	0.000174781
Acquired_Hemolytic_Anemias	0	5.735e-06	1.22e-05	2.135e-05	0.000156123
Unspecified_Congenital_Anomaly	0	0	1.185e-05	2.2325e-05	0.00015265
Urethral_Disorder	0	0	1.15e-05	2.42e-05	4.52e-05
Unspecified_Amyloidosis	0	3.2475e-06	1.105e-05	1.83e-05	0.000641021
Hodgkins_Disease	0	1.065e-06	9.83e-06	1.505e-05	0.000406947
Graves_Disease	0	0	9.445e-06	1.585e-05	3.51e-05
Benign_CNS_Neoplasm	0	0	7.81e-06	3.185e-05	0.000916797
Unspecified_Cerebellar_Disease	0	0	7.69e-06	1.37e-05	0.000588087
Encephalitis	0	0	7.555e-06	1.5625e-05	0.000645141
Intrathoracic_Organ_Cancer	0	0	7.16e-06	1.1025e-05	3.17e-05
Polymorphonuclear_Neutrophils_Disorders	0	0	6.495e-06	1.5325e-05	3.37e-05
Thymic_Disorders	0	0	6.455e-06	1.0725e-05	2.58e-05
Disorders_of_Iris_Ciliary_Body	0	0	6.11e-06	1.79e-05	4.21e-05
Aplastic_Anemia	0	0	5.655e-06	1.5575e-05	0.000168379
Unspecified_Polyglandular_Disorder	0	0	5.595e-06	1.375e-05	3.06e-05
Globe_Disorders	0	0	5.02e-06	1.285e-05	2.41e-05
Endocrine_Cancer	0	0	4.955e-06	9.4425e-06	5.34e-05
Genetic_Anomolies_of_Leukocytes	0	0	4.475e-06	9.86e-06	2.13e-05
Neonatal_Disease	0	0	4.315e-06	1.785e-05	0.00350603
Lacrimal_System_Disorder	0	0	3.85e-06	4.2075e-05	0.000105501
Unspecified_Benign_Neoplasm	0	0	3.795e-06	3.5425e-05	0.000314455
Rectal_Anal_Disorder	0	0	2.5905e-06	6.745e-05	0.000178822
Non-Specific_Chromosomal_Anomaly	0	0	2.44e-06	4.64e-06	5.24e-05
Motor_Neuron_Disease	0	0	2.355e-06	8.7175e-06	0.00231834
Varicose_Veins	0	0	2.195e-06	1.245e-05	3.59e-05
Deviated_Nasal_Septum	0	0	1.43e-06	7.0475e-05	0.000185645
Syndrome_with_Pervasive_Congenital_Anomalies	0	0	1.335e-06	8.53e-06	0.000452135
Muscle_Ligament_Disorder	0	0	1.25e-06	0.00135637	0.0069594
Tongue_Disease	0	0	3.53e-07	2.29e-05	0.000145901
Spirochetal_Infection	0	0	1.745e-07	1.02e-05	2.63e-05
ADHD	0	0	0	0	0
Abnormal_Spine_Curvature	0	0	0	1.2475e-05	0.000223609
Acne	0	0	0	0	0
Acquired_Limb_Deformities	0	0	0	0	1.1e-05
Acrocephalosyndactyly	0	0	0	0	0
Acute_Glomerulonephritis	0	0	0	5.725e-07	0.000224968
Acute_Sinusitis	0	0	0	0	0.000695276
Adjustment_Disorder	0	0	0	0	0.000105874
Adrenogenital_Disorder	0	0	0	0	2.01e-06
Allergic_Rhinitis	0	0	0	0	3.4e-07
Alopecia	0	0	0	0	1.64e-06
Alpha.1.Antitrypsin_Deficiency	0	0	0	0	0.00369042
Amino_Acid_Transport_Disorder	0	0	0	0	0
Androgen_Insensitivity_Syndrome	0	0	0	0	2.96e-07
Aniridia	0	0	0	0	4.97e-06
Anophthalmia_Mircopthalmia	0	0	0	0	5.74e-06
Anterior_Eye_Anomaly	0	0	0	0	0
Anxiety_Phobic_Disorder	0	0	0	0.000108112	0.000651913
Aromatic_Amino_Acid_Metabolism_Disorder	0	0	0	2.825e-06	7.41e-06
Arthropod.Borne_Diseases	0	0	0	0	2.38e-05
Asthma	0	0	0	0	0
Atopic_Contact_Dermatitis	0	0	0	0.000145591	0.00105168
Autism	0	0	0	0	1.59e-06
Autoimmune_Lymphoproliferative_Syndrome	0	0	0	0	1.24e-06
Autoimmune_Polyglandular_Disorder	0	0	0	0	2.02e-05
Balanced_Translocation	0	0	0	0	2.13e-06
Bartters_Syndrome	0	0	0	0	7.11e-06
Behcets_Syndrome	0	0	0	1.4275e-05	0.000395739
Benign_Bone_Connective_Tissue_Neoplasm	0	0	0	0	8.74e-05
Benign_Breast_Neoplasm	0	0	0	0	0.000863547
Benign_Eye_Neoplasm	0	0	0	0	6.12e-05
Benign_Female_Genital_Neoplasm	0	0	0	0	0
Benign_Ovarian_Neoplasm	0	0	0	0	3.4e-06
Benign_Skin_Neoplasm	0	0	0	0	0.000108965
Benign_Thyroid_Neoplasm	0	0	0	0	1.96e-05
Benign_Uterine_Neoplasm	0	0	0	0	0
Bipolar_Disorder	0	0	0	0	0
Bladder_Cancer	0	0	0	0	0.0132133
Bone_Cancer	0	0	0	0	1.83e-05
Bone_Infection	0	0	0	1.18e-05	2.42e-05
Brain_Cancer	0	0	0	0	0.005755
Branched_Chain_Amino_Acid_Metabolism_Disorder	0	0	0	0	1.69e-06
Breast_Cancer	0	0	0	0	0.131926
Breast_Disorder	0	0	0	0	0.00868398
CNS_Infection	0	0	0	1.05125e-06	6.36e-05
Carbuncle_Furuncle	0	0	0	0	5.17e-05
Carcinoid_Syndrome	0	0	0	0	1.01e-05
Carinoid_Neoplasm	0	0	0	0	1.08e-05
Cataplexy_Narcolepsy	0	0	0	0	0.00601877
Celiac_Disease	0	0	0	0	0
Cerebral_Cysts	0	0	0	0	0
Cerebral_Lipidoses	0	0	0	1.7025e-07	3.46e-06
Cervical_Cancer	0	0	0	0	0
Charcot_Marie_Tooth_Disease	0	0	0	0	1.21e-05
Childhood_Disintegrative_Disorder	0	0	0	0	2.84e-06
Chondrodystrophy	0	0	0	0	1.51e-06
Choroidal_Disorders	0	0	0	1.105e-06	1.93e-05
Chronic_Glomerulonephritis	0	0	0	0	0.000999889
Chronic_Liver_Disease	0	0	0	6.67e-05	0.000220864
Chronic_Progressive_External_Ophthalmoplegia	0	0	0	0	3.67e-07
Chronic_Pruritus	0	0	0	2.9925e-05	0.000328039
Chronic_Sinusitis	0	0	0	0.000214931	0.0009398
Chronic_Tonsillitis_Adenoiditis	0	0	0	0	0
Chronic_Upper_Respiratory_Infection	0	0	0	9.5525e-06	0.000132991
Circulating_Enzyme_Deficiency	0	0	0	0	0.000994308
Common_Variable_Immunodeficiency	0	0	0	0	6.91e-07
Complex_Regional_Pain_Syndrome	0	0	0	0	6.09e-05
Conduct_Disorder	0	0	0	0	4.77e-05
Congenital_Anomaly_of_Skull_Neck	0	0	0	2.69e-06	4.99e-05
Congenital_Aphakia	0	0	0	0	8.08e-07
Congenital_Breast_Anomaly	0	0	0	0	2.79e-05
Congenital_Ectodermal_Dysplasia	0	0	0	0	3.66e-06
Congenital_Hair_Anomaly	0	0	0	0	5.68e-06
Congenital_Hypogammaglobulinemia	0	0	0	0	1.76e-06
Congenital_Hypothyroidism	0	0	0	0	1.82e-05
Congenital_Nail_Anomaly	0	0	0	0	2.92e-06
Congenital_Neutropenia	0	0	0	0	5.62e-06
Congenital_Pigmentary_Anomaly	0	0	0	0	5.15e-06
Congenital_Spine_Anomaly	0	0	0	2.5075e-05	7.22e-05
Connective_Tissue_Cancer	0	0	0	8.5e-06	2.48e-05
Copper_Metabolism_Disorder	0	0	0	0	5.96e-06
Corneal_Disorders	0	0	0	5.63e-06	0.000139342
Corns_Callosites	0	0	0	4.3575e-05	0.000145901
Cri.Du.Chat_Syndrome	0	0	0	0	1.29e-06
Cushings_Syndrome	0	0	0	0	0
Cyclic_Neutropenia	0	0	0	0	3.17e-05
Cystic_Fibrosis	0	0	0	0	0.00669111
Cystitis_Urethritis	0	0	0	3.57e-05	0.000521689
Dejerine_Sottas_Disease	0	0	0	0	0
Depression	0	0	0	4.8325e-05	0.000940409
Dermatitis_Herpetiformis	0	0	0	0	9.06e-06
Dermatomyositis_Polymyositis	0	0	0	9.5625e-06	6.82e-05
Developmental_Delay	0	0	0	0	7.3e-05
Diabetes_Insipidus	0	0	0	0	4.28e-05
Diamond.Blackfan_Anemia	0	0	0	0	4.34e-06
Digeorges_Syndrome	0	0	0	0	8.24e-05
Disease_of_the_Female_Reproductive_Organs	0	0	0	0	0.000467554
Disorders_of_Fatty_Acid_Oxidation	0	0	0	0	2.41e-05
Disorders_of_Mitochondrial_Metabolism	0	0	0	0	8.65e-06
Disorders_of_Straight_Chain_Amino_Acid_Metabolism	0	0	0	0	2.37e-05
Disorders_of_Urea_Cycle_Metabolism	0	0	0	0	1.87e-05
Dissociative_Disorder	0	0	0	0	0
Dopa.Responsive_Dystonia	0	0	0	0	0.000815752
Downs_Syndrome	0	0	0	0	0
Dwarfism_of_Unknown_Etiology	0	0	0	0	1.02e-05
Dyschromia	0	0	0	0	1.35e-05
Ear_Infection	0	0	0	8.97052e-05	0.00146716
Eating_Disorder	0	0	0	0	1.01e-06
Edwards_Syndrome	0	0	0	0	2e-06
Ehlers_Danlos_Syndrome	0	0	0	0	0.000506333
Ellis_Van_Creveld_Syndrome	0	0	0	0	0
Epidermolysis_Bullosa	0	0	0	0	6.89e-05
Erythematous_Disorder	0	0	0	0	3.88e-07
Erythromelalgia	0	0	0	0	1.45e-06
Esophageal_Cancer	0	0	0	8.6475e-07	8.93e-06
Esophageal_Disease	0	0	0	0.000796967	0.00325862
Eustachian_Tube_Disorder	0	0	0	0	0.000458043
Eye_Cancer	0	0	0	0	9.08e-06
Eye_Infection	0	0	0	0	0.00022334
Eye_Inflammation	0	0	0	0	0.000280329
Familial_Adenomatous_Polyposis	0	0	0	0	0
Familial_Dysautonomia_Related_Conditions	0	0	0	1.6825e-06	0.000197492
Familial_Mediterranean_Fever	0	0	0	0	3.78e-06
Fasciitis	0	0	0	0	3.99e-07
Female_Genital_Cancer	0	0	0	0	1.59e-05
Female_Genital_Congenital_Anomaly	0	0	0	0	5.62e-06
Food_Allergy	0	0	0	0	1.42e-06
Fragile_X_Syndrome	0	0	0	0	5.15e-06
Friedreichs_Ataxia	0	0	0	0	0
G6PD	0	0	0	0	1.12e-05
Galactosemia	0	0	0	0	6.47e-07
General_Ear_Disorder	0	0	0	6.4525e-05	0.000659014
General_Osteochondropathy	0	0	0	0	6.35e-06
General_Viral_Infection	0	0	0	9.45e-05	0.000350985
Generalized_Digestive_Cancer	0	0	0	0	1.17e-05
Gestational_Pregnancy_Related_Disorder	0	0	0	0	0
Glucocorticoid.Remediable_Aldosteronism	0	0	0	0	3.22e-06
Glycogenosis	0	0	0	0	0
Growth_Hormone_Deficiency	0	0	0	0	5.34e-06
HIV	0	0	0	0	0.00999301
Hair_Related_Disease	0	0	0	0	9.66e-06
Helicobacter_Pylori_Infection	0	0	0	0	8.8e-05
Hemangioma_Lymphangioma	0	0	0	0	0.000156232
Hepatobiliary_Cancer	0	0	0	0	1.59e-05
Hepatobiliary_Congenital_Anomaly	0	0	0	5.9825e-06	2.52e-05
Hereditary_Blepharophimosis	0	0	0	0	0
Hereditary_Breast_Cancer	0	0	0	0	4.09e-05
Hereditary_Color_Blindness	0	0	0	0	1.99e-06
Hereditary_Dental_Anomaly	0	0	0	0	0
Hereditary_Elliptocytosis	0	0	0	1.5125e-06	8.53e-06
Hereditary_Face_Skull_Anomalies	0	0	0	0	0
Hereditary_Fructose_Intolerance	0	0	0	0	7.98e-07
Hereditary_Harartoses	0	0	0	0	1.59e-05
Hereditary_Hemochromatosis	0	0	0	0	0
Hereditary_Hemoglobin_Disease	0	0	0	0	0.00554707
Hereditary_Hemorrhagic_Telangiectasia	0	0	0	0	0
Hereditary_Lymphadema	0	0	0	0	0
Hereditary_Muscular_Dystrophy	0	0	0	0	0
Hereditary_Night_Blindness	0	0	0	0	6.67e-07
Hereditary_Polycythemia_Vera	0	0	0	0	1.38e-05
Hereditary_Progessive_Muscular_Dystrophy	0	0	0	1.345e-06	1.15e-05
Hereditary_Spastic_Paraplegia	0	0	0	0	0.000224373
Hereditary_Spherocytosis	0	0	0	0	0
Hereditary_Stomatocytosis	0	0	0	0	4.51e-06
Hereditary_Thrombocytopenic_Purpura	0	0	0	0	1.89e-06
Herpes_Simplex	0	0	0	0	6.67e-07
Hirschsprungs_Disease	0	0	0	0	3.4e-07
Hirsutism	0	0	0	0	0
Histidinemia	0	0	0	0	2.38e-06
Huntingtons_Chorea	0	0	0	0	0.000309404
Hyper_IgM_Immunodeficiency	0	0	0	0	7.47e-07
Hyperaldosteronism	0	0	0	0	1.27e-05
Hyperalimentation	0	0	0	3.3075e-06	0.000159919
Hypotony_of_the_Eye	0	0	0	0	3.31e-06
IBS	0	0	0	0	8.78e-06
Ichthyosis_Congenita	0	0	0	0	9.54e-06
IgA_Immunodeficiency	0	0	0	0	2.53e-06
IgM_Immunodeficiency	0	0	0	0	6.72e-06
Impulse_Control_Disorder	0	0	0	0	4.45e-06
Indeterminate_Sex_Pseudohermaphroditism	0	0	0	0	2.91e-06
Infestation	0	0	0	2.5125e-06	5.05e-05
Inflammatory_Spondylopathies	0	0	0	1.9225e-05	9.98e-05
Intestinal_Cancer	0	0	0	2.3825e-06	8.96e-06
Iron_Metabolism_Disorder	0	0	0	0	1.3e-05
Jaw_Disease	0	0	0	2.5e-07	0.000104539
Kaposis_Sarcoma	0	0	0	0	1.57e-05
Kawasaki_Disease	0	0	0	2.3425e-06	1.7e-05
Kidney_Cancer	0	0	0	1.2625e-05	0.00022712
Klinefelters_Syndrome	0	0	0	0	1.6e-06
Klippel_Feil_Syndrome	0	0	0	0	5.47e-05
Lactose_Intolerance	0	0	0	0	3.04e-05
Learning_Disorder	0	0	0	0	6.03e-06
Leukodystropy	0	0	0	0	0
Lichen	0	0	0	0	2.45e-05
Lipodystrophy	0	0	0	0	5.61e-05
Lipoma	0	0	0	0	0.000129432
Lipoprotein_Deficiency	0	0	0	1.585e-05	5.14e-05
Localized_Adiposity	0	0	0	0	3.45e-07
Lung_Cancer	0	0	0	1.895e-05	7.74e-05
Lupus_Erythematosus	0	0	0	0	9.27e-05
Lymphoid_Leukemia	0	0	0	0	0.0114188
Lysosomal_Storage_Disease	0	0	0	0	1.21e-05
MENI	0	0	0	0	1.35e-06
MENIIA	0	0	0	0	0
MENIIB	0	0	0	0	0
Male_Breast_Cancer	0	0	0	3.1775e-06	1.1e-05
Male_Genital_Congenital_Anomaly	0	0	0	0	1.09e-05
Medullary_Cystic_Kidney_Disease	0	0	0	0	2.99e-06
Megaloblastic_Anemia	0	0	0	7.9325e-06	7.81e-05
Melanoma	0	0	0	0	1.96e-05
Meningitis	0	0	0	9.495e-07	0.00174122
Menopausal_Disorder	0	0	0	0	4.68e-05
Menstrual_Disorder	0	0	0	0	0
Metabolic_Syndrome_X	0	0	0	0	2.62e-05
Migraine	0	0	0	0	0.00035384
Mood_Disorder	0	0	0	1.9575e-05	0.000203296
Mucopolysaccharidosis	0	0	0	0	3.84e-05
Multiple_Epiphyseal_Dysplasia	0	0	0	0	2.37e-05
Multiple_Myeloma	0	0	0	5.8025e-06	0.0158472
Multiple_Sclerosis_Other_Demyelinating_Disease	0	0	0	2.85e-06	0.0338992
Myasthenia_Gravis	0	0	0	0	0.00764843
Mycobacterial_Disease	0	0	0	0	5.15e-06
Myeloid_Leukemia	0	0	0	0	0.00793248
Myoneural_Disorders	0	0	0	8.675e-06	0.000329702
Myotonia_Congenita	0	0	0	0	1.44e-06
Myotonic_Muscular_Dystrophy	0	0	0	0	4.52e-05
Nephrotic_Syndrome	0	0	0	9.0175e-06	0.00123466
Neural_Tube_Defect	0	0	0	0	0.00023699
Neurofibromatosis	0	0	0	0	3.19e-06
Nezelofs_Syndrome	0	0	0	0	3.65e-07
Non-Specific_Autosomal_Abnormality	0	0	0	7.4e-08	1.42e-05
Non-Specific_Congenital_Eye_Anomaly	0	0	0	0	2.49e-05
Non-Specific_Congenital_Integumentary_Anomaly	0	0	0	0	1.14e-05
Non-Specific_Hemoglobinopathies	0	0	0	1.58e-05	0.000107023
Non-Specific_Humoral_Deficiency	0	0	0	0	7.91e-05
Non-Specific_Immune.Related_Skin_Disorder	0	0	0	2.045e-06	0.000159507
Non-Specific_Leukemia	0	0	0	4.175e-06	0.00170619
Non-Specific_Nasal_Throat_Disorder	0	0	0	0	3.56e-05
Non-Specific_Neurologic_Congenital_Anomaly	0	0	0	6.8875e-06	0.000337382
Non-Specific_Osteopathy	0	0	0	1.23275e-05	0.00119968
OCD	0	0	0	0	0
Obesity	0	0	0	0	0.00111009
Optic_Chiasm_Disorder	0	0	0	0	3.29e-06
Optic_Disc_Disorder	0	0	0	0	8.34e-05
Orbit_Disorders	0	0	0	8.5725e-06	6.69e-05
Oro.Facial_Congenital_Anomaly	0	0	0	0	1.2e-05
Osteogenesis_Imperfecta	0	0	0	0	1.5e-05
Osteopetrosis	0	0	0	0	3.46e-06
Osteopoikilosis	0	0	0	0	3.49e-07
Other_Inherited_Amino_Acid_Metabolic_Disorder	0	0	0	0	9.63e-06
Other_Inherited_Myotonias	0	0	0	0	1.73e-06
Other_Inherited_Osteodystrophy	0	0	0	3.865e-06	1.6e-05
Other_Lymphoid_Histiocytic_Cancers	0	0	0	0	5.56e-05
Otosclerosis	0	0	0	0	0.000510594
Ovarian_Cancer	0	0	0	0	1.09e-05
Overweight	0	0	0	0	3.22e-06
PTSD	0	0	0	0	6.7e-07
Pagets_Disease	0	0	0	0	0
Pancreatic_Cancer	0	0	0	5.925e-06	1.83e-05
Papilledema	0	0	0	0	0.00039279
Paranoia	0	0	0	0	0.000127821
Parathyroid_Disorder	0	0	0	0	0.000919117
Paritial_Androgen_Insensitivity_Syndrome	0	0	0	0	7.47e-07
Pataus_Syndrome	0	0	0	4.9975e-07	5.85e-06
Peripheral_Nerve_Disorder	0	0	0	0.000230785	0.00221356
Peritonitis_Retroperitoneal_Infection	0	0	0	2.3775e-05	0.000476478
Peroxisomal_Disorders	0	0	0	0	1.83e-06
Personality_Disorder	0	0	0	0	1.1e-05
Phenyketonuria	0	0	0	0	3.33e-06
Photodermatitis	0	0	0	0	4.14e-05
Pituitary_Disorder	0	0	0	5.5525e-06	0.00012069
Poliomyelitis	0	0	0	0	0.000803683
Polyclonal_Hypergammaglobulinemia	0	0	0	0	0
Polycystic_Kidney_Disease	0	0	0	0	0.000270775
Polycystic_Liver_Disease	0	0	0	0	1.3e-05
Polyostotic_Fibrous_Dysplasia_of_Bone	0	0	0	0	3.4e-06
Porphyrin_Metabolic_Disorder	0	0	0	0	8.86e-06
Prader_Willi_Syndrome	0	0	0	0	2.04e-05
Primary_Carnitine_Deficiency	0	0	0	0	2.27e-05
Primary_Hereditary_Retinal_Dystrophy	0	0	0	0	3.2e-05
Prion_Disease	0	0	0	0	3.65e-05
Prostate_Cancer	0	0	0	3.3775e-05	0.0368581
Protozoan_Infection	0	0	0	0	7.1e-07
Psoriasis_Related_Disorders	0	0	0	0	0.000104206
Psychogenic_Somatoform_Disorder	0	0	0	1.95e-05	0.000175549
Pubertal_Dysfunction	0	0	0	0	7.1e-07
Pure_Hypercholesterolemia	0	0	0	0	0
Pure_Hyperglyceridemia	0	0	0	0	9.49e-05
Purine_Pyrimidine_Metabolic_Disorder	0	0	0	0	4.15e-06
Radiation_Sensitivity	0	0	0	1.3775e-05	0.000122541
Reactive_Arthritis	0	0	0	0	2.06e-05
Refraction_Accomodation_Disorders	0	0	0	0	2.77e-05
Refsums_Disease	0	0	0	0	1.65e-06
Renal_Glycosuria	0	0	0	0	2.11e-05
Respiratory_System_Cancer	0	0	0	0	7.77e-06
Rosacea	0	0	0	0	1.29e-06
Ruvalcaba.Myhre_Syndrome	0	0	0	0	7.25e-07
STI	0	0	0	1.305e-05	0.000184751
Salivary_Gland_Disease	0	0	0	4.89e-05	0.000245219
Sarcoidosis	0	0	0	1.085e-05	0.0211586
Schwartz.Jampel_Syndrome	0	0	0	0	0
Sebaceous_Gland_Disorder	0	0	0	0	4.45e-06
Seborrheic_Dermatitis	0	0	0	5.7925e-05	0.000172167
Secondary_Arthropathy	0	0	0	0	1.74e-05
Secondary_Diabetes_Mellitus	0	0	0	2.065e-05	0.000192122
Secondary_Hereditary_Retinal_Dystrophy	0	0	0	0	7.5e-06
Secondary_Malignant_Neoplasm	0	0	0	4.2475e-06	0.00091825
Septic_Arthritis	0	0	0	1.5625e-05	9.21e-05
Severe_Combined_Immunodeficiency	0	0	0	0	6.67e-06
Sexual_Dysfunction	0	0	0	0	0
Sideroblastic_Anemia	0	0	0	0	0
Sjogrens_Syndrome	0	0	0	0	0.000112611
Sleep_Disorder	0	0	0	3.2925e-05	0.000564078
Smith.Magenis_Syndrome	0	0	0	0	0
Specified_Childhood_Cerebral_Degeneration	0	0	0	0	1.65e-06
Speech_Language_Disorder	0	0	0	2.25e-06	7.41e-05
Spinal_Muscular_Atrophy	0	0	0	0	1.26e-05
Spinocerebellar_Ataxia	0	0	0	0	0.000129389
Stomach_Cancer	0	0	0	0	1.17e-05
Stuttering	0	0	0	0	0
Sweat_Gland_Disorder	0	0	0	0	2.07e-05
Synovium_Tendon_Bursa_Disorder	0	0	0	0	0.000495422
Thyroid_Cancer	0	0	0	0	0
Thyroiditis	0	0	0	1.915e-05	4.6e-05
Tics_Tourettes	0	0	0	0	2.08e-05
Tuberculosis	0	0	0	1.4725e-05	6.68e-05
Tuberous_Sclerosis	0	0	0	0	5.77e-06
Turners_Syndrome	0	0	0	5.5725e-07	0.000280437
Type_I_Diabetes_Mellitus	0	0	0	0	8.35e-05
Ulcerative_Colitis	0	0	0	0	7.55e-05
Unspecified_Autoimmune_Disease	0	0	0	0	4.19e-05
Unspecified_Behavioral_Development_Disorder	0	0	0	0	1.01e-05
Unspecified_Childhood_Cerebral_Degeneration	0	0	0	0	1.41e-06
Unspecified_Childhood_Psychoses	0	0	0	0	0
Unspecified_Diabetes_Mellitus	0	0	0	0	3.43e-05
Unspecified_Endocrine_Disorder	0	0	0	0	4.72e-07
Unspecified_Hepatitis	0	0	0	0	1.76e-05
Unspecified_Immune_Deficiency	0	0	0	0	3.46e-05
Unspecified_Immune_Disorder	0	0	0	1.3375e-05	0.000196859
Unspecified_Middle_Ear_Mastoid_Diseases	0	0	0	6.7075e-06	2.2e-05
Unspecified_Recurrent_Headaches	0	0	0	0	5.98e-05
Upper_Respiratory_Inflammation	0	0	0	0.000155056	0.000810868
Uterine_Cancer	0	0	0	0	8.8e-06
Varicella_Infection	0	0	0	0	1.59e-05
Velo.Cardio.Facial_Syndrome	0	0	0	0	2.45e-05
Viral_Hepatitis_A	0	0	0	4.395e-06	2.38e-05
Viral_Hepatitis_B	0	0	0	0	0.000124681
Viral_Hepatitis_C	0	0	0	0	2.03e-05
Viral_Warts_HPV	0	0	0	0	8.15e-05
Visual_Pathway_Cortex_Disorder	0	0	0	3.865e-06	6.31e-05
Vitamin_Deficiency	0	0	0	0	1.35e-05
Vitamin_Toxicity	0	0	0	0	3.46e-06
Wiskott.Alrich_Syndrome	0	0	0	0	2.96e-07

## Sheet: 8_Cardiovascular
Disease_name	Minimum	1st_quartile	Median	3rd_quartile	Maximum
General_Hypertension	0.300905	0.460132	0.499447	0.535188	0.749602
Unspecified_Hyperlipidemia	0.0196752	0.103476	0.140677	0.147765	0.354616
Acute_Bronchitis	0	0.0234897	0.0262197	0.028463	0.056705
Mixed_Hyperlipidemia	0.000220973	0.0103197	0.0253331	0.0334728	0.0735665
Esophageal_Disease	0	0.0126182	0.015153	0.0171186	0.0377229
Obesity	0	0.0107284	0.0138124	0.0167427	0.0559628
Non-Specific_Pain	0	0	0.0132358	0.0161988	0.0319651
Non-Specific_Joint_Disorder	0	0.00889555	0.0118385	0.0137252	0.108283
Gout_Related_Crystal_Arthropathies	0	0.00482413	0.0100882	0.0119871	0.0173253
Osteoarthritis	0	0.00767776	0.00998652	0.0127314	0.150512
Acute_Upper_Respiratory_Infection	0	0.00796878	0.00948154	0.0104407	0.0135981
Acute_Sinusitis	0	0.00696619	0.00851358	0.0100025	0.0182459
Benign_Colon_Neoplasm	0	0.00754622	0.00841212	0.00886784	0.0119802
Electrolyte_Acid.Base_Balance_Disorder	0	0.00655844	0.00773384	0.00858912	0.0152642
Diverticulosis_Diverticulitis	0.00393003	0.0067346	0.00743886	0.00815807	0.0118542
Vitamin_Deficiency	0	0.00448659	0.00653849	0.00826454	0.0506997
Non-Specific_Gastrointestinal_Disorder	0	0.00441695	0.00513734	0.00573131	0.0103533
Non-Specific_Vascular_Disease	0	0.00435437	0.00509359	0.0057449	0.0080724
Non-Rheumatic_Heart_Disease	0	0.00435949	0.00483504	0.00564657	0.0209385
Allergic_Rhinitis	0	0.000994749	0.00435275	0.00524323	0.00825221
Atherosclerosis	0	0.00326694	0.00405229	0.00583668	0.0774884
Type_II_Diabetes_Mellitus	0	0.00352572	0.00392305	0.00424973	0.00531162
Menopausal_Disorder	0	0.00184657	0.00370815	0.00473972	0.0128728
Atopic_Contact_Dermatitis	0	0.00290236	0.00368016	0.00423275	0.00856208
UTI	0	0.0014954	0.00359795	0.00462189	0.010323
Emphysema_COPD	0	0.00290305	0.00359669	0.00390056	0.0067952
Non-Specific_Anemia	0	0.00234159	0.00337719	0.00422685	0.00729072
Non-Specific_Osteopathy	0	0.00247431	0.00336886	0.00407117	0.00991019
Cellulitis	0	0.00281301	0.00329741	0.00364549	0.00608758
Non-Specific_Urinary_Disorder	0	0.00271025	0.00329689	0.00393727	0.0268964
Cerebrovascular_Disease	0	0.00274894	0.00329115	0.00400172	0.00742538
Non-Specific_Arthritis	0	0.0027414	0.00316201	0.00355495	0.0125177
Hernia	0	0.00216445	0.00302697	0.0037923	0.00857453
Non-Specific_Acquired_Musculoskeletal_Abnormality	0	0.000532747	0.00297822	0.00368198	0.0267673
Non-Specified_Cardiac_Ischemia	0	0.00256951	0.00295578	0.00362035	0.0215925
Upper_Respiratory_Inflammation	0	0.00171951	0.00294066	0.00363385	0.00601214
Non-Specific_Pulmonary_Disorder	0	0.00227596	0.00279528	0.00318303	0.00457482
Pure_Hyperglyceridemia	0.000364166	0.00210848	0.00277057	0.00400313	0.00692912
Cardiac_Dysrhythmia	0	0.00235754	0.00273508	0.00355471	0.0757294
Acquired_Visual_Disturbances	0	0.00218613	0.0026199	0.00315089	0.01578
Cataract	0	0.00188556	0.00256853	0.00360883	0.0545583
Pneumonia	0	0.00168804	0.00252514	0.00298664	0.00409257
Non-Specific_Skin_Disorder	0	0.00173939	0.00244154	0.00295085	0.0136285
Non-Specific_Cardiovascular_Disease	0	0.00191183	0.00243449	0.00288944	0.0118751
Ear_Infection	0	0.00196557	0.00237074	0.00271522	0.00364876
Breast_Disorder	0	0.00115031	0.00227094	0.00343744	0.00722651
Anxiety_Phobic_Disorder	0	0.00162049	0.00226183	0.00273841	0.00481133
Hearing_Loss	0	0.00140389	0.0022509	0.00278293	0.00666955
Keratosis	0	0.00162149	0.0021316	0.00253129	0.0591169
Muscle_Ligament_Disorder	0	0	0.00211524	0.00334157	0.0195727
Unspecified_Lipid_Metabolism_Disorder	0.000681844	0.00167124	0.00209915	0.00246445	0.00469517
Acquired_Hypothyroidism	0	0.00162451	0.00193029	0.00219205	0.00844872
Synovium_Tendon_Bursa_Disorder	0	0.00110032	0.0017829	0.00213524	0.0120559
Fungal_Infection	0	0.000969513	0.00172632	0.00218082	0.0046119
External_Ear_Disorders	0	0.00140708	0.00169026	0.00188653	0.00313309
Gastritis_Duodenitis	0	0.00093206	0.00167788	0.00231223	0.00752681
Peripheral_Nerve_Disorder	0	0.00110178	0.00161761	0.00256878	0.00921493
Metabolic_Syndrome_X	3.66e-06	0.000846153	0.00149752	0.00247729	0.00741126
General_Spondylosis_Spine_Disorder	0	0	0.00148345	0.00228335	0.00367382
Chronic_Liver_Disease	0	0.00126678	0.00147033	0.00168231	0.00235094
Chronic_Sinusitis	0	0	0.00137254	0.00189266	0.00313882
Peripheral_Vascular_Disease	0	0.00101006	0.00133923	0.00151737	0.00386692
Disease_of_the_Male_Reproductive_Organs	0	0.000870998	0.00127275	0.00178351	0.0651383
Substance_Abuse	0	0.000709643	0.00127261	0.00207932	0.00475381
Benign_Prostatic_Hyperplasia	0	0.000811194	0.00122942	0.00176115	0.0268147
Eye_Infection	0	0.00103992	0.0012137	0.00145389	0.00362521
Herpes_Zoster	0	0.000935832	0.0011209	0.0012616	0.00177818
Functional_Digestive_Disorder	0	0	0.00105942	0.00144955	0.00462264
Fasciitis	0	0.00062927	0.0010478	0.00163887	0.00305727
Osteoporosis	0	0.000255449	0.00102004	0.0016211	0.00730286
Disorder_of_the_Vestibular_System	0	0.000735213	0.000952115	0.0011386	0.00248316
Lipoma	0	0.000824765	0.000951751	0.00105158	0.00135209
Vitreous_Body_Disorder	0	0.000791158	0.000948262	0.00114387	0.0116066
Unspecified_Cancer	0	0.000769101	0.000943826	0.00112131	0.00399248
Influenza	0	0.000770679	0.000885479	0.000957326	0.00124812
Non-Specific_Metabolic_Disorder	0	0.00072676	0.000873278	0.00101397	0.00187403
Lactose_Intolerance	0.000324764	0.000678123	0.000844225	0.00091342	0.00145821
Eye_Inflammation	0	0.000602639	0.000837114	0.00111925	0.00947869
Overweight	1.62e-05	0.000619685	0.00082491	0.000986825	0.00191222
Non-Specific_Liver_Disease	0	0.000693253	0.000823116	0.000911611	0.00126166
Rheumatic_Heart_Disease	0	0.000693335	0.000780228	0.000879677	0.00356698
Sleep_Apnea	0	0.000568529	0.000769052	0.00121722	0.188087
Non-Specific_Nephropathy	0	0.000650284	0.000767322	0.000905176	0.00332451
Unspecified_White_Blood_Cell_Disease	0	0.000532441	0.000672875	0.00078421	0.00127341
Chronic_Upper_Respiratory_Infection	0	0.000373697	0.00067238	0.000859783	0.00123548
Glaucoma	0	0.000493332	0.000622704	0.000760321	0.0614472
Conjunctival_Disorders	0	0.000512644	0.000620244	0.000699868	0.00197397
Cardiac_Conduction_Disorder	0	0.00051448	0.000593379	0.000686423	0.0043755
General_Viral_Infection	0	0.00031568	0.000573753	0.000703742	0.000983838
Biliary_Tract_Disease	0	0	0.000533911	0.000853839	0.00611204
Acquired_Retinal_Defects	0	0.000402405	0.000514611	0.00059783	0.0164283
Hypotension	0	0.000402514	0.00045768	0.000520235	0.00114222
General_Ear_Disorder	0	0.000264038	0.000420867	0.000517266	0.000756971
Nail_Disease	0	0.00016921	0.000409587	0.000583183	0.00157244
Esophagitis	0	0.000187502	0.000409004	0.000521686	0.00218072
Aneurysm	0	0.000302204	0.000403468	0.000496029	0.00406286
Extrapyramidal_Abnormal_Movement_Disorders	0	0.000245216	0.000393025	0.000564403	0.00198915
Gastrointestinal_Infection	0	0.000254631	0.000374983	0.000456364	0.00086256
Depression	0	0	0.000372535	0.000853336	0.00206561
Non-Specific_Eye_Disorders	0	2.145e-05	0.000358683	0.000539656	0.00882733
Lipoprotein_Deficiency	0	0.000233171	0.000350598	0.000506253	0.00134172
Oral_Soft_Tissue_Disease	0	0.000311168	0.000350542	0.000389995	0.00064465
Rectal_Anal_Disorder	0	0.000211651	0.000348435	0.00041077	0.00119314
Non-Specific_Immune.Related_Skin_Disorder	0	8.015e-05	0.000342605	0.000413791	0.0013111
Salivary_Gland_Disease	0	0.000281828	0.000342527	0.000382439	0.000496567
Chronic_Pruritus	0	0.000226987	0.000301223	0.000367514	0.000754278
Inner_Ear_Disorder	0	0.000256092	0.000288101	0.000327305	0.000483592
Non-Specific_Genitourinary_Congenital_Anomaly	0	0.000226448	0.000276891	0.000338069	0.00174762
Unspecified_Neuropathy	0	0.000133151	0.000268672	0.000369665	0.000608635
Sleep_Disorder	0	0.000185944	0.000263308	0.000404971	0.00516451
Eyelid_Disorders	0	0.000210967	0.000256655	0.000305891	0.00216509
Non-Specific_Prostate_Disease	0	0.00017991	0.000256652	0.000331537	0.00545704
Chronic_Kidney_Disease	0	0.000168688	0.000255652	0.000334669	0.000551965
Urinary_Calculus	0	0	0.000252876	0.000330108	0.0339312
Cranial_Nerve_Disorder	0	0.000134076	0.000249797	0.000304267	0.000570521
Non-Specific_Gingival_Peridontal_Disorder	0	0.000195013	0.000237593	0.000259939	0.000408935
Eustachian_Tube_Disorder	0	2.445e-05	0.00023628	0.000355225	0.000626984
Seborrheic_Dermatitis	0	0.000161718	0.00023374	0.000287818	0.00167882
Pernicious_or_B12_Deficiency_Anemia	0	0.000111458	0.000229305	0.000314013	0.020522
Benign_Oropharyngeal_Neoplasm	0	0.000180668	0.000222719	0.000257737	0.000529835
Non-Specific_Dental_Disorder	0	0.000191541	0.000222155	0.000258409	0.000485424
Non-Melanoma_Skin_Cancer	0	0	0.000220638	0.000522497	0.0373173
Thyrotoxicosis	0	0.000183795	0.000216451	0.000246418	0.000433019
Benign_Bone_Connective_Tissue_Neoplasm	0	0.000163273	0.000212245	0.000249248	0.000607229
Carbuncle_Furuncle	0	0.000176693	0.000208388	0.000231585	0.000312857
Gastrointestinal_Ulcer	0	9.4675e-05	0.000208076	0.000299449	0.00162152
Other_Viral_Hepatitis	0	0.000152928	0.000194922	0.000232468	0.000398307
Benign_Digestive_Neoplasm	0	9.1925e-05	0.000193812	0.000288125	0.00134248
Cardiac_Congenital_Anomaly	0	0.00015101	0.000182857	0.000224753	0.00164357
Phlebitis_Thrombophlebitis	0	8.1625e-05	0.000168158	0.000208696	0.000396769
Non-Specific_Thryroid_Disorder	0	0.000131139	0.000167179	0.00019405	0.000427366
Bladder_Disorder	0	6.875e-05	0.000167018	0.000238098	0.00345255
Helicobacter_Pylori_Infection	0	0.000121844	0.000161899	0.00021063	0.000564231
Goiter	0	0	0.00016018	0.00021792	0.00366244
Hair_Related_Disease	0	0.000109812	0.000157039	0.000212079	0.000563674
Benign_Skin_Neoplasm	0	0	0.000153325	0.000576627	0.0164763
Non-Specific_Sugar_Metabolism_Disorder	0	9.7325e-05	0.000152301	0.000209162	0.000419855
Refraction_Accomodation_Disorders	0	0.000108078	0.000138274	0.00016441	0.000642013
Skin_Infection	0	4.69e-05	0.000138057	0.000192076	0.000515611
Myocardial_Infarction	0	9.4375e-05	0.000135549	0.000164103	0.00920284
Hyperchylomicronemia	2.92e-05	9.98592e-05	0.000133944	0.00018626	0.00039797
Other_Corticoadrenal_Disorder	0	8.1275e-05	0.000133121	0.000181894	0.000302655
Benign_Breast_Neoplasm	0	0	0.000130942	0.000264779	0.000728208
Rheumatoid_Arthritis_Related_Conditions	0	0	0.000120691	0.000206128	0.0889823
Unspecified_Recurrent_Headaches	0	0	0.000120473	0.000201396	0.000319512
Osteomyelitis	0	0	0.000118831	0.000181582	0.000343156
Hemangioma_Lymphangioma	0	5.91e-05	0.000116	0.000191076	0.00235508
Benign_Eye_Neoplasm	0	8.7775e-05	0.000115118	0.000135599	0.00092047
Vascular_Insufficiency	0	8.1225e-05	0.000114017	0.000151536	0.000361986
Unspecified_Benign_Neoplasm	0	9.265e-05	0.000113633	0.000131418	0.000221096
Hyperaldosteronism	0	4.6825e-05	0.000106176	0.000175424	0.000404458
Appendiceal_Disease	0	0	0.000103017	0.000159098	0.000357671
Generalized_Lipidoses	0	6.7375e-05	0.000100089	0.0001267	0.00114105
Behcets_Syndrome	0	0	9.9951e-05	0.000201389	0.0018014
Non-Specific_Digestive_Congenital_Anomaly	0	7.37e-05	9.9861e-05	0.000116248	0.000283251
Pulmonary_Heart_Disease	0	6.1775e-05	9.84e-05	0.000149586	0.000503277
Myeloproliferative_Disease	0	6.48e-05	9.22e-05	0.000108231	0.000254182
Cardiomyopathy	0	6.5975e-05	9.135e-05	0.000121	0.00271474
Herpes_Simplex	0	0	9.115e-05	0.000157517	0.000286331
Benign_Endocrine_Neoplasm	0	4.34e-05	8.675e-05	0.000120243	0.000234758
Protozoan_Infection	0	6.9225e-05	8.075e-05	9.61e-05	0.000172798
Psoriasis_Related_Disorders	0	1.33075e-06	7.78e-05	0.000143407	0.000363082
Corneal_Disorders	0	0	7.715e-05	0.000152906	0.00414618
Carditis	0	4.755e-05	7.285e-05	9.8325e-05	0.000838741
General_Cerebral_Degeneration	0	5.5975e-05	7.065e-05	8.7225e-05	0.000204526
Disorders_of_Straight_Chain_Amino_Acid_Metabolism	3.66e-05	5.7875e-05	6.61e-05	7.76e-05	9.65e-05
Tongue_Disease	0	2.315e-05	6.345e-05	9.225e-05	0.000163093
Corns_Callosites	0	4.0875e-05	5.915e-05	8.1975e-05	0.000272566
Lymphatic_Disorder	0	0	5.91e-05	0.000124505	0.000376939
Homocystinuria	0	3.55e-05	5.88e-05	7.8325e-05	0.000297299
Infestation	0	4.4e-05	5.71e-05	6.8475e-05	0.000106744
Unspecified_Endocrine_Disorder	0	0	4.7e-05	9.325e-05	0.000417654
Unspecified_Hematological_Disorder	0	0	4.35e-05	6.195e-05	0.000116759
Autonomic_System_Disorder	0	2.0475e-05	4.115e-05	5.5375e-05	7.96e-05
Lichen	0	2.2475e-05	3.975e-05	5.925e-05	0.000377766
Unspecified_Plasma_Protein_Metabolism_Disorder	0	3.05e-05	3.86e-05	4.82e-05	8.75e-05
Non-Specific_Hemoglobinopathies	0	2.9975e-05	3.665e-05	4.5e-05	6.71e-05
Vascular_Congenital_Anomaly	0	1.965e-05	3.625e-05	4.6675e-05	0.000238377
Hereditary_Corneal_Dystrophy	0	8.0625e-06	3.475e-05	5.4525e-05	0.00156005
Benign_Intrathoracic_Neoplasm	0	1.875e-05	3.255e-05	4.205e-05	9.11e-05
Parathyroid_Disorder	0	3.0525e-06	3.225e-05	5.5075e-05	0.000110697
Localized_Adiposity	0	1.795e-05	3.215e-05	4.9475e-05	0.000193466
Purpura_Other_Hemorrhagic_Conditions	0	0	3.165e-05	5.0425e-05	0.000206035
Cystitis_Urethritis	0	0	3.045e-05	0.000115466	0.00110179
Colorectal_Cancer	0	7.44e-07	3.04e-05	4.445e-05	7.63e-05
Vasculitis	0	0	3.025e-05	5.635e-05	0.000196398
Lacrimal_System_Disorder	0	0	2.94e-05	4.61e-05	0.000803278
Lipodystrophy	0	2.145e-05	2.89e-05	3.51e-05	5.42e-05
Acquired_Other_Myopathies	0	1.5425e-05	2.785e-05	3.5575e-05	9.15e-05
Ocular_Musculoskeletal_Disorder	0	0	2.77e-05	6.8775e-05	0.00313472
Non-Specific_Congenital_Musculoskeletal_Anomaly	0	0	2.46e-05	5.89e-05	0.000598139
Benign_Male_Genital_Neoplasm	0	1.69e-05	2.405e-05	2.9425e-05	0.000419375
Benign_Urinary_Neoplasm	0	5.7875e-06	2.2e-05	3.0575e-05	0.000318529
General_Thrombocytopenia	0	0	2.16e-05	3.4825e-05	0.000183244
Epidermolysis_Bullosa	0	0	1.975e-05	4.36e-05	0.000233019
Viral_Hepatitis_A	0	1.4675e-05	1.955e-05	2.43e-05	3.23e-05
Macular_Degeneration	0	0	1.86e-05	7.85e-05	0.0162551
Pleuritis	0	0	1.685e-05	9.195e-05	0.000896125
Tuberculosis	0	0	1.615e-05	2.515e-05	7.66e-05
Purine_Pyrimidine_Metabolic_Disorder	0	8.1525e-06	1.605e-05	2.205e-05	8.25e-05
Optic_Disc_Disorder	0	7.36e-06	1.585e-05	2.6e-05	0.000152278
Optic_Neuritis_Neuropathy	0	0	1.585e-05	3.4425e-05	0.0016945
Benign_CNS_Neoplasm	0	0	1.54e-05	2.9075e-05	0.000104802
Megaloblastic_Anemia	0	6.6575e-06	1.49e-05	2.33e-05	0.000176427
Sweat_Gland_Disorder	0	6.805e-06	1.44e-05	2.0425e-05	4.81e-05
Sexual_Dysfunction	0	9.4125e-06	1.43e-05	1.9425e-05	0.000258692
Alopecia	0	0	1.4e-05	8.9325e-05	0.000269833
Spirochetal_Infection	0	9.86e-06	1.355e-05	1.7725e-05	6.9e-05
Globe_Disorders	0	9.34e-06	1.325e-05	1.76e-05	8.37e-05
Spleen_Disease	0	2.595e-06	1.285e-05	2.24e-05	4.24e-05
Polymorphonuclear_Neutrophils_Disorders	0	7.3325e-06	1.27e-05	1.6e-05	2.76e-05
Sebaceous_Gland_Disorder	0	0	1.26e-05	2.2725e-05	0.000263349
Vitamin_Toxicity	0	8.975e-06	1.17e-05	1.5e-05	2.86e-05
Parasitic_Infection	0	0	1.13e-05	1.8225e-05	3.29e-05
Phosphorus_Metabolism_Disorder	0	0	1.08e-05	1.585e-05	2.77e-05
Unspecified_Hepatitis	0	0	9.935e-06	1.5225e-05	4.88e-05
Varicella_Infection	0	0	9.925e-06	1.4375e-05	2.56e-05
Urethral_Disorder	0	0	9.825e-06	2.1325e-05	0.000149192
Circulating_Enzyme_Deficiency	0	4.865e-06	9.665e-06	1.3175e-05	1.95e-05
Primary_Hereditary_Retinal_Dystrophy	0	3.9475e-06	9.575e-06	1.385e-05	0.000294502
Long_QT_Syndrome	0	1.845e-07	9.48e-06	1.4475e-05	9.69e-05
Chronic_Glomerulonephritis	0	5.715e-06	9.445e-06	1.1625e-05	0.000380612
Chondrocalcinosis	0	0	8.525e-06	1.3875e-05	0.000143605
Chronic_Venous_Hypertension	0	0	8.145e-06	1.8675e-05	3.46e-05
Neonatal_Disease	0	0	8.01e-06	1.865e-05	5.72e-05
Hereditary_Polycythemia_Vera	0	4.3875e-06	7.71e-06	1.035e-05	3.71e-05
Congenital_Hypothyroidism	0	0	7.645e-06	1.1e-05	2.9e-05
Hyperalimentation	0	3.72e-06	7.465e-06	9.84e-06	6.46e-05
Non-Specific_Congenital_Eye_Anomaly	0	0	6.77e-06	1.39e-05	0.000184622
Renal_Glycosuria	0	4.8225e-06	6.695e-06	9.075e-06	1.62e-05
Lysosomal_Storage_Disease	0	2.7275e-06	6.365e-06	8.5175e-06	2.9e-05
Hereditary_Fructose_Intolerance	0	2.8825e-06	6.185e-06	8.2475e-06	1.65e-05
Viral_Hepatitis_B	0	0	6.06e-06	1.4125e-05	3.7e-05
Acute_Glomerulonephritis	0	0	5.835e-06	8.3225e-06	1.66e-05
Orbit_Disorders	0	0	5.825e-06	1.325e-05	0.000144814
G6PD	0	2.3e-06	4.8e-06	7.17e-06	1.87e-05
Endocrine_Cancer	0	0	4.64e-06	9.2125e-06	2.5e-05
Unspecified_Polyglandular_Disorder	0	0	4.315e-06	7.955e-06	1.69e-05
Porphyrin_Metabolic_Disorder	0	0	3.96e-06	6.9925e-06	1.95e-05
Choroidal_Disorders	0	0	3.44e-06	1.1225e-05	0.000201683
Non-Specific_Congenital_Integumentary_Anomaly	0	0	3.4e-06	6.965e-06	1.86e-05
Aromatic_Amino_Acid_Metabolism_Disorder	0	0	3.29e-06	5.16e-06	1.17e-05
Nephrotic_Syndrome	0	0	3.13e-06	8.665e-06	2.95e-05
Polycystic_Liver_Disease	0	0	2.68e-06	6.3025e-06	1.28e-05
Ichthyosis_Congenita	0	0	2.23e-06	7.2475e-06	1.69e-05
Familial_Adenomatous_Polyposis	0	0	2.165e-06	3.62e-06	5.95e-06
General_Dementia	0	0	2.085e-06	1.385e-05	6.28e-05
Other_Inherited_Amino_Acid_Metabolic_Disorder	0	0	2.035e-06	4.545e-06	8.79e-06
Galactosemia	0	0	1.72e-06	3.0625e-06	7.31e-06
Deep_Vein_Thrombosis	0	0	1.095e-06	7.2875e-05	0.000306088
Pataus_Syndrome	0	0	1.04e-06	2.5e-06	4.93e-06
Unspecified_Neuropsychiatric_Disorder	0	0	1.0245e-06	2.685e-05	8.23e-05
Copper_Metabolism_Disorder	0	0	9.805e-07	4.4225e-06	8.16e-06
Photodermatitis	0	0	8.9e-07	5.475e-05	0.00470179
Hereditary_Hemoglobin_Disease	0	0	8.765e-07	1.3225e-05	2.86e-05
General_Bacterial_Infection	0	0	3.8e-07	5.355e-05	9.3e-05
Dyschromia	0	0	1.95e-07	9.50128e-05	0.00406151
Iron_Metabolism_Disorder	0	0	1.94e-07	1.4125e-05	7.33e-05
Acute_Renal_Failure	0	0	1.775e-07	4.84e-05	0.000302995
Unspecified_Middle_Ear_Mastoid_Diseases	0	0	1.23e-07	7.1975e-06	1.44e-05
Arterial_Dissection	0	0	1.055e-07	6.1275e-06	2.56e-05
ADHD	0	0	0	0	1.83e-07
Abnormal_Spine_Curvature	0	0	0	0	9.82e-05
Acne	0	0	0	0	0
Acquired_Coagulation_Defect	0	0	0	2.3225e-05	0.000257345
Acquired_Hemolytic_Anemias	0	0	0	0	8.79e-06
Acquired_Limb_Deformities	0	0	0	0	2.73e-05
Acrocephalosyndactyly	0	0	0	0	0
Addisons_Disease	0	0	0	0	1.66e-06
Adjustment_Disorder	0	0	0	0	0.000231196
Adrenogenital_Disorder	0	0	0	0	4.97e-05
Alpha.1.Antitrypsin_Deficiency	0	0	0	0	5.16e-06
Alveolar_Disease	0	0	0	0	2.14e-05
Alzheimers_Disease	0	0	0	8.6375e-06	2.2e-05
Amino_Acid_Transport_Disorder	0	0	0	0	0
Androgen_Insensitivity_Syndrome	0	0	0	8.685e-07	7.52e-06
Aniridia	0	0	0	0	3.61e-06
Anophthalmia_Mircopthalmia	0	0	0	0	1.56e-05
Anterior_Eye_Anomaly	0	0	0	0	6.93e-05
Aplastic_Anemia	0	0	0	0	9.95e-06
Arterial_Embolism_Thrombosis	0	0	0	8.2325e-06	0.000205104
Arthropod.Borne_Diseases	0	0	0	8.2725e-07	6.83e-05
Asthma	0	0	0	0	0
Autism	0	0	0	0	3.69e-06
Autoimmune_Lymphoproliferative_Syndrome	0	0	0	0	1.61e-06
Autoimmune_Polyglandular_Disorder	0	0	0	0	7.06e-06
Balanced_Translocation	0	0	0	0	2.09e-06
Bartters_Syndrome	0	0	0	0	3.87e-06
Benign_Female_Genital_Neoplasm	0	0	0	1.9775e-07	0.00011744
Benign_Ovarian_Neoplasm	0	0	0	0	2.59e-05
Benign_Thyroid_Neoplasm	0	0	0	0	5.87e-05
Benign_Uterine_Neoplasm	0	0	0	4.545e-05	0.000368129
Bipolar_Disorder	0	0	0	0	3.75e-07
Bladder_Cancer	0	0	0	0	0.00251951
Bone_Cancer	0	0	0	0	8.72e-06
Bone_Infection	0	0	0	0	1.53e-05
Brain_Cancer	0	0	0	0	4.37e-06
Brain_Damage	0	0	0	0	6.8e-05
Branched_Chain_Amino_Acid_Metabolism_Disorder	0	0	0	1.8225e-07	8.36e-06
Breast_Cancer	0	0	0	0	0.000117246
CNS_Cancer	0	0	0	0	2.32e-05
CNS_Infection	0	0	0	0	3.62e-06
Carcinoid_Syndrome	0	0	0	3.3325e-06	1.25e-05
Carinoid_Neoplasm	0	0	0	4.2425e-06	1e-05
Cataplexy_Narcolepsy	0	0	0	0	0.000940275
Celiac_Disease	0	0	0	0	0
Cerebral_Cysts	0	0	0	0	0
Cerebral_Lipidoses	0	0	0	0	2.93e-06
Cervical_Cancer	0	0	0	0	4.54e-07
Charcot_Marie_Tooth_Disease	0	0	0	0	1.13e-06
Childhood_Disintegrative_Disorder	0	0	0	0	0
Chondrodystrophy	0	0	0	0	1.88e-06
Chronic_Progressive_External_Ophthalmoplegia	0	0	0	0	2.84e-06
Chronic_Tonsillitis_Adenoiditis	0	0	0	0	3.17e-05
Common_Variable_Immunodeficiency	0	0	0	0	9.56e-07
Complex_Regional_Pain_Syndrome	0	0	0	0	1.94e-05
Conduct_Disorder	0	0	0	0	5.92e-07
Congenital_Anomaly_of_Skull_Neck	0	0	0	1.43e-05	3.61e-05
Congenital_Aphakia	0	0	0	0	3.84e-07
Congenital_Breast_Anomaly	0	0	0	2.255e-06	1.28e-05
Congenital_Ectodermal_Dysplasia	0	0	0	0	1.35e-06
Congenital_Hair_Anomaly	0	0	0	0	8.44e-06
Congenital_Hypogammaglobulinemia	0	0	0	0	2.08e-06
Congenital_Nail_Anomaly	0	0	0	0	5.47e-06
Congenital_Neutropenia	0	0	0	1.9475e-06	5.68e-06
Congenital_Pigmentary_Anomaly	0	0	0	0	6.48e-06
Congenital_Spine_Anomaly	0	0	0	2.535e-05	6.7e-05
Connective_Tissue_Cancer	0	0	0	1.2875e-06	3.77e-05
Connective_Tissue_Infection	0	0	0	1.8875e-06	1.57e-05
Cri.Du.Chat_Syndrome	0	0	0	0	1.88e-06
Cushings_Syndrome	0	0	0	0	0
Cyclic_Neutropenia	0	0	0	0	2.5e-06
Cystic_Fibrosis	0	0	0	0	1.01e-05
Degenerative_Dementia	0	0	0	0	1.24e-05
Dejerine_Sottas_Disease	0	0	0	0	0
Dermatitis_Herpetiformis	0	0	0	7.9025e-07	1.6e-05
Dermatomyositis_Polymyositis	0	0	0	7.2725e-07	2.26e-05
Developmental_Delay	0	0	0	0	7.69e-07
Deviated_Nasal_Septum	0	0	0	0.000134323	0.000714363
Diabetes_Insipidus	0	0	0	0	1.08e-06
Diamond.Blackfan_Anemia	0	0	0	0	2.45e-06
Digeorges_Syndrome	0	0	0	0	1.92e-07
Disease_of_the_Female_Reproductive_Organs	0	0	0	0	0.00364662
Disorders_of_Fatty_Acid_Oxidation	0	0	0	0	7.37e-06
Disorders_of_Iris_Ciliary_Body	0	0	0	3.225e-07	0.000584738
Disorders_of_Mitochondrial_Metabolism	0	0	0	0	7.49e-07
Disorders_of_Urea_Cycle_Metabolism	0	0	0	0	6.95e-06
Dissociative_Disorder	0	0	0	0	0
Dopa.Responsive_Dystonia	0	0	0	0	8.38e-07
Downs_Syndrome	0	0	0	0	0
Dwarfism_of_Unknown_Etiology	0	0	0	0	9.11e-07
Eating_Disorder	0	0	0	0	0.000161088
Edwards_Syndrome	0	0	0	0	1.19e-06
Ehlers_Danlos_Syndrome	0	0	0	0	8.11e-07
Ellis_Van_Creveld_Syndrome	0	0	0	0	1.16e-06
Encephalitis	0	0	0	0	9.14e-06
Epilepsy_Related_Disorders	0	0	0	0	3.47e-05
Erythematous_Disorder	0	0	0	0	1.16e-06
Erythromelalgia	0	0	0	0	4.55e-06
Escherichia_Coli_Infection	0	0	0	0	4.1e-05
Esophageal_Cancer	0	0	0	0	1.08e-06
Eye_Cancer	0	0	0	1.735e-06	2.11e-05
Familial_Dysautonomia_Related_Conditions	0	0	0	0	2.86e-06
Familial_Mediterranean_Fever	0	0	0	0	4e-07
Female_Genital_Cancer	0	0	0	0	2.41e-05
Female_Genital_Congenital_Anomaly	0	0	0	0	3.46e-06
Food_Allergy	0	0	0	0	2.42e-05
Fragile_X_Syndrome	0	0	0	0	1.87e-06
Friedreichs_Ataxia	0	0	0	0	0
General_Osteochondropathy	0	0	0	0	0.000272043
General_Paralysis	0	0	0	0	1.24e-05
Generalized_Digestive_Cancer	0	0	0	1.0975e-06	8.35e-06
Genetic_Anomolies_of_Leukocytes	0	0	0	0	1.12e-05
Gestational_Pregnancy_Related_Disorder	0	0	0	0	2.03e-07
Glucocorticoid.Remediable_Aldosteronism	0	0	0	1.0225e-06	4.9e-06
Glycogenosis	0	0	0	0	0
Graves_Disease	0	0	0	0	6.48e-06
Growth_Hormone_Deficiency	0	0	0	0	0
HIV	0	0	0	0	9.79e-06
Haemophilia_Related_Diseases	0	0	0	0	1.76e-05
Hemiplegia	0	0	0	0	2.11e-05
Hepatobiliary_Cancer	0	0	0	0	5.56e-06
Hepatobiliary_Congenital_Anomaly	0	0	0	5.6825e-06	2.16e-05
Hereditary_Blepharophimosis	0	0	0	0	2.03e-06
Hereditary_Breast_Cancer	0	0	0	0	8.28e-07
Hereditary_Color_Blindness	0	0	0	0	2.6e-06
Hereditary_Dental_Anomaly	0	0	0	2.4225e-06	8.27e-06
Hereditary_Elliptocytosis	0	0	0	0	3.37e-06
Hereditary_Face_Skull_Anomalies	0	0	0	0	0
Hereditary_Harartoses	0	0	0	4.1325e-06	1.11e-05
Hereditary_Hemochromatosis	0	0	0	0	1e-05
Hereditary_Hemorrhagic_Telangiectasia	0	0	0	0	0
Hereditary_Lymphadema	0	0	0	0	0
Hereditary_Muscular_Dystrophy	0	0	0	0	0
Hereditary_Night_Blindness	0	0	0	0	2.09e-07
Hereditary_Progessive_Muscular_Dystrophy	0	0	0	0	6e-07
Hereditary_Sensory_Neuropathy	0	0	0	8.8925e-06	2.49e-05
Hereditary_Spastic_Paraplegia	0	0	0	0	2.04e-07
Hereditary_Spherocytosis	0	0	0	0	0
Hereditary_Stomatocytosis	0	0	0	0	3.08e-06
Hereditary_Thrombocytopenic_Purpura	0	0	0	0	1.64e-06
Hirschsprungs_Disease	0	0	0	0	6.45e-07
Hirsutism	0	0	0	0	3.54e-05
Histidinemia	0	0	0	0	1.34e-06
Hodgkins_Disease	0	0	0	0	3.87e-06
Huntingtons_Chorea	0	0	0	0	9.58e-07
Hyper_IgM_Immunodeficiency	0	0	0	0	9.36e-07
Hypotony_of_the_Eye	0	0	0	0	7.74e-05
IBS	0	0	0	0	0.00054137
IgA_Immunodeficiency	0	0	0	0	2.13e-06
IgM_Immunodeficiency	0	0	0	0	4.39e-06
Impulse_Control_Disorder	0	0	0	0	2.24e-07
Indeterminate_Sex_Pseudohermaphroditism	0	0	0	0	6.15e-06
Inflammatory_Spondylopathies	0	0	0	0	0.00012515
Inflammatory_Toxic_Neuropathy	0	0	0	2.5875e-05	7.42e-05
Intellectual_Disability	0	0	0	1.315e-05	5.27e-05
Intestinal_Cancer	0	0	0	0	2.58e-06
Intrathoracic_Organ_Cancer	0	0	0	0	9.41e-06
Jaw_Disease	0	0	0	9.82e-05	0.000340809
Kaposis_Sarcoma	0	0	0	2.145e-06	6.7e-06
Kawasaki_Disease	0	0	0	0	1.02e-06
Kidney_Cancer	0	0	0	0	8.92e-05
Kidney_Infection	0	0	0	0	0.00055209
Klinefelters_Syndrome	0	0	0	0	8.38e-06
Klippel_Feil_Syndrome	0	0	0	0	7.94e-07
Larynx_Vocal_Chord_Disorders	0	0	0	7.1525e-07	0.000252931
Learning_Disorder	0	0	0	0	1.64e-06
Leukodystropy	0	0	0	0	0
Lung_Cancer	0	0	0	0	7.98e-07
Lupus_Erythematosus	0	0	0	0	0.000165252
Lymphoid_Leukemia	0	0	0	0	7.9e-06
MENI	0	0	0	0	4.31e-06
MENIIA	0	0	0	0	1.49e-06
MENIIB	0	0	0	0	9.4e-07
Male_Breast_Cancer	0	0	0	0	4.19e-06
Male_Genital_Cancer	0	0	0	7.505e-06	0.00202027
Male_Genital_Congenital_Anomaly	0	0	0	0	0.000151427
Malnutrition	0	0	0	0	6.99e-05
Marfan_Syndrome	0	0	0	0	1.38e-05
Medullary_Cystic_Kidney_Disease	0	0	0	0	9.57e-06
Melanoma	0	0	0	0	0.000992735
Meningitis	0	0	0	0	1.81e-05
Menstrual_Disorder	0	0	0	0	0
Migraine	0	0	0	0	0.000294038
Mood_Disorder	0	0	0	0	8.79e-06
Motor_Neuron_Disease	0	0	0	0	3.26e-06
Mucopolysaccharidosis	0	0	0	0	1.93e-07
Multiple_Epiphyseal_Dysplasia	0	0	0	0	1.51e-07
Multiple_Myeloma	0	0	0	0	1.28e-06
Multiple_Sclerosis_Other_Demyelinating_Disease	0	0	0	0	2.23e-05
Myasthenia_Gravis	0	0	0	0	1.28e-05
Mycobacterial_Disease	0	0	0	0	3.67e-06
Myeloid_Leukemia	0	0	0	0	3.94e-06
Myoneural_Disorders	0	0	0	0	7.31e-06
Myotonia_Congenita	0	0	0	0	1.35e-06
Myotonic_Muscular_Dystrophy	0	0	0	0	4.84e-07
Nerve_Root_Plexus_Disorders	0	0	0	0	1.67e-05
Neural_Tube_Defect	0	0	0	0	1.12e-05
Neurofibromatosis	0	0	0	4.275e-06	1.67e-05
Nezelofs_Syndrome	0	0	0	0	4.92e-07
Non-Hodgkins_Lymphoma	0	0	0	0	1.57e-05
Non-Specific_Autosomal_Abnormality	0	0	0	0	3e-06
Non-Specific_Chromosomal_Anomaly	0	0	0	0	2.59e-06
Non-Specific_Humoral_Deficiency	0	0	0	0	1.89e-07
Non-Specific_Leukemia	0	0	0	2.955e-06	7.67e-06
Non-Specific_Nasal_Throat_Disorder	0	0	0	0	1.48e-05
Non-Specific_Neurologic_Congenital_Anomaly	0	0	0	0	1.38e-05
Non-Specific_Peritoneal_Disorder	0	0	0	0	2.23e-05
Non-Specific_Soft_Tissue_Disorder	0	0	0	3.3825e-05	0.000324185
OCD	0	0	0	0	1.66e-07
Optic_Chiasm_Disorder	0	0	0	0	2.66e-06
Oro.Facial_Congenital_Anomaly	0	0	0	0	1.01e-05
Oro.Naso.Pharyngeal_Cancer	0	0	0	1.35e-05	9.52e-05
Osteogenesis_Imperfecta	0	0	0	0	5.51e-06
Osteopetrosis	0	0	0	4.2625e-06	1.38e-05
Osteopoikilosis	0	0	0	0	7.46e-07
Other_Infectious_Diseases	0	0	0	1.4725e-06	6.1e-05
Other_Inherited_Myotonias	0	0	0	0	6e-07
Other_Inherited_Osteodystrophy	0	0	0	2.48e-06	9.29e-06
Other_Lymphoid_Histiocytic_Cancers	0	0	0	0	5.39e-06
Otosclerosis	0	0	0	3.5425e-06	4e-05
Ovarian_Cancer	0	0	0	0	1.8e-05
PTSD	0	0	0	0	1.69e-07
Pagets_Disease	0	0	0	0	0
Pancreatic_Cancer	0	0	0	0	1.32e-06
Pancreatic_Disease	0	0	0	3.13e-05	0.000201357
Pancytopenia	0	0	0	0	7.53e-07
Papilledema	0	0	0	1.1675e-06	2.43e-05
Paranoia	0	0	0	0	3.89e-06
Paritial_Androgen_Insensitivity_Syndrome	0	0	0	0	4.19e-06
Parkinsons_Disease	0	0	0	0	3e-06
Peritonitis_Retroperitoneal_Infection	0	0	0	0	7.46e-05
Peroxisomal_Disorders	0	0	0	0	6.47e-06
Personality_Disorder	0	0	0	0	1.73e-06
Phenyketonuria	0	0	0	1.235e-06	6.98e-05
Pituitary_Disorder	0	0	0	0	0.00032842
Poliomyelitis	0	0	0	7.9875e-07	1.75e-05
Polyclonal_Hypergammaglobulinemia	0	0	0	0	0
Polycystic_Kidney_Disease	0	0	0	0	3.71e-05
Polyostotic_Fibrous_Dysplasia_of_Bone	0	0	0	0	8.62e-06
Prader_Willi_Syndrome	0	0	0	2.4925e-07	2.93e-06
Primary_Carnitine_Deficiency	0	0	0	0	2.66e-06
Prion_Disease	0	0	0	0	1.05e-06
Prostate_Cancer	0	0	0	0	0.0186195
Psychogenic_Somatoform_Disorder	0	0	0	0	3.23e-05
Pubertal_Dysfunction	0	0	0	0	3.03e-06
Pulmonary_Embolism_Infarction	0	0	0	0	6.66e-05
Pure_Hypercholesterolemia	0	0	0	0	0
Radiation_Sensitivity	0	0	0	2.21e-06	5.43e-05
Reactive_Arthritis	0	0	0	0	6.57e-05
Refsums_Disease	0	0	0	0	2.63e-06
Respiratory_Congenital_Anomaly	0	0	0	7.2175e-06	1.96e-05
Respiratory_System_Cancer	0	0	0	1.1825e-06	7.18e-06
Rosacea	0	0	0	3.59e-05	0.00217205
Ruvalcaba.Myhre_Syndrome	0	0	0	0	1.67e-06
STI	0	0	0	1.86e-05	6.49e-05
Sarcoidosis	0	0	0	1.5575e-05	4.55e-05
Schizophrenia_Related_Psychosis	0	0	0	0	7.57e-05
Schwartz.Jampel_Syndrome	0	0	0	0	0
Secondary_Arthropathy	0	0	0	0	5.04e-05
Secondary_Diabetes_Mellitus	0	0	0	1.0505e-06	2e-05
Secondary_Hereditary_Retinal_Dystrophy	0	0	0	6.0225e-07	4.63e-05
Secondary_Malignant_Neoplasm	0	0	0	0	1.82e-05
Septic_Arthritis	0	0	0	0	0.000133601
Septicemia	0	0	0	0	2.81e-05
Severe_Combined_Immunodeficiency	0	0	0	0	4.31e-06
Sideroblastic_Anemia	0	0	0	0	0
Sjogrens_Syndrome	0	0	0	0	0.000161942
Smith.Magenis_Syndrome	0	0	0	0	0
Specified_Childhood_Cerebral_Degeneration	0	0	0	0	5.2e-07
Speech_Language_Disorder	0	0	0	0	1.98e-06
Spinal_Chord_Degeneration	0	0	0	0	3.13e-05
Spinal_Muscular_Atrophy	0	0	0	0	2.11e-06
Spinal_Stenosis	0	0	0	1.68e-06	0.000446221
Spinocerebellar_Ataxia	0	0	0	0	2e-06
Staphylococcus_Aureus_Infection	0	0	0	0	8.15e-05
Stomach_Cancer	0	0	0	0	6.41e-06
Streptococcal_Infection	0	0	0	0	6.58e-06
Stuttering	0	0	0	0	0
Syndrome_with_Pervasive_Congenital_Anomalies	0	0	0	0	1.18e-05
Thymic_Disorders	0	0	0	8.7825e-07	1.62e-05
Thyroid_Cancer	0	0	0	0	2.88e-07
Thyroiditis	0	0	0	0	3.86e-05
Tics_Tourettes	0	0	0	0	1.57e-05
Tuberous_Sclerosis	0	0	0	0	4.1e-06
Turners_Syndrome	0	0	0	4.825e-08	1.24e-05
Tympanic_Membrane_Disorders	0	0	0	1.6425e-05	6.51e-05
Type_I_Diabetes_Mellitus	0	0	0	0	1.45e-06
Ulcerative_Colitis	0	0	0	0	3.71e-05
Unspecified_Amyloidosis	0	0	0	0	3.16e-06
Unspecified_Autoimmune_Disease	0	0	0	0	5.52e-05
Unspecified_Behavioral_Development_Disorder	0	0	0	0	6.03e-06
Unspecified_Cerebellar_Disease	0	0	0	1.705e-07	1.52e-05
Unspecified_Childhood_Cerebral_Degeneration	0	0	0	0	1.02e-06
Unspecified_Childhood_Psychoses	0	0	0	0	0
Unspecified_Congenital_Anomaly	0	0	0	1.02975e-05	3.01e-05
Unspecified_Diabetes_Mellitus	0	0	0	0	5.22e-05
Unspecified_Encephalopathy	0	0	0	0	4.2e-05
Unspecified_Immune_Deficiency	0	0	0	0	1.57e-05
Unspecified_Immune_Disorder	0	0	0	1.5925e-05	0.00013408
Uterine_Cancer	0	0	0	3.02e-07	2.72e-05
Varicose_Veins	0	0	0	0	0.000722476
Velo.Cardio.Facial_Syndrome	0	0	0	0	0
Viral_Hepatitis_C	0	0	0	0	5.2e-05
Viral_Warts_HPV	0	0	0	0.000120871	0.00214214
Visual_Pathway_Cortex_Disorder	0	0	0	3.175e-06	4.71e-05
Wiskott.Alrich_Syndrome	0	0	0	0	5.64e-07

## Sheet: 9_Brain
Disease_name	Minimum	1st_quartile	Median	3rd_quartile	Maximum
Cerebrovascular_Disease	0.00290004	0.0219437	0.198513	0.260781	0.459262
Multiple_Sclerosis_Other_Demyelinating_Disease	0	0.000666664	0.0747352	0.11331	0.361224
Epilepsy_Related_Disorders	0.000478503	0.00262647	0.0577401	0.070501	0.124953
Unspecified_Encephalopathy	0.0019109	0.0197001	0.0261525	0.0307904	0.0535335
Brain_Damage	0.000661223	0.00612952	0.0223407	0.0281017	0.0774657
Parkinsons_Disease	0	0.000255851	0.0220303	0.0302787	0.239185
Non-Specific_Pulmonary_Disorder	0	0.0097858	0.0176173	0.0204674	0.0439643
Unspecified_Neuropsychiatric_Disorder	0.000869706	0.00803186	0.0166155	0.0216663	0.0844417
General_Paralysis	0	0.00248367	0.0158132	0.0216979	0.0676527
UTI	0	0.0114218	0.0150189	0.020784	0.0447494
Extrapyramidal_Abnormal_Movement_Disorders	0	0.00507018	0.0148857	0.0385186	0.209971
Muscle_Ligament_Disorder	0	0.00806134	0.0131729	0.018393	0.0395281
Benign_CNS_Neoplasm	0	0.000471158	0.0116964	0.0151902	0.0424318
Acquired_Visual_Disturbances	0	0.00872677	0.0108345	0.0126853	0.0255833
Hemiplegia	0	0.00302859	0.0108124	0.0133019	0.0259376
Unspecified_Neuropathy	0.000511052	0.00481656	0.0104242	0.0460785	0.151928
General_Dementia	0.000129027	0.00156323	0.0102706	0.013989	0.156979
Electrolyte_Acid.Base_Balance_Disorder	0.00308337	0.00608257	0.00849649	0.00981553	0.016591
Bladder_Disorder	0	0.00346506	0.00828888	0.0131562	0.0641783
Brain_Cancer	0	5.3025e-05	0.00811274	0.017708	0.0535048
Non-Specific_Joint_Disorder	0	0	0.0080031	0.0115016	0.024306
Functional_Digestive_Disorder	0	0.00590626	0.00754054	0.00877568	0.0146212
Non-Specific_Pain	0	0	0.00690936	0.0141888	0.0421177
CNS_Cancer	0	0.000467692	0.00667574	0.00870465	0.0265792
Alzheimers_Disease	0	0.000624539	0.0063577	0.008938	0.12543
Pneumonia	0	0.00326095	0.00618235	0.00775757	0.013741
Meningitis	0	0.00124007	0.00561739	0.00657441	0.0259573
Non-Specific_Cardiovascular_Disease	0	0.00363947	0.00537899	0.00721592	0.0128621
Non-Specific_Acquired_Musculoskeletal_Abnormality	0	0.00390547	0.00497862	0.00609913	0.0146907
Depression	0	0.00361113	0.00485825	0.0062409	0.0147358
Optic_Neuritis_Neuropathy	0	0.00122697	0.00485104	0.00817811	0.0427056
Hypotension	0.00112264	0.00380181	0.0047928	0.00591137	0.0120521
Schizophrenia_Related_Psychosis	0	0.00176902	0.00464186	0.00895062	0.13751
Aneurysm	0	0.00018728	0.00460541	0.0115723	0.052276
Spinal_Chord_Degeneration	0	0.00159045	0.00436594	0.00565855	0.0186413
Encephalitis	0	0.00170069	0.00417437	0.00563206	0.0216654
Intellectual_Disability	0.000202115	0.00162091	0.00417078	0.0057738	0.0143403
General_Spondylosis_Spine_Disorder	0	0.00149633	0.00385509	0.0068714	0.011628
Ocular_Musculoskeletal_Disorder	0	0.00295324	0.00384903	0.0051791	0.0297491
Cardiac_Dysrhythmia	0	0.00212244	0.00379065	0.00519205	0.0110903
Fungal_Infection	0	0.00247638	0.0037562	0.0049609	0.0220644
Hearing_Loss	0	0.00132764	0.00363541	0.00554188	0.0802494
Motor_Neuron_Disease	0	9.7275e-05	0.00357967	0.00537237	0.0249743
Peripheral_Nerve_Disorder	0	0.000757932	0.00332483	0.0135429	0.373644
General_Cerebral_Degeneration	0.000388918	0.00241074	0.00325579	0.0041427	0.0099355
Non-Specific_Anemia	0	0.00201398	0.00307377	0.0043751	0.00906149
Non-Specific_Skin_Disorder	0	0.00128236	0.00300651	0.00572578	0.184456
Autonomic_System_Disorder	0	0.000763832	0.00282163	0.00554266	0.0179573
Disorder_of_the_Vestibular_System	0	0.00118241	0.00277001	0.00494217	0.0572444
Non-Rheumatic_Heart_Disease	0	0.000857591	0.00269671	0.00444575	0.0256182
Inflammatory_Toxic_Neuropathy	0	0.000527763	0.00265379	0.0192771	0.066065
Neural_Tube_Defect	0	0.000252536	0.00262115	0.00483996	0.0192716
Migraine	0	0.00136686	0.002565	0.00685028	0.0428694
Cranial_Nerve_Disorder	0	0.00155683	0.00248562	0.0186229	0.0806423
Vascular_Congenital_Anomaly	0	0.000282125	0.00245574	0.00411372	0.00959201
Acquired_Other_Myopathies	0	0.000449558	0.00234886	0.0054445	0.0217946
Septicemia	0	0.00144125	0.00228906	0.00305244	0.00910771
Peripheral_Vascular_Disease	0	0.00137185	0.00226591	0.00387389	0.0189292
Cardiac_Congenital_Anomaly	0	0.000182227	0.00203347	0.00376947	0.0268536
Unspecified_White_Blood_Cell_Disease	0	0.00150121	0.00197131	0.00237645	0.003831
Cellulitis	0	0.000392839	0.00193283	0.00273496	0.0972522
Non-Specific_Gastrointestinal_Disorder	0	0	0.0018892	0.0026876	0.00814117
Osteoporosis	0	0.00126612	0.00178143	0.00237411	0.00580192
Non-Specific_Neurologic_Congenital_Anomaly	0	0.000362457	0.0017702	0.00305198	0.00855269
Non-Specific_Urinary_Disorder	0	0.000153347	0.00170108	0.00278722	0.00755252
Malnutrition	0	0.00095934	0.00148399	0.00198248	0.0118638
Unspecified_Cerebellar_Disease	0	0.0010897	0.00138124	0.00167174	0.00408955
Papilledema	0	0.000182615	0.00136926	0.00195789	0.00746062
Anxiety_Phobic_Disorder	0	0	0.00126731	0.0021841	0.0083354
Gastrointestinal_Infection	0	0.000888222	0.00123457	0.00146444	0.00276948
CNS_Infection	0	0.00049828	0.00115882	0.00190596	0.00830923
Degenerative_Dementia	0	0.000203364	0.00115871	0.00155664	0.0151052
Vitamin_Deficiency	0	0	0.00112427	0.00244716	0.00794702
Mood_Disorder	0.000180364	0.000649532	0.00109841	0.00154617	0.00458374
Unspecified_Cancer	0	0	0.00109251	0.00232599	0.0174206
Pleuritis	0	0.000504076	0.00107594	0.00160947	0.00335682
External_Ear_Disorders	0	0.000378483	0.00103541	0.00146001	0.0175701
Psychogenic_Somatoform_Disorder	0	0.000682112	0.0010277	0.0078085	0.0267267
Nail_Disease	0	0.000601706	0.00102619	0.00172306	0.00488762
Deep_Vein_Thrombosis	0	0.000667892	0.000984003	0.00151876	0.0031856
Arterial_Dissection	0	1.635e-05	0.00092994	0.00112082	0.00270249
Dopa.Responsive_Dystonia	0	0.000145588	0.000927226	0.00206762	0.00745211
Esophageal_Disease	0	0	0.000835378	0.0021665	0.00830345
Spinal_Stenosis	0	0.000229488	0.000817284	0.00137279	0.0127016
Acute_Renal_Failure	0	0.000289902	0.00079737	0.0012433	0.00535373
Optic_Disc_Disorder	0	9.22165e-05	0.000779581	0.00115053	0.00592198
General_Bacterial_Infection	0	0.000567205	0.000772519	0.000950008	0.00533117
Substance_Abuse	0	0	0.000761612	0.00152313	0.00375668
Sleep_Disorder	0	0.000409669	0.000747186	0.00119594	0.00818318
Non-Specific_Eye_Disorders	0	0.000339671	0.000736493	0.0012065	0.00431655
Emphysema_COPD	0	0	0.000704338	0.00190137	0.00936902
Pernicious_or_B12_Deficiency_Anemia	0	0.000448033	0.000697531	0.00103462	0.00303992
Unspecified_Hematological_Disorder	0	0.000350638	0.000660305	0.000901453	0.00246763
Phlebitis_Thrombophlebitis	0	0.000275862	0.000657964	0.000842237	0.00173373
Myoneural_Disorders	0	0.000133145	0.000644078	0.00102086	0.00445639
Non-Specific_Osteopathy	0	0	0.000637921	0.00120693	0.00374853
Addisons_Disease	0	0.000345663	0.000609287	0.000899596	0.0217357
Herpes_Zoster	0	0.000182491	0.000606102	0.000978563	0.00312825
Non-Specific_Sugar_Metabolism_Disorder	0	0.000257734	0.000602168	0.000805031	0.0028777
Cystitis_Urethritis	0	0.000165588	0.000578904	0.00102969	0.00577855
Rheumatic_Heart_Disease	0	0.000260055	0.000578614	0.000829195	0.0032648
Vasculitis	0	0.000400181	0.000577926	0.000717099	0.0278593
Abnormal_Spine_Curvature	0	0.000203254	0.000566915	0.00115875	0.166976
Cataract	0	0	0.0005589	0.00220329	0.0376673
Pituitary_Disorder	0	0.000214159	0.000557359	0.00101937	0.0369471
Biliary_Tract_Disease	0	0	0.000539975	0.000904016	0.00216594
Cardiac_Conduction_Disorder	0	0.000138972	0.000533509	0.000780243	0.00188539
Sleep_Apnea	0	1.035e-06	0.000511183	0.000784359	0.0032654
Larynx_Vocal_Chord_Disorders	0	0.0002502	0.000510117	0.00082335	0.0102899
Acquired_Retinal_Defects	0	0.00027719	0.00049016	0.000764584	0.00212208
Acquired_Coagulation_Defect	0	0.000135814	0.00048801	0.000702675	0.0024126
Disorders_of_Mitochondrial_Metabolism	0	3.5e-05	0.000478579	0.00106252	0.00400855
Upper_Respiratory_Inflammation	0	0	0.000459933	0.00110629	0.00472987
Inflammatory_Spondylopathies	0	0.00018404	0.000439808	0.00092443	0.106129
Inner_Ear_Disorder	0	0.000153773	0.000431826	0.000667572	0.00671652
General_Thrombocytopenia	0	0.000139985	0.00041653	0.000552	0.000921437
Gastritis_Duodenitis	0	0	0.000412873	0.000974956	0.0026783
Vascular_Insufficiency	0	2.345e-05	0.000410623	0.000865386	0.00276431
Neonatal_Disease	0	0.000106288	0.000397222	0.0176316	0.0583899
Adjustment_Disorder	0	0	0.000385292	0.000560846	0.000981922
Escherichia_Coli_Infection	0	0.000274087	0.000373181	0.000474676	0.000719288
Visual_Pathway_Cortex_Disorder	0	0.000262979	0.00037057	0.000531422	0.00154505
Staphylococcus_Aureus_Infection	0	0.00016698	0.000369413	0.000697354	0.0172221
Unspecified_Recurrent_Headaches	0	0	0.000364496	0.00074542	0.00460909
Kidney_Infection	0	0.000142466	0.000361691	0.000616641	0.00176589
Carditis	0	0.00017288	0.000359246	0.000578932	0.00300312
Other_Infectious_Diseases	0	0.000271204	0.000354892	0.000603097	0.00413076
Speech_Language_Disorder	0	0.000101087	0.000347764	0.00117737	0.00272593
Hereditary_Progessive_Muscular_Dystrophy	0	9.165e-06	0.000340737	0.00406234	0.0164628
Acquired_Hypothyroidism	0	0	0.000326707	0.000893363	0.00369107
General_Ear_Disorder	0	0	0.000305513	0.000475072	0.00747685
Myocardial_Infarction	0	4.275e-07	0.0002921	0.000469551	0.00115099
Hemangioma_Lymphangioma	0	0	0.000290917	0.000445382	0.00194749
Salivary_Gland_Disease	0	0.000153731	0.000273829	0.000397216	0.00183577
Non-Specific_Metabolic_Disorder	0	0	0.000259184	0.000450569	0.00143131
Non-Specific_Liver_Disease	0	0	0.000259011	0.000435178	0.000992653
Huntingtons_Chorea	0	1.1025e-05	0.000258248	0.000761803	0.022327
Unspecified_Plasma_Protein_Metabolism_Disorder	0	0.000200668	0.000255834	0.000327716	0.00133843
General_Viral_Infection	0	0	0.000243855	0.000435223	0.00166622
Myasthenia_Gravis	0	7.59e-05	0.000229668	0.0150753	0.0838917
Benign_Bone_Connective_Tissue_Neoplasm	0	0	0.000228937	0.000431917	0.00338755
Complex_Regional_Pain_Syndrome	0	0.000118621	0.00022717	0.00189594	0.110734
Seborrheic_Dermatitis	0	0	0.00021832	0.00030618	0.00267924
Purpura_Other_Hemorrhagic_Conditions	0	0.000100084	0.000213772	0.000304663	0.000932781
Streptococcal_Infection	0	9.47063e-05	0.000211321	0.000296012	0.00230974
Eye_Inflammation	0	0	0.000209835	0.000615723	0.0022608
Behcets_Syndrome	0	0	0.000205704	0.000334403	0.00124039
Oral_Soft_Tissue_Disease	0	0	0.000204381	0.000311184	0.00225522
Corneal_Disorders	0	0	0.000196708	0.000395752	0.00173654
Osteomyelitis	0	0	0.000195207	0.000396567	0.0350509
Non-Specific_Dental_Disorder	0	2.765e-05	0.000190469	0.00029658	0.000600908
Arterial_Embolism_Thrombosis	0	0	0.00017854	0.000374057	0.0015108
Cataplexy_Narcolepsy	0	8.02e-05	0.00016962	0.000334333	0.0283268
Paranoia	0	3.9975e-05	0.00016432	0.000322848	0.00453321
Urinary_Calculus	0	0	0.00016403	0.00052405	0.0021215
Diabetes_Insipidus	0	6.7225e-05	0.00016139	0.000678045	0.0027895
Skin_Infection	0	0	0.000159259	0.000293502	0.00709679
Unspecified_Immune_Disorder	0	6.6175e-05	0.000158824	0.000256673	0.00238514
Non-Specific_Gingival_Peridontal_Disorder	0	9.49e-05	0.000158607	0.000197172	0.000375613
Hereditary_Spastic_Paraplegia	0	2.6225e-05	0.000157821	0.000368278	0.00142393
Myeloproliferative_Disease	0	1.2425e-05	0.000157781	0.00022016	0.000978197
Arthropod.Borne_Diseases	0	0	0.000154249	0.000561145	0.0507635
Charcot_Marie_Tooth_Disease	0	0	0.00014817	0.00170736	0.0064661
Non-Specific_Congenital_Musculoskeletal_Anomaly	0	0	0.000141538	0.00028851	0.00386583
STI	0	4.7975e-05	0.000138899	0.0003096	0.00213719
Non-Specific_Nephropathy	0	0	0.000138421	0.000327033	0.00516252
Conduct_Disorder	0	2.345e-05	0.000134922	0.000259142	0.000705739
Eyelid_Disorders	0	0	0.000131785	0.000247911	0.00113123
Orbit_Disorders	0	7.7675e-05	0.000130434	0.000177998	0.000748454
Poliomyelitis	0	2.795e-05	0.000129696	0.00299916	0.0126698
Benign_Intrathoracic_Neoplasm	0	1.9475e-06	0.000128382	0.000205742	0.0014636
Pulmonary_Embolism_Infarction	0	0	0.000127488	0.000186697	0.0061006
Hereditary_Sensory_Neuropathy	0	2.835e-05	0.000125962	0.000654317	0.00196701
Non-Specific_Soft_Tissue_Disorder	0	0	0.000116284	0.000227544	0.00110926
Unspecified_Autoimmune_Disease	0	0	0.000115102	0.000213555	0.00796809
Spinocerebellar_Ataxia	0	5.8625e-05	0.000114432	0.000194326	0.000714933
Myotonic_Muscular_Dystrophy	0	0	0.000108554	0.000814095	0.00495468
Tongue_Disease	0	0	0.000100176	0.000164779	0.000548159
Benign_Endocrine_Neoplasm	0	0	9.745e-05	0.000277025	0.0258745
Homocystinuria	0	0	9.46e-05	0.000130129	0.000324986
Nerve_Root_Plexus_Disorders	0	0	9.405e-05	0.000293499	0.0021797
Disorders_of_Urea_Cycle_Metabolism	0	3.31e-05	8.96e-05	0.000133248	0.000691078
Tympanic_Membrane_Disorders	0	4.245e-06	8.54e-05	0.000148458	0.00787706
Phosphorus_Metabolism_Disorder	0	5.1075e-05	8.505e-05	0.00011339	0.000211838
Lupus_Erythematosus	0	0	8.39e-05	0.000159704	0.115613
Other_Corticoadrenal_Disorder	0	0	8.325e-05	0.000198116	0.00873166
Developmental_Delay	0	1.0975e-06	8.2119e-05	0.000832719	0.00422207
Glaucoma	0	0	7.7653e-05	0.000305948	0.00102044
Non-Specific_Genitourinary_Congenital_Anomaly	0	0	7.335e-05	0.000146371	0.000371767
Non-Specific_Congenital_Eye_Anomaly	0	2.33e-05	7.085e-05	9.665e-05	0.000352938
Tics_Tourettes	0	1.5675e-05	6.435e-05	0.000146629	0.00460429
Haemophilia_Related_Diseases	0	0	6.41e-05	0.0001015	0.00743462
Urethral_Disorder	0	0	6.21e-05	0.000107522	0.000282866
Familial_Dysautonomia_Related_Conditions	0	1.67e-05	6.045e-05	0.000231124	0.000528273
Secondary_Diabetes_Mellitus	0	0	5.975e-05	9.9689e-05	0.000961168
Congenital_Anomaly_of_Skull_Neck	0	0	5.95e-05	9.4525e-05	0.000448599
Respiratory_Congenital_Anomaly	0	0	5.905e-05	0.000142462	0.00147065
Tuberculosis	0	0	5.905e-05	0.00010019	0.00625134
Neurofibromatosis	0	0	5.565e-05	0.00153873	0.0067718
Long_QT_Syndrome	0	0	5.46e-05	9.0375e-05	0.000355677
Unspecified_Immune_Deficiency	0	0	5.325e-05	0.000185122	0.0132085
Secondary_Malignant_Neoplasm	0	0	5.295e-05	0.00013437	0.00124466
Personality_Disorder	0	0	4.975e-05	8.42e-05	0.000429044
Prion_Disease	0	1.8325e-05	4.775e-05	7.78e-05	0.000313357
Megaloblastic_Anemia	0	0	4.715e-05	7.3875e-05	0.00176208
Pancreatic_Disease	0	0	4.36e-05	0.000170399	0.00182484
Corns_Callosites	0	0	4.205e-05	0.00012741	0.00144762
Learning_Disorder	0	0	3.74e-05	8.7975e-05	0.000781219
Spinal_Muscular_Atrophy	0	9.4975e-06	3.5e-05	0.00182228	0.0122371
Endocrine_Cancer	0	0	3.435e-05	0.000116503	0.00324344
Bone_Cancer	0	0	3.38e-05	6.695e-05	0.000356237
Non-Specified_Cardiac_Ischemia	0	0	3.216e-05	0.000409524	0.00148869
Congenital_Spine_Anomaly	0	0	3.155e-05	8.1925e-05	0.000491475
Oro.Naso.Pharyngeal_Cancer	0	0	2.8e-05	7.4225e-05	0.0422022
Unspecified_Congenital_Anomaly	0	0	2.755e-05	7.35e-05	0.000774367
Copper_Metabolism_Disorder	0	0	2.37e-05	4.54e-05	0.000467037
Unspecified_Behavioral_Development_Disorder	0	0	2.315e-05	4.5175e-05	0.00360545
Other_Inherited_Myotonias	0	0	2.21e-05	0.000109615	0.000577754
Dermatomyositis_Polymyositis	0	0	2.185e-05	8.145e-05	0.042785
Unspecified_Amyloidosis	0	0	2.12e-05	4.125e-05	0.000135648
Acquired_Limb_Deformities	0	0	1.93e-05	4.065e-05	0.000296864
Impulse_Control_Disorder	0	0	1.775e-05	3.9475e-05	0.0169857
Non-Specific_Chromosomal_Anomaly	0	0	1.615e-05	7.2675e-05	0.000405807
Tuberous_Sclerosis	0	0	1.605e-05	0.000168372	0.000587131
Unspecified_Middle_Ear_Mastoid_Diseases	0	0	1.45e-05	4.17e-05	0.000220272
Bone_Infection	0	0	1.315e-05	4.195e-05	0.00100248
Non-Specific_Autosomal_Abnormality	0	0	1.17e-05	7.13e-05	0.000188349
Syndrome_with_Pervasive_Congenital_Anomalies	0	0	1.075e-05	0.000153787	0.00198239
Optic_Chiasm_Disorder	0	0	1.05e-05	2.72e-05	0.000297286
Cardiomyopathy	0	0	1.028e-05	9.4475e-05	0.000241813
Other_Viral_Hepatitis	0	0	8.52e-06	9.7525e-05	0.000350217
Non-Hodgkins_Lymphoma	0	0	6.075e-06	4.76e-05	0.000195739
Cerebral_Lipidoses	0	0	5.73e-06	2.41e-05	0.000165679
Sarcoidosis	0	0	4.02e-06	0.000108051	0.0810226
Unspecified_Childhood_Cerebral_Degeneration	0	0	3.935e-06	2.385e-05	0.000186521
Hereditary_Harartoses	0	0	3.495e-06	6.63e-05	0.000709175
Connective_Tissue_Infection	0	0	1.83e-06	5.705e-05	0.00218844
Connective_Tissue_Cancer	0	0	1.49e-06	3.07e-05	0.000144359
Ehlers_Danlos_Syndrome	0	0	1.33e-06	0.00013047	0.00958512
Thymic_Disorders	0	0	1.055e-06	6.0175e-05	0.000513134
Atherosclerosis	0	0	9.2e-07	0.00140924	0.00843463
Type_II_Diabetes_Mellitus	0	0	8.3e-07	0.000517198	0.00129115
ADHD	0	0	0	0	0.000244088
Acne	0	0	0	0	0.000197909
Acquired_Hemolytic_Anemias	0	0	0	0	4.18e-05
Acrocephalosyndactyly	0	0	0	0	0.000390079
Acute_Bronchitis	0	0	0	0.00049229	0.00368599
Acute_Glomerulonephritis	0	0	0	0	0.000101715
Acute_Sinusitis	0	0	0	0	0.000599036
Acute_Upper_Respiratory_Infection	0	0	0	0.000237176	0.00253654
Adrenogenital_Disorder	0	0	0	2.1e-05	0.00200801
Allergic_Rhinitis	0	0	0	0	0.000133212
Alopecia	0	0	0	0	0.000179654
Alpha.1.Antitrypsin_Deficiency	0	0	0	0	1.45e-05
Alveolar_Disease	0	0	0	3.225e-05	0.000244888
Amino_Acid_Transport_Disorder	0	0	0	0	0
Androgen_Insensitivity_Syndrome	0	0	0	0	0.000248077
Aniridia	0	0	0	0	2.9e-06
Anophthalmia_Mircopthalmia	0	0	0	0	3.6e-05
Anterior_Eye_Anomaly	0	0	0	0	9.92e-05
Aplastic_Anemia	0	0	0	2.4825e-05	0.000176725
Appendiceal_Disease	0	0	0	0	0.0101344
Aromatic_Amino_Acid_Metabolism_Disorder	0	0	0	0	0.000248077
Asthma	0	0	0	0	0
Atopic_Contact_Dermatitis	0	0	0	0.000642115	0.00232682
Autism	0	0	0	4.1125e-05	0.00496638
Autoimmune_Lymphoproliferative_Syndrome	0	0	0	0	6.25e-05
Autoimmune_Polyglandular_Disorder	0	0	0	0	0.000121051
Balanced_Translocation	0	0	0	7.1025e-06	5.28e-05
Bartters_Syndrome	0	0	0	0	0.000173462
Benign_Breast_Neoplasm	0	0	0	0	7.04e-06
Benign_Colon_Neoplasm	0	0	0	0	0.00331515
Benign_Digestive_Neoplasm	0	0	0	0	0.000236642
Benign_Eye_Neoplasm	0	0	0	2.97e-05	0.000377393
Benign_Female_Genital_Neoplasm	0	0	0	0	0.000149195
Benign_Male_Genital_Neoplasm	0	0	0	0	0.000130946
Benign_Oropharyngeal_Neoplasm	0	0	0	5.6825e-05	0.0011579
Benign_Ovarian_Neoplasm	0	0	0	0	7.37e-06
Benign_Prostatic_Hyperplasia	0	0	0	0	0.00571667
Benign_Skin_Neoplasm	0	0	0	0	0.000108673
Benign_Thyroid_Neoplasm	0	0	0	0	5.52e-05
Benign_Urinary_Neoplasm	0	0	0	0	0.000138852
Benign_Uterine_Neoplasm	0	0	0	0	0.000103147
Bipolar_Disorder	0	0	0	0	0.00146933
Bladder_Cancer	0	0	0	0	9.42e-05
Branched_Chain_Amino_Acid_Metabolism_Disorder	0	0	0	6.95e-06	8.04e-05
Breast_Cancer	0	0	0	0	4.08e-05
Breast_Disorder	0	0	0	0.000117944	0.00219609
Carbuncle_Furuncle	0	0	0	0	0.00128949
Carcinoid_Syndrome	0	0	0	0	2.82e-05
Carinoid_Neoplasm	0	0	0	2.16e-06	5.7e-05
Celiac_Disease	0	0	0	0	0
Cerebral_Cysts	0	0	0	0	0
Cervical_Cancer	0	0	0	0	4.55e-06
Childhood_Disintegrative_Disorder	0	0	0	2.03875e-06	0.000137208
Chondrocalcinosis	0	0	0	0	8.06e-05
Chondrodystrophy	0	0	0	0	0.000564042
Choroidal_Disorders	0	0	0	5.6225e-06	0.000138527
Chronic_Glomerulonephritis	0	0	0	0	0.00630975
Chronic_Kidney_Disease	0	0	0	8.925e-07	0.000893079
Chronic_Liver_Disease	0	0	0	0	0.000471372
Chronic_Progressive_External_Ophthalmoplegia	0	0	0	1.5625e-05	0.000297693
Chronic_Pruritus	0	0	0	0.000191157	0.00218308
Chronic_Sinusitis	0	0	0	0.000427874	0.00373261
Chronic_Tonsillitis_Adenoiditis	0	0	0	0	1.72e-05
Chronic_Upper_Respiratory_Infection	0	0	0	0	0.000913219
Chronic_Venous_Hypertension	0	0	0	0	0.00255335
Circulating_Enzyme_Deficiency	0	0	0	0	5.1e-05
Colorectal_Cancer	0	0	0	0	0.093036
Common_Variable_Immunodeficiency	0	0	0	0	0.0507932
Congenital_Aphakia	0	0	0	0	1.97e-05
Congenital_Breast_Anomaly	0	0	0	0	3.18e-05
Congenital_Ectodermal_Dysplasia	0	0	0	0	0.00016693
Congenital_Hair_Anomaly	0	0	0	0	0.000191205
Congenital_Hypogammaglobulinemia	0	0	0	0	0.0012813
Congenital_Hypothyroidism	0	0	0	0	4.11e-05
Congenital_Nail_Anomaly	0	0	0	0	4.56e-06
Congenital_Neutropenia	0	0	0	0	2.32e-05
Congenital_Pigmentary_Anomaly	0	0	0	0	8.46e-05
Conjunctival_Disorders	0	0	0	0	0.000160292
Cri.Du.Chat_Syndrome	0	0	0	0	6.58e-05
Cushings_Syndrome	0	0	0	0	0
Cyclic_Neutropenia	0	0	0	0	2.04e-05
Cystic_Fibrosis	0	0	0	0	0.0226494
Dejerine_Sottas_Disease	0	0	0	0	0
Dermatitis_Herpetiformis	0	0	0	0	9.34e-05
Deviated_Nasal_Septum	0	0	0	0	0.000736352
Diamond.Blackfan_Anemia	0	0	0	0	1.41e-05
Digeorges_Syndrome	0	0	0	1.695e-05	0.000197909
Disease_of_the_Female_Reproductive_Organs	0	0	0	3.3575e-05	0.00294154
Disease_of_the_Male_Reproductive_Organs	0	0	0	0	0.000859815
Disorders_of_Fatty_Acid_Oxidation	0	0	0	5.5575e-06	8.8e-05
Disorders_of_Iris_Ciliary_Body	0	0	0	3.27e-05	0.000446539
Disorders_of_Straight_Chain_Amino_Acid_Metabolism	0	0	0	0	1.69e-05
Dissociative_Disorder	0	0	0	0	2.02e-05
Diverticulosis_Diverticulitis	0	0	0	0	0.00188344
Downs_Syndrome	0	0	0	0	0
Dwarfism_of_Unknown_Etiology	0	0	0	1.505e-05	0.000346341
Dyschromia	0	0	0	0	0.000191205
Ear_Infection	0	0	0	0.00070055	0.0297792
Eating_Disorder	0	0	0	0	4.8e-05
Edwards_Syndrome	0	0	0	6.155e-05	0.000753005
Ellis_Van_Creveld_Syndrome	0	0	0	0	2.66e-06
Epidermolysis_Bullosa	0	0	0	0	0.00014133
Erythematous_Disorder	0	0	0	0	5.79e-06
Erythromelalgia	0	0	0	3.4375e-05	0.000520782
Esophageal_Cancer	0	0	0	0	0.0126682
Esophagitis	0	0	0	0.000132846	0.000829295
Eustachian_Tube_Disorder	0	0	0	0	0.0111129
Eye_Cancer	0	0	0	1.28e-05	0.00229085
Eye_Infection	0	0	0	0.000159845	0.000850914
Familial_Adenomatous_Polyposis	0	0	0	0	2.98e-06
Familial_Mediterranean_Fever	0	0	0	0	0.000451971
Fasciitis	0	0	0	0	1.35e-05
Female_Genital_Cancer	0	0	0	0	0.0104934
Female_Genital_Congenital_Anomaly	0	0	0	0	2.08e-05
Food_Allergy	0	0	0	0	0.000171521
Fragile_X_Syndrome	0	0	0	1.255e-05	0.000214065
Friedreichs_Ataxia	0	0	0	0	0
G6PD	0	0	0	0	4.09e-05
Galactosemia	0	0	0	0	2.29e-05
Gastrointestinal_Ulcer	0	0	0	0.000238699	0.000971516
General_Hypertension	0	0	0	0.00438807	0.0303473
General_Osteochondropathy	0	0	0	0	0.000107873
Generalized_Digestive_Cancer	0	0	0	0	0.000191205
Generalized_Lipidoses	0	0	0	0	0.00401273
Genetic_Anomolies_of_Leukocytes	0	0	0	1.2975e-05	5.38e-05
Gestational_Pregnancy_Related_Disorder	0	0	0	0	0.000239178
Globe_Disorders	0	0	0	8.88e-06	4.14e-05
Glucocorticoid.Remediable_Aldosteronism	0	0	0	0	2.49e-05
Glycogenosis	0	0	0	0	0
Goiter	0	0	0	0.000204845	0.00109506
Gout_Related_Crystal_Arthropathies	0	0	0	0	1.28e-06
Graves_Disease	0	0	0	2.4325e-05	0.000192425
Growth_Hormone_Deficiency	0	0	0	7.935e-06	0.00370628
HIV	0	0	0	0	0.0462986
Hair_Related_Disease	0	0	0	0	0.000360392
Helicobacter_Pylori_Infection	0	0	0	0	5.01e-05
Hepatobiliary_Cancer	0	0	0	0	1.92e-05
Hepatobiliary_Congenital_Anomaly	0	0	0	0	6.48e-05
Hereditary_Blepharophimosis	0	0	0	0	1.37e-05
Hereditary_Breast_Cancer	0	0	0	0	0
Hereditary_Color_Blindness	0	0	0	0	2.32e-05
Hereditary_Corneal_Dystrophy	0	0	0	7.3875e-06	0.000142289
Hereditary_Dental_Anomaly	0	0	0	8.7375e-06	0.000198462
Hereditary_Elliptocytosis	0	0	0	0	1.04e-05
Hereditary_Face_Skull_Anomalies	0	0	0	0	0
Hereditary_Fructose_Intolerance	0	0	0	0	1.6e-05
Hereditary_Hemochromatosis	0	0	0	0	0.00155761
Hereditary_Hemoglobin_Disease	0	0	0	0	0.0193956
Hereditary_Hemorrhagic_Telangiectasia	0	0	0	0	0
Hereditary_Lymphadema	0	0	0	0	0
Hereditary_Muscular_Dystrophy	0	0	0	0	0
Hereditary_Night_Blindness	0	0	0	0	3.04e-06
Hereditary_Polycythemia_Vera	0	0	0	0	1.51e-05
Hereditary_Spherocytosis	0	0	0	0	0
Hereditary_Stomatocytosis	0	0	0	0	6.48e-05
Hereditary_Thrombocytopenic_Purpura	0	0	0	0	1.75e-05
Hernia	0	0	0	0	0.00277847
Herpes_Simplex	0	0	0	0	0.000397515
Hirschsprungs_Disease	0	0	0	1.4175e-06	0.000104831
Hirsutism	0	0	0	0	0.000204718
Histidinemia	0	0	0	0	4.92e-06
Hodgkins_Disease	0	0	0	0	1.45e-05
Hyper_IgM_Immunodeficiency	0	0	0	0	0.000744416
Hyperaldosteronism	0	0	0	5.76e-06	0.00210325
Hyperalimentation	0	0	0	0	0.00230012
Hyperchylomicronemia	0	0	0	0	0.000764818
Hypotony_of_the_Eye	0	0	0	0	2e-05
IBS	0	0	0	0	0.000715058
Ichthyosis_Congenita	0	0	0	1.17325e-05	0.000231511
IgA_Immunodeficiency	0	0	0	0	0.0020197
IgM_Immunodeficiency	0	0	0	0	0.000619595
Indeterminate_Sex_Pseudohermaphroditism	0	0	0	0	1.91e-06
Infestation	0	0	0	3.58e-05	0.00014707
Influenza	0	0	0	0.00022103	0.000863375
Intestinal_Cancer	0	0	0	0	0.000331279
Intrathoracic_Organ_Cancer	0	0	0	2.355e-05	0.0011254
Iron_Metabolism_Disorder	0	0	0	0	0.00333469
Jaw_Disease	0	0	0	0.00024884	0.00202165
Kaposis_Sarcoma	0	0	0	0	0.000440256
Kawasaki_Disease	0	0	0	0	0.000153556
Keratosis	0	0	0	0	0.00401885
Kidney_Cancer	0	0	0	0	0.0294138
Klinefelters_Syndrome	0	0	0	0	0.000624555
Klippel_Feil_Syndrome	0	0	0	4.6575e-06	0.000643206
Lacrimal_System_Disorder	0	0	0	2.105e-05	0.00210325
Lactose_Intolerance	0	0	0	0	0.000145797
Leukodystropy	0	0	0	0	0
Lichen	0	0	0	0	0
Lipodystrophy	0	0	0	0	0.000468046
Lipoma	0	0	0	0	9.99e-05
Lipoprotein_Deficiency	0	0	0	0	0.00191205
Localized_Adiposity	0	0	0	0	8.19e-05
Lung_Cancer	0	0	0	0	7.8e-06
Lymphatic_Disorder	0	0	0	9.77987e-05	0.00963117
Lymphoid_Leukemia	0	0	0	0	1.89e-05
Lysosomal_Storage_Disease	0	0	0	0	0.000559402
MENI	0	0	0	0	0.0001348
MENIIA	0	0	0	0	9.63e-07
MENIIB	0	0	0	0	0
Macular_Degeneration	0	0	0	0.000133225	0.00447918
Male_Breast_Cancer	0	0	0	0	0.00315635
Male_Genital_Cancer	0	0	0	0	0.000153772
Male_Genital_Congenital_Anomaly	0	0	0	0	8.91e-05
Marfan_Syndrome	0	0	0	2.7e-05	0.00285319
Medullary_Cystic_Kidney_Disease	0	0	0	0	7.07e-06
Melanoma	0	0	0	0	0.00013451
Menopausal_Disorder	0	0	0	0	0.00289366
Menstrual_Disorder	0	0	0	0	8.9e-05
Metabolic_Syndrome_X	0	0	0	0	5.8e-06
Mixed_Hyperlipidemia	0	0	0	0	0.000217346
Mucopolysaccharidosis	0	0	0	6.1375e-06	0.000532159
Multiple_Epiphyseal_Dysplasia	0	0	0	0	7.42e-06
Multiple_Myeloma	0	0	0	1.8125e-05	0.0346658
Mycobacterial_Disease	0	0	0	0	0.000169805
Myeloid_Leukemia	0	0	0	3.5925e-06	4.44e-05
Myotonia_Congenita	0	0	0	9.7e-05	0.000522473
Nephrotic_Syndrome	0	0	0	0	0.000123031
Nezelofs_Syndrome	0	0	0	0	4.51e-06
Non-Melanoma_Skin_Cancer	0	0	0	0	0.00187161
Non-Specific_Arthritis	0	0	0	0.000317793	0.00280133
Non-Specific_Congenital_Integumentary_Anomaly	0	0	0	0	2.32e-05
Non-Specific_Digestive_Congenital_Anomaly	0	0	0	3.31e-05	0.00012842
Non-Specific_Hemoglobinopathies	0	0	0	0	0.000174095
Non-Specific_Humoral_Deficiency	0	0	0	5.775e-05	0.0518625
Non-Specific_Immune.Related_Skin_Disorder	0	0	0	0.000142523	0.0150351
Non-Specific_Leukemia	0	0	0	0	2.56e-05
Non-Specific_Nasal_Throat_Disorder	0	0	0	0	2.4e-05
Non-Specific_Peritoneal_Disorder	0	0	0	4.8925e-05	0.000145114
Non-Specific_Prostate_Disease	0	0	0	0	0.000209034
Non-Specific_Thryroid_Disorder	0	0	0	0.000110581	0.000382733
Non-Specific_Vascular_Disease	0	0	0	0	0.00071478
OCD	0	0	0	0	0.0643916
Obesity	0	0	0	0	1.19e-05
Oro.Facial_Congenital_Anomaly	0	0	0	6.8625e-05	0.0008741
Osteoarthritis	0	0	0	0	0.012886
Osteogenesis_Imperfecta	0	0	0	5.35e-06	0.00182406
Osteopetrosis	0	0	0	6.94e-06	0.000124964
Osteopoikilosis	0	0	0	0	2.97e-05
Other_Inherited_Amino_Acid_Metabolic_Disorder	0	0	0	1.99e-05	0.00217331
Other_Inherited_Osteodystrophy	0	0	0	0	0.000109348
Other_Lymphoid_Histiocytic_Cancers	0	0	0	5.0475e-06	4.97e-05
Otosclerosis	0	0	0	0	0.00242813
Ovarian_Cancer	0	0	0	0	4.02e-06
Overweight	0	0	0	0	0
PTSD	0	0	0	0	0.000105792
Pagets_Disease	0	0	0	0	0
Pancreatic_Cancer	0	0	0	0	3.65e-05
Pancytopenia	0	0	0	4.6975e-05	0.000398348
Parasitic_Infection	0	0	0	2.99e-05	0.000295506
Parathyroid_Disorder	0	0	0	0	0.00011571
Paritial_Androgen_Insensitivity_Syndrome	0	0	0	0	3.54e-06
Pataus_Syndrome	0	0	0	5.02e-06	7.59e-05
Peritonitis_Retroperitoneal_Infection	0	0	0	2.44e-05	0.000414905
Peroxisomal_Disorders	0	0	0	1.125e-06	0.000109183
Phenyketonuria	0	0	0	0	0.000737021
Photodermatitis	0	0	0	0	6.05e-05
Polyclonal_Hypergammaglobulinemia	0	0	0	0	0
Polycystic_Kidney_Disease	0	0	0	0	3.44e-05
Polycystic_Liver_Disease	0	0	0	0	9.46e-06
Polymorphonuclear_Neutrophils_Disorders	0	0	0	0	0.000218696
Polyostotic_Fibrous_Dysplasia_of_Bone	0	0	0	0	0.00014881
Porphyrin_Metabolic_Disorder	0	0	0	1.98e-05	0.00344837
Prader_Willi_Syndrome	0	0	0	4.6625e-06	0.00038719
Primary_Carnitine_Deficiency	0	0	0	1.8975e-05	0.000282535
Primary_Hereditary_Retinal_Dystrophy	0	0	0	2.845e-05	9.76e-05
Prostate_Cancer	0	0	0	0	0.0935726
Protozoan_Infection	0	0	0	0	0.000105373
Psoriasis_Related_Disorders	0	0	0	0	0.000114035
Pubertal_Dysfunction	0	0	0	1.655e-05	0.000290165
Pulmonary_Heart_Disease	0	0	0	6.1e-05	0.0892816
Pure_Hypercholesterolemia	0	0	0	0	0
Pure_Hyperglyceridemia	0	0	0	0	0.000130369
Purine_Pyrimidine_Metabolic_Disorder	0	0	0	0	9.01e-05
Radiation_Sensitivity	0	0	0	0	0.000290725
Reactive_Arthritis	0	0	0	0	0.00450565
Rectal_Anal_Disorder	0	0	0	0	0.00105536
Refraction_Accomodation_Disorders	0	0	0	6.255e-05	0.000271369
Refsums_Disease	0	0	0	6.19e-06	0.000123927
Renal_Glycosuria	0	0	0	0	1.33e-05
Respiratory_System_Cancer	0	0	0	0	3.72e-05
Rheumatoid_Arthritis_Related_Conditions	0	0	0	0.00014935	0.00234104
Rosacea	0	0	0	0	0
Ruvalcaba.Myhre_Syndrome	0	0	0	1.5175e-06	1.82e-05
Schwartz.Jampel_Syndrome	0	0	0	4.9075e-06	0.000197748
Sebaceous_Gland_Disorder	0	0	0	0	0
Secondary_Arthropathy	0	0	0	0	0.00200184
Secondary_Hereditary_Retinal_Dystrophy	0	0	0	0	9.19e-05
Septic_Arthritis	0	0	0	0	0.00483954
Severe_Combined_Immunodeficiency	0	0	0	0	0.00182871
Sexual_Dysfunction	0	0	0	0	1.6e-05
Sideroblastic_Anemia	0	0	0	0	0
Sjogrens_Syndrome	0	0	0	0.000138888	0.0168911
Smith.Magenis_Syndrome	0	0	0	7.45e-06	6.76e-05
Specified_Childhood_Cerebral_Degeneration	0	0	0	9.045e-05	0.000580459
Spirochetal_Infection	0	0	0	3.32e-05	0.000396392
Spleen_Disease	0	0	0	6.1525e-05	0.000764818
Stomach_Cancer	0	0	0	0	0.00707711
Stuttering	0	0	0	0	0
Sweat_Gland_Disorder	0	0	0	1.125e-05	5.22e-05
Synovium_Tendon_Bursa_Disorder	0	0	0	0	0.00964811
Thyroid_Cancer	0	0	0	0	0.0350535
Thyroiditis	0	0	0	3.1175e-05	0.000243881
Thyrotoxicosis	0	0	0	3.05e-05	0.000446539
Turners_Syndrome	0	0	0	0	0.000219502
Type_I_Diabetes_Mellitus	0	0	0	0	8.27e-05
Ulcerative_Colitis	0	0	0	0	5.09e-05
Unspecified_Benign_Neoplasm	0	0	0	4.555e-05	0.000293725
Unspecified_Childhood_Psychoses	0	0	0	0	0.0113078
Unspecified_Diabetes_Mellitus	0	0	0	8.7275e-05	0.000284304
Unspecified_Endocrine_Disorder	0	0	0	0	0.000557188
Unspecified_Hepatitis	0	0	0	0	7.87e-05
Unspecified_Hyperlipidemia	0	0	0	0	0.0068055
Unspecified_Lipid_Metabolism_Disorder	0	0	0	0	5.68e-06
Unspecified_Polyglandular_Disorder	0	0	0	0	0.000129951
Uterine_Cancer	0	0	0	0	0
Varicella_Infection	0	0	0	0	4.86e-05
Varicose_Veins	0	0	0	0	5.34e-05
Velo.Cardio.Facial_Syndrome	0	0	0	0	4.62e-05
Viral_Hepatitis_A	0	0	0	0	1.85e-05
Viral_Hepatitis_B	0	0	0	0	8.78e-05
Viral_Hepatitis_C	0	0	0	0	3.72e-05
Viral_Warts_HPV	0	0	0	0	5.58e-05
Vitamin_Toxicity	0	0	0	0	3.95e-05
Vitreous_Body_Disorder	0	0	0	0.00030209	0.0010713
Wiskott.Alrich_Syndrome	0	0	0	0	5.28e-05

## Sheet: 10_Thyroid
Disease_name	Minimum	1st_quartile	Median	3rd_quartile	Maximum
Acquired_Hypothyroidism	0.0742082	0.327584	0.364938	0.405314	0.603152
Goiter	0	0.0749153	0.0871189	0.10268	0.302535
Vitamin_Deficiency	0.00198502	0.0261135	0.0602992	0.0771958	0.119596
Unspecified_Hyperlipidemia	0	0.0210763	0.0435335	0.0480794	0.128252
Menopausal_Disorder	0	0.0212754	0.026276	0.0400475	0.0924565
Thyroiditis	0.00133717	0.0193804	0.0214371	0.0248062	0.0601074
Thyrotoxicosis	0.00211323	0.0189702	0.0211712	0.0248477	0.0612864
Disease_of_the_Female_Reproductive_Organs	0	0.0131762	0.0178753	0.0296947	0.0645314
Thyroid_Cancer	0	0.00108587	0.0162112	0.0194492	0.0592719
Non-Specific_Thryroid_Disorder	0.00367821	0.0131083	0.0143395	0.0166875	0.0277813
Breast_Disorder	0	0.0112281	0.0135023	0.0178609	0.0411546
Non-Specific_Osteopathy	0	0.0108348	0.0125202	0.013856	0.0327446
Graves_Disease	0.000154138	0.0111439	0.0124922	0.0145483	0.0425942
UTI	0	0.010265	0.0120059	0.0145563	0.0203521
Mixed_Hyperlipidemia	0	0.00343996	0.0111509	0.0144839	0.0447665
Acute_Bronchitis	0	3.875e-07	0.0108262	0.0125784	0.0222849
Non-Specific_Anemia	0	0.0071722	0.0107971	0.0148648	0.0535015
Acute_Sinusitis	0	0.00680896	0.0106432	0.0131394	0.019633
Osteoporosis	0	0.00735301	0.00937672	0.0118123	0.0505821
Parathyroid_Disorder	0.000214219	0.00299778	0.00932179	0.0105729	0.0344979
Unspecified_Endocrine_Disorder	0	0.00438527	0.00787066	0.00926053	0.0286309
Electrolyte_Acid.Base_Balance_Disorder	0	0.00474996	0.00783184	0.00896368	0.0366327
Non-Specific_Pain	0	0	0.00733436	0.0129999	0.0286421
Esophageal_Disease	0	0.000569621	0.00710839	0.00840711	0.0207436
Non-Specific_Joint_Disorder	0	0	0.00640407	0.00989948	0.0153984
Allergic_Rhinitis	0	0	0.00582893	0.00774984	0.0117477
Acute_Upper_Respiratory_Infection	0	0.00124796	0.00575177	0.00775919	0.0123629
Unspecified_Cancer	0	0.00368667	0.00468572	0.00527714	0.0212327
Upper_Respiratory_Inflammation	0	0.00234291	0.00459837	0.00616792	0.011653
Menstrual_Disorder	0	0.00217192	0.00448129	0.00713263	0.0135848
Atopic_Contact_Dermatitis	0	2.19e-05	0.00447935	0.00556572	0.00851495
Muscle_Ligament_Disorder	0	0	0.0040669	0.00693553	0.016406
Benign_Thyroid_Neoplasm	0	0.00290662	0.00341997	0.00399445	0.0120227
Pernicious_or_B12_Deficiency_Anemia	0	0.000903656	0.00341144	0.0231605	0.0483166
Non-Specific_Vascular_Disease	0	0	0.00339571	0.00409836	0.00866427
Benign_Skin_Neoplasm	0	2.605e-07	0.00305111	0.00383126	0.00966441
Addisons_Disease	0	0.000840283	0.00299252	0.00520106	0.0157044
Metabolic_Syndrome_X	0	0.00177376	0.00296462	0.00542241	0.010205
Obesity	0	0.000931286	0.0029351	0.00443533	0.00904631
Non-Rheumatic_Heart_Disease	0	0.00248262	0.00286301	0.0031567	0.00618952
Non-Specific_Skin_Disorder	0	0	0.00265948	0.00341825	0.00689672
Anxiety_Phobic_Disorder	0	0	0.00264987	0.0031971	0.00504426
Functional_Digestive_Disorder	0	0	0.00264157	0.00302637	0.00997859
Non-Specific_Sugar_Metabolism_Disorder	0	0.00212994	0.00263153	0.00303871	0.00693488
Non-Specific_Eye_Disorders	0	0.00206228	0.00252122	0.00276199	0.00496796
Behcets_Syndrome	0	0.00174672	0.00245933	0.00331136	0.0175996
Non-Specific_Urinary_Disorder	0	0.000555417	0.00241377	0.00342633	0.00663867
Non-Specific_Metabolic_Disorder	0	0.00165263	0.00222214	0.00279904	0.0140495
Depression	0	0	0.00209977	0.00273331	0.00670223
Keratosis	0	0	0.00188239	0.00307625	0.0101372
Acquired_Visual_Disturbances	0	0.00131549	0.0018682	0.00224702	0.00464807
Cardiac_Dysrhythmia	0	0.00143208	0.00184833	0.0023033	0.00427406
Type_II_Diabetes_Mellitus	0	0.00143089	0.00181342	0.0019777	0.00354372
Benign_Colon_Neoplasm	0	0	0.00180845	0.00244525	0.0058837
Non-Specific_Pulmonary_Disorder	0	0.000653003	0.00178258	0.00215785	0.00725728
Alopecia	0	0.00149385	0.00175114	0.00193532	0.00315512
Benign_Endocrine_Neoplasm	0	0.000442265	0.00167107	0.00477937	0.0249886
Chronic_Sinusitis	0	0	0.00161717	0.00314389	0.00502159
Eye_Inflammation	0	5.0425e-06	0.00148386	0.0018282	0.00347035
Disorder_of_the_Vestibular_System	0	0.00100356	0.00139043	0.00169573	0.00294041
Other_Corticoadrenal_Disorder	0	0.000586782	0.00135884	0.00193831	0.00720695
Benign_Breast_Neoplasm	0	0.000925732	0.00134083	0.00199681	0.00537119
Vitreous_Body_Disorder	0	0.00108566	0.0013194	0.00150991	0.00259844
Eye_Infection	0	0.000232122	0.00130592	0.00169662	0.00283625
Rosacea	0	0.00092426	0.00123458	0.00146025	0.00319311
Non-Specific_Liver_Disease	0	0.0010998	0.0012261	0.00140933	0.00339801
Non-Specific_Arthritis	0	0.000537977	0.00121749	0.00139316	0.00746723
Migraine	0	0	0.0011504	0.00149217	0.158418
Benign_Uterine_Neoplasm	0	0.000499286	0.00114648	0.00308072	0.00842679
Non-Specific_Acquired_Musculoskeletal_Abnormality	0	0	0.00109794	0.00217325	0.00516165
Hearing_Loss	0	0	0.00109539	0.00186941	0.00387741
Unspecified_Lipid_Metabolism_Disorder	0	0.000809892	0.00107638	0.00128104	0.0026933
Pure_Hyperglyceridemia	0	0.000631678	0.00101041	0.0016154	0.00480967
Unspecified_White_Blood_Cell_Disease	0	0.000790661	0.000996209	0.00123806	0.00570663
Pituitary_Disorder	0	0.000440353	0.000969787	0.00366279	0.0291371
Diverticulosis_Diverticulitis	0	0	0.000965677	0.00156421	0.00451184
Chronic_Upper_Respiratory_Infection	0	0	0.000961341	0.00126106	0.00261559
Salivary_Gland_Disease	0	0.000625555	0.000955368	0.00108906	0.00298547
Dyschromia	0	0.000693594	0.000954485	0.00114553	0.00284019
Orbit_Disorders	0	0.000709935	0.000954351	0.0011609	0.00382242
General_Ear_Disorder	0	0.000663161	0.000856899	0.00102411	0.00174897
Cystitis_Urethritis	0	1.5709e-05	0.00083432	0.00121648	0.00283361
Peripheral_Nerve_Disorder	0	0	0.000831107	0.00162239	0.00617448
Herpes_Zoster	0	0.000643613	0.000825901	0.000946459	0.00179286
Non-Melanoma_Skin_Cancer	0	0	0.000773304	0.00153407	0.00585566
Congenital_Hypothyroidism	0.000151828	0.000635007	0.000728321	0.000838424	0.00126629
Biliary_Tract_Disease	0	0	0.000720617	0.00151997	0.00616234
Fasciitis	0	0	0.000716602	0.00180008	0.0447311
Lipoma	0	0.000494412	0.000712516	0.000849872	0.00154199
Extrapyramidal_Abnormal_Movement_Disorders	0	0.000338437	0.00070721	0.000920129	0.0512997
Overweight	0	0.000447988	0.000676141	0.000868006	0.00148035
Eustachian_Tube_Disorder	0	0	0.0006698	0.000859899	0.00162598
IBS	0	0	0.000657555	0.00091351	0.00251686
Sleep_Disorder	0	0.000161561	0.000632836	0.000825783	0.00236599
Hemangioma_Lymphangioma	0	0.000462802	0.000621811	0.000743959	0.00137143
External_Ear_Disorders	0	0	0.000609199	0.000818547	0.00164187
Corneal_Disorders	0	0.000329429	0.000594241	0.000768686	0.00162765
Cerebrovascular_Disease	0	0	0.000587568	0.000747458	0.00132659
Larynx_Vocal_Chord_Disorders	0	0.000166416	0.000562029	0.00112184	0.0400017
Chronic_Liver_Disease	0	0.000339221	0.00055911	0.000705991	0.00157241
Lactose_Intolerance	0	0.000464541	0.000529809	0.000622535	0.00102921
Peripheral_Vascular_Disease	0	0	0.000523289	0.000756224	0.00157493
Eyelid_Disorders	0	0.000408982	0.000520746	0.000635424	0.00174181
General_Viral_Infection	0	0	0.000508172	0.000775284	0.00181952
Hirsutism	0	0.000391369	0.000484623	0.00057628	0.00107978
Chronic_Pruritus	0	0	0.000468318	0.000626698	0.00109933
Rheumatic_Heart_Disease	0	0.000412284	0.00046603	0.000536917	0.000862776
Cranial_Nerve_Disorder	0	0.000259655	0.0004612	0.000534951	0.00168558
Ocular_Musculoskeletal_Disorder	0	0.000249741	0.000457159	0.000626852	0.00302813
Gastritis_Duodenitis	0	0	0.00044528	0.00128462	0.00517099
Conjunctival_Disorders	0	2.5245e-05	0.000441032	0.00053337	0.00091088
Herpes_Simplex	0	0	0.000440363	0.000621032	0.00113889
Oral_Soft_Tissue_Disease	0	0	0.000423802	0.000525334	0.00106561
Benign_Female_Genital_Neoplasm	0	0.000294998	0.000412332	0.000707712	0.00153658
Lymphatic_Disorder	0	0.000126079	0.000402756	0.00050705	0.00833982
Food_Allergy	0	0.000288052	0.000388694	0.000482489	0.00115173
Jaw_Disease	0	0	0.000368667	0.000517402	0.000938959
Photodermatitis	0	3.92e-05	0.000357253	0.00046059	0.00148267
Benign_Eye_Neoplasm	0	0.000287885	0.0003448	0.000381071	0.000547236
Rheumatoid_Arthritis_Related_Conditions	0	0	0.000341324	0.00043347	0.13679
Other_Viral_Hepatitis	0	0.000239486	0.000332941	0.000406669	0.000711662
Non-Specific_Immune.Related_Skin_Disorder	0	0	0.000329947	0.00060229	0.00131751
Benign_Oropharyngeal_Neoplasm	0	0.000237951	0.000314324	0.00036498	0.00124175
Hypotension	0	0.000183424	0.000307375	0.000411567	0.00236268
Arthropod.Borne_Diseases	0	0.000204881	0.000305188	0.000406567	0.0113729
Influenza	0	0	0.00029416	0.000526917	0.00117897
Homocystinuria	0	0.000166369	0.000286994	0.000443245	0.00101287
Inner_Ear_Disorder	0	0.00020993	0.000283515	0.000338402	0.000527502
Other_Infectious_Diseases	0	0.000162114	0.000267007	0.000352127	0.00125485
Non-Specific_Soft_Tissue_Disorder	0	0.000175178	0.000266325	0.000336496	0.00146919
Non-Specified_Cardiac_Ischemia	0	0	0.000259964	0.000399992	0.000696578
Benign_Digestive_Neoplasm	0	0	0.00024854	0.000327729	0.00125792
Unspecified_Hematological_Disorder	0	0.000155841	0.000229256	0.000280479	0.000461704
Unspecified_Congenital_Anomaly	0	0.000179242	0.000224122	0.000262592	0.00162601
Benign_Bone_Connective_Tissue_Neoplasm	0	7.685e-05	0.000219366	0.000283316	0.000778505
Unspecified_Benign_Neoplasm	0	0.000158242	0.000210197	0.000246837	0.000688246
Lipoprotein_Deficiency	0	0.000132615	0.000202002	0.000337152	0.00089664
Tongue_Disease	0	0.000163408	0.000198589	0.000243165	0.000399604
Sjogrens_Syndrome	0	0.000150066	0.00018101	0.00023443	0.00230614
Unspecified_Autoimmune_Disease	0	0.000137878	0.000178182	0.000224555	0.000787219
Growth_Hormone_Deficiency	0	6.09e-05	0.000173586	0.00035406	0.00315248
Malnutrition	0	6.93e-05	0.000172672	0.000290579	0.00144477
Emphysema_COPD	0	0	0.000159755	0.000639562	0.001796
Megaloblastic_Anemia	0	6.66e-05	0.000159711	0.000334412	0.00100893
Pneumonia	0	0	0.000158209	0.00113498	0.00288876
Acquired_Coagulation_Defect	0	9.6e-05	0.000147244	0.000183796	0.000351371
Lupus_Erythematosus	0	0.000110625	0.000145578	0.000176774	0.000585286
Breast_Cancer	0	5.85e-06	0.000131771	0.000188239	0.224036
Unspecified_Neuropsychiatric_Disorder	0	0.000109992	0.00013166	0.000166444	0.000369882
Unspecified_Polyglandular_Disorder	0	8.76e-05	0.000130154	0.000163233	0.000382889
Refraction_Accomodation_Disorders	0	7.535e-05	0.000124093	0.000167631	0.000279947
Lichen	0	0	0.000122832	0.000160037	0.000338638
Unspecified_Immune_Disorder	0	0	0.000122186	0.000166956	0.000688068
Autonomic_System_Disorder	0	7.31e-05	0.000121869	0.000150967	0.00112722
Hyperchylomicronemia	0	8.475e-05	0.000118791	0.000159014	0.000395649
Lacrimal_System_Disorder	0	5.19e-05	0.000117609	0.00018119	0.000560922
Carditis	0	5.615e-05	0.000109981	0.000138721	0.000320827
Cardiac_Conduction_Disorder	0	0	0.00010358	0.000151118	0.000328739
Non-Specific_Digestive_Congenital_Anomaly	0	6.56e-05	9.92e-05	0.000128261	0.000234585
Cardiac_Congenital_Anomaly	0	0	9.4e-05	0.000133307	0.000370534
Myeloproliferative_Disease	0	5.13e-05	9.11e-05	0.000121423	0.000311416
Endocrine_Cancer	0	4.14e-05	8.65e-05	0.000249671	0.00282823
Adrenogenital_Disorder	0	3.455e-05	8.64e-05	0.000155067	0.00180538
Helicobacter_Pylori_Infection	0	0	8.61e-05	0.000140919	0.000391332
Epidermolysis_Bullosa	0	0	8.54e-05	0.000136249	0.000235688
Congenital_Anomaly_of_Skull_Neck	0	5.83e-05	8.52e-05	0.000107096	0.00028458
Unspecified_Plasma_Protein_Metabolism_Disorder	0	5.935e-05	8.27e-05	0.00010802	0.000387994
Generalized_Lipidoses	0	5.515e-05	8.2e-05	0.000119622	0.00154303
Iron_Metabolism_Disorder	0	4.94e-05	7.86e-05	0.000129318	0.000241986
Urethral_Disorder	0	4.915e-05	7.63e-05	0.000107798	0.000165521
Abnormal_Spine_Curvature	0	0	7.52e-05	0.000192555	0.000596285
Benign_CNS_Neoplasm	0	4.03e-05	7.46e-05	0.000113554	0.00106902
Localized_Adiposity	0	4.215e-05	7.09e-05	0.00011008	0.000219674
Cervical_Cancer	0	0	6.95e-05	0.000245885	0.000471918
Oro.Naso.Pharyngeal_Cancer	0	3.69e-05	6.7e-05	8.805e-05	0.000353723
Non-Specific_Hemoglobinopathies	0	4.42e-05	6.68e-05	9.335e-05	0.000223262
Thymic_Disorders	5.01e-06	5.155e-05	6.68e-05	7.995e-05	0.000252642
Purpura_Other_Hemorrhagic_Conditions	0	0	6.33e-05	9.95605e-05	0.000154348
Phlebitis_Thrombophlebitis	0	0	6.19e-05	0.000136476	0.000279103
Non-Specific_Gingival_Peridontal_Disorder	0	0	5.91e-05	8.97e-05	0.00016914
Sexual_Dysfunction	0	3.795e-05	5.64e-05	8.47e-05	0.000365513
Benign_Ovarian_Neoplasm	0	0	5.63e-05	0.000125438	0.000296371
Ovarian_Cancer	0	3.24e-05	5.56e-05	6.68e-05	0.0123218
Unspecified_Neuropathy	0	0	5.52e-05	0.000200939	0.000772365
Benign_Intrathoracic_Neoplasm	0	0	5.5e-05	8.43e-05	0.00304987
Unspecified_Immune_Deficiency	0	0	5.3e-05	8.515e-05	0.00353574
Vasculitis	0	0	5.25e-05	7.925e-05	0.000286671
Secondary_Malignant_Neoplasm	0	0	5.07e-05	8.1e-05	0.00422532
Secondary_Diabetes_Mellitus	0	4e-05	5.01e-05	6.085e-05	0.000123844
Mood_Disorder	0	0	4.88e-05	8.115e-05	0.000209175
Lipodystrophy	0	3.245e-05	4.6e-05	5.97e-05	0.000152554
Hereditary_Corneal_Dystrophy	0	0	4.56e-05	6.685e-05	0.000223226
Female_Genital_Cancer	0	0	4.39e-05	0.000132742	0.000386311
Congenital_Breast_Anomaly	0	2.59e-05	4.37e-05	5.605e-05	0.000171313
Sebaceous_Gland_Disorder	0	0	4.11e-05	6.385e-05	0.000149011
Uterine_Cancer	0	7.905e-06	3.7e-05	6.48e-05	0.000486815
Non-Specific_Nephropathy	0	0	3.65e-05	0.000166084	0.00069941
Vitamin_Toxicity	0	2.945e-05	3.59e-05	4.415e-05	6.95e-05
Optic_Neuritis_Neuropathy	0	0	3.52e-05	6.15e-05	0.000377701
Parasitic_Infection	0	0	3.48e-05	4.99e-05	0.000254238
Phosphorus_Metabolism_Disorder	0	1.22e-05	3.09e-05	4.255e-05	0.000379826
Acquired_Other_Myopathies	0	0	3.07e-05	4.925e-05	0.000692263
Autoimmune_Polyglandular_Disorder	0	1.56e-05	3.02e-05	4.525e-05	0.000166247
Haemophilia_Related_Diseases	0	0	3.02e-05	5.025e-05	0.000125574
CNS_Cancer	0	3.875e-07	3.01e-05	7.095e-05	0.000484992
Optic_Disc_Disorder	0	0	2.97e-05	4.745e-05	0.00011226
Intellectual_Disability	0	1.0635e-06	2.92e-05	4.52e-05	0.000111347
Tuberculosis	0	0	2.9e-05	3.96e-05	0.000130931
Brain_Damage	0	0	2.79e-05	9.245e-05	0.00061328
Other_Inherited_Amino_Acid_Metabolic_Disorder	0	2.17e-05	2.79e-05	4.055e-05	0.000782114
Disorders_of_Straight_Chain_Amino_Acid_Metabolism	0	1.48e-05	2.73e-05	3.65e-05	9.62e-05
Seborrheic_Dermatitis	0	0	2.72e-05	0.000222675	0.000588017
Benign_Urinary_Neoplasm	0	0	2.63e-05	4.49e-05	0.000284376
General_Paralysis	0	6.705e-06	2.52e-05	3.56e-05	6.43e-05
Purine_Pyrimidine_Metabolic_Disorder	0	1.755e-05	2.45e-05	3.795e-05	0.000105346
Spleen_Disease	0	0	2.21e-05	3.845e-05	8.67e-05
Turners_Syndrome	0	1.375e-05	2.19e-05	4.175e-05	0.000142513
Non-Specific_Congenital_Eye_Anomaly	0	0	2.18e-05	3.42e-05	7.82e-05
Carcinoid_Syndrome	0	1.655e-05	2.16e-05	3.04e-05	6.64e-05
Viral_Hepatitis_A	0	0	2.12e-05	2.94e-05	6.61e-05
Osteopetrosis	0	7.485e-06	2.01e-05	2.855e-05	9.6e-05
Sweat_Gland_Disorder	0	0	1.97e-05	3.685e-05	5.7e-05
Diabetes_Insipidus	0	3.24e-06	1.9e-05	0.000142863	0.00199046
Autoimmune_Lymphoproliferative_Syndrome	0	1.48e-05	1.88e-05	2.335e-05	5.11e-05
Hyperaldosteronism	0	0	1.88e-05	4.865e-05	0.00148601
Lysosomal_Storage_Disease	0	8.215e-06	1.88e-05	2.8e-05	7.71e-05
Visual_Pathway_Cortex_Disorder	0	6.94e-06	1.74e-05	2.47e-05	8.84e-05
Multiple_Sclerosis_Other_Demyelinating_Disease	0	0	1.56e-05	4.77e-05	0.000126705
Porphyrin_Metabolic_Disorder	0	0	1.51e-05	2.34e-05	0.00142333
Non-Hodgkins_Lymphoma	0	0	1.45e-05	3.885e-05	0.000134164
MENI	0	0	1.37e-05	4.495e-05	0.000265852
Hyperalimentation	0	0	1.35e-05	1.775e-05	5.11e-05
Female_Genital_Congenital_Anomaly	0	0	1.34e-05	3.85e-05	8.34e-05
Copper_Metabolism_Disorder	0	5.43e-06	1.32e-05	1.95e-05	8.07e-05
Hodgkins_Disease	0	0	1.29e-05	2.15e-05	3.71e-05
Respiratory_Congenital_Anomaly	0	0	1.28e-05	2.905e-05	0.00099736
Non-Specific_Congenital_Integumentary_Anomaly	0	0	1.26e-05	2.215e-05	4.28e-05
MENIIA	0	2.845e-06	1.25e-05	2.365e-05	0.000121028
Primary_Carnitine_Deficiency	0	5.115e-06	1.21e-05	1.95e-05	7.86e-05
Dermatitis_Herpetiformis	0	0	1.01e-05	1.95e-05	5.38e-05
Aromatic_Amino_Acid_Metabolism_Disorder	0	0	9.81e-06	1.505e-05	3.51e-05
Polymorphonuclear_Neutrophils_Disorders	0	0	9.67e-06	2.52e-05	5.82e-05
IgA_Immunodeficiency	0	0	9.46e-06	1.48e-05	0.00038206
G6PD	0	0	9.06e-06	1.565e-05	6.42e-05
Dermatomyositis_Polymyositis	0	0	8.85e-06	2.01e-05	0.00684035
Galactosemia	0	4.565e-06	8.5e-06	1.19e-05	3.72e-05
Non-Specific_Leukemia	0	0	8.48e-06	1.42e-05	3.53e-05
Congenital_Pigmentary_Anomaly	0	0	8.3e-06	1.57e-05	4.2e-05
Pubertal_Dysfunction	0	0	6.94e-06	1.345e-05	0.00021527
Unspecified_Hepatitis	0	0	6.87e-06	2.37e-05	6.26e-05
Disorders_of_Fatty_Acid_Oxidation	0	0	6.23e-06	1.32e-05	0.000151113
Respiratory_System_Cancer	0	0	5.75e-06	9.245e-06	1.96e-05
Varicella_Infection	0	0	3.62e-06	1.915e-05	4.79e-05
Ear_Infection	0	0	2.85e-06	0.00205332	0.00413525
Bladder_Disorder	0	0	2.59e-06	0.000286287	0.000703645
Glucocorticoid.Remediable_Aldosteronism	0	0	1.92e-06	5.57e-06	3.1e-05
Spirochetal_Infection	0	0	1.14e-06	1.815e-05	4.81e-05
Hereditary_Breast_Cancer	0	0	1.07e-06	1.495e-05	0.00058462
Fungal_Infection	0	0	5.33e-07	0.00180257	0.00485803
Congenital_Nail_Anomaly	0	0	4.98e-07	7.505e-06	2.62e-05
Nephrotic_Syndrome	0	0	4.57e-07	1.265e-05	2.4e-05
Long_QT_Syndrome	0	0	3.86e-07	2.165e-05	4.81e-05
ADHD	0	0	0	0	4.81e-06
Acne	0	0	0	0	0.000192835
Acquired_Hemolytic_Anemias	0	0	0	1.115e-05	3.83e-05
Acquired_Limb_Deformities	0	0	0	0	9.1e-06
Acquired_Retinal_Defects	0	0	0	0.000127462	0.000439604
Acrocephalosyndactyly	0	0	0	0	8.77e-06
Acute_Glomerulonephritis	0	0	0	0	2.25e-05
Acute_Renal_Failure	0	0	0	0	1.71e-06
Adjustment_Disorder	0	0	0	0.000117138	0.000412774
Alpha.1.Antitrypsin_Deficiency	0	0	0	0	1.13e-05
Alveolar_Disease	0	0	0	0	8.82e-05
Alzheimers_Disease	0	0	0	2.155e-06	2.67e-05
Amino_Acid_Transport_Disorder	0	0	0	0	0
Androgen_Insensitivity_Syndrome	0	0	0	4.725e-06	2.43e-05
Aneurysm	0	0	0	3.015e-05	0.000176455
Aniridia	0	0	0	0	1.39e-06
Anophthalmia_Mircopthalmia	0	0	0	0	7.22e-06
Anterior_Eye_Anomaly	0	0	0	0	1.06e-05
Aplastic_Anemia	0	0	0	0	0.000147952
Appendiceal_Disease	0	0	0	0	0.000204439
Arterial_Dissection	0	0	0	0	2.15e-05
Arterial_Embolism_Thrombosis	0	0	0	0	1.29e-06
Asthma	0	0	0	0	0
Atherosclerosis	0	0	0	0	0.000339979
Autism	0	0	0	0	2.72e-06
Balanced_Translocation	0	0	0	0	5.19e-07
Bartters_Syndrome	0	0	0	0	0.000139882
Benign_Male_Genital_Neoplasm	0	0	0	0	5.22e-07
Benign_Prostatic_Hyperplasia	0	0	0	0	0
Bipolar_Disorder	0	0	0	0	7.78e-07
Bladder_Cancer	0	0	0	0	0.0177828
Bone_Cancer	0	0	0	1.605e-06	3.77e-05
Bone_Infection	0	0	0	0	6.68e-06
Brain_Cancer	0	0	0	0	6.53e-05
Branched_Chain_Amino_Acid_Metabolism_Disorder	0	0	0	5.21e-07	1.22e-05
CNS_Infection	0	0	0	0	6.59e-06
Carbuncle_Furuncle	0	0	0	0	0.000106863
Cardiomyopathy	0	0	0	0	0.000229415
Carinoid_Neoplasm	0	0	0	0	3.93e-05
Cataplexy_Narcolepsy	0	0	0	2.565e-05	0.000140087
Cataract	0	0	0	6e-07	0.00172091
Celiac_Disease	0	0	0	0	0
Cellulitis	0	0	0	0	0.00154414
Cerebral_Cysts	0	0	0	0	0
Cerebral_Lipidoses	0	0	0	0	6.16e-06
Charcot_Marie_Tooth_Disease	0	0	0	0	4.95e-06
Childhood_Disintegrative_Disorder	0	0	0	0	1.24e-06
Chondrocalcinosis	0	0	0	0	0.000134777
Chondrodystrophy	0	0	0	0	3.72e-05
Choroidal_Disorders	0	0	0	9.97e-06	4.61e-05
Chronic_Glomerulonephritis	0	0	0	0	8.94e-06
Chronic_Kidney_Disease	0	0	0	0	1.55e-06
Chronic_Progressive_External_Ophthalmoplegia	0	0	0	0	1.03e-05
Chronic_Tonsillitis_Adenoiditis	0	0	0	0	0.00031729
Chronic_Venous_Hypertension	0	0	0	0	1.65e-05
Circulating_Enzyme_Deficiency	0	0	0	1.325e-05	4.39e-05
Colorectal_Cancer	0	0	0	0	4.36e-05
Common_Variable_Immunodeficiency	0	0	0	0	0.0149795
Complex_Regional_Pain_Syndrome	0	0	0	0	2.68e-05
Conduct_Disorder	0	0	0	0	3.1e-06
Congenital_Aphakia	0	0	0	0	0
Congenital_Ectodermal_Dysplasia	0	0	0	0	5.46e-06
Congenital_Hair_Anomaly	0	0	0	0	3.48e-05
Congenital_Hypogammaglobulinemia	0	0	0	0	0.000268207
Congenital_Neutropenia	0	0	0	5.705e-06	2.04e-05
Congenital_Spine_Anomaly	0	0	0	0	4.48e-06
Connective_Tissue_Cancer	0	0	0	9.75e-07	8.23e-05
Connective_Tissue_Infection	0	0	0	0	3.18e-05
Corns_Callosites	0	0	0	5.115e-05	0.000149846
Cri.Du.Chat_Syndrome	0	0	0	0	2.9e-06
Cushings_Syndrome	0	0	0	0	0
Cyclic_Neutropenia	0	0	0	1.745e-06	1.6e-05
Cystic_Fibrosis	0	0	0	1.695e-05	3.98e-05
Deep_Vein_Thrombosis	0	0	0	0	0.000179977
Degenerative_Dementia	0	0	0	0	1.41e-05
Dejerine_Sottas_Disease	0	0	0	0	0
Developmental_Delay	0	0	0	0	4.78e-06
Deviated_Nasal_Septum	0	0	0	0.000301267	0.00154831
Diamond.Blackfan_Anemia	0	0	0	0	9.48e-06
Digeorges_Syndrome	0	0	0	0	9.81e-06
Disease_of_the_Male_Reproductive_Organs	0	0	0	0	2.32e-06
Disorders_of_Iris_Ciliary_Body	0	0	0	0	3.8e-05
Disorders_of_Mitochondrial_Metabolism	0	0	0	4.29e-06	0.000858692
Disorders_of_Urea_Cycle_Metabolism	0	0	0	2.315e-07	3.06e-05
Dissociative_Disorder	0	0	0	0	2.27e-06
Dopa.Responsive_Dystonia	0	0	0	0	0.00211295
Downs_Syndrome	0	0	0	0	0
Dwarfism_of_Unknown_Etiology	0	0	0	2.435e-06	2.79e-05
Eating_Disorder	0	0	0	0	4.36e-05
Edwards_Syndrome	0	0	0	0	3.26e-06
Ehlers_Danlos_Syndrome	0	0	0	0	0.00234941
Ellis_Van_Creveld_Syndrome	0	0	0	0	2.5e-06
Encephalitis	0	0	0	1.51e-05	5e-05
Epilepsy_Related_Disorders	0	0	0	0	0.000534147
Erythematous_Disorder	0	0	0	0	1.29e-05
Erythromelalgia	0	0	0	4.72e-06	1.46e-05
Escherichia_Coli_Infection	0	0	0	0	5.46e-05
Esophageal_Cancer	0	0	0	0	2.92e-06
Esophagitis	0	0	0	0.000183935	0.00115668
Eye_Cancer	0	0	0	0	4.65e-05
Familial_Adenomatous_Polyposis	0	0	0	5.52e-06	1.19e-05
Familial_Dysautonomia_Related_Conditions	0	0	0	0	4.08e-05
Familial_Mediterranean_Fever	0	0	0	0	1.6e-05
Fragile_X_Syndrome	0	0	0	0	1.71e-06
Friedreichs_Ataxia	0	0	0	0	0
Gastrointestinal_Infection	0	0	0	0.00011154	0.000695621
Gastrointestinal_Ulcer	0	0	0	0	0.000606527
General_Bacterial_Infection	0	0	0	5.955e-05	0.000256873
General_Cerebral_Degeneration	0	0	0	0	7.22e-05
General_Dementia	0	0	0	0	9.14e-07
General_Hypertension	0	0	0	0.00202236	0.013006
General_Osteochondropathy	0	0	0	0	2.84e-06
General_Spondylosis_Spine_Disorder	0	0	0	0.00108082	0.00325752
General_Thrombocytopenia	0	0	0	3.96e-05	0.000169332
Generalized_Digestive_Cancer	0	0	0	0	1.52e-05
Genetic_Anomolies_of_Leukocytes	0	0	0	1.045e-05	2.88e-05
Gestational_Pregnancy_Related_Disorder	0	0	0	0	0.000174634
Glaucoma	0	0	0	0.00028731	0.000997199
Globe_Disorders	0	0	0	9.28e-06	3.94e-05
Glycogenosis	0	0	0	0	0
Gout_Related_Crystal_Arthropathies	0	0	0	0	8.94e-05
HIV	0	0	0	0	0.0134072
Hair_Related_Disease	0	0	0	0.000106954	0.000410185
Hemiplegia	0	0	0	0	4.12e-05
Hepatobiliary_Cancer	0	0	0	0	1.65e-05
Hepatobiliary_Congenital_Anomaly	0	0	0	1.145e-05	3.48e-05
Hereditary_Blepharophimosis	0	0	0	0	4.64e-06
Hereditary_Color_Blindness	0	0	0	0	1.14e-06
Hereditary_Dental_Anomaly	0	0	0	3.28e-06	3.47e-05
Hereditary_Elliptocytosis	0	0	0	5.345e-06	1.41e-05
Hereditary_Face_Skull_Anomalies	0	0	0	0	0
Hereditary_Fructose_Intolerance	0	0	0	8.955e-06	2.62e-05
Hereditary_Harartoses	0	0	0	7.2e-06	0.000132101
Hereditary_Hemochromatosis	0	0	0	8.795e-06	5e-05
Hereditary_Hemoglobin_Disease	0	0	0	0	6.54e-06
Hereditary_Hemorrhagic_Telangiectasia	0	0	0	0	0
Hereditary_Lymphadema	0	0	0	0	0
Hereditary_Muscular_Dystrophy	0	0	0	0	0
Hereditary_Night_Blindness	0	0	0	0	4.23e-06
Hereditary_Polycythemia_Vera	0	0	0	0	1.09e-05
Hereditary_Progessive_Muscular_Dystrophy	0	0	0	0	1.69e-05
Hereditary_Sensory_Neuropathy	0	0	0	0	2.19e-05
Hereditary_Spastic_Paraplegia	0	0	0	0	1.28e-06
Hereditary_Spherocytosis	0	0	0	0	0
Hereditary_Stomatocytosis	0	0	0	0	5.32e-06
Hereditary_Thrombocytopenic_Purpura	0	0	0	0	3.11e-06
Hernia	0	0	0	0	0.00201947
Hirschsprungs_Disease	0	0	0	0	1.73e-06
Histidinemia	0	0	0	0	5.4e-06
Huntingtons_Chorea	0	0	0	0	2.25e-05
Hyper_IgM_Immunodeficiency	0	0	0	3.56e-06	8.46e-05
Hypotony_of_the_Eye	0	0	0	0	1.14e-06
Ichthyosis_Congenita	0	0	0	0	3.96e-05
IgM_Immunodeficiency	0	0	0	0	0.000121053
Impulse_Control_Disorder	0	0	0	0	1.37e-06
Indeterminate_Sex_Pseudohermaphroditism	0	0	0	0	9.44e-06
Infestation	0	0	0	5.69e-05	0.000134604
Inflammatory_Spondylopathies	0	0	0	0	0.000296318
Inflammatory_Toxic_Neuropathy	0	0	0	3.235e-05	0.000108197
Intestinal_Cancer	0	0	0	0	8.43e-06
Intrathoracic_Organ_Cancer	0	0	0	6.515e-06	6.75e-05
Kaposis_Sarcoma	0	0	0	2.485e-07	2.93e-05
Kawasaki_Disease	0	0	0	0	1.77e-05
Kidney_Cancer	0	0	0	0	6.27e-05
Kidney_Infection	0	0	0	0.000116348	0.000597239
Klinefelters_Syndrome	0	0	0	0	4.33e-07
Klippel_Feil_Syndrome	0	0	0	0	0
Learning_Disorder	0	0	0	0	0
Leukodystropy	0	0	0	0	0
Lung_Cancer	0	0	0	0	6.35e-05
Lymphoid_Leukemia	0	0	0	3.29e-06	2.2e-05
MENIIB	0	0	0	4.715e-07	9.84e-06
Macular_Degeneration	0	0	0	0	0.000102428
Male_Breast_Cancer	0	0	0	0	1.62e-05
Male_Genital_Cancer	0	0	0	0	9.14e-07
Male_Genital_Congenital_Anomaly	0	0	0	0	9.26e-07
Marfan_Syndrome	0	0	0	0	1.72e-05
Medullary_Cystic_Kidney_Disease	0	0	0	0	2.11e-06
Melanoma	0	0	0	0	3.41e-05
Meningitis	0	0	0	0	5.85e-05
Motor_Neuron_Disease	0	0	0	0	1.02e-05
Mucopolysaccharidosis	0	0	0	0	0
Multiple_Epiphyseal_Dysplasia	0	0	0	0	1.86e-06
Multiple_Myeloma	0	0	0	0	2.3e-05
Myasthenia_Gravis	0	0	0	1.995e-05	0.012807
Mycobacterial_Disease	0	0	0	0	1.8e-05
Myeloid_Leukemia	0	0	0	0	1.18e-05
Myocardial_Infarction	0	0	0	0	1.75e-05
Myoneural_Disorders	0	0	0	6.765e-06	0.000276946
Myotonia_Congenita	0	0	0	0	5.38e-06
Myotonic_Muscular_Dystrophy	0	0	0	0	5.09e-06
Nail_Disease	0	0	0	0.000133684	0.000931622
Neonatal_Disease	0	0	0	0	2.39e-05
Nerve_Root_Plexus_Disorders	0	0	0	0	0.0262568
Neural_Tube_Defect	0	0	0	0	2.07e-05
Neurofibromatosis	0	0	0	1.28e-05	4.4e-05
Nezelofs_Syndrome	0	0	0	0	4.09e-06
Non-Specific_Autosomal_Abnormality	0	0	0	0	9.18e-06
Non-Specific_Cardiovascular_Disease	0	0	0	2.91e-05	0.00189462
Non-Specific_Chromosomal_Anomaly	0	0	0	0	1.57e-05
Non-Specific_Congenital_Musculoskeletal_Anomaly	0	0	0	7.245e-05	0.00061977
Non-Specific_Dental_Disorder	0	0	0	3.025e-06	0.000162009
Non-Specific_Gastrointestinal_Disorder	0	0	0	0.00195611	0.00613888
Non-Specific_Genitourinary_Congenital_Anomaly	0	0	0	5.755e-05	0.000335921
Non-Specific_Humoral_Deficiency	0	0	0	1.91e-05	0.0135256
Non-Specific_Nasal_Throat_Disorder	0	0	0	0	1.17e-05
Non-Specific_Neurologic_Congenital_Anomaly	0	0	0	1.225e-05	8.75e-05
Non-Specific_Peritoneal_Disorder	0	0	0	0	3.06e-05
Non-Specific_Prostate_Disease	0	0	0	0	3.3e-06
OCD	0	0	0	0	1.1e-06
Optic_Chiasm_Disorder	0	0	0	2.5e-05	0.000187079
Oro.Facial_Congenital_Anomaly	0	0	0	0	4.46e-05
Osteoarthritis	0	0	0	0	0.0034505
Osteogenesis_Imperfecta	0	0	0	1.79e-06	1.97e-05
Osteomyelitis	0	0	0	0.00013216	0.000394375
Osteopoikilosis	0	0	0	0	3.82e-06
Other_Inherited_Myotonias	0	0	0	0	0
Other_Inherited_Osteodystrophy	0	0	0	0	3.98e-05
Other_Lymphoid_Histiocytic_Cancers	0	0	0	0	8.64e-06
Otosclerosis	0	0	0	1.02e-06	5.79e-05
PTSD	0	0	0	0	0
Pagets_Disease	0	0	0	0	0
Pancreatic_Cancer	0	0	0	0	1.16e-05
Pancreatic_Disease	0	0	0	0	0.000166212
Pancytopenia	0	0	0	0	1.8e-06
Papilledema	0	0	0	0	2.93e-05
Paranoia	0	0	0	2.125e-06	2.62e-05
Paritial_Androgen_Insensitivity_Syndrome	0	0	0	0	6.96e-06
Parkinsons_Disease	0	0	0	0	0.000195409
Pataus_Syndrome	0	0	0	4.615e-06	1.2e-05
Peritonitis_Retroperitoneal_Infection	0	0	0	0	1.7e-06
Peroxisomal_Disorders	0	0	0	1.83e-07	1.01e-05
Personality_Disorder	0	0	0	0	2.18e-05
Phenyketonuria	0	0	0	0	0.000336869
Pleuritis	0	0	0	0.00011427	0.000477141
Poliomyelitis	0	0	0	0	3.3e-05
Polyclonal_Hypergammaglobulinemia	0	0	0	0	0
Polycystic_Kidney_Disease	0	0	0	0	0
Polycystic_Liver_Disease	0	0	0	9.265e-06	3.37e-05
Polyostotic_Fibrous_Dysplasia_of_Bone	0	0	0	0	8.19e-05
Prader_Willi_Syndrome	0	0	0	0	6.21e-07
Primary_Hereditary_Retinal_Dystrophy	0	0	0	3.915e-06	4.61e-05
Prion_Disease	0	0	0	0	1.6e-06
Prostate_Cancer	0	0	0	0	0
Protozoan_Infection	0	0	0	1.37e-05	7.07e-05
Psoriasis_Related_Disorders	0	0	0	0.00011239	0.0437261
Psychogenic_Somatoform_Disorder	0	0	0	2.825e-05	0.000289263
Pulmonary_Embolism_Infarction	0	0	0	2.37e-06	8.03e-05
Pulmonary_Heart_Disease	0	0	0	4.51e-05	0.000173576
Pure_Hypercholesterolemia	0	0	0	0	0
Radiation_Sensitivity	0	0	0	0	0.000118601
Reactive_Arthritis	0	0	0	0	3.81e-05
Rectal_Anal_Disorder	0	0	0	0	0.000462749
Refsums_Disease	0	0	0	0	3.8e-06
Renal_Glycosuria	0	0	0	0	9.3e-06
Ruvalcaba.Myhre_Syndrome	0	0	0	0	3.54e-06
STI	0	0	0	0	6.93e-05
Sarcoidosis	0	0	0	1.605e-05	0.0271318
Schizophrenia_Related_Psychosis	0	0	0	0	7.07e-05
Schwartz.Jampel_Syndrome	0	0	0	0	0
Secondary_Arthropathy	0	0	0	0	9.2e-05
Secondary_Hereditary_Retinal_Dystrophy	0	0	0	0	9.49e-06
Septic_Arthritis	0	0	0	0	1.28e-06
Septicemia	0	0	0	0	1.19e-05
Severe_Combined_Immunodeficiency	0	0	0	4.52e-06	0.000594466
Sideroblastic_Anemia	0	0	0	0	0
Skin_Infection	0	0	0	1.4635e-05	0.000332978
Sleep_Apnea	0	0	0	0	0.000857827
Smith.Magenis_Syndrome	0	0	0	0	4.37e-06
Specified_Childhood_Cerebral_Degeneration	0	0	0	0	4.13e-06
Speech_Language_Disorder	0	0	0	0	1.49e-05
Spinal_Chord_Degeneration	0	0	0	0	2.75e-05
Spinal_Muscular_Atrophy	0	0	0	0	2.9e-06
Spinal_Stenosis	0	0	0	0	1.1e-06
Spinocerebellar_Ataxia	0	0	0	0	1.46e-06
Staphylococcus_Aureus_Infection	0	0	0	0	3.77e-05
Stomach_Cancer	0	0	0	0	2.42e-05
Streptococcal_Infection	0	0	0	0	8.64e-05
Stuttering	0	0	0	0	0
Substance_Abuse	0	0	0	0	1.41e-06
Syndrome_with_Pervasive_Congenital_Anomalies	0	0	0	0	1.71e-05
Synovium_Tendon_Bursa_Disorder	0	0	0	0.000865601	0.003366
Tics_Tourettes	0	0	0	0	3.8e-05
Tuberous_Sclerosis	0	0	0	0	4.73e-06
Tympanic_Membrane_Disorders	0	0	0	0	4.25e-05
Type_I_Diabetes_Mellitus	0	0	0	0	3.06e-05
Ulcerative_Colitis	0	0	0	0	6.61e-06
Unspecified_Amyloidosis	0	0	0	9.145e-06	3.88e-05
Unspecified_Behavioral_Development_Disorder	0	0	0	0	1.31e-05
Unspecified_Cerebellar_Disease	0	0	0	0	1.3e-05
Unspecified_Childhood_Cerebral_Degeneration	0	0	0	0	7.78e-06
Unspecified_Childhood_Psychoses	0	0	0	0	6.9e-06
Unspecified_Diabetes_Mellitus	0	0	0	0	8.72e-07
Unspecified_Encephalopathy	0	0	0	0	0.000273757
Unspecified_Middle_Ear_Mastoid_Diseases	0	0	0	0	3.41e-05
Unspecified_Recurrent_Headaches	0	0	0	0.000140162	0.0118849
Urinary_Calculus	0	0	0	2.5055e-05	0.000910051
Varicose_Veins	0	0	0	0	2.48e-05
Vascular_Congenital_Anomaly	0	0	0	3.02e-05	9.58e-05
Vascular_Insufficiency	0	0	0	0	0.000103854
Velo.Cardio.Facial_Syndrome	0	0	0	0	6.48e-06
Viral_Hepatitis_B	0	0	0	5.765e-06	6.77e-05
Viral_Hepatitis_C	0	0	0	0	4.47e-06
Viral_Warts_HPV	0	0	0	0.00032619	0.00123596
Wiskott.Alrich_Syndrome	0	0	0	0	4.73e-07

[truncated: 16 more sheets: 11_Psychiatric, Extra_Allergic_Rhinitis, Extra_Anemia, Extra_Breast_Cancer, Extra_Lung_Cancer, Extra_Headache, Extra_Pain, Extra_Sleep_Apnea, Extra_Male_Reproductive, Extra_Upper_Respiratory, Extra_Skin_Disorder, Extra_Skin_Cancer, Extra_Adjustment_Disorder, Extra_Bipolar_Disorder, Extra_Glaucoma, Extra_Female_Reproductive]
