# Supplementary material for: Discerning asthma endotypes through comorbidity mapping
Source: Nat Commun. 2022 Nov 7;13:6712. doi: 10.1038/s41467-022-33628-8 (PMC9640644; doi:10.1038/s41467-022-33628-8)
Supplement: Supplementary file 8 — Supplementary Data 5 [file 41467_2022_33628_MOESM8_ESM.xlsx]

## Sheet: 1_Diabetes
Disease_name	Minimum	1st_quartile	Median	3rd_quartile	Maximum
Type_II_Diabetes_Mellitus	0.267278	0.409109	0.442979	0.489725	0.681964
General_Hypertension	0	0.179286	0.199145	0.222539	0.41624
Unspecified_Diabetes_Mellitus	0.0341625	0.0558377	0.0607566	0.0669122	0.0898359
Unspecified_Lipid_Metabolism_Disorder	0	0.0380719	0.0473442	0.0559193	0.116363
Type_I_Diabetes_Mellitus	0.000995025	0.0257277	0.042843	0.0508179	0.1344
Obesity	0	0.0184246	0.0231765	0.0355404	0.0742952
Non-Specific_Anemia	0	0.00902527	0.0125196	0.0163303	0.0388713
Pure_Hypercholesterolemia	0	0.00873545	0.0104545	0.0125874	0.0156105
Non-Specific_Cardiovascular_Disease	0	0.00464912	0.00894097	0.0128763	0.0262864
Acquired_Retinal_Defects	0	0.004787	0.00761642	0.01229	0.064789
Non-Specific_Sugar_Metabolism_Disorder	0	0.00562898	0.00755262	0.00848213	0.0202747
Peripheral_Nerve_Disorder	0	0.00331395	0.00523861	0.00722961	0.0215637
Cellulitis	0	0.00257143	0.00489437	0.0073353	0.0237291
Cataract	0	0	0.00465839	0.00763478	0.0262755
Acute_Renal_Failure	0	0.00153898	0.00446106	0.00712859	0.0228856
Non-Specific_Pulmonary_Disorder	0	0.000285741	0.00396878	0.00661757	0.0145407
Inflammatory_Toxic_Neuropathy	0	0.00238546	0.0038859	0.00586893	0.0284429
Non-Specific_Skin_Disorder	0	0	0.00344484	0.00633298	0.0154521
UTI	0	0.00119822	0.00338748	0.00575897	0.0103529
Electrolyte_Acid_Base_Balance_Disorder	0	0.00149488	0.00310818	0.00508359	0.014262
Secondary_Diabetes_Mellitus	0	0.00245965	0.00297872	0.00352897	0.00614635
Chronic_Kidney_Disease	0	0.000273715	0.00289391	0.00442152	0.0569898
Gastrointestinal_Infection	0	0.000775158	0.00268114	0.00369563	0.0079602
Non-Specific_Nephropathy	0	0.000941897	0.00253881	0.00415879	0.0140615
Gastritis_Duodenitis	0	0	0.00236593	0.00369711	0.00657114
Sleep_Apnea	0	0	0.00169936	0.00692985	0.0595829
Chronic_Liver_Disease	0	0	0.00148295	0.00280312	0.0130793
Cerebrovascular_Disease	0	0	0.00122483	0.00386459	0.0155107
Non-Specified_Cardiac_Ischemia	0	0	0.00104595	0.00414677	0.0197236
Non-Specific_Soft_Tissue_Disorder	0	0	0.000915171	0.00242214	0.00648234
General_Viral_Infection	0	0	0.000860354	0.00260759	0.00522923
Autonomic_System_Disorder	0	7.69586e-05	0.000798276	0.00172191	0.00446268
Carbuncle_Furuncle	0	0	0.00057992	0.00144766	0.00273798
Chronic_Glomerulonephritis	0	0	0.000427594	0.00153995	0.00796072
Staphylococcus_Aureus_Infection	0	0	0.000268861	0.0013946	0.00853485
Disease_of_the_Male_Reproductive_Organs	0	0	0.000186863	0.00258712	0.0060206
Spleen_Disease	0	0	0	0	0.00331675
Visual_Pathway_Cortex_Disorder	0	0	0	0	0.00241546
IgA_Immunodeficiency	0	0	0	0	0
Hereditary_Breast_Cancer	0	0	0	0	0
Pure_Hyperglyceridemia	0	0	0	0	0
Pulmonary_Heart_Disease	0	0	0	0	0.00406421
Peritonitis_Retroperitoneal_Infection	0	0	0	0	0.00159582
Congenital_Hair_Anomaly	0	0	0	0	0
Disorders_of_Iris_Ciliary_Body	0	0	0	0	0.00170971
Peripheral_Vascular_Disease	0	0	0	0	0.014936
Congenital_Neutropenia	0	0	0	0	0
Huntingtons_Chorea	0	0	0	0	0
Non-Specific_Autosomal_Abnormality	0	0	0	0	0
Lupus_Erythematosus	0	0	0	0	0.0167021
Septic_Arthritis	0	0	0	0	0.00330285
Eustachian_Tube_Disorder	0	0	0	0	7.03136e-05
Corns_Callosites	0	0	0	0	0
Chronic_Progressive_External_Ophthalmoplegia	0	0	0	0	0
Hereditary_Hemoglobin_Disease	0	0	0	0	0.002315
Non-Specific_Nasal_Throat_Disorder	0	0	0	0	0.000406421
Common_Variable_Immunodeficiency	0	0	0	0	0
Fasciitis	0	0	0	0	0.00130852
Kaposis_Sarcoma	0	0	0	0	0.000257865
Branched_Chain_Amino_Acid_Metabolism_Disorder	0	0	0	0	0
Non-Hodgkins_Lymphoma	0	0	0	0	0
Polycystic_Kidney_Disease	0	0	0	0	6.0831e-05
Ulcerative_Colitis	0	0	0	0	0
Biliary_Tract_Disease	0	0	0	0	0.0066335
Corneal_Disorders	0	0	0	0	0.00107982
Oro_Naso_Pharyngeal_Cancer	0	0	0	0	0.0280209
Neurofibromatosis	0	0	0	0	8.65127e-05
Secondary_Arthropathy	0	0	0	0.000829578	0.00211688
Myeloid_Leukemia	0	0	0	0	0.026894
Pernicious_or_B12_Deficiency_Anemia	0	0	0	0.00122894	0.0127033
Female_Genital_Congenital_Anomaly	0	0	0	0	7.49681e-05
Diverticulosis_Diverticulitis	0	0	0	0	0.0133347
Mixed_Hyperlipidemia	0	0	0	0	0.00164374
Substance_Abuse	0	0	0	0	0.00553224
Unspecified_Congenital_Anomaly	0	0	0	0	0.00115174
Benign_Endocrine_Neoplasm	0	0	0	0	0.00219384
Orbit_Disorders	0	0	0	0	6.56039e-05
Sideroblastic_Anemia	0	0	0	0	0
Friedreichs_Ataxia	0	0	0	0	0
Tuberous_Sclerosis	0	0	0	0	0
Tongue_Disease	0	0	0	0	0.00123145
Unspecified_Cerebellar_Disease	0	0	0	0	0.00466141
Ear_Infection	0	0	0	0	0.00161031
Emphysema_COPD	0	0	0	0	0.00468071
Lipodystrophy	0	0	0	0	0
Velo_Cardio_Facial_Syndrome	0	0	0	0	0
Learning_Disorder	0	0	0	0	0.00066335
Non-Specific_Congenital_Eye_Anomaly	0	0	0	0	0
Gestational_Pregnancy_Related_Disorder	0	0	0	0	0
Alopecia	0	0	0	0	7.17618e-05
Diabetes_Insipidus	0	0	0	0	0.00233217
Varicella_Infection	0	0	0	0	7.69586e-05
Phenyketonuria	0	0	0	0	0
Hereditary_Thrombocytopenic_Purpura	0	0	0	0	0
Uterine_Cancer	0	0	0	0	0.000208797
Adrenogenital_Disorder	0	0	0	0	0
Chronic_Sinusitis	0	0	0	0	0.000300233
Familial_Adenomatous_Polyposis	0	0	0	0	0
Intrathoracic_Organ_Cancer	0	0	0	0	0
Non-Specific_Thryroid_Disorder	0	0	0	0	0
Male_Genital_Congenital_Anomaly	0	0	0	0	0.000319149
Thymic_Disorders	0	0	0	0	0
Hereditary_Fructose_Intolerance	0	0	0	0	0
Optic_Disc_Disorder	0	0	0	0	0.000640342
Non-Specific_Digestive_Congenital_Anomaly	0	0	0	0	0
HIV	0	0	0	0	0.00489483
Circulating_Enzyme_Deficiency	0	0	0	0	0
Atopic_Contact_Dermatitis	0	0	0	0	0.000217984
Myasthenia_Gravis	0	0	0	0	8.83158e-05
Congenital_Pigmentary_Anomaly	0	0	0	0	0.000163488
Lipoma	0	0	0	0	0.00144634
Fragile_X_Syndrome	0	0	0	0	7.98276e-05
Disorders_of_Urea_Cycle_Metabolism	0	0	0	0	0
Childhood_Disintegrative_Disorder	0	0	0	0	0
Marfan_Syndrome	0	0	0	0	0
Carditis	0	0	0	0	0.00114819
Congenital_Breast_Anomaly	0	0	0	0	0
CNS_Infection	0	0	0	0	7.25374e-05
Prion_Disease	0	0	0	0	0
Infestation	0	0	0	0	0.000269954
Hereditary_Muscular_Dystrophy	0	0	0	0	0
Aneurysm	0	0	0	0	0.000579845
Parasitic_Infection	0	0	0	0	0.000349598
Endocrine_Cancer	0	0	0	0	0.00045854
Tics_Tourettes	0	0	0	0	0
Salivary_Gland_Disease	0	0	0	0	0.00214893
Deep_Vein_Thrombosis	0	0	0	0.000194955	0.00274334
Viral_Hepatitis_B	0	0	0	0	8.23655e-05
Cardiac_Dysrhythmia	0	0	0	0.000201682	0.00487673
Dermatomyositis_Polymyositis	0	0	0	0	0.00322244
Degenerative_Dementia	0	0	0	0	0
Unspecified_Cancer	0	0	0	0	0.000778614
Pancreatic_Cancer	0	0	0	0	0.0116164
Graves_Disease	0	0	0	0	0
Generalized_Digestive_Cancer	0	0	0	0	0
Hereditary_Blepharophimosis	0	0	0	0	0
Myoneural_Disorders	0	0	0	0	7.58093e-05
Autism	0	0	0	0	0
Spirochetal_Infection	0	0	0	0	0.00107102
Hereditary_Sensory_Neuropathy	0	0	0	0	0
Unspecified_Neuropsychiatric_Disorder	0	0	0	0	0.00022927
Acrocephalosyndactyly	0	0	0	0	0
Prader_Willi_Syndrome	0	0	0	0	8.5955e-05
Long_QT_Syndrome	0	0	0	0	0
Larynx_Vocal_Chord_Disorders	0	0	0	0	0.00160198
Non-Specific_Dental_Disorder	0	0	0	0.000975362	0.00510425
Prostate_Cancer	0	0	0	0	0.0526209
Non-Specific_Eye_Disorders	0	0	0	0	0.00254065
Urethral_Disorder	0	0	0	0	0.000507761
Copper_Metabolism_Disorder	0	0	0	0	0
Spinocerebellar_Ataxia	0	0	0	0	0
Atherosclerosis	0	0	0	0	0.00538508
Benign_Urinary_Neoplasm	0	0	0	0	0
Klippel_Feil_Syndrome	0	0	0	0	0
Unspecified_Plasma_Protein_Metabolism_Disorder	0	0	0	0	0.000264585
Pulmonary_Embolism_Infarction	0	0	0	0	0.00563542
Lysosomal_Storage_Disease	0	0	0	0	0
Complex_Regional_Pain_Syndrome	0	0	0	0	7.24061e-05
Hereditary_Stomatocytosis	0	0	0	0	8.83158e-05
Respiratory_System_Cancer	0	0	0	0	0.00132369
Melanoma	0	0	0	0	0.00171944
Gastrointestinal_Ulcer	0	0	0	0	0.00301177
Congenital_Aphakia	0	0	0	0	0
Respiratory_Congenital_Anomaly	0	0	0	0	0
Viral_Hepatitis_C	0	0	0	0	7.25374e-05
Anterior_Eye_Anomaly	0	0	0	0	0
Behcets_Syndrome	0	0	0	0	0
Non-Specific_Joint_Disorder	0	0	0	0.00247573	0.00784886
Carinoid_Neoplasm	0	0	0	0	0
Neonatal_Disease	0	0	0	0	0
Urinary_Calculus	0	0	0	0	0.00428407
Lichen	0	0	0	0	0.000238171
Thyroid_Cancer	0	0	0	0	0
Stomach_Cancer	0	0	0	0	0.00316084
Mood_Disorder	0	0	0	0	0.0013267
Generalized_Lipidoses	0	0	0	0	0.000138074
Neural_Tube_Defect	0	0	0	0	8.5955e-05
STI	0	0	0	0	0.000393623
Lung_Cancer	0	0	0	0	0.000151964
Chondrocalcinosis	0	0	0	0	0
Esophageal_Disease	0	0	0	0	0.00849476
General_Paralysis	0	0	0	0	0.0026534
Acquired_Other_Myopathies	0	0	0	0.000238491	0.00651971
Sleep_Disorder	0	0	0	0.000532779	0.00324275
Non-Rheumatic_Heart_Disease	0	0	0	0	0.000890245
Hypotension	0	0	0	0.00200129	0.0156065
Renal_Glycosuria	0	0	0	0	0.000699668
Skin_Infection	0	0	0	0.000591447	0.0420487
Familial_Dysautonomia_Related_Conditions	0	0	0	0	0
Congenital_Anomaly_of_Skull_Neck	0	0	0	0	0.00018062
General_Spondylosis_Spine_Disorder	0	0	0	0	0.00760675
Ruvalcaba.Myhre_Syndrome	0	0	0	0	0
Syndrome_with_Pervasive_Congenital_Anomalies	0	0	0	0	0
Myotonic_Muscular_Dystrophy	0	0	0	0	0
Other_Corticoadrenal_Disorder	0	0	0	0	0.000861866
Cri.Du.Chat_Syndrome	0	0	0	0	0
Polymorphonuclear_Neutrophils_Disorders	0	0	0	0	0
Indeterminate_Sex_Pseudohermaphroditism	0	0	0	0	0
Multiple_Myeloma	0	0	0	0	0.192971
Other_Inherited_Amino_Acid_Metabolic_Disorder	0	0	0	0	0.00050813
Benign_Eye_Neoplasm	0	0	0	0	0.000286533
Hemiplegia	0	0	0	0	0.00101598
Intellectual_Disability	0	0	0	0	0.00359966
Non-Specific_Immune.Related_Skin_Disorder	0	0	0	0	0.000800443
Edwards_Syndrome	0	0	0	0	0
Hyperaldosteronism	0	0	0	0	0.000584947
Spinal_Chord_Degeneration	0	0	0	0	0.00190494
Cyclic_Neutropenia	0	0	0	0	0
Anxiety_Phobic_Disorder	0	0	0	0	0.00324627
Streptococcal_Infection	0	0	0	0	0.000533085
Non-Specific_Leukemia	0	0	0	0	0.000674036
MENIIA	0	0	0	0	0
Bladder_Cancer	0	0	0	0	8.23655e-05
Cardiac_Congenital_Anomaly	0	0	0	0	0.00022927
Non-Specific_Congenital_Musculoskeletal_Anomaly	0	0	0	0	0.00130567
Rectal_Anal_Disorder	0	0	0	0	0.00340926
Paranoia	0	0	0	0	0.000337018
Ichthyosis_Congenita	0	0	0	0	0
Macular_Degeneration	0	0	0	0	0.000449924
Epidermolysis_Bullosa	0	0	0	0	0.000143771
MENI	0	0	0	0	0
Purine_Pyrimidine_Metabolic_Disorder	0	0	0	0	7.69586e-05
Psoriasis_Related_Disorders	0	0	0	0	0.00053871
Hereditary_Harartoses	0	0	0	0	0.00496704
Sjogrens_Syndrome	0	0	0	0	0
Stuttering	0	0	0	0	0
Specified_Childhood_Cerebral_Degeneration	0	0	0	0	0
General_Bacterial_Infection	0	0	0	0	0.00193463
Dwarfism_of_Unknown_Etiology	0	0	0	0	0
Developmental_Delay	0	0	0	0	0.000849678
General_Dementia	0	0	0	0	0.0017463
Myeloproliferative_Disease	0	0	0	0	0.0555406
Pleuritis	0	0	0	0	0.00470353
Otosclerosis	0	0	0	0	0.000101823
Pancreatic_Disease	0	0	0	0	0.000793756
Cystic_Fibrosis	0	0	0	0	0.000744681
Cushings_Syndrome	0	0	0	0	6.74036e-05
Disorders_of_Fatty_Acid_Oxidation	0	0	0	0	0
Ovarian_Cancer	0	0	0	0	0.000556793
Non-Specific_Prostate_Disease	0	0	0	0	0.000810731
Choroidal_Disorders	0	0	0	0	0
Acquired_Hemolytic_Anemias	0	0	0	0	0.000115009
Non-Specific_Liver_Disease	0	0	0	0	0.00398067
Rheumatic_Heart_Disease	0	0	0	0	0.000317561
Polyostotic_Fibrous_Dysplasia_of_Bone	0	0	0	0	0
Hereditary_Spastic_Paraplegia	0	0	0	0	0
Radiation_Sensitivity	0	0	0	0	0.000264585
Intestinal_Cancer	0	0	0	0	0.000254065
Acne	0	0	0	0	0.000533085
Female_Genital_Cancer	0	0	0	0	0.000638621
Dermatitis_Herpetiformis	0	0	0	0	0
Purpura_Other_Hemorrhagic_Conditions	0	0	0	0	0.000158479
Other_Viral_Hepatitis	0	0	0	0	0.00217989
Photodermatitis	0	0	0	0	0.000625635
Carcinoid_Syndrome	0	0	0	0	0.000148291
Parathyroid_Disorder	0	0	0	0	0.0100244
Acute_Upper_Respiratory_Infection	0	0	0	0	0.00179924
Ellis_Van_Creveld_Syndrome	0	0	0	0	0
Porphyrin_Metabolic_Disorder	0	0	0	0	0.000519953
Varicose_Veins	0	0	0	0	0.00578144
Hereditary_Polycythemia_Vera	0	0	0	0	0
Hepatobiliary_Congenital_Anomaly	0	0	0	0	0
Mucopolysaccharidosis	0	0	0	0	0
Cardiac_Conduction_Disorder	0	0	0	0	0.00487106
Herpes_Simplex	0	0	0	0	0.00050813
Viral_Hepatitis_A	0	0	0	0	0
Non-Specific_Genitourinary_Congenital_Anomaly	0	0	0	0	0.000635122
Non-Specific_Acquired_Musculoskeletal_Abnormality	0	0	0	3.28019e-05	0.00769963
Influenza	0	0	0	0	0.00167038
Benign_Thyroid_Neoplasm	0	0	0	0	0.000203211
Acquired_Coagulation_Defect	0	0	0	0	0.000609632
Dissociative_Disorder	0	0	0	0	7.65521e-05
Mycobacterial_Disease	0	0	0	0	0
Homocystinuria	0	0	0	0	0
Non-Specific_Humoral_Deficiency	0	0	0	0	0
Goiter	0	0	0	0	0.0010064
Erythematous_Disorder	0	0	0	0	0
Kawasaki_Disease	0	0	0	0	0
Non-Specific_Metabolic_Disorder	0	0	0	0.000285611	0.00289385
Secondary_Malignant_Neoplasm	0	0	0	0	7.249e-05
Rheumatoid_Arthritis_Related_Conditions	0	0	0	0	0.000231938
Brain_Damage	0	0	0	0	0.00215022
Unspecified_Middle_Ear_Mastoid_Diseases	0	0	0	0	0
Brain_Cancer	0	0	0	0	0.000213797
Spinal_Muscular_Atrophy	0	0	0	0	0
Non-Specific_Osteopathy	0	0	0	0	0.0016481
Vitreous_Body_Disorder	0	0	0	0	0.00332943
Non-Specific_Gingival_Peridontal_Disorder	0	0	0	0	0.00298507
Non-Specific_Neurologic_Congenital_Anomaly	0	0	0	0	0.000196812
Hyper_IgM_Immunodeficiency	0	0	0	0	0
Dejerine_Sottas_Disease	0	0	0	0	0
Personality_Disorder	0	0	0	0	0.0162521
Metabolic_Syndrome_X	0	0	0	0	0
Arthropod.Borne_Diseases	0	0	0	0	0.000431872
Congenital_Nail_Anomaly	0	0	0	0	7.25374e-05
Epilepsy_Related_Disorders	0	0	0	0	0.00159574
Menstrual_Disorder	0	0	0	0	0.000230876
General_Osteochondropathy	0	0	0	0	0.000215088
Unspecified_Immune_Disorder	0	0	0	0	0.0518689
Aromatic_Amino_Acid_Metabolism_Disorder	0	0	0	0	0
Aplastic_Anemia	0	0	0	0	0.0008156
Phlebitis_Thrombophlebitis	0	0	0	0	0.00351403
General_Cerebral_Degeneration	0	0	0	0	0.000698519
Non-Specific_Urinary_Disorder	0	0	0	0.00350761	0.0136769
Cranial_Nerve_Disorder	0	0	0	0	0.0226567
Unspecified_Benign_Neoplasm	0	0	0	0	0.0066705
Multiple_Epiphyseal_Dysplasia	0	0	0	0	0
Cerebral_Lipidoses	0	0	0	0	0
Balanced_Translocation	0	0	0	0	0
Myotonia_Congenita	0	0	0	0	0
Benign_Breast_Neoplasm	0	0	0	0	0.00017191
Unspecified_Endocrine_Disorder	0	0	0	0	0.00119533
Tympanic_Membrane_Disorders	0	0	0	0	0
Alpha_1_Antitrypsin_Deficiency	0	0	0	0	0
Hereditary_Hemochromatosis	0	0	0	0	0
Esophageal_Cancer	0	0	0	0	0.000182532
Vitamin_Toxicity	0	0	0	0	0
Arterial_Embolism_Thrombosis	0	0	0	0	0.00406421
Allergic_Rhinitis	0	0	0	0	0
Alzheimers_Disease	0	0	0	0	0.00458104
Unspecified_Childhood_Cerebral_Degeneration	0	0	0	0	0
Hodgkins_Disease	0	0	0	0	0.000121662
Benign_Uterine_Neoplasm	0	0	0	0	0
Hereditary_Hemorrhagic_Telangiectasia	0	0	0	0	0
Myocardial_Infarction	0	0	0	0	0.00228659
Osteogenesis_Imperfecta	0	0	0	0	0.00116739
Thyroiditis	0	0	0	0	0.000132293
Polycystic_Liver_Disease	0	0	0	0	0.000451549
Hereditary_Elliptocytosis	0	0	0	0	0
Osteoarthritis	0	0	0	0.00587421	0.0389741
Arterial_Dissection	0	0	0	0	7.05816e-05
Colorectal_Cancer	0	0	0	0	0.00066914
Wiskott.Alrich_Syndrome	0	0	0	0	0
Protozoan_Infection	0	0	0	0	0.000264585
Sexual_Dysfunction	0	0	0	0	0.000584947
Fungal_Infection	0	0	0	0	0.00234792
Benign_Male_Genital_Neoplasm	0	0	0	0	0.00037991
Upper_Respiratory_Inflammation	0	0	0	0.00631446	0.0222033
Viral_Warts_HPV	0	0	0	0	0.000920069
Osteopetrosis	0	0	0	0	0
Autoimmune_Polyglandular_Disorder	0	0	0	0	0
Leukodystropy	0	0	0	0	0
Bone_Cancer	0	0	0	0	0.000329728
Unspecified_Autoimmune_Disease	0	0	0	0	0.000153976
Localized_Adiposity	0	0	0	0	0.000231938
Hair_Related_Disease	0	0	0	0	0.000929944
Unspecified_Hepatitis	0	0	0	0	0.000166583
Benign_Skin_Neoplasm	0	0	0	0	0.000620925
Adjustment_Disorder	0	0	0	0	0.000166583
Benign_Ovarian_Neoplasm	0	0	0	0	0.000351568
Unspecified_Amyloidosis	0	0	0	0	0.00114297
Reactive_Arthritis	0	0	0	0	0
Cystitis_Urethritis	0	0	0	0	0
Other_Inherited_Myotonias	0	0	0	0	0
Dyschromia	0	0	0	0	0.000584947
Congenital_Spine_Anomaly	0	0	0	0	6.59457e-05
Congenital_Hypogammaglobulinemia	0	0	0	0	0
Hereditary_Progessive_Muscular_Dystrophy	0	0	0	0	0
Chronic_Pruritus	0	0	0	0	0.000778871
Other_Lymphoid_Histiocytic_Cancers	0	0	0	0	0.000935723
Hirsutism	0	0	0	0	0
Eyelid_Disorders	0	0	0	0	0.00234805
Disorders_of_Mitochondrial_Metabolism	0	0	0	0	0
Pituitary_Disorder	0	0	0	0	0.00270189
Male_Genital_Cancer	0	0	0	0	0.000254065
Autoimmune_Lymphoproliferative_Syndrome	0	0	0	0	0
Turners_Syndrome	0	0	0	0	0.000259359
Chronic_Venous_Hypertension	0	0	0	0	0
Seborrheic_Dermatitis	0	0	0	0	0.000106724
Parkinsons_Disease	0	0	0	0	0.0278537
Gout_Related_Crystal_Arthropathies	0	0	0	0.00450637	0.0118816
Benign_Digestive_Neoplasm	0	0	0	0	0.00143524
Cerebral_Cysts	0	0	0	0	0
Vascular_Insufficiency	0	0	0	0	0.00224236
Cardiomyopathy	0	0	0	0	0
Connective_Tissue_Infection	0	0	0	0	0.00027767
Inflammatory_Spondylopathies	0	0	0	0	0.000598245
Optic_Chiasm_Disorder	0	0	0	0	0
Hyperalimentation	0	0	0	0	0
Psychogenic_Somatoform_Disorder	0	0	0	0	0.000554153
Optic_Neuritis_Neuropathy	0	0	0	0	0.000719878
Kidney_Infection	0	0	0	0	0.0013267
Disease_of_the_Female_Reproductive_Organs	0	0	0	0	0.00875675
Schizophrenia_Related_Psychosis	0	0	0	0	7.83515e-05
Hypotony_of_the_Eye	0	0	0	0	0
Refraction_Accomodation_Disorders	0	0	0	0	0.000719878
Pataus_Syndrome	0	0	0	0	0
Cataplexy_Narcolepsy	0	0	0	0	7.26956e-05
Refsums_Disease	0	0	0	0	0
Jaw_Disease	0	0	0	0	0
Pneumonia	0	0	0	0.00309157	0.0121916
Migraine	0	0	0	0	0.000264585
Glucocorticoid_Remediable_Aldosteronism	0	0	0	0	0
Benign_Female_Genital_Neoplasm	0	0	0	0	0.000254065
Unspecified_Hyperlipidemia	0	0	0	0	0
Polyclonal_Hypergammaglobulinemia	0	0	0	0	0
Eating_Disorder	0	0	0	0	0
Familial_Mediterranean_Fever	0	0	0	0	0
Galactosemia	0	0	0	0	0
Severe_Combined_Immunodeficiency	0	0	0	0	0
Disorder_of_the_Vestibular_System	0	0	0	0	0.000638621
Non-Specific_Congenital_Integumentary_Anomaly	0	0	0	0	0
Bladder_Disorder	0	0	0	0	0.000960512
Addisons_Disease	0	0	0	0	0.0169782
Medullary_Cystic_Kidney_Disease	0	0	0	0	0
Functional_Digestive_Disorder	0	0	0	0	0.00848687
Spinal_Stenosis	0	0	0	0	0.00107512
Cervical_Cancer	0	0	0	0	0
Non-Specific_Arthritis	0	0	0	0.00299883	0.0161073
Impulse_Control_Disorder	0	0	0	0	7.08065e-05
Encephalitis	0	0	0	0	0.0002149
Hearing_Loss	0	0	0	0	0.00215484
Food_Allergy	0	0	0	0	0.000227946
Tuberculosis	0	0	0	0	0.00431177
General_Ear_Disorder	0	0	0	0	0.00165837
Benign_Oropharyngeal_Neoplasm	0	0	0	0	0.00123642
Erythromelalgia	0	0	0	0	0
Unspecified_Polyglandular_Disorder	0	0	0	0	0
Haemophilia_Related_Diseases	0	0	0	0	0.00051573
Chronic_Upper_Respiratory_Infection	0	0	0	0	0.000297597
Acquired_Limb_Deformities	0	0	0	0	6.3589e-05
Unspecified_Encephalopathy	0	0	0	0	0.00218803
Unspecified_Recurrent_Headaches	0	0	0	0	0.0036565
Motor_Neuron_Disease	0	0	0	0	0.000158781
Klinefelters_Syndrome	0	0	0	0	0.00488385
Acute_Sinusitis	0	0	0	0	0.000129988
Sebaceous_Gland_Disorder	0	0	0	0	0
Non-Specific_Peritoneal_Disorder	0	0	0	0	0.00133919
Osteomyelitis	0	0	0	0	0.003232
IBS	0	0	0	0	0.00701553
Herpes_Zoster	0	0	0	0	0.000568446
Septicemia	0	0	0	0.000998308	0.00454231
Peroxisomal_Disorders	0	0	0	0	0
Vasculitis	0	0	0	0	0.000303
Bone_Infection	0	0	0	0	0
Diamond.Blackfan_Anemia	0	0	0	0	0
Breast_Disorder	0	0	0	0	0.000712657
Deviated_Nasal_Septum	0	0	0	0	0.00150842
Lymphoid_Leukemia	0	0	0	0	0.00014498
Histidinemia	0	0	0	0	0
Unspecified_Immune_Deficiency	0	0	0	0	0.000172906
Oro.Facial_Congenital_Anomaly	0	0	0	0	0.000329544
Sarcoidosis	0	0	0	0	0.00028996
Disorders_of_Straight_Chain_Amino_Acid_Metabolism	0	0	0	0	0
Unspecified_Hematological_Disorder	0	0	0	0.00121053	0.00465085
Hirschsprungs_Disease	0	0	0	0	0
Acute_Bronchitis	0	0	0	0	0.00145522
Primary_Carnitine_Deficiency	0	0	0	0	0
Hereditary_Corneal_Dystrophy	0	0	0	0	0
Unspecified_Behavioral_Development_Disorder	0	0	0	0	0.000179969
Escherichia_Coli_Infection	0	0	0	0	0.00300274
Secondary_Hereditary_Retinal_Dystrophy	0	0	0	0	5.5534e-05
Eye_Inflammation	0	0	0	0	0.000196812
Malnutrition	0	0	0	0	0.00839881
Non-Specific_Hemoglobinopathies	0	0	0	0	0.00177448
Paritial_Androgen_Insensitivity_Syndrome	0	0	0	0	0
G6PD	0	0	0	0	0
Bipolar_Disorder	0	0	0	0	0.000125227
PTSD	0	0	0	0	0.000470109
Pubertal_Dysfunction	0	0	0	0	0
Vascular_Congenital_Anomaly	0	0	0	0	0.000153104
Congenital_Ectodermal_Dysplasia	0	0	0	0	0
Chronic_Tonsillitis_Adenoiditis	0	0	0	0	0.001313
Ehlers_Danlos_Syndrome	0	0	0	0	0
Thyrotoxicosis	0	0	0	0	0.000960512
External_Ear_Disorders	0	0	0	0	0.00107075
Menopausal_Disorder	0	0	0	0	0
Lymphatic_Disorder	0	0	0	0	0.00325137
Oral_Soft_Tissue_Disease	0	0	0	0	0.00104772
CNS_Cancer	0	0	0	0	0
Extrapyramidal_Abnormal_Movement_Disorders	0	0	0	0	0.0109331
Vitamin_Deficiency	0	0	0	0.00135828	0.0134938
Overweight	0	0	0	0	0.000972826
Non-Specific_Pain	0	0	0	0.00106104	0.00623137
Depression	0	0	0	0	0.00919327
Globe_Disorders	0	0	0	0	0.000449924
OCD	0	0	0	0	0.000358166
Aniridia	0	0	0	0	0
Nephrotic_Syndrome	0	0	0	0	0.00274238
Bartters_Syndrome	0	0	0	0	0
Digeorges_Syndrome	0	0	0	0	0.00050813
Non-Specific_Chromosomal_Anomaly	0	0	0	0	0.000139053
Hereditary_Color_Blindness	0	0	0	0	0
Megaloblastic_Anemia	0	0	0	0	0.00359919
Poliomyelitis	0	0	0	0	0.000450315
Unspecified_Neuropathy	0	0	0	0	0.00295671
Connective_Tissue_Cancer	0	0	0	0	7.98658e-05
Genetic_Anomolies_of_Leukocytes	0	0	0	0	0
IgM_Immunodeficiency	0	0	0	0	0
Non-Specific_Gastrointestinal_Disorder	0	0	0	0.006358	0.0210773
Nerve_Root_Plexus_Disorders	0	0	0	0	0.000473889
Appendiceal_Disease	0	0	0	0	0.000476342
Anophthalmia_Mircopthalmia	0	0	0	0	7.82044e-05
Other_Infectious_Diseases	0	0	0	0.000745623	0.00356577
Benign_Bone_Connective_Tissue_Neoplasm	0	0	0	0	0.000186863
Dopa_Responsive_Dystonia	0	0	0	0	0
Glaucoma	0	0	0	6.13652e-05	0.0243418
Hereditary_Night_Blindness	0	0	0	0	0
Phosphorus_Metabolism_Disorder	0	0	0	0	0.000426894
Non-Specific_Vascular_Disease	0	0	0	0	0.00508027
Chondrodystrophy	0	0	0	0	0
Papilledema	0	0	0	0	0
Charcot_Marie_Tooth_Disease	0	0	0	0	0
Hereditary_Face_Skull_Anomalies	0	0	0	0	0
Unspecified_White_Blood_Cell_Disease	0	0	0	0	0.00289836
Lactose_Intolerance	0	0	0	0	7.26956e-05
Lacrimal_System_Disorder	0	0	0	0	0.00103146
Primary_Hereditary_Retinal_Dystrophy	0	0	0	0	0.000354032
Speech_Language_Disorder	0	0	0	0	0.000867948
Amino_Acid_Transport_Disorder	0	0	0	0	0.000140795
Eye_Infection	0	0	0	0	0.00107982
Hernia	0	0	0	0	0.00549786
Esophagitis	0	0	0	0	0.00236944
Schwartz.Jampel_Syndrome	0	0	0	0	0
Acquired_Visual_Disturbances	0	0	0	0	0.0110681
Hemangioma_Lymphangioma	0	0	0	0	0.000872347
Smith.Magenis_Syndrome	0	0	0	0	0
Benign_CNS_Neoplasm	0	0	0	0	0.000329728
Benign_Intrathoracic_Neoplasm	0	0	0	0	0.000419111
Unspecified_Childhood_Psychoses	0	0	0	0	0
Downs_Syndrome	0	0	0	0	0
Pancytopenia	0	0	0	0	0
Iron_Metabolism_Disorder	0	0	0	0	0.000235054
Lipoprotein_Deficiency	0	0	0	0	0.000223198
Hereditary_Spherocytosis	0	0	0	0	0
Congenital_Hypothyroidism	0	0	0	0	6.59457e-05
Hyperchylomicronemia	0	0	0	0	0
Eye_Cancer	0	0	0	0	0.00045854
Pagets_Disease	0	0	0	0	7.25374e-05
Male_Breast_Cancer	0	0	0	0	7.82044e-05
Conjunctival_Disorders	0	0	0	0	0.00142552
Muscle_Ligament_Disorder	0	0	0	0	0.00628687
Nezelofs_Syndrome	0	0	0	0	0
Meningitis	0	0	0	0	0.000633914
MENIIB	0	0	0	0	0
Asthma	0	0	0	0	0
Acquired_Hypothyroidism	0	0	0	0	0.000556793
Osteoporosis	0	0	0	0	0.0017191
Sweat_Gland_Disorder	0	0	0	0	8.23859e-05
Osteopoikilosis	0	0	0	0	0
Keratosis	0	0	0	0	0.000329544
Hepatobiliary_Cancer	0	0	0	0	0.000148291
Acute_Glomerulonephritis	0	0	0	0	7.16332e-05
Kidney_Cancer	0	0	0	0	0.00227378
Other_Inherited_Osteodystrophy	0	0	0	0	0
Abnormal_Spine_Curvature	0	0	0	0	0.000215657
Hereditary_Lymphadema	0	0	0	0	0
Benign_Prostatic_Hyperplasia	0	0	0	0	0.00428918
Benign_Colon_Neoplasm	0	0	0	0.00198015	0.00601667
General_Thrombocytopenia	0	0	0	0	0.00189555
Non-Melanoma_Skin_Cancer	0	0	0	0	0.00101
Inner_Ear_Disorder	0	0	0	0	0.000418381
Breast_Cancer	0	0	0	0	0.000140627
Nail_Disease	0	0	0	0	0.0018784
Rosacea	0	0	0	0	0
Growth_Hormone_Deficiency	0	0	0	0	0.00148868
Glycogenosis	0	0	0	0	0
Alveolar_Disease	0	0	0	0	0.000223198
Hereditary_Dental_Anomaly	0	0	0	0	7.93903e-05
Celiac_Disease	0	0	0	0	0
Conduct_Disorder	0	0	0	0	0
Multiple_Sclerosis_Other_Demyelinating_Disease	0	0	0	0	0
Helicobacter_Pylori_Infection	0	0	0	0	8.39208e-05
Synovium_Tendon_Bursa_Disorder	0	0	0	0	0.00278325
Androgen_Insensitivity_Syndrome	0	0	0	0	0
Ocular_Musculoskeletal_Disorder	0	0	0	0	0.0029695
ADHD	0	0	0	0	0

## Sheet: 2_Autoimmune
Disease_name	Minimum	1st_quartile	Median	3rd_quartile	Maximum
Rheumatoid_Arthritis_Related_Conditions	0.338806	0.467034	0.555413	0.632071	0.802157
Psoriasis_Related_Disorders	0	0.0914045	0.124287	0.166739	0.267827
Osteoporosis	0	0.00687084	0.0206369	0.0421116	0.301413
Osteoarthritis	0	0	0.011848	0.0281597	0.166667
Sjogrens_Syndrome	0	0.00195856	0.00750762	0.020104	0.0453006
Non-Specific_Arthritis	0	0	0.00673289	0.0121362	0.0446387
Non-Specific_Joint_Disorder	0	0	0.00503609	0.0101502	0.0292719
Synovium_Tendon_Bursa_Disorder	0	0	0.00466465	0.00979364	0.0159594
Unspecified_White_Blood_Cell_Disease	0	0	0.000314778	0.00303637	0.00944559
Spleen_Disease	0	0	0	0	0.00349284
Visual_Pathway_Cortex_Disorder	0	0	0	0	0.00227739
IgA_Immunodeficiency	0	0	0	0	0.0234874
Chronic_Kidney_Disease	0	0	0	0	0.00236197
Hereditary_Breast_Cancer	0	0	0	0	0
Pure_Hyperglyceridemia	0	0	0	0	0
Pulmonary_Heart_Disease	0	0	0	0	0.0199286
Peritonitis_Retroperitoneal_Infection	0	0	0	0	0.000639659
Congenital_Hair_Anomaly	0	0	0	0	0
Disorders_of_Iris_Ciliary_Body	0	0	0	0	0
Peripheral_Vascular_Disease	0	0	0	0	0.137167
Congenital_Neutropenia	0	0	0	0	0
Huntingtons_Chorea	0	0	0	0	0
Non-Specific_Autosomal_Abnormality	0	0	0	0	0
Lupus_Erythematosus	0	0	0	0	0.0664229
Septic_Arthritis	0	0	0	0.0020608	0.00500894
Eustachian_Tube_Disorder	0	0	0	0	0
Corns_Callosites	0	0	0	0	0.00146359
Chronic_Progressive_External_Ophthalmoplegia	0	0	0	0	0
Hereditary_Hemoglobin_Disease	0	0	0	0	0.00174398
Non-Specific_Nasal_Throat_Disorder	0	0	0	0	0.000609385
Common_Variable_Immunodeficiency	0	0	0	0	0.0250191
Fasciitis	0	0	0	0	0.00347603
Kaposis_Sarcoma	0	0	0	0	0
Branched_Chain_Amino_Acid_Metabolism_Disorder	0	0	0	0	0
Non-Hodgkins_Lymphoma	0	0	0	0	0.0848385
Polycystic_Kidney_Disease	0	0	0	0	0.000379219
Ulcerative_Colitis	0	0	0	0	0.00127932
Non-Specified_Cardiac_Ischemia	0	0	0	0	0.000307503
Biliary_Tract_Disease	0	0	0	0	0.0074331
Corneal_Disorders	0	0	0	0	0.000406256
Oro_Naso_Pharyngeal_Cancer	0	0	0	0	0.148966
Neurofibromatosis	0	0	0	0	0
Secondary_Arthropathy	0	0	0	0	0.00553633
Myeloid_Leukemia	0	0	0	0	0.100243
Pernicious_or_B12_Deficiency_Anemia	0	0	0	0	0.0170576
Female_Genital_Congenital_Anomaly	0	0	0	0	0.000486973
Sleep_Apnea	0	0	0	0	0.195172
Diverticulosis_Diverticulitis	0	0	0	0	0.0372807
Mixed_Hyperlipidemia	0	0	0	0	0.000301841
Substance_Abuse	0	0	0	0	0.0108814
Unspecified_Congenital_Anomaly	0	0	0	0	0
Benign_Endocrine_Neoplasm	0	0	0	0	0.00376766
Orbit_Disorders	0	0	0	0	0
Sideroblastic_Anemia	0	0	0	0	0
Friedreichs_Ataxia	0	0	0	0	0
Non-Specific_Cardiovascular_Disease	0	0	0	0	0.00828808
Tuberous_Sclerosis	0	0	0	0	0
Tongue_Disease	0	0	0	0	0.000301205
Unspecified_Cerebellar_Disease	0	0	0	0	0
Ear_Infection	0	0	0	0	0.00137931
Emphysema_COPD	0	0	0	0.00540946	0.239887
Lipodystrophy	0	0	0	0	0
General_Hypertension	0	0	0	0	0.139015
Velo_Cardio_Facial_Syndrome	0	0	0	0	0
Staphylococcus_Aureus_Infection	0	0	0	0	0.00533851
Learning_Disorder	0	0	0	0	0.000268673
Non-Specific_Congenital_Eye_Anomaly	0	0	0	0	0
Gestational_Pregnancy_Related_Disorder	0	0	0	0	0
Alopecia	0	0	0	0.000386531	0.0108202
Secondary_Diabetes_Mellitus	0	0	0	0	0
Diabetes_Insipidus	0	0	0	0	0.00162503
Varicella_Infection	0	0	0	0	0.000301841
Phenyketonuria	0	0	0	0	0
Hereditary_Thrombocytopenic_Purpura	0	0	0	0	0
Uterine_Cancer	0	0	0	0	0.0702295
Adrenogenital_Disorder	0	0	0	0	0
Chronic_Sinusitis	0	0	0	0	0
Familial_Adenomatous_Polyposis	0	0	0	0	0
Intrathoracic_Organ_Cancer	0	0	0	0	0
Non-Specific_Thryroid_Disorder	0	0	0	0	0
Male_Genital_Congenital_Anomaly	0	0	0	0	0.000282725
Thymic_Disorders	0	0	0	0	0
Hereditary_Fructose_Intolerance	0	0	0	0	0
Optic_Disc_Disorder	0	0	0	0	0
Non-Specific_Digestive_Congenital_Anomaly	0	0	0	0	0
HIV	0	0	0	0	0
Circulating_Enzyme_Deficiency	0	0	0	0	0
Atopic_Contact_Dermatitis	0	0	0	0	0.0069029
Myasthenia_Gravis	0	0	0	0	0.00220403
Congenital_Pigmentary_Anomaly	0	0	0	0	0.00921962
Lipoma	0	0	0	0	0.0017188
Fragile_X_Syndrome	0	0	0	0	0
Disorders_of_Urea_Cycle_Metabolism	0	0	0	0	0
Childhood_Disintegrative_Disorder	0	0	0	0	0
Marfan_Syndrome	0	0	0	0	0
Carditis	0	0	0	0	0.00467195
Congenital_Breast_Anomaly	0	0	0	0	0
CNS_Infection	0	0	0	0	0.00517241
Prion_Disease	0	0	0	0	0
Infestation	0	0	0	0	0
Hereditary_Muscular_Dystrophy	0	0	0	0	0
Aneurysm	0	0	0	0	0.0122791
Parasitic_Infection	0	0	0	0	0.000244141
Endocrine_Cancer	0	0	0	0	0.000590493
Tics_Tourettes	0	0	0	0	0
Salivary_Gland_Disease	0	0	0	0	0.00586207
Deep_Vein_Thrombosis	0	0	0	0	0.00695207
Viral_Hepatitis_B	0	0	0	0	0.000282725
Cardiac_Dysrhythmia	0	0	0	0	0.00371535
Acute_Renal_Failure	0	0	0	0	0.00590763
Dermatomyositis_Polymyositis	0	0	0	0	0.00867453
Degenerative_Dementia	0	0	0	0	0
Unspecified_Cancer	0	0	0	0	0.0157188
Pancreatic_Cancer	0	0	0	0	0
Graves_Disease	0	0	0	0	0.000375235
Generalized_Digestive_Cancer	0	0	0	0	0
Hereditary_Blepharophimosis	0	0	0	0	0
Myoneural_Disorders	0	0	0	0	0.0922544
Autism	0	0	0	0	0
Spirochetal_Infection	0	0	0	0	0.00069808
Hereditary_Sensory_Neuropathy	0	0	0	0	0
Unspecified_Neuropsychiatric_Disorder	0	0	0	0	0
Peripheral_Nerve_Disorder	0	0	0	0.00550592	0.0265276
Acrocephalosyndactyly	0	0	0	0	0
Prader_Willi_Syndrome	0	0	0	0	0
Long_QT_Syndrome	0	0	0	0	0
Larynx_Vocal_Chord_Disorders	0	0	0	0	0.0472414
Non-Specific_Dental_Disorder	0	0	0	0	0.00586207
Prostate_Cancer	0	0	0	0	0.240321
Non-Specific_Eye_Disorders	0	0	0	0	0.00253106
Urethral_Disorder	0	0	0	0	0.00162503
Copper_Metabolism_Disorder	0	0	0	0	0
Spinocerebellar_Ataxia	0	0	0	0	0
Atherosclerosis	0	0	0	0	0.0146751
Pure_Hypercholesterolemia	0	0	0	0	0.000685166
Benign_Urinary_Neoplasm	0	0	0	0	0.00172414
Klippel_Feil_Syndrome	0	0	0	0	0
Unspecified_Plasma_Protein_Metabolism_Disorder	0	0	0	0	0.00553633
Pulmonary_Embolism_Infarction	0	0	0	0	0.00564759
Lysosomal_Storage_Disease	0	0	0	0	0
Complex_Regional_Pain_Syndrome	0	0	0	0	0.00602968
Non-Specific_Pulmonary_Disorder	0	0	0	0.00456306	0.0542832
Hereditary_Stomatocytosis	0	0	0	0	0.000243487
Respiratory_System_Cancer	0	0	0	0	0.000231911
Melanoma	0	0	0	0	0.00519084
Gastrointestinal_Ulcer	0	0	0	0	0.00891972
Congenital_Aphakia	0	0	0	0	0
Respiratory_Congenital_Anomaly	0	0	0	0	0.00416419
Viral_Hepatitis_C	0	0	0	0	0
Anterior_Eye_Anomaly	0	0	0	0	0
Behcets_Syndrome	0	0	0	0	0.0157148
Carinoid_Neoplasm	0	0	0	0	0
Neonatal_Disease	0	0	0	0	0
Urinary_Calculus	0	0	0	0	0.00171292
Lichen	0	0	0	0	0.00113411
Thyroid_Cancer	0	0	0	0	0.0217636
Stomach_Cancer	0	0	0	0	0.00395497
Mood_Disorder	0	0	0	0	0
Generalized_Lipidoses	0	0	0	0	0
Carbuncle_Furuncle	0	0	0	0	0.00965892
Neural_Tube_Defect	0	0	0	0	0
Non-Specific_Anemia	0	0	0	0.0116355	0.0623426
STI	0	0	0	0	0.000247463
Lung_Cancer	0	0	0	0	0
Chondrocalcinosis	0	0	0	0	0.00164654
Esophageal_Disease	0	0	0	0	0.00695691
General_Paralysis	0	0	0	0	0.0231495
Acquired_Other_Myopathies	0	0	0	0	0.0122892
Sleep_Disorder	0	0	0	0	0.0129811
Non-Rheumatic_Heart_Disease	0	0	0	0	0.0128114
Hypotension	0	0	0	0	0.013879
Renal_Glycosuria	0	0	0	0	0
Skin_Infection	0	0	0	0	0.124395
Familial_Dysautonomia_Related_Conditions	0	0	0	0	0.00113869
Congenital_Anomaly_of_Skull_Neck	0	0	0	0	0.000305344
General_Spondylosis_Spine_Disorder	0	0	0	0	0.0096963
Ruvalcaba.Myhre_Syndrome	0	0	0	0	0
Syndrome_with_Pervasive_Congenital_Anomalies	0	0	0	0	0.0386343
Myotonic_Muscular_Dystrophy	0	0	0	0	0
Other_Corticoadrenal_Disorder	0	0	0	0	0.00409929
Cri.Du.Chat_Syndrome	0	0	0	0	0
Polymorphonuclear_Neutrophils_Disorders	0	0	0	0	0.000693963
Indeterminate_Sex_Pseudohermaphroditism	0	0	0	0	0
Multiple_Myeloma	0	0	0	0	0.226101
Other_Inherited_Amino_Acid_Metabolic_Disorder	0	0	0	0	0
Benign_Eye_Neoplasm	0	0	0	0	0.000753012
Hemiplegia	0	0	0	0	0.00244499
Intellectual_Disability	0	0	0	0	0.00943067
Non-Specific_Immune.Related_Skin_Disorder	0	0	0	0	0.0345318
Edwards_Syndrome	0	0	0	0	0
Hyperaldosteronism	0	0	0	0	0
Spinal_Chord_Degeneration	0	0	0	0	0.00633065
Cyclic_Neutropenia	0	0	0	0	0
Anxiety_Phobic_Disorder	0	0	0	0	0.00943067
Streptococcal_Infection	0	0	0	0	0.000731797
Non-Specific_Leukemia	0	0	0	0	0.00153752
MENIIA	0	0	0	0	0
Bladder_Cancer	0	0	0	0	0.095931
Cardiac_Congenital_Anomaly	0	0	0	0	0.000268673
Non-Specific_Congenital_Musculoskeletal_Anomaly	0	0	0	0	0.00109769
Rectal_Anal_Disorder	0	0	0	0	0.00362209
Gastritis_Duodenitis	0	0	0	0	0.00682303
Paranoia	0	0	0	0	0
Ichthyosis_Congenita	0	0	0	0	0
Macular_Degeneration	0	0	0	0	0.000243665
Epidermolysis_Bullosa	0	0	0	0	0.00147623
MENI	0	0	0	0	0
Purine_Pyrimidine_Metabolic_Disorder	0	0	0	0	0.000283527
Hereditary_Harartoses	0	0	0	0	0.00188071
Stuttering	0	0	0	0	0
Specified_Childhood_Cerebral_Degeneration	0	0	0	0	0
General_Bacterial_Infection	0	0	0	0.00106322	0.00580341
Dwarfism_of_Unknown_Etiology	0	0	0	0	0
Developmental_Delay	0	0	0	0	0.000734394
General_Dementia	0	0	0	0	0.00924974
Myeloproliferative_Disease	0	0	0	0	0.11549
Pleuritis	0	0	0	0	0.00462625
Otosclerosis	0	0	0	0	0
Pancreatic_Disease	0	0	0	0	0.00376506
Cystic_Fibrosis	0	0	0	0	0.0270781
Cushings_Syndrome	0	0	0	0	0.000730994
Disorders_of_Fatty_Acid_Oxidation	0	0	0	0	0
Ovarian_Cancer	0	0	0	0	0.145067
Non-Specific_Prostate_Disease	0	0	0	0	0
Choroidal_Disorders	0	0	0	0	0
Acquired_Hemolytic_Anemias	0	0	0	0	0
Non-Specific_Liver_Disease	0	0	0	0	0.0083045
Rheumatic_Heart_Disease	0	0	0	0	0.000711744
Polyostotic_Fibrous_Dysplasia_of_Bone	0	0	0	0	0
Hereditary_Spastic_Paraplegia	0	0	0	0	0.00436787
Radiation_Sensitivity	0	0	0	0	0.000243487
Intestinal_Cancer	0	0	0	0	0
Acne	0	0	0	0	0.00148662
Female_Genital_Cancer	0	0	0	0	0.00121877
Dermatitis_Herpetiformis	0	0	0	0	0
Purpura_Other_Hemorrhagic_Conditions	0	0	0	0	0
Other_Viral_Hepatitis	0	0	0	0	0.00706814
Photodermatitis	0	0	0	0	0.0020555
Carcinoid_Syndrome	0	0	0	0	0
Parathyroid_Disorder	0	0	0	0	0.00191898
Acute_Upper_Respiratory_Infection	0	0	0	0	0.00341797
Ellis_Van_Creveld_Syndrome	0	0	0	0	0
Porphyrin_Metabolic_Disorder	0	0	0	0	0.000979192
Varicose_Veins	0	0	0	0	0
Hereditary_Polycythemia_Vera	0	0	0	0	0
Hepatobiliary_Congenital_Anomaly	0	0	0	0	0.000355872
Mucopolysaccharidosis	0	0	0	0	0
Cardiac_Conduction_Disorder	0	0	0	0	0.000808407
Cellulitis	0	0	0	0.00391698	0.0173705
Herpes_Simplex	0	0	0	0	0.00145959
Viral_Hepatitis_A	0	0	0	0	0.00122399
Non-Specific_Genitourinary_Congenital_Anomaly	0	0	0	0	0.00115955
Non-Specific_Acquired_Musculoskeletal_Abnormality	0	0	0	0	0.0311014
Influenza	0	0	0	0	0.00347866
Chronic_Liver_Disease	0	0	0	0	0.0107321
Benign_Thyroid_Neoplasm	0	0	0	0	0
Unspecified_Lipid_Metabolism_Disorder	0	0	0	0	0.00530553
Acquired_Coagulation_Defect	0	0	0	0	0.00316764
Dissociative_Disorder	0	0	0	0	0.00027137
Mycobacterial_Disease	0	0	0	0	0
Homocystinuria	0	0	0	0	0
Non-Specific_Humoral_Deficiency	0	0	0	0	0.0547355
Goiter	0	0	0	0	0.019475
Erythematous_Disorder	0	0	0	0	0
Kawasaki_Disease	0	0	0	0	0
Non-Specific_Metabolic_Disorder	0	0	0	0	0.0326162
Secondary_Malignant_Neoplasm	0	0	0	0	0
Brain_Damage	0	0	0	0	0.00488998
Unspecified_Middle_Ear_Mastoid_Diseases	0	0	0	0	0.000314861
Unspecified_Diabetes_Mellitus	0	0	0	0	0.000833333
Brain_Cancer	0	0	0	0	0.0309329
Spinal_Muscular_Atrophy	0	0	0	0	0.000348797
Non-Specific_Osteopathy	0	0	0	0.00415804	0.0450428
Vitreous_Body_Disorder	0	0	0	0	0
Non-Specific_Gingival_Peridontal_Disorder	0	0	0	0	0.00239593
Non-Specific_Neurologic_Congenital_Anomaly	0	0	0	0	0.00342717
Cataract	0	0	0	0	0.0101657
Hyper_IgM_Immunodeficiency	0	0	0	0	0
Dejerine_Sottas_Disease	0	0	0	0	0
Personality_Disorder	0	0	0	0	0
Metabolic_Syndrome_X	0	0	0	0	0
Arthropod.Borne_Diseases	0	0	0	0	0
Congenital_Nail_Anomaly	0	0	0	0	0
Epilepsy_Related_Disorders	0	0	0	0	0
Menstrual_Disorder	0	0	0	0	0.00383289
General_Osteochondropathy	0	0	0	0	0
Disease_of_the_Male_Reproductive_Organs	0	0	0	0	0.00139616
Non-Specific_Skin_Disorder	0	0	0	0	0.0138127
Unspecified_Immune_Disorder	0	0	0	0	0.00697593
Aromatic_Amino_Acid_Metabolism_Disorder	0	0	0	0	0
Electrolyte_Acid_Base_Balance_Disorder	0	0	0	0	0.00950835
Aplastic_Anemia	0	0	0	0	0.00399754
Phlebitis_Thrombophlebitis	0	0	0	0	0.0336626
General_Cerebral_Degeneration	0	0	0	0	0.00381679
Non-Specific_Urinary_Disorder	0	0	0	0	0.00878906
Cranial_Nerve_Disorder	0	0	0	7.00084e-05	0.00463822
Autonomic_System_Disorder	0	0	0	0	0.00450281
Unspecified_Benign_Neoplasm	0	0	0	0	0.000182949
Multiple_Epiphyseal_Dysplasia	0	0	0	0	0
Cerebral_Lipidoses	0	0	0	0	0.00027137
Balanced_Translocation	0	0	0	0	0
Myotonia_Congenita	0	0	0	0	0
Benign_Breast_Neoplasm	0	0	0	0	0.000342583
Unspecified_Endocrine_Disorder	0	0	0	0	0
Tympanic_Membrane_Disorders	0	0	0	0	0
Alpha_1_Antitrypsin_Deficiency	0	0	0	0	0
Hereditary_Hemochromatosis	0	0	0	0	0
Esophageal_Cancer	0	0	0	0	0
Vitamin_Toxicity	0	0	0	0	0
Arterial_Embolism_Thrombosis	0	0	0	0	0.00808625
Allergic_Rhinitis	0	0	0	0	0
Inflammatory_Toxic_Neuropathy	0	0	0	0	0.103392
Alzheimers_Disease	0	0	0	0	0.000268528
Unspecified_Childhood_Cerebral_Degeneration	0	0	0	0	0
Hodgkins_Disease	0	0	0	0	0.0101609
Benign_Uterine_Neoplasm	0	0	0	0	0.00188917
Hereditary_Hemorrhagic_Telangiectasia	0	0	0	0	0
Myocardial_Infarction	0	0	0	0	0.00728248
Osteogenesis_Imperfecta	0	0	0	0	0.00679117
Thyroiditis	0	0	0	0	0
Polycystic_Liver_Disease	0	0	0	0	0
Hereditary_Elliptocytosis	0	0	0	0	0
Arterial_Dissection	0	0	0	0	0.000243665
General_Viral_Infection	0	0	0	0	0.00792864
Colorectal_Cancer	0	0	0	0	0.00139714
Wiskott.Alrich_Syndrome	0	0	0	0	0
Protozoan_Infection	0	0	0	0	0.000327332
Sexual_Dysfunction	0	0	0	0	0
Fungal_Infection	0	0	0	0	0.00520523
Benign_Male_Genital_Neoplasm	0	0	0	0	0.000840101
Upper_Respiratory_Inflammation	0	0	0	0	0.018144
Viral_Warts_HPV	0	0	0	0	0.0217347
Osteopetrosis	0	0	0	0	0
Autoimmune_Polyglandular_Disorder	0	0	0	0	0
Leukodystropy	0	0	0	0	0
Bone_Cancer	0	0	0	0	0
Unspecified_Autoimmune_Disease	0	0	0	0	0.00324675
Localized_Adiposity	0	0	0	0	0
Hair_Related_Disease	0	0	0	0	0.00214669
Unspecified_Hepatitis	0	0	0	0	0.000357782
Benign_Skin_Neoplasm	0	0	0	0	0
Adjustment_Disorder	0	0	0	0	0.000692042
Benign_Ovarian_Neoplasm	0	0	0	0	0.00131709
Unspecified_Amyloidosis	0	0	0	0	0.0183391
Reactive_Arthritis	0	0	0	0	0.000379219
Cystitis_Urethritis	0	0	0	0	0.0014219
Other_Inherited_Myotonias	0	0	0	0	0
Dyschromia	0	0	0	0	0.000758438
Congenital_Spine_Anomaly	0	0	0	0	0.000426439
Congenital_Hypogammaglobulinemia	0	0	0	0	0
Hereditary_Progessive_Muscular_Dystrophy	0	0	0	0	0
Chronic_Pruritus	0	0	0	0	0
Other_Lymphoid_Histiocytic_Cancers	0	0	0	0	0.000687521
Hirsutism	0	0	0	0	0.000301841
Eyelid_Disorders	0	0	0	0	0.00341151
Disorders_of_Mitochondrial_Metabolism	0	0	0	0	0
Pituitary_Disorder	0	0	0	0	0.0213285
Male_Genital_Cancer	0	0	0	0	0
Autoimmune_Lymphoproliferative_Syndrome	0	0	0	0	0
Turners_Syndrome	0	0	0	0	0
Chronic_Venous_Hypertension	0	0	0	0	0
Seborrheic_Dermatitis	0	0	0	0	0
Acquired_Retinal_Defects	0	0	0	0	0
Parkinsons_Disease	0	0	0	0	0.0496778
Gout_Related_Crystal_Arthropathies	0	0	0	0	0
Benign_Digestive_Neoplasm	0	0	0	0	0.00412521
Type_I_Diabetes_Mellitus	0	0	0	0	0
Cerebral_Cysts	0	0	0	0	0
Vascular_Insufficiency	0	0	0	0	0.00479185
Cardiomyopathy	0	0	0	0	0
Connective_Tissue_Infection	0	0	0	0	0.00325005
Inflammatory_Spondylopathies	0	0	0	0	0.0482012
Optic_Chiasm_Disorder	0	0	0	0	0
Hyperalimentation	0	0	0	0	0
Psychogenic_Somatoform_Disorder	0	0	0	0	0.000715564
Optic_Neuritis_Neuropathy	0	0	0	0	0.000414766
Kidney_Infection	0	0	0	0	0.0100625
Disease_of_the_Female_Reproductive_Organs	0	0	0	0	0.00136643
Schizophrenia_Related_Psychosis	0	0	0	0	0
Hypotony_of_the_Eye	0	0	0	0	0
Refraction_Accomodation_Disorders	0	0	0	0	0
Pataus_Syndrome	0	0	0	0	0
Cataplexy_Narcolepsy	0	0	0	0	0.000280034
Refsums_Disease	0	0	0	0	0
Jaw_Disease	0	0	0	0	0
Pneumonia	0	0	0	0	0.028257
Migraine	0	0	0	0	0.00381033
Glucocorticoid_Remediable_Aldosteronism	0	0	0	0	0
Benign_Female_Genital_Neoplasm	0	0	0	0	0.0021374
Unspecified_Hyperlipidemia	0	0	0	0	0
Polyclonal_Hypergammaglobulinemia	0	0	0	0	0
Eating_Disorder	0	0	0	0	0.00195312
Familial_Mediterranean_Fever	0	0	0	0	0.000692042
Cerebrovascular_Disease	0	0	0	0	0.0132728
Galactosemia	0	0	0	0	0
Severe_Combined_Immunodeficiency	0	0	0	0	0
Disorder_of_the_Vestibular_System	0	0	0	0	0.000375235
Non-Specific_Congenital_Integumentary_Anomaly	0	0	0	0	0
Bladder_Disorder	0	0	0	0	0.0136221
Addisons_Disease	0	0	0	0	0.0790995
Medullary_Cystic_Kidney_Disease	0	0	0	0	0
Functional_Digestive_Disorder	0	0	0	0	0.0079065
Spinal_Stenosis	0	0	0	0	0.00313972
Cervical_Cancer	0	0	0	0	0.0108998
Impulse_Control_Disorder	0	0	0	0	0
Encephalitis	0	0	0	0	0.000455477
Hearing_Loss	0	0	0	0	0.0114504
Food_Allergy	0	0	0	0	0.00290336
Type_II_Diabetes_Mellitus	0	0	0	0	0
Tuberculosis	0	0	0	0	0.00616612
General_Ear_Disorder	0	0	0	0	0
Benign_Oropharyngeal_Neoplasm	0	0	0	0	0.00344828
Erythromelalgia	0	0	0	0	0
Unspecified_Polyglandular_Disorder	0	0	0	0	0
Non-Specific_Soft_Tissue_Disorder	0	0	0	0	0.0238434
Haemophilia_Related_Diseases	0	0	0	0	0.043616
Chronic_Upper_Respiratory_Infection	0	0	0	0	0.00106762
Acquired_Limb_Deformities	0	0	0	0	0.00185529
Unspecified_Encephalopathy	0	0	0	0	0.0167656
Unspecified_Recurrent_Headaches	0	0	0	0	0.00854093
Motor_Neuron_Disease	0	0	0	0	0.0162977
Klinefelters_Syndrome	0	0	0	0	0
Acute_Sinusitis	0	0	0	0	0.000547345
Sebaceous_Gland_Disorder	0	0	0	0	0
Non-Specific_Peritoneal_Disorder	0	0	0	0	0.00728248
Osteomyelitis	0	0	0	0	0.00502355
IBS	0	0	0	0	0.00490405
Herpes_Zoster	0	0	0	0	0.00436999
Septicemia	0	0	0	0	0.0164814
Peroxisomal_Disorders	0	0	0	0	0
Vasculitis	0	0	0	0.00496685	0.0932265
Bone_Infection	0	0	0	0	0.000627943
Diamond.Blackfan_Anemia	0	0	0	0	0
Breast_Disorder	0	0	0	0	0.00636228
Deviated_Nasal_Septum	0	0	0	0	0.000357782
Lymphoid_Leukemia	0	0	0	0	0.142492
Histidinemia	0	0	0	0	0
Unspecified_Immune_Deficiency	0	0	0	0	0.00868011
Oro.Facial_Congenital_Anomaly	0	0	0	0	0.00346878
Sarcoidosis	0	0	0	0	0.0507812
Disorders_of_Straight_Chain_Amino_Acid_Metabolism	0	0	0	0	0
Unspecified_Hematological_Disorder	0	0	0	0.00195257	0.0123203
Hirschsprungs_Disease	0	0	0	0	0
Acute_Bronchitis	0	0	0	0	0.00148662
Primary_Carnitine_Deficiency	0	0	0	0	0
Hereditary_Corneal_Dystrophy	0	0	0	0	0
Unspecified_Behavioral_Development_Disorder	0	0	0	0	0
Escherichia_Coli_Infection	0	0	0	0	0.00928422
Secondary_Hereditary_Retinal_Dystrophy	0	0	0	0	0.000410678
Eye_Inflammation	0	0	0	0	0.00896552
Malnutrition	0	0	0	0	0.0010661
Non-Specific_Hemoglobinopathies	0	0	0	0	0.0131673
Paritial_Androgen_Insensitivity_Syndrome	0	0	0	0	0
G6PD	0	0	0	0	0.00150921
Bipolar_Disorder	0	0	0	0	0
PTSD	0	0	0	0	0.000349284
Pubertal_Dysfunction	0	0	0	0	0
Vascular_Congenital_Anomaly	0	0	0	0	0.00586207
Non-Specific_Sugar_Metabolism_Disorder	0	0	0	0	0.00453752
Congenital_Ectodermal_Dysplasia	0	0	0	0	0
Chronic_Tonsillitis_Adenoiditis	0	0	0	0	0.00127932
Ehlers_Danlos_Syndrome	0	0	0	0	0.00120482
Thyrotoxicosis	0	0	0	0	0.00308325
External_Ear_Disorders	0	0	0	0	0.00274066
Menopausal_Disorder	0	0	0	0	0.00565451
Lymphatic_Disorder	0	0	0	0	0.0102482
Oral_Soft_Tissue_Disease	0	0	0	0.000191473	0.00655172
CNS_Cancer	0	0	0	0	0.00488998
Extrapyramidal_Abnormal_Movement_Disorders	0	0	0	0	0.00520472
Vitamin_Deficiency	0	0	0	9.41265e-05	0.0122777
Overweight	0	0	0	0	0.00099108
Non-Specific_Pain	0	0	0	0	0.00102775
Depression	0	0	0	0	0.0155709
Globe_Disorders	0	0	0	0	0.00150094
OCD	0	0	0	0	0.000410678
Aniridia	0	0	0	0	0
Nephrotic_Syndrome	0	0	0	0	0.0183391
Bartters_Syndrome	0	0	0	0	0
Digeorges_Syndrome	0	0	0	0	0
Non-Specific_Chromosomal_Anomaly	0	0	0	0	0
Hereditary_Color_Blindness	0	0	0	0	0
Megaloblastic_Anemia	0	0	0	6.18659e-05	0.00459535
Poliomyelitis	0	0	0	0	0.0112891
Unspecified_Neuropathy	0	0	0	0	0.00514433
Connective_Tissue_Cancer	0	0	0	0	0
Genetic_Anomolies_of_Leukocytes	0	0	0	0	0
IgM_Immunodeficiency	0	0	0	0	0
Non-Specific_Gastrointestinal_Disorder	0	0	0	0.00194413	0.0712154
Nerve_Root_Plexus_Disorders	0	0	0	0	0.000598982
Appendiceal_Disease	0	0	0	0	0.0011309
Anophthalmia_Mircopthalmia	0	0	0	0	0
Other_Infectious_Diseases	0	0	0	0	0.00486766
Benign_Bone_Connective_Tissue_Neoplasm	0	0	0	0	0.018335
Dopa_Responsive_Dystonia	0	0	0	0	0
Glaucoma	0	0	0	0	0.0227796
Hereditary_Night_Blindness	0	0	0	0	0
Phosphorus_Metabolism_Disorder	0	0	0	0	0.000609385
Non-Specific_Vascular_Disease	0	0	0	0	0.00903614
Chondrodystrophy	0	0	0	0	0
Papilledema	0	0	0	0	0
Charcot_Marie_Tooth_Disease	0	0	0	0	0.00523195
Hereditary_Face_Skull_Anomalies	0	0	0	0	0
Lactose_Intolerance	0	0	0	0	0.00191898
Lacrimal_System_Disorder	0	0	0	0	0.00338696
Primary_Hereditary_Retinal_Dystrophy	0	0	0	0	0
Speech_Language_Disorder	0	0	0	0	0.000329272
Amino_Acid_Transport_Disorder	0	0	0	0	0
Eye_Infection	0	0	0	0	0.00265453
Hernia	0	0	0	0	0.00852878
Chronic_Glomerulonephritis	0	0	0	0	0.000805585
Esophagitis	0	0	0	0	0.000314861
Schwartz.Jampel_Syndrome	0	0	0	0	0
Acquired_Visual_Disturbances	0	0	0	0	0.0066364
Hemangioma_Lymphangioma	0	0	0	0	0.000987817
Smith.Magenis_Syndrome	0	0	0	0	0
Benign_CNS_Neoplasm	0	0	0	0	0.0108278
Benign_Intrathoracic_Neoplasm	0	0	0	0	0.00483611
Unspecified_Childhood_Psychoses	0	0	0	0	0
Downs_Syndrome	0	0	0	0	0
Pancytopenia	0	0	0	0	0
Iron_Metabolism_Disorder	0	0	0	0	0.000537346
UTI	0	0	0	0.00463764	0.0210734
Obesity	0	0	0	0	0.0680938
Lipoprotein_Deficiency	0	0	0	0	0
Hereditary_Spherocytosis	0	0	0	0	0
Congenital_Hypothyroidism	0	0	0	0	0
Hyperchylomicronemia	0	0	0	0	0.000244141
Eye_Cancer	0	0	0	0	0
Pagets_Disease	0	0	0	0	0.000734394
Male_Breast_Cancer	0	0	0	0	0.0011309
Conjunctival_Disorders	0	0	0	0	0.00357782
Muscle_Ligament_Disorder	0	0	0	0.00574391	0.0232345
Nezelofs_Syndrome	0	0	0	0	0
Meningitis	0	0	0	0	0.00276753
MENIIB	0	0	0	0	0
Asthma	0	0	0	0	0
Non-Specific_Nephropathy	0	0	0	0	0.00690636
Acquired_Hypothyroidism	0	0	0	0	0.000283527
Sweat_Gland_Disorder	0	0	0	0	0.000725426
Osteopoikilosis	0	0	0	0	0
Keratosis	0	0	0	0	0.00113869
Hepatobiliary_Cancer	0	0	0	0	0
Acute_Glomerulonephritis	0	0	0	0	0.000976562
Kidney_Cancer	0	0	0	0	0.0465847
Other_Inherited_Osteodystrophy	0	0	0	0	0
Gastrointestinal_Infection	0	0	0	0.00164811	0.0144103
Abnormal_Spine_Curvature	0	0	0	0.00103546	0.0417582
Hereditary_Lymphadema	0	0	0	0	0
Benign_Prostatic_Hyperplasia	0	0	0	0	0.00209424
Benign_Colon_Neoplasm	0	0	0	0	0.0021322
General_Thrombocytopenia	0	0	0	0	0.00818505
Non-Melanoma_Skin_Cancer	0	0	0	0	0.000269469
Inner_Ear_Disorder	0	0	0	0	0.00170898
Breast_Cancer	0	0	0	0	0.00198469
Nail_Disease	0	0	0	0	0.00395816
Rosacea	0	0	0	0	0.000410678
Growth_Hormone_Deficiency	0	0	0	0	0.00858071
Glycogenosis	0	0	0	0	0
Alveolar_Disease	0	0	0	0	0.00276116
Hereditary_Dental_Anomaly	0	0	0	0	0
Celiac_Disease	0	0	0	0	0
Conduct_Disorder	0	0	0	0	0
Multiple_Sclerosis_Other_Demyelinating_Disease	0	0	0	0	0.0900504
Helicobacter_Pylori_Infection	0	0	0	0	0.000565451
Androgen_Insensitivity_Syndrome	0	0	0	0	0
Ocular_Musculoskeletal_Disorder	0	0	0	0	0.00279427
ADHD	0	0	0	0	0

## Sheet: 3_GI
Disease_name	Minimum	1st_quartile	Median	3rd_quartile	Maximum
Hernia	0	0.046612	0.143222	0.192414	0.244505
Esophageal_Disease	0	0.0199749	0.105764	0.146407	0.189811
Non-Specific_Gastrointestinal_Disorder	0	0.04553	0.0721592	0.18178	0.373066
Gastritis_Duodenitis	0	0.0284869	0.069995	0.0899653	0.129494
Gastrointestinal_Ulcer	0	0.0152055	0.0584593	0.0768172	0.115104
Diverticulosis_Diverticulitis	0	0.0200975	0.0427826	0.0915344	0.277427
Functional_Digestive_Disorder	0.0200604	0.0338489	0.0414851	0.0453776	0.0718213
Disease_of_the_Female_Reproductive_Organs	0	0.0181644	0.0280813	0.0397335	0.109403
Benign_Colon_Neoplasm	0	0.0102022	0.0273329	0.0872692	0.255039
Esophagitis	0	0.00651899	0.0272432	0.0349663	0.0457688
Non-Specific_Anemia	0	0.0125983	0.0231676	0.0405439	0.0829998
Non-Specific_Vascular_Disease	0	0.0111477	0.0204439	0.0515545	0.16634
Upper_Respiratory_Inflammation	0	0.00810602	0.0147862	0.0197416	0.0389115
Benign_Digestive_Neoplasm	0	0.00414043	0.0146049	0.0188257	0.0264778
General_Hypertension	0	0	0.0124297	0.0229339	0.152276
Emphysema_COPD	0	0.00716406	0.0100298	0.012081	0.0211649
Cerebrovascular_Disease	0	0.00310799	0.00959831	0.0129791	0.0232295
General_Viral_Infection	0	0.006358	0.00931963	0.0115428	0.0182355
IBS	0	0.00494503	0.00921333	0.013959	0.0296162
Substance_Abuse	0	0.00560873	0.0080187	0.00986868	0.01754
Gastrointestinal_Infection	0	0.00477735	0.00793637	0.0115238	0.01889
Osteoarthritis	0	0	0.00647567	0.0125688	0.0487157
Biliary_Tract_Disease	0	0.00290293	0.0063365	0.0103643	0.101199
Pure_Hypercholesterolemia	0	0.0034393	0.00592529	0.00794982	0.0170483
Allergic_Rhinitis	0	0.00395343	0.00535355	0.00712247	0.0132919
Non-Specific_Urinary_Disorder	0	0	0.00451426	0.00762415	0.0200665
Non-Specific_Acquired_Musculoskeletal_Abnormality	0	0	0.00414296	0.00689971	0.0163068
Rectal_Anal_Disorder	0	0	0.00330964	0.0161966	0.0708287
Non-Specific_Arthritis	0	0	0.00321753	0.00509872	0.0228604
Depression	0	0	0.0031133	0.00665487	0.0218193
Fungal_Infection	0	0.00178686	0.00289503	0.00404735	0.00745787
Osteoporosis	0	0	0.0027232	0.00434945	0.122128
Atopic_Contact_Dermatitis	0	0.000826588	0.00257106	0.00374149	0.00963951
Lipoma	0	0	0.00210339	0.00319831	0.0075837
Non-Specific_Skin_Disorder	0	0	0.00206056	0.00410773	0.00977156
Disease_of_the_Male_Reproductive_Organs	0	0	0.00192277	0.0033048	0.00817248
Eyelid_Disorders	0	0	0.00175525	0.0024833	0.00517701
General_Bacterial_Infection	0	0	0.00160501	0.00318927	0.00584165
Appendiceal_Disease	0	0	0.00157317	0.00226444	0.00588565
Deep_Vein_Thrombosis	0	0	0.00149521	0.00231625	0.00730872
Non-Specific_Cardiovascular_Disease	0	0	0.00148543	0.00362325	0.00960918
Helicobacter_Pylori_Infection	0	0.00042001	0.00112817	0.00146434	0.00298177
Unspecified_Recurrent_Headaches	0	0	0.000999708	0.0039309	0.0159309
Hair_Related_Disease	0	0	0.000865474	0.00184907	0.00630605
Peritonitis_Retroperitoneal_Infection	0	0	0.000865166	0.00206439	0.0065597
Non-Specific_Pulmonary_Disorder	0	0	0.000698212	0.00339804	0.00975499
Unspecified_Cancer	0	0	0.000574725	0.00160769	0.0104129
Pernicious_or_B12_Deficiency_Anemia	0	0	0.000562554	0.00164281	0.00602532
Non-Specific_Digestive_Congenital_Anomaly	0	0	0.000460119	0.000719725	0.00166142
Unspecified_Immune_Disorder	0	0	0.000454715	0.00165862	0.00442077
Ulcerative_Colitis	0	0	0.000451363	0.00348752	0.00846124
Larynx_Vocal_Chord_Disorders	0	0	0.000310816	0.00137497	0.00394407
Oral_Soft_Tissue_Disease	0	0	0.000202824	0.00139885	0.00389527
Non-Specific_Joint_Disorder	0	0	8.40155e-05	0.00275696	0.00662187
Non-Specific_Soft_Tissue_Disorder	0	0	7.18509e-05	0.00267118	0.00784901
Benign_Skin_Neoplasm	0	0	3.38501e-05	0.00149902	0.00557222
Spleen_Disease	0	0	0	0	0.00125036
Visual_Pathway_Cortex_Disorder	0	0	0	0	9.95272e-05
IgA_Immunodeficiency	0	0	0	0	0.000376427
Chronic_Kidney_Disease	0	0	0	0	0.00159571
Hereditary_Breast_Cancer	0	0	0	0	0
Pure_Hyperglyceridemia	0	0	0	0	0
Pulmonary_Heart_Disease	0	0	0	0	8.57265e-05
Congenital_Hair_Anomaly	0	0	0	0	0
Disorders_of_Iris_Ciliary_Body	0	0	0	0	0
Peripheral_Vascular_Disease	0	0	0	0	0.00198334
Congenital_Neutropenia	0	0	0	0	0
Huntingtons_Chorea	0	0	0	0	0.00012161
Non-Specific_Autosomal_Abnormality	0	0	0	0	0
Lupus_Erythematosus	0	0	0	0	0.000217904
Septic_Arthritis	0	0	0	0	0.00117878
Eustachian_Tube_Disorder	0	0	0	0	0.000139978
Corns_Callosites	0	0	0	0	0.000258371
Chronic_Progressive_External_Ophthalmoplegia	0	0	0	0	0
Hereditary_Hemoglobin_Disease	0	0	0	0	0.000231396
Non-Specific_Nasal_Throat_Disorder	0	0	0	0.00124863	0.00651782
Common_Variable_Immunodeficiency	0	0	0	0	0
Fasciitis	0	0	0	0.000371222	0.00294283
Kaposis_Sarcoma	0	0	0	0	0.000277354
Branched_Chain_Amino_Acid_Metabolism_Disorder	0	0	0	0	0
Non-Hodgkins_Lymphoma	0	0	0	0	0.0585166
Polycystic_Kidney_Disease	0	0	0	0	0.00111982
Non-Specified_Cardiac_Ischemia	0	0	0	0	0.00204618
Corneal_Disorders	0	0	0	0	0.000167504
Oro_Naso_Pharyngeal_Cancer	0	0	0	0	0.0174903
Neurofibromatosis	0	0	0	0	0
Secondary_Arthropathy	0	0	0	0	0.000213379
Myeloid_Leukemia	0	0	0	0	0
Female_Genital_Congenital_Anomaly	0	0	0	0	0.000659333
Sleep_Apnea	0	0	0	0	0.00335946
Mixed_Hyperlipidemia	0	0	0	0	0.000239679
Unspecified_Congenital_Anomaly	0	0	0	0	0.000815993
Benign_Endocrine_Neoplasm	0	0	0	0	0.000905459
Orbit_Disorders	0	0	0	0	0.000160034
Sideroblastic_Anemia	0	0	0	0	0
Friedreichs_Ataxia	0	0	0	0	0
Tuberous_Sclerosis	0	0	0	0	0.000140154
Tongue_Disease	0	0	0	0.000516328	0.00170718
Unspecified_Cerebellar_Disease	0	0	0	0	0
Ear_Infection	0	0	0	0	0.00184874
Lipodystrophy	0	0	0	0	0
Velo_Cardio_Facial_Syndrome	0	0	0	0	0
Staphylococcus_Aureus_Infection	0	0	0	0	0.00122399
Learning_Disorder	0	0	0	0	0.00112108
Non-Specific_Congenital_Eye_Anomaly	0	0	0	0	0.000144697
Gestational_Pregnancy_Related_Disorder	0	0	0	0	7.36974e-05
Alopecia	0	0	0	0	0.000564744
Secondary_Diabetes_Mellitus	0	0	0	0	0
Diabetes_Insipidus	0	0	0	0	0.00514987
Varicella_Infection	0	0	0	0	0.000629203
Phenyketonuria	0	0	0	0	0
Hereditary_Thrombocytopenic_Purpura	0	0	0	0	0
Uterine_Cancer	0	0	0	0	0.0117796
Adrenogenital_Disorder	0	0	0	0	0
Chronic_Sinusitis	0	0	0	0	0.00326784
Familial_Adenomatous_Polyposis	0	0	0	0	0
Intrathoracic_Organ_Cancer	0	0	0	0	0.000170387
Non-Specific_Thryroid_Disorder	0	0	0	0	0.0012364
Male_Genital_Congenital_Anomaly	0	0	0	0	0.000658762
Thymic_Disorders	0	0	0	0	8.09389e-05
Hereditary_Fructose_Intolerance	0	0	0	0	0
Optic_Disc_Disorder	0	0	0	0	0.00125824
HIV	0	0	0	0	0.00162134
Circulating_Enzyme_Deficiency	0	0	0	0	0
Myasthenia_Gravis	0	0	0	0	8.41893e-05
Congenital_Pigmentary_Anomaly	0	0	0	0	0.000301508
Fragile_X_Syndrome	0	0	0	0	0
Disorders_of_Urea_Cycle_Metabolism	0	0	0	0	0
Childhood_Disintegrative_Disorder	0	0	0	0	0
Marfan_Syndrome	0	0	0	0	0
Carditis	0	0	0	0	0.0019636
Congenital_Breast_Anomaly	0	0	0	0	0.000263505
CNS_Infection	0	0	0	0	0.000201319
Prion_Disease	0	0	0	0	0
Infestation	0	0	0	0	7.5523e-05
Hereditary_Muscular_Dystrophy	0	0	0	0	0
Aneurysm	0	0	0	0	0.00166127
Parasitic_Infection	0	0	0	0.000122238	0.000589579
Endocrine_Cancer	0	0	0	0	0.000609302
Tics_Tourettes	0	0	0	0	0
Salivary_Gland_Disease	0	0	0	4.98757e-05	0.00182239
Viral_Hepatitis_B	0	0	0	0	0.000103348
Cardiac_Dysrhythmia	0	0	0	0	0.00565252
Acute_Renal_Failure	0	0	0	0	0.000153163
Dermatomyositis_Polymyositis	0	0	0	0	0.000151849
Degenerative_Dementia	0	0	0	0	0
Pancreatic_Cancer	0	0	0	0	0.016328
Graves_Disease	0	0	0	0	0.000658762
Generalized_Digestive_Cancer	0	0	0	0	0.0022214
Hereditary_Blepharophimosis	0	0	0	0	0
Myoneural_Disorders	0	0	0	0	0.000320287
Autism	0	0	0	0	7.17103e-05
Spirochetal_Infection	0	0	0	0	0.000827068
Hereditary_Sensory_Neuropathy	0	0	0	0	0
Unspecified_Neuropsychiatric_Disorder	0	0	0	0	0.000557724
Peripheral_Nerve_Disorder	0	0	0	0.00222073	0.00840133
Acrocephalosyndactyly	0	0	0	0	4.84238e-05
Prader_Willi_Syndrome	0	0	0	0	0
Long_QT_Syndrome	0	0	0	0	0
Non-Specific_Dental_Disorder	0	0	0	0.0011886	0.00464259
Prostate_Cancer	0	0	0	0	0.0784887
Non-Specific_Eye_Disorders	0	0	0	0.000430793	0.00190677
Urethral_Disorder	0	0	0	0	0.000919625
Copper_Metabolism_Disorder	0	0	0	0	0
Spinocerebellar_Ataxia	0	0	0	0	0
Atherosclerosis	0	0	0	0	0.000703829
Benign_Urinary_Neoplasm	0	0	0	0	0.000217328
Klippel_Feil_Syndrome	0	0	0	0	0
Unspecified_Plasma_Protein_Metabolism_Disorder	0	0	0	0	0.000922888
Pulmonary_Embolism_Infarction	0	0	0	0.00145646	0.0113437
Lysosomal_Storage_Disease	0	0	0	0	0.000102543
Complex_Regional_Pain_Syndrome	0	0	0	0	0.000290276
Hereditary_Stomatocytosis	0	0	0	0	0.00012364
Respiratory_System_Cancer	0	0	0	0	0
Melanoma	0	0	0	0.000925678	0.00592885
Congenital_Aphakia	0	0	0	0	0
Respiratory_Congenital_Anomaly	0	0	0	0	0.000427753
Viral_Hepatitis_C	0	0	0	0	0.000173619
Anterior_Eye_Anomaly	0	0	0	0	5.33447e-05
Behcets_Syndrome	0	0	0	0	0.00764895
Carinoid_Neoplasm	0	0	0	0	0
Neonatal_Disease	0	0	0	0	7.61325e-05
Urinary_Calculus	0	0	0	0.000609256	0.00301932
Lichen	0	0	0	0.000358482	0.00156611
Thyroid_Cancer	0	0	0	0	0.00018546
Stomach_Cancer	0	0	0	0	0.0145097
Mood_Disorder	0	0	0	0	0.000271998
Generalized_Lipidoses	0	0	0	0	0.000143421
Carbuncle_Furuncle	0	0	0	0	0.00350336
Neural_Tube_Defect	0	0	0	0	0.000452967
STI	0	0	0	0	0.00049268
Lung_Cancer	0	0	0	0	0.000128115
Chondrocalcinosis	0	0	0	0	0.000301978
General_Paralysis	0	0	0	0	6.40574e-05
Acquired_Other_Myopathies	0	0	0	0	0.000349742
Sleep_Disorder	0	0	0	0	0.0030303
Non-Rheumatic_Heart_Disease	0	0	0	0	0.00189248
Hypotension	0	0	0	0.000717907	0.00475373
Renal_Glycosuria	0	0	0	0	0.000145271
Skin_Infection	0	0	0	0	0.00236076
Familial_Dysautonomia_Related_Conditions	0	0	0	0	0
Congenital_Anomaly_of_Skull_Neck	0	0	0	0	0.00155677
General_Spondylosis_Spine_Disorder	0	0	0	0.00294766	0.00755515
Ruvalcaba.Myhre_Syndrome	0	0	0	0	0
Syndrome_with_Pervasive_Congenital_Anomalies	0	0	0	0	0.00575169
Myotonic_Muscular_Dystrophy	0	0	0	0	0
Other_Corticoadrenal_Disorder	0	0	0	0	0.000670017
Cri.Du.Chat_Syndrome	0	0	0	0	0
Polymorphonuclear_Neutrophils_Disorders	0	0	0	0	0
Indeterminate_Sex_Pseudohermaphroditism	0	0	0	0	0
Multiple_Myeloma	0	0	0	0	0.0762504
Other_Inherited_Amino_Acid_Metabolic_Disorder	0	0	0	0	0.000379622
Benign_Eye_Neoplasm	0	0	0	0	0.000442674
Hemiplegia	0	0	0	0	0.000289394
Intellectual_Disability	0	0	0	0	0.00132802
Non-Specific_Immune.Related_Skin_Disorder	0	0	0	0	0.000523674
Edwards_Syndrome	0	0	0	0	0
Hyperaldosteronism	0	0	0	0	0.000122489
Spinal_Chord_Degeneration	0	0	0	0	0.000162588
Cyclic_Neutropenia	0	0	0	0	0
Anxiety_Phobic_Disorder	0	0	0	0.00234511	0.00866067
Streptococcal_Infection	0	0	0	0	0.00149339
Non-Specific_Leukemia	0	0	0	0	0.000389522
MENIIA	0	0	0	0	0
Bladder_Cancer	0	0	0	0	0.000145271
Cardiac_Congenital_Anomaly	0	0	0	0	5.01404e-05
Non-Specific_Congenital_Musculoskeletal_Anomaly	0	0	0	0.000591794	0.00307982
Paranoia	0	0	0	0	0.000252143
Ichthyosis_Congenita	0	0	0	0	0.000100659
Macular_Degeneration	0	0	0	0	0.000793336
Epidermolysis_Bullosa	0	0	0	0	0.000514359
MENI	0	0	0	0	0
Purine_Pyrimidine_Metabolic_Disorder	0	0	0	0	0
Psoriasis_Related_Disorders	0	0	0	0	0.00185248
Hereditary_Harartoses	0	0	0	0	0.000951992
Sjogrens_Syndrome	0	0	0	0	0.000778956
Stuttering	0	0	0	0	0
Specified_Childhood_Cerebral_Degeneration	0	0	0	0	0
Dwarfism_of_Unknown_Etiology	0	0	0	0	0
Developmental_Delay	0	0	0	0	0.000654879
General_Dementia	0	0	0	0	0.000852387
Myeloproliferative_Disease	0	0	0	0	0.000215131
Pleuritis	0	0	0	0	0.00299427
Otosclerosis	0	0	0	0	0.000839866
Pancreatic_Disease	0	0	0	0	0.037772
Cystic_Fibrosis	0	0	0	0	0.000491932
Cushings_Syndrome	0	0	0	0	0.000264096
Disorders_of_Fatty_Acid_Oxidation	0	0	0	0	0
Ovarian_Cancer	0	0	0	0	0.000459488
Non-Specific_Prostate_Disease	0	0	0	0.00104255	0.00355022
Choroidal_Disorders	0	0	0	0	0
Acquired_Hemolytic_Anemias	0	0	0	0	0.0011675
Non-Specific_Liver_Disease	0	0	0	0	0.00408749
Rheumatic_Heart_Disease	0	0	0	0	0.000254777
Polyostotic_Fibrous_Dysplasia_of_Bone	0	0	0	0	0
Hereditary_Spastic_Paraplegia	0	0	0	0	0
Radiation_Sensitivity	0	0	0	0	0.000709157
Intestinal_Cancer	0	0	0	0	0.00487545
Acne	0	0	0	0	0.00097352
Female_Genital_Cancer	0	0	0	0	0.000904479
Dermatitis_Herpetiformis	0	0	0	0	0.000793336
Purpura_Other_Hemorrhagic_Conditions	0	0	0	0	0.00133437
Other_Viral_Hepatitis	0	0	0	0	0.00229473
Photodermatitis	0	0	0	0	0.00048676
Carcinoid_Syndrome	0	0	0	0	0.000139978
Parathyroid_Disorder	0	0	0	0	0.00108596
Acute_Upper_Respiratory_Infection	0	0	0	6.43053e-05	0.00290506
Ellis_Van_Creveld_Syndrome	0	0	0	0	0
Porphyrin_Metabolic_Disorder	0	0	0	0	0.000111198
Varicose_Veins	0	0	0	0.000700453	0.00372894
Hereditary_Polycythemia_Vera	0	0	0	0	0
Hepatobiliary_Congenital_Anomaly	0	0	0	0	0.00034463
Mucopolysaccharidosis	0	0	0	0	0
Cardiac_Conduction_Disorder	0	0	0	0	0.000663277
Cellulitis	0	0	0	0	0.00246199
Herpes_Simplex	0	0	0	0	0.00132048
Viral_Hepatitis_A	0	0	0	0	0.000323756
Non-Specific_Genitourinary_Congenital_Anomaly	0	0	0	0	0.00209966
Influenza	0	0	0	0	0.00137525
Chronic_Liver_Disease	0	0	0	0.00145888	0.00960918
Benign_Thyroid_Neoplasm	0	0	0	0	0.000435193
Unspecified_Lipid_Metabolism_Disorder	0	0	0	0	0.0117225
Acquired_Coagulation_Defect	0	0	0	0	0.00023872
Dissociative_Disorder	0	0	0	0	0.000215601
Mycobacterial_Disease	0	0	0	0	0
Homocystinuria	0	0	0	0	0
Non-Specific_Humoral_Deficiency	0	0	0	0	0
Goiter	0	0	0	0	0.00327143
Erythematous_Disorder	0	0	0	0	0
Kawasaki_Disease	0	0	0	0	0
Non-Specific_Metabolic_Disorder	0	0	0	0	0.0012253
Secondary_Malignant_Neoplasm	0	0	0	0	9.13409e-05
Rheumatoid_Arthritis_Related_Conditions	0	0	0	0	0.116595
Brain_Damage	0	0	0	0.000335739	0.00229187
Unspecified_Middle_Ear_Mastoid_Diseases	0	0	0	0	0
Unspecified_Diabetes_Mellitus	0	0	0	0	0.0013625
Brain_Cancer	0	0	0	0	0.000122489
Spinal_Muscular_Atrophy	0	0	0	0	7.5188e-05
Non-Specific_Osteopathy	0	0	0	0	0.00375033
Vitreous_Body_Disorder	0	0	0	0	0.000134354
Non-Specific_Gingival_Peridontal_Disorder	0	0	0	0	0.00300206
Non-Specific_Neurologic_Congenital_Anomaly	0	0	0	0	0.000327439
Cataract	0	0	0	0.000172897	0.011576
Hyper_IgM_Immunodeficiency	0	0	0	0	0
Dejerine_Sottas_Disease	0	0	0	0	0
Personality_Disorder	0	0	0	0	0
Metabolic_Syndrome_X	0	0	0	0	0
Arthropod.Borne_Diseases	0	0	0	0	0.000703518
Congenital_Nail_Anomaly	0	0	0	0	0
Epilepsy_Related_Disorders	0	0	0	0	0.000617492
Menstrual_Disorder	0	0	0	0	0.0117292
General_Osteochondropathy	0	0	0	0	0.000420239
Aromatic_Amino_Acid_Metabolism_Disorder	0	0	0	0	4.1365e-05
Electrolyte_Acid_Base_Balance_Disorder	0	0	0	0	0.00159878
Aplastic_Anemia	0	0	0	0	0.000801889
Phlebitis_Thrombophlebitis	0	0	0	0	0.0089075
General_Cerebral_Degeneration	0	0	0	0	5.56545e-05
Cranial_Nerve_Disorder	0	0	0	0	0.0114514
Autonomic_System_Disorder	0	0	0	0	0.000840477
Unspecified_Benign_Neoplasm	0	0	0	0	0.00101198
Multiple_Epiphyseal_Dysplasia	0	0	0	0	0
Cerebral_Lipidoses	0	0	0	0	8.06777e-05
Balanced_Translocation	0	0	0	0	0
Myotonia_Congenita	0	0	0	0	0
Benign_Breast_Neoplasm	0	0	0	0	0.003956
Unspecified_Endocrine_Disorder	0	0	0	0	0.000227337
Tympanic_Membrane_Disorders	0	0	0	0	0.0007357
Alpha_1_Antitrypsin_Deficiency	0	0	0	0	0.000138677
Hereditary_Hemochromatosis	0	0	0	0	0
Esophageal_Cancer	0	0	0	0	0.0311617
Vitamin_Toxicity	0	0	0	0	0
Arterial_Embolism_Thrombosis	0	0	0	0	0.000215601
Inflammatory_Toxic_Neuropathy	0	0	0	0	6.16447e-05
Alzheimers_Disease	0	0	0	0	0.000132048
Unspecified_Childhood_Cerebral_Degeneration	0	0	0	0	0
Hodgkins_Disease	0	0	0	0	0.0121008
Benign_Uterine_Neoplasm	0	0	0	0	0.00487632
Hereditary_Hemorrhagic_Telangiectasia	0	0	0	0	0
Myocardial_Infarction	0	0	0	0	0.0012241
Osteogenesis_Imperfecta	0	0	0	0	0.000970739
Thyroiditis	0	0	0	0	0.000420946
Polycystic_Liver_Disease	0	0	0	0	0.000145064
Hereditary_Elliptocytosis	0	0	0	0	0
Arterial_Dissection	0	0	0	0	5.25183e-05
Colorectal_Cancer	0	0	0	0.00115789	0.0620205
Wiskott.Alrich_Syndrome	0	0	0	0	0
Protozoan_Infection	0	0	0	0	8.49257e-05
Sexual_Dysfunction	0	0	0	0	0.000983865
Benign_Male_Genital_Neoplasm	0	0	0	0	0.00182175
Viral_Warts_HPV	0	0	0	0	0.0012106
Osteopetrosis	0	0	0	0	0
Autoimmune_Polyglandular_Disorder	0	0	0	0	0
Leukodystropy	0	0	0	0	0
Bone_Cancer	0	0	0	0	0.000389522
Unspecified_Autoimmune_Disease	0	0	0	0	0.000560735
Localized_Adiposity	0	0	0	0	0.000388082
Unspecified_Hepatitis	0	0	0	0	0.00573682
Adjustment_Disorder	0	0	0	0	0.000801381
Benign_Ovarian_Neoplasm	0	0	0	0	0.00139015
Unspecified_Amyloidosis	0	0	0	0	0.000192808
Reactive_Arthritis	0	0	0	0	0
Cystitis_Urethritis	0	0	0	0	0.00183599
Other_Inherited_Myotonias	0	0	0	0	0
Dyschromia	0	0	0	0	0.00118843
Congenital_Spine_Anomaly	0	0	0	0	0
Congenital_Hypogammaglobulinemia	0	0	0	0	0
Hereditary_Progessive_Muscular_Dystrophy	0	0	0	0	0
Chronic_Pruritus	0	0	0	0	0.00405935
Other_Lymphoid_Histiocytic_Cancers	0	0	0	0	0.000729483
Hirsutism	0	0	0	0	0.000420404
Disorders_of_Mitochondrial_Metabolism	0	0	0	0	0
Pituitary_Disorder	0	0	0	0	0.00554602
Male_Genital_Cancer	0	0	0	0	0.000449085
Autoimmune_Lymphoproliferative_Syndrome	0	0	0	0	0
Turners_Syndrome	0	0	0	0	0.000771545
Chronic_Venous_Hypertension	0	0	0	0	0
Seborrheic_Dermatitis	0	0	0	0	5.16742e-05
Acquired_Retinal_Defects	0	0	0	0	0.00126004
Parkinsons_Disease	0	0	0	0	0.000229753
Gout_Related_Crystal_Arthropathies	0	0	0	0	0.00503919
Type_I_Diabetes_Mellitus	0	0	0	0	0
Cerebral_Cysts	0	0	0	0	0
Vascular_Insufficiency	0	0	0	0	0.00733904
Cardiomyopathy	0	0	0	0	0.000336191
Connective_Tissue_Infection	0	0	0	0	0.000980942
Inflammatory_Spondylopathies	0	0	0	0.00176324	0.00673514
Optic_Chiasm_Disorder	0	0	0	0	0
Hyperalimentation	0	0	0	0	0
Psychogenic_Somatoform_Disorder	0	0	0	0	0.00105221
Optic_Neuritis_Neuropathy	0	0	0	0	0.000497477
Kidney_Infection	0	0	0	0	0.00157147
Schizophrenia_Related_Psychosis	0	0	0	0	8.76885e-05
Hypotony_of_the_Eye	0	0	0	0	0
Refraction_Accomodation_Disorders	0	0	0	0	6.69703e-05
Pataus_Syndrome	0	0	0	0	0
Cataplexy_Narcolepsy	0	0	0	0	0.000554708
Refsums_Disease	0	0	0	0	0
Jaw_Disease	0	0	0	0	0.00125036
Pneumonia	0	0	0	0.00255087	0.00630229
Migraine	0	0	0	0.0018659	0.00762908
Glucocorticoid_Remediable_Aldosteronism	0	0	0	0	0
Benign_Female_Genital_Neoplasm	0	0	0	0	0.00259546
Unspecified_Hyperlipidemia	0	0	0	0	0
Polyclonal_Hypergammaglobulinemia	0	0	0	0	0
Eating_Disorder	0	0	0	0	0.000574713
Familial_Mediterranean_Fever	0	0	0	0	0
Galactosemia	0	0	0	0	0
Severe_Combined_Immunodeficiency	0	0	0	0	0
Disorder_of_the_Vestibular_System	0	0	0	0.0014586	0.00401158
Non-Specific_Congenital_Integumentary_Anomaly	0	0	0	0	0
Bladder_Disorder	0	0	0	0.00130285	0.00906618
Addisons_Disease	0	0	0	0	0.0126766
Medullary_Cystic_Kidney_Disease	0	0	0	0	0
Spinal_Stenosis	0	0	0	0	0.000187629
Cervical_Cancer	0	0	0	0	0.00259897
Impulse_Control_Disorder	0	0	0	0	6.04412e-05
Encephalitis	0	0	0	0	0.000204618
Hearing_Loss	0	0	0	0	0.00359942
Food_Allergy	0	0	0	0.000299356	0.00140085
Type_II_Diabetes_Mellitus	0	0	0	0	8.35841e-05
Tuberculosis	0	0	0	0.000828349	0.00243883
General_Ear_Disorder	0	0	0	0	0.00329381
Benign_Oropharyngeal_Neoplasm	0	0	0	0	0.00182684
Erythromelalgia	0	0	0	0	0
Unspecified_Polyglandular_Disorder	0	0	0	0	0
Haemophilia_Related_Diseases	0	0	0	0	0.00651575
Chronic_Upper_Respiratory_Infection	0	0	0	0	0.00140766
Acquired_Limb_Deformities	0	0	0	0	0.000119832
Unspecified_Encephalopathy	0	0	0	0	0.000368895
Motor_Neuron_Disease	0	0	0	0	0
Klinefelters_Syndrome	0	0	0	0	0.00258589
Acute_Sinusitis	0	0	0	0	0.000200911
Sebaceous_Gland_Disorder	0	0	0	0	0
Non-Specific_Peritoneal_Disorder	0	0	0	5.09027e-05	0.00469832
Osteomyelitis	0	0	0	0	0.00537906
Herpes_Zoster	0	0	0	0	0.00115502
Septicemia	0	0	0	0	0.00273762
Peroxisomal_Disorders	0	0	0	0	0
Vasculitis	0	0	0	0	0.00034379
Bone_Infection	0	0	0	0	0.000133941
Diamond.Blackfan_Anemia	0	0	0	0	0
Breast_Disorder	0	0	0	0.000588716	0.00453309
Deviated_Nasal_Septum	0	0	0	0.000510132	0.00457489
Lymphoid_Leukemia	0	0	0	0	0.0127471
Histidinemia	0	0	0	0	0
Unspecified_Immune_Deficiency	0	0	0	0	0
Oro.Facial_Congenital_Anomaly	0	0	0	0.00056504	0.00254487
Sarcoidosis	0	0	0	0	0.00113669
Disorders_of_Straight_Chain_Amino_Acid_Metabolism	0	0	0	0	0
Unspecified_Hematological_Disorder	0	0	0	0.00149906	0.00632973
Hirschsprungs_Disease	0	0	0	0	0.000297501
Acute_Bronchitis	0	0	0	0.000349778	0.00261398
Primary_Carnitine_Deficiency	0	0	0	0	0
Hereditary_Corneal_Dystrophy	0	0	0	0	0.000432729
Unspecified_Behavioral_Development_Disorder	0	0	0	0	9.15877e-05
Escherichia_Coli_Infection	0	0	0	0	0.00251598
Secondary_Hereditary_Retinal_Dystrophy	0	0	0	0	9.83865e-05
Eye_Inflammation	0	0	0	0.000516776	0.00267881
Malnutrition	0	0	0	0	0.000765814
Non-Specific_Hemoglobinopathies	0	0	0	0	0.000281532
Paritial_Androgen_Insensitivity_Syndrome	0	0	0	0	0
G6PD	0	0	0	0	0
Bipolar_Disorder	0	0	0	0	0.000114877
PTSD	0	0	0	0	0.00132971
Pubertal_Dysfunction	0	0	0	0	0
Vascular_Congenital_Anomaly	0	0	0	0	0.00036483
Non-Specific_Sugar_Metabolism_Disorder	0	0	0	0	0.00159167
Congenital_Ectodermal_Dysplasia	0	0	0	0	0
Chronic_Tonsillitis_Adenoiditis	0	0	0	0.000544227	0.00224215
Ehlers_Danlos_Syndrome	0	0	0	0	0.000168407
Thyrotoxicosis	0	0	0	0	0.00134838
External_Ear_Disorders	0	0	0	0	0.00127902
Menopausal_Disorder	0	0	0	0.000797277	0.0130953
Lymphatic_Disorder	0	0	0	0	0.00275192
CNS_Cancer	0	0	0	0	0.000167504
Extrapyramidal_Abnormal_Movement_Disorders	0	0	0	0	0.000779871
Vitamin_Deficiency	0	0	0	0.000585783	0.00495835
Overweight	0	0	0	0	0.000198334
Non-Specific_Pain	0	0	0	0.00203773	0.00700666
Globe_Disorders	0	0	0	0	9.04282e-05
OCD	0	0	0	0	0.000181324
Aniridia	0	0	0	0	0
Nephrotic_Syndrome	0	0	0	0	0.00109446
Bartters_Syndrome	0	0	0	0	0
Digeorges_Syndrome	0	0	0	0	0
Non-Specific_Chromosomal_Anomaly	0	0	0	0	4.34047e-05
Hereditary_Color_Blindness	0	0	0	0	0
Megaloblastic_Anemia	0	0	0	0	0.00145253
Poliomyelitis	0	0	0	0	0.000620512
Unspecified_Neuropathy	0	0	0	0.000346825	0.00164853
Connective_Tissue_Cancer	0	0	0	0	0.00140704
Genetic_Anomolies_of_Leukocytes	0	0	0	0	0
IgM_Immunodeficiency	0	0	0	0	4.448e-05
Nerve_Root_Plexus_Disorders	0	0	0	0	0.000479358
Anophthalmia_Mircopthalmia	0	0	0	0	0.000242033
Other_Infectious_Diseases	0	0	0	0	0.00401204
Benign_Bone_Connective_Tissue_Neoplasm	0	0	0	0	0.0025196
Dopa_Responsive_Dystonia	0	0	0	0	5.80552e-05
Glaucoma	0	0	0	0	0.00158598
Hereditary_Night_Blindness	0	0	0	0	0
Phosphorus_Metabolism_Disorder	0	0	0	0	0.000919425
Chondrodystrophy	0	0	0	0	0.000361742
Papilledema	0	0	0	0	0
Charcot_Marie_Tooth_Disease	0	0	0	0	0.00124809
Hereditary_Face_Skull_Anomalies	0	0	0	0	0
Unspecified_White_Blood_Cell_Disease	0	0	0	0	0.00239541
Lactose_Intolerance	0	0	0	0.000168998	0.00105116
Lacrimal_System_Disorder	0	0	0	0	0.0019529
Primary_Hereditary_Retinal_Dystrophy	0	0	0	0	6.16447e-05
Speech_Language_Disorder	0	0	0	0	0.00068002
Amino_Acid_Transport_Disorder	0	0	0	0	0
Eye_Infection	0	0	0	0	0.000744528
Chronic_Glomerulonephritis	0	0	0	0	0.000659077
Schwartz.Jampel_Syndrome	0	0	0	0	0
Acquired_Visual_Disturbances	0	0	0	0	0.00213438
Hemangioma_Lymphangioma	0	0	0	0.000528057	0.00228397
Smith.Magenis_Syndrome	0	0	0	0	0
Benign_CNS_Neoplasm	0	0	0	0	0.000910747
Benign_Intrathoracic_Neoplasm	0	0	0	0	0.00132967
Unspecified_Childhood_Psychoses	0	0	0	0	0.000991326
Downs_Syndrome	0	0	0	0	5.99161e-05
Pancytopenia	0	0	0	0	8.74432e-05
Iron_Metabolism_Disorder	0	0	0	0	7.23484e-05
UTI	0	0	0	0.00210671	0.0130553
Obesity	0	0	0	0	0.00537049
Lipoprotein_Deficiency	0	0	0	0	0
Hereditary_Spherocytosis	0	0	0	0	0
Congenital_Hypothyroidism	0	0	0	0	5.33447e-05
Hyperchylomicronemia	0	0	0	0	7.5188e-05
Eye_Cancer	0	0	0	0	0.000214869
Pagets_Disease	0	0	0	0	0.000256652
Male_Breast_Cancer	0	0	0	0	0.000610954
Conjunctival_Disorders	0	0	0	0	0.00219218
Muscle_Ligament_Disorder	0	0	0	0.00359062	0.0124268
Nezelofs_Syndrome	0	0	0	0	0
Meningitis	0	0	0	0	0.00118577
MENIIB	0	0	0	0	0
Asthma	0	0	0	0	0
Non-Specific_Nephropathy	0	0	0	0.000351882	0.00291222
Acquired_Hypothyroidism	0	0	0	0	0.000127714
Sweat_Gland_Disorder	0	0	0	0	0.000147395
Osteopoikilosis	0	0	0	0	0.000142136
Keratosis	0	0	0	0.000843076	0.00233889
Hepatobiliary_Cancer	0	0	0	0	0.017239
Acute_Glomerulonephritis	0	0	0	0	0
Kidney_Cancer	0	0	0	0	0.000350287
Other_Inherited_Osteodystrophy	0	0	0	0	0
Abnormal_Spine_Curvature	0	0	0	0	0.000955827
Hereditary_Lymphadema	0	0	0	0	0
Benign_Prostatic_Hyperplasia	0	0	0	0	0.00435296
General_Thrombocytopenia	0	0	0	0	0.000981799
Non-Melanoma_Skin_Cancer	0	0	0	0.000712515	0.00280269
Inner_Ear_Disorder	0	0	0	0	0.00123153
Breast_Cancer	0	0	0	0	0.000857265
Nail_Disease	0	0	0	0.000426974	0.0017331
Rosacea	0	0	0	0	0.00501783
Growth_Hormone_Deficiency	0	0	0	0	4.62792e-05
Glycogenosis	0	0	0	0	0
Alveolar_Disease	0	0	0	0	0.00115757
Hereditary_Dental_Anomaly	0	0	0	0	0
Celiac_Disease	0	0	0	0	0
Conduct_Disorder	0	0	0	0	0
Multiple_Sclerosis_Other_Demyelinating_Disease	0	0	0	0	0.000209717
Synovium_Tendon_Bursa_Disorder	0	0	0	0.00188681	0.00494573
Androgen_Insensitivity_Syndrome	0	0	0	0	0
Ocular_Musculoskeletal_Disorder	0	0	0	0	0.00105402
ADHD	0	0	0	0	0

## Sheet: 4_Lymphoma
Disease_name	Minimum	1st_quartile	Median	3rd_quartile	Maximum
Non-Hodgkins_Lymphoma	0.227413	0.356722	0.436215	0.514726	0.682827
Unspecified_White_Blood_Cell_Disease	0.0138559	0.033628	0.0422621	0.0541492	0.0996705
Hodgkins_Disease	0	0	0.0302648	0.0460788	0.103088
Septicemia	0.00290192	0.0159638	0.0198874	0.0294369	0.0799107
Other_Infectious_Diseases	0	0.00889483	0.0129295	0.0176221	0.0375348
Lymphatic_Disorder	0	0.00698642	0.009757	0.015207	0.0282954
Non-Specific_Pulmonary_Disorder	0	0	0.00853525	0.01438	0.0430318
Spleen_Disease	0	0.00326906	0.00638508	0.0188589	0.0676658
General_Thrombocytopenia	0	0.00312646	0.00514967	0.0119408	0.113697
Non-Specific_Skin_Disorder	0	0	0.00474918	0.00982617	0.129058
Unspecified_Cancer	0	0	0.00320628	0.00597419	0.0886778
Aplastic_Anemia	0	0	0.00299671	0.00723169	0.045658
Oral_Soft_Tissue_Disease	0	0	0.00286856	0.00453638	0.0189456
General_Bacterial_Infection	0	0	0.00283245	0.00670171	0.0161146
Non-Specific_Anemia	0	0	0.00119356	0.00933493	0.0658492
Visual_Pathway_Cortex_Disorder	0	0	0	0	0.00406354
IgA_Immunodeficiency	0	0	0	0	0.0019544
Chronic_Kidney_Disease	0	0	0	0	0.00139276
Hereditary_Breast_Cancer	0	0	0	0	0
Pure_Hyperglyceridemia	0	0	0	0	0
Pulmonary_Heart_Disease	0	0	0	0	0.00510678
Peritonitis_Retroperitoneal_Infection	0	0	0	0	0.0012275
Congenital_Hair_Anomaly	0	0	0	0	0
Disorders_of_Iris_Ciliary_Body	0	0	0	0	0
Peripheral_Vascular_Disease	0	0	0	0	0.0112505
Congenital_Neutropenia	0	0	0	0	0
Huntingtons_Chorea	0	0	0	0	0.000454133
Non-Specific_Autosomal_Abnormality	0	0	0	0	0.0027482
Lupus_Erythematosus	0	0	0	0	0.0739693
Septic_Arthritis	0	0	0	0	0
Eustachian_Tube_Disorder	0	0	0	0	0
Corns_Callosites	0	0	0	0	0
Chronic_Progressive_External_Ophthalmoplegia	0	0	0	0	0
Hereditary_Hemoglobin_Disease	0	0	0	0	0
Non-Specific_Nasal_Throat_Disorder	0	0	0	0	0.000651466
Common_Variable_Immunodeficiency	0	0	0	0	0.0347473
Fasciitis	0	0	0	0	0
Kaposis_Sarcoma	0	0	0	0	0.00747384
Branched_Chain_Amino_Acid_Metabolism_Disorder	0	0	0	0	0
Polycystic_Kidney_Disease	0	0	0	0	0.00222717
Ulcerative_Colitis	0	0	0	0	0.000404204
Non-Specified_Cardiac_Ischemia	0	0	0	0	0
Biliary_Tract_Disease	0	0	0	0	0.0162338
Corneal_Disorders	0	0	0	0	0
Oro_Naso_Pharyngeal_Cancer	0	0	0	0	0.00145096
Neurofibromatosis	0	0	0	0	0
Secondary_Arthropathy	0	0	0	0	0.00417053
Myeloid_Leukemia	0	0	0	0.0613598	0.369455
Pernicious_or_B12_Deficiency_Anemia	0	0	0	0	0
Female_Genital_Congenital_Anomaly	0	0	0	0	0
Sleep_Apnea	0	0	0	0	0
Diverticulosis_Diverticulitis	0	0	0	0	0.052381
Mixed_Hyperlipidemia	0	0	0	0	0.00156617
Substance_Abuse	0	0	0	0	0.00630915
Unspecified_Congenital_Anomaly	0	0	0	0	0
Benign_Endocrine_Neoplasm	0	0	0	0	0.000597372
Orbit_Disorders	0	0	0	0	0.00549882
Sideroblastic_Anemia	0	0	0	0	0
Friedreichs_Ataxia	0	0	0	0	0
Non-Specific_Cardiovascular_Disease	0	0	0	0	0.00818331
Tuberous_Sclerosis	0	0	0	0	0
Tongue_Disease	0	0	0	0	0.0017616
Unspecified_Cerebellar_Disease	0	0	0	0	0
Ear_Infection	0	0	0	0	0.00388853
Emphysema_COPD	0	0	0	0	0.00657203
Lipodystrophy	0	0	0	0	0
General_Hypertension	0	0	0	0	0.0012275
Velo_Cardio_Facial_Syndrome	0	0	0	0	0
Staphylococcus_Aureus_Infection	0	0	0	0	0.00840336
Learning_Disorder	0	0	0	0	0
Non-Specific_Congenital_Eye_Anomaly	0	0	0	0	0
Gestational_Pregnancy_Related_Disorder	0	0	0	0	0.000738825
Alopecia	0	0	0	0	0.00469851
Secondary_Diabetes_Mellitus	0	0	0	0	0
Diabetes_Insipidus	0	0	0	0	0.00988468
Varicella_Infection	0	0	0	0	0.00119474
Phenyketonuria	0	0	0	0	0
Hereditary_Thrombocytopenic_Purpura	0	0	0	0	0
Uterine_Cancer	0	0	0	0	0.00449775
Adrenogenital_Disorder	0	0	0	0	0
Chronic_Sinusitis	0	0	0	0	0.00371402
Familial_Adenomatous_Polyposis	0	0	0	0	0
Intrathoracic_Organ_Cancer	0	0	0	0	0.00227066
Non-Specific_Thryroid_Disorder	0	0	0	0	0.00250627
Male_Genital_Congenital_Anomaly	0	0	0	0	0.000464253
Thymic_Disorders	0	0	0	0	0
Hereditary_Fructose_Intolerance	0	0	0	0	0
Optic_Disc_Disorder	0	0	0	0	0
Non-Specific_Digestive_Congenital_Anomaly	0	0	0	0	0
HIV	0	0	0	0	0.0228285
Circulating_Enzyme_Deficiency	0	0	0	0	0
Atopic_Contact_Dermatitis	0	0	0	0	0.00742115
Myasthenia_Gravis	0	0	0	0	0.00348779
Congenital_Pigmentary_Anomaly	0	0	0	0	0.000651466
Lipoma	0	0	0	0	0.00414079
Fragile_X_Syndrome	0	0	0	0	0
Disorders_of_Urea_Cycle_Metabolism	0	0	0	0	0
Childhood_Disintegrative_Disorder	0	0	0	0	0
Marfan_Syndrome	0	0	0	0	0
Carditis	0	0	0	0	0.0117219
Congenital_Breast_Anomaly	0	0	0	0	0
CNS_Infection	0	0	0	0	0.000587199
Prion_Disease	0	0	0	0	0
Infestation	0	0	0	0	0.000324044
Hereditary_Muscular_Dystrophy	0	0	0	0	0
Aneurysm	0	0	0	0	0.0041816
Parasitic_Infection	0	0	0	0	0.000690131
Endocrine_Cancer	0	0	0	0	0
Tics_Tourettes	0	0	0	0	0
Salivary_Gland_Disease	0	0	0	0	0.0029553
Deep_Vein_Thrombosis	0	0	0	0	0.00389755
Viral_Hepatitis_B	0	0	0	0	0
Cardiac_Dysrhythmia	0	0	0	0	0.0173558
Acute_Renal_Failure	0	0	0	0.000540645	0.0133125
Dermatomyositis_Polymyositis	0	0	0	0	0.0034617
Degenerative_Dementia	0	0	0	0	0
Pancreatic_Cancer	0	0	0	0	0.0757487
Graves_Disease	0	0	0	0	0
Generalized_Digestive_Cancer	0	0	0	0	0.0151391
Hereditary_Blepharophimosis	0	0	0	0	0
Myoneural_Disorders	0	0	0	0	0.0403587
Autism	0	0	0	0	0
Spirochetal_Infection	0	0	0	0	0
Hereditary_Sensory_Neuropathy	0	0	0	0	0
Unspecified_Neuropsychiatric_Disorder	0	0	0	0	0
Peripheral_Nerve_Disorder	0	0	0	0	0.000651254
Acrocephalosyndactyly	0	0	0	0	0.00629496
Prader_Willi_Syndrome	0	0	0	0	0
Long_QT_Syndrome	0	0	0	0	0
Larynx_Vocal_Chord_Disorders	0	0	0	0	0.00544366
Non-Specific_Dental_Disorder	0	0	0	0	0.00111359
Prostate_Cancer	0	0	0	0	0
Non-Specific_Eye_Disorders	0	0	0	0	0.00116822
Urethral_Disorder	0	0	0	0	0
Copper_Metabolism_Disorder	0	0	0	0	0
Spinocerebellar_Ataxia	0	0	0	0	0
Atherosclerosis	0	0	0	0	0.00432713
Pure_Hypercholesterolemia	0	0	0	0	0.000893921
Benign_Urinary_Neoplasm	0	0	0	0	0
Klippel_Feil_Syndrome	0	0	0	0	0.00324374
Unspecified_Plasma_Protein_Metabolism_Disorder	0	0	0	0	0.0155541
Pulmonary_Embolism_Infarction	0	0	0	0	0.0102689
Lysosomal_Storage_Disease	0	0	0	0	0
Complex_Regional_Pain_Syndrome	0	0	0	0	0
Hereditary_Stomatocytosis	0	0	0	0	0.0130293
Respiratory_System_Cancer	0	0	0	0	0.025869
Melanoma	0	0	0	0.0018987	0.247823
Gastrointestinal_Ulcer	0	0	0	0	0.00091617
Congenital_Aphakia	0	0	0	0	0
Respiratory_Congenital_Anomaly	0	0	0	0	0
Viral_Hepatitis_C	0	0	0	0	0
Anterior_Eye_Anomaly	0	0	0	0	0
Behcets_Syndrome	0	0	0	0	0.002936
Non-Specific_Joint_Disorder	0	0	0	0	0.00538876
Carinoid_Neoplasm	0	0	0	0	0
Neonatal_Disease	0	0	0	0	0
Urinary_Calculus	0	0	0	0	0.000432713
Lichen	0	0	0	0	0.000823723
Thyroid_Cancer	0	0	0	0	0.0176039
Stomach_Cancer	0	0	0	0	0.0957447
Mood_Disorder	0	0	0	0	0
Generalized_Lipidoses	0	0	0	0	0
Carbuncle_Furuncle	0	0	0	0	0.0047619
Neural_Tube_Defect	0	0	0	0	0.0160796
STI	0	0	0	0	0
Lung_Cancer	0	0	0	0	0
Chondrocalcinosis	0	0	0	0	0
Esophageal_Disease	0	0	0	0	0.0100223
General_Paralysis	0	0	0	0	0.00029985
Acquired_Other_Myopathies	0	0	0	0	0.0129618
Sleep_Disorder	0	0	0	0	0
Non-Rheumatic_Heart_Disease	0	0	0	0	0.00595238
Hypotension	0	0	0	0.00218052	0.0089717
Renal_Glycosuria	0	0	0	0	0
Skin_Infection	0	0	0	0	0.131596
Familial_Dysautonomia_Related_Conditions	0	0	0	0	0.00179211
Congenital_Anomaly_of_Skull_Neck	0	0	0	0	0
General_Spondylosis_Spine_Disorder	0	0	0	0	0.0119581
Ruvalcaba.Myhre_Syndrome	0	0	0	0	0
Syndrome_with_Pervasive_Congenital_Anomalies	0	0	0	0	0.0101946
Myotonic_Muscular_Dystrophy	0	0	0	0	0
Other_Corticoadrenal_Disorder	0	0	0	0	0.000409165
Cri.Du.Chat_Syndrome	0	0	0	0	0.000343525
Polymorphonuclear_Neutrophils_Disorders	0	0	0	0	0
Indeterminate_Sex_Pseudohermaphroditism	0	0	0	0	0
Multiple_Myeloma	0	0	0	0	0.172257
Other_Inherited_Amino_Acid_Metabolic_Disorder	0	0	0	0	0
Benign_Eye_Neoplasm	0	0	0	0	0
Hemiplegia	0	0	0	0	0.00576606
Intellectual_Disability	0	0	0	0	0.00704639
Non-Specific_Immune.Related_Skin_Disorder	0	0	0	0	0.0484639
Edwards_Syndrome	0	0	0	0	0
Hyperaldosteronism	0	0	0	0	0
Spinal_Chord_Degeneration	0	0	0	0	0.00870942
Cyclic_Neutropenia	0	0	0	0	0
Anxiety_Phobic_Disorder	0	0	0	0	0.0167264
Streptococcal_Infection	0	0	0	0	0.00091617
Non-Specific_Leukemia	0	0	0	0.00209132	0.0134346
MENIIA	0	0	0	0	0
Bladder_Cancer	0	0	0	0	0.147707
Cardiac_Congenital_Anomaly	0	0	0	0	0
Non-Specific_Congenital_Musculoskeletal_Anomaly	0	0	0	0	0.0016488
Rectal_Anal_Disorder	0	0	0	0	0.0080573
Gastritis_Duodenitis	0	0	0	0	0
Paranoia	0	0	0	0	0
Ichthyosis_Congenita	0	0	0	0	0
Macular_Degeneration	0	0	0	0	0.000520021
Epidermolysis_Bullosa	0	0	0	0	0
MENI	0	0	0	0	0
Purine_Pyrimidine_Metabolic_Disorder	0	0	0	0	0
Psoriasis_Related_Disorders	0	0	0	0	0.000765697
Hereditary_Harartoses	0	0	0	0	0
Sjogrens_Syndrome	0	0	0	0	0.0480949
Stuttering	0	0	0	0	0
Specified_Childhood_Cerebral_Degeneration	0	0	0	0	0
Dwarfism_of_Unknown_Etiology	0	0	0	0	0
Developmental_Delay	0	0	0	0	0
General_Dementia	0	0	0	0	0
Myeloproliferative_Disease	0	0	0	7.49625e-05	0.290747
Pleuritis	0	0	0	0	0.0338276
Otosclerosis	0	0	0	0	0
Pancreatic_Disease	0	0	0	0	0.00247117
Cystic_Fibrosis	0	0	0	0	0.035982
Cushings_Syndrome	0	0	0	0	0
Disorders_of_Fatty_Acid_Oxidation	0	0	0	0	0
Ovarian_Cancer	0	0	0	0	0.120504
Non-Specific_Prostate_Disease	0	0	0	0	0.000587199
Choroidal_Disorders	0	0	0	0	0
Acquired_Hemolytic_Anemias	0	0	0	0	0.000464253
Non-Specific_Liver_Disease	0	0	0	0	0.0589827
Rheumatic_Heart_Disease	0	0	0	0	0.00942655
Polyostotic_Fibrous_Dysplasia_of_Bone	0	0	0	0	0
Hereditary_Spastic_Paraplegia	0	0	0	0	0
Radiation_Sensitivity	0	0	0	0	0.000371058
Intestinal_Cancer	0	0	0	0	0.0168758
Acne	0	0	0	0	0.000823723
Female_Genital_Cancer	0	0	0	0	0
Dermatitis_Herpetiformis	0	0	0	0	0
Purpura_Other_Hemorrhagic_Conditions	0	0	0	0.000856669	0.0270164
Other_Viral_Hepatitis	0	0	0	0	0.00643382
Photodermatitis	0	0	0	0	0.00268176
Carcinoid_Syndrome	0	0	0	0	0
Parathyroid_Disorder	0	0	0	0	0
Acute_Upper_Respiratory_Infection	0	0	0	0	0.00412201
Ellis_Van_Creveld_Syndrome	0	0	0	0	0
Porphyrin_Metabolic_Disorder	0	0	0	0	0.000977199
Varicose_Veins	0	0	0	0	0.000262881
Hereditary_Polycythemia_Vera	0	0	0	0	0
Hepatobiliary_Congenital_Anomaly	0	0	0	0	0
Mucopolysaccharidosis	0	0	0	0	0
Cardiac_Conduction_Disorder	0	0	0	0	0.00157729
Cellulitis	0	0	0	0.00210552	0.014827
Herpes_Simplex	0	0	0	0.00134393	0.00716204
Viral_Hepatitis_A	0	0	0	0	0.000412201
Non-Specific_Genitourinary_Congenital_Anomaly	0	0	0	0	0
Non-Specific_Acquired_Musculoskeletal_Abnormality	0	0	0	0	0.00877193
Influenza	0	0	0	0.00145091	0.00649351
Chronic_Liver_Disease	0	0	0	0	0.114177
Benign_Thyroid_Neoplasm	0	0	0	0	0
Unspecified_Lipid_Metabolism_Disorder	0	0	0	0	0.0157866
Acquired_Coagulation_Defect	0	0	0	0	0.0428571
Dissociative_Disorder	0	0	0	0	0
Mycobacterial_Disease	0	0	0	0	0
Homocystinuria	0	0	0	0	0
Non-Specific_Humoral_Deficiency	0	0	0	0.0121992	0.0980302
Goiter	0	0	0	0	0.0181704
Erythematous_Disorder	0	0	0	0	0
Kawasaki_Disease	0	0	0	0	0
Non-Specific_Metabolic_Disorder	0	0	0	0	0.0440582
Secondary_Malignant_Neoplasm	0	0	0	0	0.00450082
Rheumatoid_Arthritis_Related_Conditions	0	0	0	0	0.00458085
Brain_Damage	0	0	0	0	0.000432713
Unspecified_Middle_Ear_Mastoid_Diseases	0	0	0	0	0
Unspecified_Diabetes_Mellitus	0	0	0	0	0
Brain_Cancer	0	0	0	0	0.0234796
Spinal_Muscular_Atrophy	0	0	0	0	0
Non-Specific_Osteopathy	0	0	0	0	0.00494234
Vitreous_Body_Disorder	0	0	0	0	0.00157109
Non-Specific_Gingival_Peridontal_Disorder	0	0	0	0	0.00321691
Non-Specific_Neurologic_Congenital_Anomaly	0	0	0	0	0
Cataract	0	0	0	0	0.00700935
Hyper_IgM_Immunodeficiency	0	0	0	0	0
Dejerine_Sottas_Disease	0	0	0	0	0
Personality_Disorder	0	0	0	0	0.00238949
Metabolic_Syndrome_X	0	0	0	0	0
Arthropod.Borne_Diseases	0	0	0	0	0.000395883
Congenital_Nail_Anomaly	0	0	0	0	0
Epilepsy_Related_Disorders	0	0	0	0	0.000464253
Menstrual_Disorder	0	0	0	0	0
General_Osteochondropathy	0	0	0	0	0
Disease_of_the_Male_Reproductive_Organs	0	0	0	0	0.0113501
Unspecified_Immune_Disorder	0	0	0	0	0.00352388
Aromatic_Amino_Acid_Metabolism_Disorder	0	0	0	0	0.00324374
Electrolyte_Acid_Base_Balance_Disorder	0	0	0	0.00141856	0.00962279
Phlebitis_Thrombophlebitis	0	0	0	0	0.0111214
General_Cerebral_Degeneration	0	0	0	0	0.00206101
Non-Specific_Urinary_Disorder	0	0	0	0	0.0207702
Cranial_Nerve_Disorder	0	0	0	0	0.0275049
Autonomic_System_Disorder	0	0	0	0	0.00500385
Unspecified_Benign_Neoplasm	0	0	0	0	0.000544366
Multiple_Epiphyseal_Dysplasia	0	0	0	0	0
Cerebral_Lipidoses	0	0	0	0	0
Balanced_Translocation	0	0	0	0	0
Myotonia_Congenita	0	0	0	0	0
Benign_Breast_Neoplasm	0	0	0	0	0.00108873
Unspecified_Endocrine_Disorder	0	0	0	0	0
Tympanic_Membrane_Disorders	0	0	0	0	0.000972132
Alpha_1_Antitrypsin_Deficiency	0	0	0	0	0
Hereditary_Hemochromatosis	0	0	0	0	0
Esophageal_Cancer	0	0	0	0	0.139755
Vitamin_Toxicity	0	0	0	0	0
Arterial_Embolism_Thrombosis	0	0	0	0	0.00626679
Allergic_Rhinitis	0	0	0	0	0.00233645
Inflammatory_Toxic_Neuropathy	0	0	0	0.000162813	0.00377877
Alzheimers_Disease	0	0	0	0	0
Unspecified_Childhood_Cerebral_Degeneration	0	0	0	0	0
Benign_Uterine_Neoplasm	0	0	0	0	0.00312012
Hereditary_Hemorrhagic_Telangiectasia	0	0	0	0	0
Myocardial_Infarction	0	0	0	0	0.00636436
Osteogenesis_Imperfecta	0	0	0	0	0
Thyroiditis	0	0	0	0	0
Polycystic_Liver_Disease	0	0	0	0	0
Hereditary_Elliptocytosis	0	0	0	0	0
Osteoarthritis	0	0	0	0	0.0016488
Arterial_Dissection	0	0	0	0	0
General_Viral_Infection	0	0	0	0.00228892	0.0238095
Colorectal_Cancer	0	0	0	0	0.00235664
Wiskott.Alrich_Syndrome	0	0	0	0	0
Protozoan_Infection	0	0	0	0	0
Sexual_Dysfunction	0	0	0	0	0
Fungal_Infection	0	0	0	0.000124564	0.00565885
Benign_Male_Genital_Neoplasm	0	0	0	0	0
Upper_Respiratory_Inflammation	0	0	0	0	0.00880445
Viral_Warts_HPV	0	0	0	0	0
Osteopetrosis	0	0	0	0	0
Autoimmune_Polyglandular_Disorder	0	0	0	0	0
Leukodystropy	0	0	0	0	0
Bone_Cancer	0	0	0	0	0.0231106
Unspecified_Autoimmune_Disease	0	0	0	0	0.00249844
Localized_Adiposity	0	0	0	0	0.0047619
Hair_Related_Disease	0	0	0	0	0.00315884
Unspecified_Hepatitis	0	0	0	0	0.0330882
Benign_Skin_Neoplasm	0	0	0	0	0.0233571
Adjustment_Disorder	0	0	0	0	0
Benign_Ovarian_Neoplasm	0	0	0	0	0
Unspecified_Amyloidosis	0	0	0	0	0.000409165
Reactive_Arthritis	0	0	0	0	0.00062461
Cystitis_Urethritis	0	0	0	0	0.00174115
Other_Inherited_Myotonias	0	0	0	0	0
Dyschromia	0	0	0	0	0.00561511
Congenital_Spine_Anomaly	0	0	0	0	0
Congenital_Hypogammaglobulinemia	0	0	0	0	0
Hereditary_Progessive_Muscular_Dystrophy	0	0	0	0	0.00105042
Chronic_Pruritus	0	0	0	0	0.00687049
Other_Lymphoid_Histiocytic_Cancers	0	0	0	0.0208415	0.0489978
Hirsutism	0	0	0	0	0
Eyelid_Disorders	0	0	0	0	0
Disorders_of_Mitochondrial_Metabolism	0	0	0	0	0
Pituitary_Disorder	0	0	0	0	0.0029164
Male_Genital_Cancer	0	0	0	0.000959855	0.0412186
Autoimmune_Lymphoproliferative_Syndrome	0	0	0	0	0
Turners_Syndrome	0	0	0	0	0
Chronic_Venous_Hypertension	0	0	0	0	0
Seborrheic_Dermatitis	0	0	0	0	0
Acquired_Retinal_Defects	0	0	0	0	0.00759346
Parkinsons_Disease	0	0	0	0	0.0308036
Gout_Related_Crystal_Arthropathies	0	0	0	0	0.0735931
Benign_Digestive_Neoplasm	0	0	0	0	0.00998238
Type_I_Diabetes_Mellitus	0	0	0	0	0
Cerebral_Cysts	0	0	0	0	0
Vascular_Insufficiency	0	0	0	0	0
Cardiomyopathy	0	0	0	0	0
Connective_Tissue_Infection	0	0	0	0	0
Inflammatory_Spondylopathies	0	0	0	0	0.00044964
Optic_Chiasm_Disorder	0	0	0	0	0
Hyperalimentation	0	0	0	0	0
Psychogenic_Somatoform_Disorder	0	0	0	0	0.00498891
Optic_Neuritis_Neuropathy	0	0	0	0	0.00156617
Kidney_Infection	0	0	0	0	0.00262881
Disease_of_the_Female_Reproductive_Organs	0	0	0	0	0.00499546
Schizophrenia_Related_Psychosis	0	0	0	0	0
Hypotony_of_the_Eye	0	0	0	0	0
Refraction_Accomodation_Disorders	0	0	0	0	0
Pataus_Syndrome	0	0	0	0	0
Cataplexy_Narcolepsy	0	0	0	0	0.00163666
Refsums_Disease	0	0	0	0	0
Jaw_Disease	0	0	0	0	0.00222717
Pneumonia	0	0	0	0.00235812	0.0140781
Migraine	0	0	0	0	0.0133543
Glucocorticoid_Remediable_Aldosteronism	0	0	0	0	0
Benign_Female_Genital_Neoplasm	0	0	0	0	0
Unspecified_Hyperlipidemia	0	0	0	0	0
Polyclonal_Hypergammaglobulinemia	0	0	0	0	0
Eating_Disorder	0	0	0	0	0.00223214
Familial_Mediterranean_Fever	0	0	0	0	0
Cerebrovascular_Disease	0	0	0	0	0.00121261
Galactosemia	0	0	0	0	0
Severe_Combined_Immunodeficiency	0	0	0	0	0
Disorder_of_the_Vestibular_System	0	0	0	0	0.00178784
Non-Specific_Congenital_Integumentary_Anomaly	0	0	0	0	0
Bladder_Disorder	0	0	0	0	0
Addisons_Disease	0	0	0	0	0.060487
Medullary_Cystic_Kidney_Disease	0	0	0	0	0
Functional_Digestive_Disorder	0	0	0	0	0.0169326
Spinal_Stenosis	0	0	0	0	0
Cervical_Cancer	0	0	0	0	0
Non-Specific_Arthritis	0	0	0	0	0.0333333
Impulse_Control_Disorder	0	0	0	0	0
Encephalitis	0	0	0	0	0.00356295
Hearing_Loss	0	0	0	0	0.02595
Food_Allergy	0	0	0	0	0
Type_II_Diabetes_Mellitus	0	0	0	0	0
Tuberculosis	0	0	0	0	0
General_Ear_Disorder	0	0	0	0	0.0111214
Benign_Oropharyngeal_Neoplasm	0	0	0	0	0.0047619
Erythromelalgia	0	0	0	0	0
Unspecified_Polyglandular_Disorder	0	0	0	0	0
Non-Specific_Soft_Tissue_Disorder	0	0	0	0	0.0156152
Haemophilia_Related_Diseases	0	0	0	0	0.0540891
Chronic_Upper_Respiratory_Infection	0	0	0	0	0.000395883
Acquired_Limb_Deformities	0	0	0	0	0
Unspecified_Encephalopathy	0	0	0	0	0.00759144
Unspecified_Recurrent_Headaches	0	0	0	0	0.0054816
Motor_Neuron_Disease	0	0	0	0	0.0052521
Klinefelters_Syndrome	0	0	0	0	0
Acute_Sinusitis	0	0	0	0	0.00313283
Sebaceous_Gland_Disorder	0	0	0	0	0
Non-Specific_Peritoneal_Disorder	0	0	0	0	0.0189394
Osteomyelitis	0	0	0	0	0.00352319
IBS	0	0	0	0	0.019958
Herpes_Zoster	0	0	0	0.0016314	0.00549882
Peroxisomal_Disorders	0	0	0	0	0
Vasculitis	0	0	0	0	0.135082
Bone_Infection	0	0	0	0	0.0110865
Diamond.Blackfan_Anemia	0	0	0	0	0
Breast_Disorder	0	0	0	0	0
Deviated_Nasal_Septum	0	0	0	0	0.00293064
Lymphoid_Leukemia	0	0	0	0.136371	0.305853
Histidinemia	0	0	0	0	0
Unspecified_Immune_Deficiency	0	0	0	0.00583426	0.0600222
Oro.Facial_Congenital_Anomaly	0	0	0	0	0.000409165
Sarcoidosis	0	0	0	0	0.0759963
Disorders_of_Straight_Chain_Amino_Acid_Metabolism	0	0	0	0	0
Unspecified_Hematological_Disorder	0	0	0	0.00326287	0.0776942
Hirschsprungs_Disease	0	0	0	0	0
Acute_Bronchitis	0	0	0	0	0.00649351
Primary_Carnitine_Deficiency	0	0	0	0	0
Hereditary_Corneal_Dystrophy	0	0	0	0	0
Unspecified_Behavioral_Development_Disorder	0	0	0	0	0
Escherichia_Coli_Infection	0	0	0	0	0.014827
Secondary_Hereditary_Retinal_Dystrophy	0	0	0	0	0
Eye_Inflammation	0	0	0	0	0.00278552
Malnutrition	0	0	0	0	0.00163666
Non-Specific_Hemoglobinopathies	0	0	0	0	0
Paritial_Androgen_Insensitivity_Syndrome	0	0	0	0	0
G6PD	0	0	0	0	0.00167038
Bipolar_Disorder	0	0	0	0	0.000397772
PTSD	0	0	0	0	0
Pubertal_Dysfunction	0	0	0	0	0
Vascular_Congenital_Anomaly	0	0	0	0	0
Non-Specific_Sugar_Metabolism_Disorder	0	0	0	0	0.00501114
Congenital_Ectodermal_Dysplasia	0	0	0	0	0
Chronic_Tonsillitis_Adenoiditis	0	0	0	0	0.00191424
Ehlers_Danlos_Syndrome	0	0	0	0	0
Thyrotoxicosis	0	0	0	0	0.000325733
External_Ear_Disorders	0	0	0	0	0.00229043
Menopausal_Disorder	0	0	0	0	0.000432713
CNS_Cancer	0	0	0	0.00161969	0.0252101
Extrapyramidal_Abnormal_Movement_Disorders	0	0	0	0	0.0676743
Vitamin_Deficiency	0	0	0	0	0
Overweight	0	0	0	0	0
Non-Specific_Pain	0	0	0	0	0.0114405
Depression	0	0	0	0	0.0182032
Globe_Disorders	0	0	0	0	0
OCD	0	0	0	0	0
Aniridia	0	0	0	0	0
Nephrotic_Syndrome	0	0	0	0	0.0205628
Bartters_Syndrome	0	0	0	0	0
Digeorges_Syndrome	0	0	0	0	0
Non-Specific_Chromosomal_Anomaly	0	0	0	0	0
Hereditary_Color_Blindness	0	0	0	0	0
Megaloblastic_Anemia	0	0	0	0	0.00124922
Poliomyelitis	0	0	0	0	0
Unspecified_Neuropathy	0	0	0	0	0.00777706
Connective_Tissue_Cancer	0	0	0	0	0.0134633
Genetic_Anomolies_of_Leukocytes	0	0	0	0	0.000458085
IgM_Immunodeficiency	0	0	0	0	0.0142857
Non-Specific_Gastrointestinal_Disorder	0	0	0	0.00956964	0.0827951
Nerve_Root_Plexus_Disorders	0	0	0	0	0
Appendiceal_Disease	0	0	0	0	0.00202102
Anophthalmia_Mircopthalmia	0	0	0	0	0
Benign_Bone_Connective_Tissue_Neoplasm	0	0	0	0	0.0004914
Dopa_Responsive_Dystonia	0	0	0	0	0
Glaucoma	0	0	0	0	0.00146699
Hereditary_Night_Blindness	0	0	0	0	0
Phosphorus_Metabolism_Disorder	0	0	0	0	0
Non-Specific_Vascular_Disease	0	0	0	0	0.0164448
Chondrodystrophy	0	0	0	0	0
Papilledema	0	0	0	0	0
Charcot_Marie_Tooth_Disease	0	0	0	0	0.00840336
Hereditary_Face_Skull_Anomalies	0	0	0	0	0
Lactose_Intolerance	0	0	0	0	0
Lacrimal_System_Disorder	0	0	0	0	0.000818331
Primary_Hereditary_Retinal_Dystrophy	0	0	0	0	0
Speech_Language_Disorder	0	0	0	0	0
Amino_Acid_Transport_Disorder	0	0	0	0	0
Eye_Infection	0	0	0	0	0.00130293
Hernia	0	0	0	0	0.000541126
Chronic_Glomerulonephritis	0	0	0	0	0.00179856
Esophagitis	0	0	0	0	0.0019544
Schwartz.Jampel_Syndrome	0	0	0	0	0
Acquired_Visual_Disturbances	0	0	0	0	0.0231092
Hemangioma_Lymphangioma	0	0	0	0	0.00316706
Smith.Magenis_Syndrome	0	0	0	0	0
Benign_CNS_Neoplasm	0	0	0	0	0.0067446
Benign_Intrathoracic_Neoplasm	0	0	0	0	0
Unspecified_Childhood_Psychoses	0	0	0	0	0.00382848
Downs_Syndrome	0	0	0	0	0
Pancytopenia	0	0	0	0	0
Iron_Metabolism_Disorder	0	0	0	0	0.00162866
UTI	0	0	0	0	0.0114599
Obesity	0	0	0	0	0
Lipoprotein_Deficiency	0	0	0	0	0
Hereditary_Spherocytosis	0	0	0	0	0
Congenital_Hypothyroidism	0	0	0	0	0.000587199
Hyperchylomicronemia	0	0	0	0	0
Eye_Cancer	0	0	0	0	0.000742115
Pagets_Disease	0	0	0	0	0
Male_Breast_Cancer	0	0	0	0	0
Conjunctival_Disorders	0	0	0	0	0.00217746
Muscle_Ligament_Disorder	0	0	0	0	0
Nezelofs_Syndrome	0	0	0	0	0
Meningitis	0	0	0	0	0.000626566
MENIIB	0	0	0	0	0
Asthma	0	0	0	0	0
Non-Specific_Nephropathy	0	0	0	0	0.0144871
Acquired_Hypothyroidism	0	0	0	0	0
Osteoporosis	0	0	0	0	0.0339531
Sweat_Gland_Disorder	0	0	0	0	0.000556793
Osteopoikilosis	0	0	0	0	0
Keratosis	0	0	0	0	0.0241489
Hepatobiliary_Cancer	0	0	0	0	0.0367965
Acute_Glomerulonephritis	0	0	0	0	0
Kidney_Cancer	0	0	0	0	0.00518711
Other_Inherited_Osteodystrophy	0	0	0	0	0
Gastrointestinal_Infection	0	0	0	0.00765757	0.0178571
Abnormal_Spine_Curvature	0	0	0	0	0.000363636
Hereditary_Lymphadema	0	0	0	0	0
Benign_Prostatic_Hyperplasia	0	0	0	0	0.00485044
Benign_Colon_Neoplasm	0	0	0	0	0.0149254
Non-Melanoma_Skin_Cancer	0	0	0	0	0.0411718
Inner_Ear_Disorder	0	0	0	0	0.00247117
Breast_Cancer	0	0	0	0	0.00454133
Nail_Disease	0	0	0	0	0.00350467
Rosacea	0	0	0	0	0
Growth_Hormone_Deficiency	0	0	0	0	0.0089717
Glycogenosis	0	0	0	0	0
Alveolar_Disease	0	0	0	0	0.00108225
Hereditary_Dental_Anomaly	0	0	0	0	0
Celiac_Disease	0	0	0	0	0
Conduct_Disorder	0	0	0	0	0
Multiple_Sclerosis_Other_Demyelinating_Disease	0	0	0	0	0.188839
Helicobacter_Pylori_Infection	0	0	0	0	0
Synovium_Tendon_Bursa_Disorder	0	0	0	0	0
Androgen_Insensitivity_Syndrome	0	0	0	0	0
Ocular_Musculoskeletal_Disorder	0	0	0	0	0.00130976
ADHD	0	0	0	0	0

## Sheet: 5_Musculoskeletal
Disease_name	Minimum	1st_quartile	Median	3rd_quartile	Maximum
Osteoarthritis	0.0175543	0.150992	0.186099	0.225757	0.381559
General_Spondylosis_Spine_Disorder	0	0.0951753	0.155437	0.207381	0.361916
Non-Specific_Pain	0.00530348	0.0294237	0.0661795	0.0868913	0.170647
Non-Specific_Acquired_Musculoskeletal_Abnormality	0.0174349	0.048382	0.0607932	0.0742822	0.130426
Muscle_Ligament_Disorder	0.010696	0.0459217	0.0583589	0.0687443	0.108623
Non-Specific_Joint_Disorder	0.0135236	0.0329394	0.0400767	0.0452728	0.0761135
Non-Specific_Soft_Tissue_Disorder	0.00609879	0.0215215	0.0290416	0.0388972	0.0719402
Non-Specific_Arthritis	0	0.0200755	0.0245196	0.0311401	0.069106
Peripheral_Nerve_Disorder	0.001514	0.01447	0.0213799	0.025295	0.0558829
Disease_of_the_Female_Reproductive_Organs	0	0.0119689	0.0209044	0.0264368	0.047632
Nerve_Root_Plexus_Disorders	0	0.0120048	0.0176312	0.0231867	0.0534694
Spinal_Stenosis	0	0.0111718	0.0168291	0.0223917	0.0461771
Depression	0	0.0116244	0.0159815	0.0200726	0.0387481
Synovium_Tendon_Bursa_Disorder	0	0.010382	0.0135171	0.0162919	0.0332091
Inflammatory_Spondylopathies	0	0.00927747	0.0131388	0.0194181	0.0477656
Upper_Respiratory_Inflammation	0	0.00550996	0.0118494	0.017004	0.0365127
Unspecified_Recurrent_Headaches	0	0.00552112	0.0082054	0.00966957	0.0180952
Esophageal_Disease	0	0	0.00811028	0.0128928	0.027173
Non-Specific_Urinary_Disorder	0	0.00519628	0.00798933	0.011221	0.0191607
Non-Specific_Skin_Disorder	0	0.00590449	0.00792212	0.0102956	0.0202008
Obesity	0	0.00544523	0.00773882	0.0121792	0.0246414
Emphysema_COPD	0	0.00289404	0.00703441	0.00910269	0.0169202
IBS	0	0.0038785	0.00674283	0.0101665	0.023377
Non-Specific_Osteopathy	0	0.00443473	0.0066278	0.00825534	0.0183195
Non-Specific_Gastrointestinal_Disorder	0	0	0.00641167	0.0106624	0.0282875
Allergic_Rhinitis	0	0.00246245	0.00589732	0.00978209	0.0329288
Hernia	0	0	0.00584092	0.00915573	0.0311111
Functional_Digestive_Disorder	0	0.00182395	0.00558505	0.0089352	0.0192406
Migraine	0	0.00331018	0.0049756	0.00630145	0.0127779
Abnormal_Spine_Curvature	0	0.002276	0.00466703	0.00887684	0.0251325
Spinal_Chord_Degeneration	0	0.00157756	0.00465939	0.00755032	0.0169624
Non-Specific_Vascular_Disease	0	0	0.00436193	0.00790576	0.0167601
Osteoporosis	0	0.00249986	0.00430717	0.00697394	0.0387071
Pure_Hypercholesterolemia	0	0	0.00417032	0.00752663	0.0269223
Deep_Vein_Thrombosis	0	0.0022531	0.00338225	0.00445703	0.00944356
Anxiety_Phobic_Disorder	0	0	0.00310826	0.00506235	0.0125971
Substance_Abuse	0	0	0.00307178	0.00485589	0.013048
Rheumatoid_Arthritis_Related_Conditions	0	0.00236927	0.00298062	0.00408724	0.00915042
Atopic_Contact_Dermatitis	0	0	0.00248013	0.00472962	0.0242124
Lipoma	0	0	0.00188889	0.00266688	0.00791961
Optic_Disc_Disorder	0	0.00101967	0.00168353	0.00216273	0.00422914
Unspecified_Immune_Disorder	0	0	0.00167199	0.00278316	0.0111662
Disorder_of_the_Vestibular_System	0	0	0.00159794	0.00263956	0.0117691
Eyelid_Disorders	0	0	0.00154146	0.00281515	0.0075067
Breast_Disorder	0	0	0.00150503	0.00258237	0.00450671
Gastritis_Duodenitis	0	0	0.00147132	0.00384036	0.00829025
Unspecified_Neuropathy	0	0.000827204	0.00139066	0.00174424	0.00320513
Brain_Damage	0	0	0.00130313	0.00217625	0.00561254
Cellulitis	0	0	0.00115568	0.00285015	0.00922563
Non-Specific_Dental_Disorder	0	0	0.000986205	0.00205225	0.00861488
General_Osteochondropathy	0	0.000518517	0.000956811	0.00137786	0.00437915
Benign_Skin_Neoplasm	0	0	0.000864915	0.00183774	0.00890841
Cervical_Cancer	0	0	0.000860289	0.00146217	0.00333923
Nail_Disease	0	0	0.000814897	0.00136034	0.00556742
UTI	0	0	0.000741786	0.00286231	0.0074934
Chondrocalcinosis	0	0.000206179	0.000652742	0.000931791	0.00251678
Non-Specific_Eye_Disorders	0	0	0.000595586	0.00114802	0.00348685
Phlebitis_Thrombophlebitis	0	0	0.000575675	0.00180739	0.0144225
Acute_Upper_Respiratory_Infection	0	0	0.000556635	0.00130474	0.00372687
Cerebrovascular_Disease	0	0	0.0005003	0.0031631	0.0105495
Acute_Bronchitis	0	0	0.00048047	0.00118042	0.0028859
Bladder_Disorder	0	0	0.000398505	0.00234234	0.00456681
Acquired_Limb_Deformities	0	0	0.000379508	0.000562446	0.00168284
Non-Specific_Congenital_Musculoskeletal_Anomaly	0	0	0.000343643	0.00121475	0.00716951
Non-Specific_Gingival_Peridontal_Disorder	0	0	0.000271948	0.000975181	0.00375397
Unspecified_Benign_Neoplasm	0	0	0.000265145	0.000658837	0.00244009
Corns_Callosites	0	0	0.000257898	0.000406325	0.000947329
Sleep_Disorder	0	0	0.000207226	0.00117762	0.00613221
Fasciitis	0	0	0.000145864	0.00136712	0.0116873
Hearing_Loss	0	0	0.000103445	0.00154494	0.00366032
Diverticulosis_Diverticulitis	0	0	8.4488e-05	0.00527294	0.0140728
Chronic_Sinusitis	0	0	7.53845e-05	0.00146064	0.00396373
General_Bacterial_Infection	0	0	2.95613e-05	0.00164449	0.00379537
Spleen_Disease	0	0	0	0	0.000472981
Visual_Pathway_Cortex_Disorder	0	0	0	0	0.000199774
IgA_Immunodeficiency	0	0	0	0	0
Chronic_Kidney_Disease	0	0	0	0	0.00173088
Hereditary_Breast_Cancer	0	0	0	0	0
Pure_Hyperglyceridemia	0	0	0	0	0
Pulmonary_Heart_Disease	0	0	0	0	0.000100513
Peritonitis_Retroperitoneal_Infection	0	0	0	0	0.00329489
Congenital_Hair_Anomaly	0	0	0	0	0
Disorders_of_Iris_Ciliary_Body	0	0	0	0	0.000139723
Peripheral_Vascular_Disease	0	0	0	0	0.00258692
Congenital_Neutropenia	0	0	0	0	0
Huntingtons_Chorea	0	0	0	0	0.000544218
Non-Specific_Autosomal_Abnormality	0	0	0	0	0
Lupus_Erythematosus	0	0	0	0	6.65912e-05
Septic_Arthritis	0	0	0	0.000222355	0.00216769
Eustachian_Tube_Disorder	0	0	0	0	0.000491063
Chronic_Progressive_External_Ophthalmoplegia	0	0	0	0	0
Hereditary_Hemoglobin_Disease	0	0	0	0	0.000382263
Non-Specific_Nasal_Throat_Disorder	0	0	0	0	0.00263084
Common_Variable_Immunodeficiency	0	0	0	0	0
Kaposis_Sarcoma	0	0	0	0	0.000310352
Branched_Chain_Amino_Acid_Metabolism_Disorder	0	0	0	0	0
Non-Hodgkins_Lymphoma	0	0	0	0	0
Polycystic_Kidney_Disease	0	0	0	0	0.000179978
Ulcerative_Colitis	0	0	0	0	0
Non-Specified_Cardiac_Ischemia	0	0	0	0	0.00148262
Biliary_Tract_Disease	0	0	0	0.00357499	0.0147465
Corneal_Disorders	0	0	0	0	0.000245628
Oro_Naso_Pharyngeal_Cancer	0	0	0	0	0.000303255
Neurofibromatosis	0	0	0	0	0
Secondary_Arthropathy	0	0	0	0.000277364	0.00155167
Myeloid_Leukemia	0	0	0	0	0
Pernicious_or_B12_Deficiency_Anemia	0	0	0	0.000539188	0.00346814
Female_Genital_Congenital_Anomaly	0	0	0	0	0.000251746
Sleep_Apnea	0	0	0	0	0.028917
Mixed_Hyperlipidemia	0	0	0	0	0.000228798
Unspecified_Congenital_Anomaly	0	0	0	0	0.00032175
Benign_Endocrine_Neoplasm	0	0	0	0	0.000303255
Orbit_Disorders	0	0	0	0	0.000140977
Sideroblastic_Anemia	0	0	0	0	0
Friedreichs_Ataxia	0	0	0	0	0
Non-Specific_Cardiovascular_Disease	0	0	0	0	0.0049975
Tuberous_Sclerosis	0	0	0	0	0.000140776
Tongue_Disease	0	0	0	0.000970318	0.00201377
Unspecified_Cerebellar_Disease	0	0	0	0	0.000103445
Ear_Infection	0	0	0	0	0.00199348
Lipodystrophy	0	0	0	0	0
General_Hypertension	0	0	0	0.0207375	0.256116
Velo_Cardio_Facial_Syndrome	0	0	0	0	0
Staphylococcus_Aureus_Infection	0	0	0	0.000936043	0.00507036
Learning_Disorder	0	0	0	0	0.00013048
Non-Specific_Congenital_Eye_Anomaly	0	0	0	0	6.44995e-05
Gestational_Pregnancy_Related_Disorder	0	0	0	0	0.00117794
Alopecia	0	0	0	0	0.000692303
Secondary_Diabetes_Mellitus	0	0	0	0	0
Diabetes_Insipidus	0	0	0	0	0.000112982
Varicella_Infection	0	0	0	0	0.00290549
Phenyketonuria	0	0	0	0	0
Hereditary_Thrombocytopenic_Purpura	0	0	0	0	0
Uterine_Cancer	0	0	0	0	0.000703588
Adrenogenital_Disorder	0	0	0	0	0
Familial_Adenomatous_Polyposis	0	0	0	0	0
Intrathoracic_Organ_Cancer	0	0	0	0	0
Non-Specific_Thryroid_Disorder	0	0	0	0	0.00119638
Male_Genital_Congenital_Anomaly	0	0	0	0	0.000427077
Thymic_Disorders	0	0	0	0	6.27353e-05
Hereditary_Fructose_Intolerance	0	0	0	0	0
Non-Specific_Digestive_Congenital_Anomaly	0	0	0	0	0.000454201
HIV	0	0	0	0	6.06943e-05
Circulating_Enzyme_Deficiency	0	0	0	0	0
Myasthenia_Gravis	0	0	0	0	0
Congenital_Pigmentary_Anomaly	0	0	0	0	0.000313676
Fragile_X_Syndrome	0	0	0	0	0
Disorders_of_Urea_Cycle_Metabolism	0	0	0	0	0
Childhood_Disintegrative_Disorder	0	0	0	0	0
Marfan_Syndrome	0	0	0	0	0
Carditis	0	0	0	0	0.000175389
Congenital_Breast_Anomaly	0	0	0	0	0.000374813
CNS_Infection	0	0	0	0	0.000606943
Prion_Disease	0	0	0	0	0.000141263
Infestation	0	0	0	0	4.69925e-05
Hereditary_Muscular_Dystrophy	0	0	0	0	0
Aneurysm	0	0	0	0	0.000643501
Parasitic_Infection	0	0	0	0	6.49604e-05
Endocrine_Cancer	0	0	0	0	6.21581e-05
Tics_Tourettes	0	0	0	0	0.000518739
Salivary_Gland_Disease	0	0	0	0.000463965	0.00376412
Viral_Hepatitis_B	0	0	0	0	9.82125e-05
Cardiac_Dysrhythmia	0	0	0	0	0.00690358
Acute_Renal_Failure	0	0	0	0	0
Dermatomyositis_Polymyositis	0	0	0	0	0.000606954
Degenerative_Dementia	0	0	0	0	0
Unspecified_Cancer	0	0	0	0	0.00154239
Pancreatic_Cancer	0	0	0	0	0
Graves_Disease	0	0	0	0	0.000183173
Generalized_Digestive_Cancer	0	0	0	0	0
Hereditary_Blepharophimosis	0	0	0	0	0
Myoneural_Disorders	0	0	0	0	0.000385709
Autism	0	0	0	0	9.43886e-05
Spirochetal_Infection	0	0	0	0	0.000859898
Hereditary_Sensory_Neuropathy	0	0	0	0	0
Unspecified_Neuropsychiatric_Disorder	0	0	0	0	0.000341822
Acrocephalosyndactyly	0	0	0	0	0.000784314
Prader_Willi_Syndrome	0	0	0	0	6.64319e-05
Long_QT_Syndrome	0	0	0	0	0
Larynx_Vocal_Chord_Disorders	0	0	0	0.000739485	0.00337331
Prostate_Cancer	0	0	0	0	0
Urethral_Disorder	0	0	0	0	0.000610687
Copper_Metabolism_Disorder	0	0	0	0	0
Spinocerebellar_Ataxia	0	0	0	0	0
Atherosclerosis	0	0	0	0	0.0013452
Benign_Urinary_Neoplasm	0	0	0	0	0.000305344
Klippel_Feil_Syndrome	0	0	0	0	0.0011534
Unspecified_Plasma_Protein_Metabolism_Disorder	0	0	0	0	0.000315557
Pulmonary_Embolism_Infarction	0	0	0	0.00156949	0.00832288
Lysosomal_Storage_Disease	0	0	0	0	0
Complex_Regional_Pain_Syndrome	0	0	0	0.000382296	0.000821018
Non-Specific_Pulmonary_Disorder	0	0	0	0	0.00556777
Hereditary_Stomatocytosis	0	0	0	0	0.000129685
Respiratory_System_Cancer	0	0	0	0	0.00013048
Melanoma	0	0	0	0.000176792	0.0365119
Gastrointestinal_Ulcer	0	0	0	0	0.00281186
Congenital_Aphakia	0	0	0	0	0
Respiratory_Congenital_Anomaly	0	0	0	0	5.02563e-05
Viral_Hepatitis_C	0	0	0	0	0.000126223
Anterior_Eye_Anomaly	0	0	0	0	0
Behcets_Syndrome	0	0	0	0	0.00358252
Carinoid_Neoplasm	0	0	0	0	0
Neonatal_Disease	0	0	0	0	0.000225394
Urinary_Calculus	0	0	0	0	0.00253319
Lichen	0	0	0	0	0.000995787
Thyroid_Cancer	0	0	0	0	0
Stomach_Cancer	0	0	0	0	0.000249875
Mood_Disorder	0	0	0	0	0.000518739
Generalized_Lipidoses	0	0	0	0	0
Carbuncle_Furuncle	0	0	0	0.000926276	0.00234111
Neural_Tube_Defect	0	0	0	0	0.00369521
Non-Specific_Anemia	0	0	0	0	0.00711582
STI	0	0	0	0	0.000183173
Lung_Cancer	0	0	0	0	0.000101781
General_Paralysis	0	0	0	0.00105134	0.00825526
Acquired_Other_Myopathies	0	0	0	0	0.00417537
Non-Rheumatic_Heart_Disease	0	0	0	0	0.00246726
Hypotension	0	0	0	0.00021008	0.00346814
Renal_Glycosuria	0	0	0	0	0.000170911
Skin_Infection	0	0	0	0	0.0023228
Familial_Dysautonomia_Related_Conditions	0	0	0	0	0.000199654
Congenital_Anomaly_of_Skull_Neck	0	0	0	0	0.00101937
Ruvalcaba.Myhre_Syndrome	0	0	0	0	0
Syndrome_with_Pervasive_Congenital_Anomalies	0	0	0	0	0.00133826
Myotonic_Muscular_Dystrophy	0	0	0	0	0
Other_Corticoadrenal_Disorder	0	0	0	0	0.000816327
Cri.Du.Chat_Syndrome	0	0	0	0	6.29366e-05
Polymorphonuclear_Neutrophils_Disorders	0	0	0	0	0
Indeterminate_Sex_Pseudohermaphroditism	0	0	0	0	0
Multiple_Myeloma	0	0	0	0	0
Other_Inherited_Amino_Acid_Metabolic_Disorder	0	0	0	0	0.000374813
Benign_Eye_Neoplasm	0	0	0	0	0.000107881
Hemiplegia	0	0	0	0	0.0010725
Intellectual_Disability	0	0	0	0	0.00052063
Non-Specific_Immune.Related_Skin_Disorder	0	0	0	0	0.00207026
Edwards_Syndrome	0	0	0	0	6.06943e-05
Hyperaldosteronism	0	0	0	0	0.000126223
Cyclic_Neutropenia	0	0	0	0	0
Streptococcal_Infection	0	0	0	0.00038953	0.00147814
Non-Specific_Leukemia	0	0	0	0	4.49944e-05
MENIIA	0	0	0	0	0
Bladder_Cancer	0	0	0	0	5.65675e-05
Cardiac_Congenital_Anomaly	0	0	0	0	0.000652401
Rectal_Anal_Disorder	0	0	0	0	0.00249769
Paranoia	0	0	0	0	0.000109319
Ichthyosis_Congenita	0	0	0	0	6.65912e-05
Macular_Degeneration	0	0	0	0	0.000687488
Epidermolysis_Bullosa	0	0	0	0	0.000227035
MENI	0	0	0	0	0
Purine_Pyrimidine_Metabolic_Disorder	0	0	0	0	4.81278e-05
Psoriasis_Related_Disorders	0	0	0	0.00111432	0.0523792
Hereditary_Harartoses	0	0	0	0	5.91226e-05
Sjogrens_Syndrome	0	0	0	0	0.00136729
Stuttering	0	0	0	0	0
Specified_Childhood_Cerebral_Degeneration	0	0	0	0	0
Dwarfism_of_Unknown_Etiology	0	0	0	0	0
Developmental_Delay	0	0	0	0	0.00114679
General_Dementia	0	0	0	0	0.000624688
Myeloproliferative_Disease	0	0	0	0	7.67401e-05
Pleuritis	0	0	0	0	0.00199654
Otosclerosis	0	0	0	0	0.00147403
Pancreatic_Disease	0	0	0	0	0.00102564
Cystic_Fibrosis	0	0	0	0	0.000330233
Cushings_Syndrome	0	0	0	0	0.000128156
Disorders_of_Fatty_Acid_Oxidation	0	0	0	0	0
Ovarian_Cancer	0	0	0	0	0.000251282
Non-Specific_Prostate_Disease	0	0	0	0	0.00159329
Choroidal_Disorders	0	0	0	0	0
Acquired_Hemolytic_Anemias	0	0	0	0	0
Non-Specific_Liver_Disease	0	0	0	0	0.000752823
Rheumatic_Heart_Disease	0	0	0	0	0.000272109
Polyostotic_Fibrous_Dysplasia_of_Bone	0	0	0	0	0
Hereditary_Spastic_Paraplegia	0	0	0	0	0.00101937
Radiation_Sensitivity	0	0	0	0	0.000294638
Intestinal_Cancer	0	0	0	0	0.00013048
Acne	0	0	0	0	0.000622859
Female_Genital_Cancer	0	0	0	0	0.000281465
Dermatitis_Herpetiformis	0	0	0	0	0
Purpura_Other_Hemorrhagic_Conditions	0	0	0	0	0.000757002
Other_Viral_Hepatitis	0	0	0	0	0.00034774
Photodermatitis	0	0	0	0	0.00124572
Carcinoid_Syndrome	0	0	0	0	5.65675e-05
Parathyroid_Disorder	0	0	0	0	0
Ellis_Van_Creveld_Syndrome	0	0	0	0	0
Porphyrin_Metabolic_Disorder	0	0	0	0	0.00131868
Varicose_Veins	0	0	0	0.000526686	0.00199428
Hereditary_Polycythemia_Vera	0	0	0	0	0
Hepatobiliary_Congenital_Anomaly	0	0	0	0	0
Mucopolysaccharidosis	0	0	0	0	0
Cardiac_Conduction_Disorder	0	0	0	0	0.000557214
Herpes_Simplex	0	0	0	0	0.000640205
Viral_Hepatitis_A	0	0	0	0	0.000506105
Non-Specific_Genitourinary_Congenital_Anomaly	0	0	0	0	0.000582185
Influenza	0	0	0	0	0.000392663
Chronic_Liver_Disease	0	0	0	0	0.00168776
Benign_Thyroid_Neoplasm	0	0	0	0	0.000982125
Unspecified_Lipid_Metabolism_Disorder	0	0	0	0.00422267	0.0259451
Acquired_Coagulation_Defect	0	0	0	0	0.000152532
Dissociative_Disorder	0	0	0	0	0
Mycobacterial_Disease	0	0	0	0	0
Homocystinuria	0	0	0	0	0
Non-Specific_Humoral_Deficiency	0	0	0	0	0.00010381
Goiter	0	0	0	0.000253907	0.00151899
Erythematous_Disorder	0	0	0	0	0
Kawasaki_Disease	0	0	0	0	0
Non-Specific_Metabolic_Disorder	0	0	0	0	0.00296652
Secondary_Malignant_Neoplasm	0	0	0	0	0
Unspecified_Middle_Ear_Mastoid_Diseases	0	0	0	0	0.000382618
Unspecified_Diabetes_Mellitus	0	0	0	0	0.00215973
Brain_Cancer	0	0	0	0	0
Spinal_Muscular_Atrophy	0	0	0	0	0
Vitreous_Body_Disorder	0	0	0	0	0.000692303
Non-Specific_Neurologic_Congenital_Anomaly	0	0	0	0	0.00100174
Cataract	0	0	0	0	0.0208098
Hyper_IgM_Immunodeficiency	0	0	0	0	0
Dejerine_Sottas_Disease	0	0	0	0	0
Personality_Disorder	0	0	0	0	0
Metabolic_Syndrome_X	0	0	0	0	0
Arthropod.Borne_Diseases	0	0	0	0	0.000675105
Congenital_Nail_Anomaly	0	0	0	0	0
Epilepsy_Related_Disorders	0	0	0	0	0.000106372
Menstrual_Disorder	0	0	0	0.00105477	0.00507661
Disease_of_the_Male_Reproductive_Organs	0	0	0	0	0.00354853
Aromatic_Amino_Acid_Metabolism_Disorder	0	0	0	0	6.49604e-05
Electrolyte_Acid_Base_Balance_Disorder	0	0	0	0	0.000965251
Aplastic_Anemia	0	0	0	0	4.96771e-05
General_Cerebral_Degeneration	0	0	0	0	0.000712468
Cranial_Nerve_Disorder	0	0	0	0	0.00265175
Autonomic_System_Disorder	0	0	0	0	0.000545073
Multiple_Epiphyseal_Dysplasia	0	0	0	0	0
Cerebral_Lipidoses	0	0	0	0	0
Balanced_Translocation	0	0	0	0	0
Myotonia_Congenita	0	0	0	0	0
Benign_Breast_Neoplasm	0	0	0	0.000537017	0.00353565
Unspecified_Endocrine_Disorder	0	0	0	0	0.00124134
Tympanic_Membrane_Disorders	0	0	0	0	0.000546597
Alpha_1_Antitrypsin_Deficiency	0	0	0	0	0
Hereditary_Hemochromatosis	0	0	0	0	0
Esophageal_Cancer	0	0	0	0	0.000121389
Vitamin_Toxicity	0	0	0	0	6.41067e-05
Arterial_Embolism_Thrombosis	0	0	0	0	0.000201025
Inflammatory_Toxic_Neuropathy	0	0	0	0.000299414	0.0345311
Alzheimers_Disease	0	0	0	0	0
Unspecified_Childhood_Cerebral_Degeneration	0	0	0	0	0
Hodgkins_Disease	0	0	0	0	0.000955338
Benign_Uterine_Neoplasm	0	0	0	0	0.00181628
Hereditary_Hemorrhagic_Telangiectasia	0	0	0	0	0
Myocardial_Infarction	0	0	0	0	0.000384468
Osteogenesis_Imperfecta	0	0	0	0	0.000251746
Thyroiditis	0	0	0	0	0.00113941
Polycystic_Liver_Disease	0	0	0	0	0
Hereditary_Elliptocytosis	0	0	0	0	0
Arterial_Dissection	0	0	0	0	6.32631e-05
General_Viral_Infection	0	0	0	0.00206855	0.0103116
Colorectal_Cancer	0	0	0	0	0
Wiskott.Alrich_Syndrome	0	0	0	0	0
Protozoan_Infection	0	0	0	0	0.000209966
Sexual_Dysfunction	0	0	0	0	0.000454201
Fungal_Infection	0	0	0	0	0.00193741
Benign_Male_Genital_Neoplasm	0	0	0	0	0.000280623
Viral_Warts_HPV	0	0	0	0	0.000731364
Osteopetrosis	0	0	0	0	0
Autoimmune_Polyglandular_Disorder	0	0	0	0	0
Leukodystropy	0	0	0	0	0
Bone_Cancer	0	0	0	0	0.00446382
Unspecified_Autoimmune_Disease	0	0	0	0	0.000354689
Localized_Adiposity	0	0	0	0	0.000389762
Hair_Related_Disease	0	0	0	0.00100969	0.00368107
Unspecified_Hepatitis	0	0	0	0	0.000332757
Adjustment_Disorder	0	0	0	0	0.000816327
Benign_Ovarian_Neoplasm	0	0	0	0	0.00140163
Unspecified_Amyloidosis	0	0	0	0	7.76247e-05
Reactive_Arthritis	0	0	0	0	8.7146e-05
Cystitis_Urethritis	0	0	0	0	0.00187266
Other_Inherited_Myotonias	0	0	0	0	0
Dyschromia	0	0	0	0	0.00218001
Congenital_Spine_Anomaly	0	0	0	0.000142954	0.00111307
Congenital_Hypogammaglobulinemia	0	0	0	0	0
Hereditary_Progessive_Muscular_Dystrophy	0	0	0	0	0
Chronic_Pruritus	0	0	0	0	0.00167184
Other_Lymphoid_Histiocytic_Cancers	0	0	0	0	0.000391441
Hirsutism	0	0	0	0	0
Disorders_of_Mitochondrial_Metabolism	0	0	0	0	0
Pituitary_Disorder	0	0	0	0	0.000610022
Male_Genital_Cancer	0	0	0	0	0.000392663
Autoimmune_Lymphoproliferative_Syndrome	0	0	0	0	0
Turners_Syndrome	0	0	0	0	0.000196425
Chronic_Venous_Hypertension	0	0	0	0	0
Seborrheic_Dermatitis	0	0	0	0	4.51794e-05
Acquired_Retinal_Defects	0	0	0	0	0.00098884
Parkinsons_Disease	0	0	0	0	0.0454212
Gout_Related_Crystal_Arthropathies	0	0	0	6.4926e-05	0.0088304
Benign_Digestive_Neoplasm	0	0	0	0	0.000245628
Type_I_Diabetes_Mellitus	0	0	0	0	0
Cerebral_Cysts	0	0	0	0	0
Vascular_Insufficiency	0	0	0	0	0.00522081
Cardiomyopathy	0	0	0	0	0
Connective_Tissue_Infection	0	0	0	0	0.000660466
Optic_Chiasm_Disorder	0	0	0	0	0
Hyperalimentation	0	0	0	0	0
Psychogenic_Somatoform_Disorder	0	0	0	0	0.000573258
Optic_Neuritis_Neuropathy	0	0	0	0	0.000305344
Kidney_Infection	0	0	0	0	0.00274008
Schizophrenia_Related_Psychosis	0	0	0	0	0.000143314
Hypotony_of_the_Eye	0	0	0	0	0
Refraction_Accomodation_Disorders	0	0	0	0	0.000259841
Pataus_Syndrome	0	0	0	0	0
Cataplexy_Narcolepsy	0	0	0	0	0.00299981
Refsums_Disease	0	0	0	0	0
Jaw_Disease	0	0	0	0.000354196	0.00317644
Pneumonia	0	0	0	0.00135513	0.00641925
Glucocorticoid_Remediable_Aldosteronism	0	0	0	0	0
Benign_Female_Genital_Neoplasm	0	0	0	0	0.00106992
Unspecified_Hyperlipidemia	0	0	0	0	0
Polyclonal_Hypergammaglobulinemia	0	0	0	0	0
Eating_Disorder	0	0	0	0	0.000919188
Familial_Mediterranean_Fever	0	0	0	0	0
Galactosemia	0	0	0	0	0
Severe_Combined_Immunodeficiency	0	0	0	0	0
Non-Specific_Congenital_Integumentary_Anomaly	0	0	0	0	0.000129685
Addisons_Disease	0	0	0	0	0.0143528
Medullary_Cystic_Kidney_Disease	0	0	0	0	0
Impulse_Control_Disorder	0	0	0	0	0
Encephalitis	0	0	0	0	0.00120534
Food_Allergy	0	0	0	0.000827034	0.0036461
Type_II_Diabetes_Mellitus	0	0	0	0	6.06943e-05
Tuberculosis	0	0	0	0.000892357	0.00240147
General_Ear_Disorder	0	0	0	0	0.00103445
Benign_Oropharyngeal_Neoplasm	0	0	0	0	0.00139881
Erythromelalgia	0	0	0	0	0
Unspecified_Polyglandular_Disorder	0	0	0	0	0
Haemophilia_Related_Diseases	0	0	0	0	0.0146883
Chronic_Upper_Respiratory_Infection	0	0	0	0	0.00112444
Unspecified_Encephalopathy	0	0	0	0	0.00367284
Motor_Neuron_Disease	0	0	0	0	0.00272521
Klinefelters_Syndrome	0	0	0	0	0.000229797
Acute_Sinusitis	0	0	0	0	0.000605427
Sebaceous_Gland_Disorder	0	0	0	0	0
Non-Specific_Peritoneal_Disorder	0	0	0	0	0.00033543
Osteomyelitis	0	0	0	0.000798511	0.00214477
Herpes_Zoster	0	0	0	0	0.00248267
Septicemia	0	0	0	0	0.000683644
Peroxisomal_Disorders	0	0	0	0	0
Vasculitis	0	0	0	0	0.000835921
Bone_Infection	0	0	0	0	0.00196545
Diamond.Blackfan_Anemia	0	0	0	0	0
Deviated_Nasal_Septum	0	0	0	0.00104079	0.00314926
Lymphoid_Leukemia	0	0	0	0	5.11247e-05
Histidinemia	0	0	0	0	0
Unspecified_Immune_Deficiency	0	0	0	0	4.51794e-05
Oro.Facial_Congenital_Anomaly	0	0	0	0.000594939	0.00310485
Sarcoidosis	0	0	0	0	0.00045007
Disorders_of_Straight_Chain_Amino_Acid_Metabolism	0	0	0	0	0
Unspecified_Hematological_Disorder	0	0	0	0	0.0031428
Hirschsprungs_Disease	0	0	0	0	0
Primary_Carnitine_Deficiency	0	0	0	0	0
Hereditary_Corneal_Dystrophy	0	0	0	0	0
Unspecified_Behavioral_Development_Disorder	0	0	0	0	0
Escherichia_Coli_Infection	0	0	0	0	0.000921319
Secondary_Hereditary_Retinal_Dystrophy	0	0	0	0	0
Eye_Inflammation	0	0	0	0	0.0015714
Malnutrition	0	0	0	0	0
Non-Specific_Hemoglobinopathies	0	0	0	0	0.00424123
Paritial_Androgen_Insensitivity_Syndrome	0	0	0	0	0
G6PD	0	0	0	0	0
Bipolar_Disorder	0	0	0	0	0.00178389
PTSD	0	0	0	0.000114246	0.00205049
Pubertal_Dysfunction	0	0	0	0	0
Vascular_Congenital_Anomaly	0	0	0	0	0.00012631
Non-Specific_Sugar_Metabolism_Disorder	0	0	0	0	0.000867034
Congenital_Ectodermal_Dysplasia	0	0	0	0	0
Chronic_Tonsillitis_Adenoiditis	0	0	0	0.000927655	0.00370307
Ehlers_Danlos_Syndrome	0	0	0	0	0.00123769
Thyrotoxicosis	0	0	0	0	0.00810443
External_Ear_Disorders	0	0	0	0	0.00108595
Menopausal_Disorder	0	0	0	0.0020361	0.00546915
Lymphatic_Disorder	0	0	0	0.0010262	0.0042594
Oral_Soft_Tissue_Disease	0	0	0	0.000897896	0.0025937
CNS_Cancer	0	0	0	0	0.000311429
Extrapyramidal_Abnormal_Movement_Disorders	0	0	0	0.000489856	0.0034631
Vitamin_Deficiency	0	0	0	0.000718067	0.00286601
Overweight	0	0	0	0	5.65675e-05
Globe_Disorders	0	0	0	0	0.000585044
OCD	0	0	0	0	0.000266205
Aniridia	0	0	0	0	0
Nephrotic_Syndrome	0	0	0	0	0.0019305
Bartters_Syndrome	0	0	0	0	0
Digeorges_Syndrome	0	0	0	0	6.67824e-05
Non-Specific_Chromosomal_Anomaly	0	0	0	0	0
Hereditary_Color_Blindness	0	0	0	0	0
Megaloblastic_Anemia	0	0	0	0	0.000899281
Poliomyelitis	0	0	0	0.000533405	0.00674663
Connective_Tissue_Cancer	0	0	0	0	0.00632911
Genetic_Anomolies_of_Leukocytes	0	0	0	0	0
IgM_Immunodeficiency	0	0	0	0	0.00011241
Appendiceal_Disease	0	0	0	0.00122484	0.00712129
Anophthalmia_Mircopthalmia	0	0	0	0	0
Other_Infectious_Diseases	0	0	0	0.00078272	0.00493264
Benign_Bone_Connective_Tissue_Neoplasm	0	0	0	0	0.00117855
Dopa_Responsive_Dystonia	0	0	0	0	3.88123e-05
Glaucoma	0	0	0	0.000150981	0.00251678
Hereditary_Night_Blindness	0	0	0	0	0
Phosphorus_Metabolism_Disorder	0	0	0	0	0.000337553
Chondrodystrophy	0	0	0	4.89856e-05	0.00098884
Papilledema	0	0	0	0	0
Charcot_Marie_Tooth_Disease	0	0	0	0	0.000435856
Hereditary_Face_Skull_Anomalies	0	0	0	0	0
Unspecified_White_Blood_Cell_Disease	0	0	0	0	0.000699888
Lactose_Intolerance	0	0	0	0	0.000525486
Lacrimal_System_Disorder	0	0	0	0.000244556	0.00428954
Primary_Hereditary_Retinal_Dystrophy	0	0	0	0	0
Speech_Language_Disorder	0	0	0	0	0.000911102
Amino_Acid_Transport_Disorder	0	0	0	0	0
Eye_Infection	0	0	0	0	0.00125786
Chronic_Glomerulonephritis	0	0	0	0	0.000750751
Esophagitis	0	0	0	0	0.00246401
Schwartz.Jampel_Syndrome	0	0	0	0	0
Acquired_Visual_Disturbances	0	0	0	0.000837058	0.00519916
Hemangioma_Lymphangioma	0	0	0	0.000467795	0.00812037
Smith.Magenis_Syndrome	0	0	0	0	0
Benign_CNS_Neoplasm	0	0	0	0	0.00124134
Benign_Intrathoracic_Neoplasm	0	0	0	0	0.000123732
Unspecified_Childhood_Psychoses	0	0	0	0	0.00018881
Downs_Syndrome	0	0	0	0	0.000141263
Pancytopenia	0	0	0	0	0
Iron_Metabolism_Disorder	0	0	0	0	0
Lipoprotein_Deficiency	0	0	0	0	0
Hereditary_Spherocytosis	0	0	0	0	0
Congenital_Hypothyroidism	0	0	0	0	4.63328e-05
Hyperchylomicronemia	0	0	0	0	0.000141263
Eye_Cancer	0	0	0	0	0.000695479
Pagets_Disease	0	0	0	0	0.000147243
Male_Breast_Cancer	0	0	0	0	0.00052063
Conjunctival_Disorders	0	0	0	0	0.00157525
Nezelofs_Syndrome	0	0	0	0	0
Meningitis	0	0	0	0.00063232	0.00500479
MENIIB	0	0	0	0	0
Asthma	0	0	0	0	0
Non-Specific_Nephropathy	0	0	0	3.58286e-05	0.00334368
Acquired_Hypothyroidism	0	0	0	0	0.145818
Sweat_Gland_Disorder	0	0	0	0	0.000228798
Osteopoikilosis	0	0	0	0	0
Keratosis	0	0	0	0.000784396	0.00464241
Hepatobiliary_Cancer	0	0	0	0	0.00013048
Acute_Glomerulonephritis	0	0	0	0	0
Kidney_Cancer	0	0	0	0	0.0018315
Other_Inherited_Osteodystrophy	0	0	0	0	0.00029304
Gastrointestinal_Infection	0	0	0	0.00175577	0.00637105
Hereditary_Lymphadema	0	0	0	0	0
Benign_Prostatic_Hyperplasia	0	0	0	0	0.00100978
Benign_Colon_Neoplasm	0	0	0	0	0.0029304
General_Thrombocytopenia	0	0	0	0	0.000193536
Non-Melanoma_Skin_Cancer	0	0	0	0.00036096	0.00564617
Inner_Ear_Disorder	0	0	0	0	0.00212889
Breast_Cancer	0	0	0	0	0.00154239
Rosacea	0	0	0	0	0.000626778
Growth_Hormone_Deficiency	0	0	0	0	0.000511247
Glycogenosis	0	0	0	0	0
Alveolar_Disease	0	0	0	0	0.000397417
Hereditary_Dental_Anomaly	0	0	0	0	6.54065e-05
Celiac_Disease	0	0	0	0	0
Conduct_Disorder	0	0	0	0	0
Multiple_Sclerosis_Other_Demyelinating_Disease	0	0	0	0	0.0281113
Helicobacter_Pylori_Infection	0	0	0	0	0.00123769
Androgen_Insensitivity_Syndrome	0	0	0	0	0
Ocular_Musculoskeletal_Disorder	0	0	0	0	0.00229863
ADHD	0	0	0	0	0.00020762

## Sheet: 6_Lung
Disease_name	Minimum	1st_quartile	Median	3rd_quartile	Maximum
Emphysema_COPD	0	0.222668	0.261491	0.307195	0.539769
Non-Specific_Pulmonary_Disorder	0.0966509	0.178143	0.201593	0.21794	0.273583
Pneumonia	0	0.103787	0.123993	0.137105	0.192836
Pleuritis	0	0.0350278	0.0521673	0.061874	0.17156
Upper_Respiratory_Inflammation	0	0.0252827	0.0371616	0.0506482	0.104215
Pulmonary_Heart_Disease	0	0.0279202	0.0343894	0.0403841	0.0707355
Fungal_Infection	0	0.0129082	0.0166918	0.0240086	0.0500956
Non-Specific_Cardiovascular_Disease	0	0.00661029	0.0130912	0.0201994	0.120871
Electrolyte_Acid_Base_Balance_Disorder	0	0.00761646	0.012375	0.0192894	0.0497846
Pulmonary_Embolism_Infarction	0	0.00558812	0.00944097	0.0129573	0.0297904
General_Bacterial_Infection	0.00180587	0.00622208	0.00798708	0.0105787	0.0147437
Septicemia	0	0.00243138	0.00533437	0.00993861	0.0415966
General_Viral_Infection	0	0.00134675	0.00503356	0.00767995	0.0143445
Gastrointestinal_Infection	0	0.00186191	0.00482849	0.00717489	0.0183102
Cardiac_Dysrhythmia	0	0	0.00465678	0.00832019	0.0426017
Osteoporosis	0	0	0.00447655	0.0116749	0.211397
Cataract	0	0	0.00427919	0.00742685	0.0167838
Staphylococcus_Aureus_Infection	0	0.00256368	0.00419199	0.00663084	0.0123269
Alveolar_Disease	0	0.0021518	0.00372351	0.00655855	0.025152
Non-Specific_Skin_Disorder	0	0	0.00355805	0.0079141	0.020102
Acute_Bronchitis	0	0.00180044	0.00289754	0.00385894	0.0146663
Tuberculosis	0	0.00109809	0.00279825	0.00374932	0.0104237
Non-Specific_Anemia	0	0	0.00278471	0.00848703	0.0321075
Other_Infectious_Diseases	0	0.00153182	0.00266261	0.00374028	0.0152929
Myocardial_Infarction	0	0	0.00244738	0.00503994	0.0120558
Unspecified_Hematological_Disorder	0	0	0.00229463	0.00425072	0.01048
Acute_Renal_Failure	0	0	0.00206365	0.00978114	0.0635439
Influenza	0	0.000858026	0.00198437	0.00330477	0.00677201
Unspecified_Plasma_Protein_Metabolism_Disorder	0	0	0.00198344	0.00434679	0.0209677
UTI	0	0	0.00186838	0.00668113	0.0167572
Lymphatic_Disorder	0	0	0.0018655	0.00455902	0.0146856
Escherichia_Coli_Infection	0	0	0.00156128	0.00346872	0.00813787
Hypotension	0	0	0.00137619	0.00380656	0.0154458
Intellectual_Disability	0	0	0.000739044	0.00428456	0.0114953
Lung_Cancer	0	0	0.000388425	0.0063707	0.245386
Spleen_Disease	0	0	0	0	0.00868818
Visual_Pathway_Cortex_Disorder	0	0	0	0	0
IgA_Immunodeficiency	0	0	0	0	0.00127119
Chronic_Kidney_Disease	0	0	0	0	0.00280797
Hereditary_Breast_Cancer	0	0	0	0	0
Pure_Hyperglyceridemia	0	0	0	0	0
Peritonitis_Retroperitoneal_Infection	0	0	0	0	0.00413034
Congenital_Hair_Anomaly	0	0	0	0	0
Disorders_of_Iris_Ciliary_Body	0	0	0	0	0.000260213
Peripheral_Vascular_Disease	0	0	0	0	0.0850591
Congenital_Neutropenia	0	0	0	0	0
Huntingtons_Chorea	0	0	0	0	0
Non-Specific_Autosomal_Abnormality	0	0	0	0	0
Lupus_Erythematosus	0	0	0	0	0.0357897
Septic_Arthritis	0	0	0	0	0.00231653
Eustachian_Tube_Disorder	0	0	0	0	0
Corns_Callosites	0	0	0	0	0.000478698
Chronic_Progressive_External_Ophthalmoplegia	0	0	0	0	0
Hereditary_Hemoglobin_Disease	0	0	0	0	0.00025
Non-Specific_Nasal_Throat_Disorder	0	0	0	0	0.00124023
Common_Variable_Immunodeficiency	0	0	0	0	0.0295771
Fasciitis	0	0	0	0	0.00313897
Kaposis_Sarcoma	0	0	0	0	0.000291517
Branched_Chain_Amino_Acid_Metabolism_Disorder	0	0	0	0	0
Non-Hodgkins_Lymphoma	0	0	0	0	0.180133
Polycystic_Kidney_Disease	0	0	0	0	0
Ulcerative_Colitis	0	0	0	0	0.000103799
Non-Specified_Cardiac_Ischemia	0	0	0	0	0.0011236
Biliary_Tract_Disease	0	0	0	0	0.101031
Corneal_Disorders	0	0	0	0	0.000208138
Oro_Naso_Pharyngeal_Cancer	0	0	0	0	0.0176974
Neurofibromatosis	0	0	0	0	0.0030678
Secondary_Arthropathy	0	0	0	0	0
Myeloid_Leukemia	0	0	0	0	0.0688371
Pernicious_or_B12_Deficiency_Anemia	0	0	0	0	0.00207835
Female_Genital_Congenital_Anomaly	0	0	0	0	0
Sleep_Apnea	0	0	0	0	0.0385955
Diverticulosis_Diverticulitis	0	0	0	0	0.00945145
Mixed_Hyperlipidemia	0	0	0	0	0.00195988
Substance_Abuse	0	0	0	0.00833975	0.0296112
Unspecified_Congenital_Anomaly	0	0	0	0	0.000518995
Benign_Endocrine_Neoplasm	0	0	0	0	0.000113135
Orbit_Disorders	0	0	0	0	0.000246914
Sideroblastic_Anemia	0	0	0	0	0
Friedreichs_Ataxia	0	0	0	0	0
Tuberous_Sclerosis	0	0	0	0	0.000380011
Tongue_Disease	0	0	0	0	0.00265399
Unspecified_Cerebellar_Disease	0	0	0	0	0.00635593
Ear_Infection	0	0	0	0	0.00293686
Lipodystrophy	0	0	0	0	0
General_Hypertension	0	0	0	0	0.00706646
Velo_Cardio_Facial_Syndrome	0	0	0	0	0
Learning_Disorder	0	0	0	0	0.000838926
Non-Specific_Congenital_Eye_Anomaly	0	0	0	0	0.000229595
Gestational_Pregnancy_Related_Disorder	0	0	0	0	0
Alopecia	0	0	0	0	0.000889567
Secondary_Diabetes_Mellitus	0	0	0	0	0
Diabetes_Insipidus	0	0	0	0	0.002
Varicella_Infection	0	0	0	0	0.000455425
Phenyketonuria	0	0	0	0	0
Hereditary_Thrombocytopenic_Purpura	0	0	0	0	0
Uterine_Cancer	0	0	0	0	0.000809436
Adrenogenital_Disorder	0	0	0	0	0
Chronic_Sinusitis	0	0	0	0	0.00322581
Familial_Adenomatous_Polyposis	0	0	0	0	0
Intrathoracic_Organ_Cancer	0	0	0	0	0.00256825
Non-Specific_Thryroid_Disorder	0	0	0	0	0.0025434
Male_Genital_Congenital_Anomaly	0	0	0	0	0
Thymic_Disorders	0	0	0	0	0
Hereditary_Fructose_Intolerance	0	0	0	0	0
Optic_Disc_Disorder	0	0	0	0	0.00083455
Non-Specific_Digestive_Congenital_Anomaly	0	0	0	0	0.00066541
HIV	0	0	0	0	0.000323067
Circulating_Enzyme_Deficiency	0	0	0	0	0
Atopic_Contact_Dermatitis	0	0	0	0	0.00814572
Myasthenia_Gravis	0	0	0	0	0.000277971
Congenital_Pigmentary_Anomaly	0	0	0	0	0.000273299
Lipoma	0	0	0	0	0.00154167
Fragile_X_Syndrome	0	0	0	0	0
Disorders_of_Urea_Cycle_Metabolism	0	0	0	0	0
Childhood_Disintegrative_Disorder	0	0	0	0	0
Marfan_Syndrome	0	0	0	0	0
Carditis	0	0	0	0.00165489	0.0100671
Congenital_Breast_Anomaly	0	0	0	0	0.000177557
CNS_Infection	0	0	0	0	0.00104251
Prion_Disease	0	0	0	0	0
Infestation	0	0	0	0	0
Hereditary_Muscular_Dystrophy	0	0	0	0	0
Aneurysm	0	0	0	0	0.015572
Parasitic_Infection	0	0	0	0	0.00125379
Endocrine_Cancer	0	0	0	0	0.00725645
Tics_Tourettes	0	0	0	0	0
Salivary_Gland_Disease	0	0	0	0.000368789	0.00566363
Deep_Vein_Thrombosis	0	0	0	0.00101012	0.00873483
Viral_Hepatitis_B	0	0	0	0	0.000333593
Dermatomyositis_Polymyositis	0	0	0	0	0.0074414
Degenerative_Dementia	0	0	0	0	0
Unspecified_Cancer	0	0	0	0.00128845	0.0157516
Pancreatic_Cancer	0	0	0	0	0.0402573
Graves_Disease	0	0	0	0	0
Generalized_Digestive_Cancer	0	0	0	0	0.00856471
Hereditary_Blepharophimosis	0	0	0	0	0
Myoneural_Disorders	0	0	0	0	0.00132262
Autism	0	0	0	0	0.00103549
Spirochetal_Infection	0	0	0	0	0
Hereditary_Sensory_Neuropathy	0	0	0	0	0
Unspecified_Neuropsychiatric_Disorder	0	0	0	0	0.00251678
Peripheral_Nerve_Disorder	0	0	0	0	0.00443892
Acrocephalosyndactyly	0	0	0	0	0
Prader_Willi_Syndrome	0	0	0	0	0.000187266
Long_QT_Syndrome	0	0	0	0	0
Larynx_Vocal_Chord_Disorders	0	0	0	0	0.0209502
Non-Specific_Dental_Disorder	0	0	0	0.00130666	0.00508475
Prostate_Cancer	0	0	0	0	0.000119674
Non-Specific_Eye_Disorders	0	0	0	0	0.00199753
Urethral_Disorder	0	0	0	0	0.000628648
Copper_Metabolism_Disorder	0	0	0	0	0
Spinocerebellar_Ataxia	0	0	0	0	0
Atherosclerosis	0	0	0	0	0.0105629
Pure_Hypercholesterolemia	0	0	0	0	0.00177936
Benign_Urinary_Neoplasm	0	0	0	0	0.000648629
Klippel_Feil_Syndrome	0	0	0	0	0
Lysosomal_Storage_Disease	0	0	0	0	0
Complex_Regional_Pain_Syndrome	0	0	0	0	0.0027058
Hereditary_Stomatocytosis	0	0	0	0	0.00392315
Respiratory_System_Cancer	0	0	0	0	0.0100355
Melanoma	0	0	0	0	0.00237738
Gastrointestinal_Ulcer	0	0	0	0	0.00437278
Congenital_Aphakia	0	0	0	0	0
Respiratory_Congenital_Anomaly	0	0	0	0.000106981	0.00579873
Viral_Hepatitis_C	0	0	0	0	0.000136649
Anterior_Eye_Anomaly	0	0	0	0	0
Behcets_Syndrome	0	0	0	0	0.00244186
Non-Specific_Joint_Disorder	0	0	0	0.00128037	0.011769
Carinoid_Neoplasm	0	0	0	0	0
Neonatal_Disease	0	0	0	0	0.00494015
Urinary_Calculus	0	0	0	0	0.00307115
Lichen	0	0	0	0	0.000246914
Thyroid_Cancer	0	0	0	0	0
Stomach_Cancer	0	0	0	0	0.0122765
Mood_Disorder	0	0	0	0	0
Generalized_Lipidoses	0	0	0	0	0.000190949
Carbuncle_Furuncle	0	0	0	0	0.00269878
Neural_Tube_Defect	0	0	0	0	0.000453206
STI	0	0	0	0	0.00180333
Chondrocalcinosis	0	0	0	0	0
Esophageal_Disease	0	0	0	0	0.0152909
General_Paralysis	0	0	0	0	0.00207334
Acquired_Other_Myopathies	0	0	0	0	0.0122846
Sleep_Disorder	0	0	0	0.000154449	0.00441339
Non-Rheumatic_Heart_Disease	0	0	0	0	0.0456522
Renal_Glycosuria	0	0	0	0	0
Skin_Infection	0	0	0	0	0.0539807
Familial_Dysautonomia_Related_Conditions	0	0	0	0	0
Congenital_Anomaly_of_Skull_Neck	0	0	0	0	0.000610277
General_Spondylosis_Spine_Disorder	0	0	0	0	0.00164688
Ruvalcaba.Myhre_Syndrome	0	0	0	0	0
Syndrome_with_Pervasive_Congenital_Anomalies	0	0	0	0	0.00239058
Myotonic_Muscular_Dystrophy	0	0	0	0	0
Other_Corticoadrenal_Disorder	0	0	0	0.00033848	0.00166782
Cri.Du.Chat_Syndrome	0	0	0	0	0
Polymorphonuclear_Neutrophils_Disorders	0	0	0	0	0
Indeterminate_Sex_Pseudohermaphroditism	0	0	0	0	0.000312207
Multiple_Myeloma	0	0	0	0	0.142947
Other_Inherited_Amino_Acid_Metabolic_Disorder	0	0	0	0	0.000111198
Benign_Eye_Neoplasm	0	0	0	0	0.000116279
Hemiplegia	0	0	0	0	0
Non-Specific_Immune.Related_Skin_Disorder	0	0	0	0	0.0314399
Edwards_Syndrome	0	0	0	0	0
Hyperaldosteronism	0	0	0	0	0
Spinal_Chord_Degeneration	0	0	0	0	0.00503356
Cyclic_Neutropenia	0	0	0	0	0
Anxiety_Phobic_Disorder	0	0	0	0.00587685	0.0190446
Streptococcal_Infection	0	0	0	0	0.00208141
Non-Specific_Leukemia	0	0	0	0	0.00139029
MENIIA	0	0	0	0	0
Bladder_Cancer	0	0	0	0	0
Cardiac_Congenital_Anomaly	0	0	0	0	0.000996377
Non-Specific_Congenital_Musculoskeletal_Anomaly	0	0	0	0	0.000688784
Rectal_Anal_Disorder	0	0	0	0	0.00312935
Gastritis_Duodenitis	0	0	0	0	0.00985738
Paranoia	0	0	0	0	0.000630915
Ichthyosis_Congenita	0	0	0	0	0
Macular_Degeneration	0	0	0	0	9.26612e-05
Epidermolysis_Bullosa	0	0	0	0	0
MENI	0	0	0	0	0
Purine_Pyrimidine_Metabolic_Disorder	0	0	0	0	0.000460829
Psoriasis_Related_Disorders	0	0	0	0	0.00305857
Hereditary_Harartoses	0	0	0	0	0
Sjogrens_Syndrome	0	0	0	0	0.01325
Stuttering	0	0	0	0	0
Specified_Childhood_Cerebral_Degeneration	0	0	0	0	0
Dwarfism_of_Unknown_Etiology	0	0	0	0	0
Developmental_Delay	0	0	0	0	0.00163255
General_Dementia	0	0	0	0	0.0119716
Myeloproliferative_Disease	0	0	0	0	0.0647328
Otosclerosis	0	0	0	0	0.000260033
Pancreatic_Disease	0	0	0	0	0.0442498
Cystic_Fibrosis	0	0	0	0.000150949	0.018502
Cushings_Syndrome	0	0	0	0	0
Disorders_of_Fatty_Acid_Oxidation	0	0	0	0	0
Ovarian_Cancer	0	0	0	0	0.000133333
Non-Specific_Prostate_Disease	0	0	0	0	0.00104866
Choroidal_Disorders	0	0	0	0	0
Acquired_Hemolytic_Anemias	0	0	0	0	0.000682477
Non-Specific_Liver_Disease	0	0	0	0	0.0101758
Rheumatic_Heart_Disease	0	0	0	0	0.0149457
Polyostotic_Fibrous_Dysplasia_of_Bone	0	0	0	0	0
Hereditary_Spastic_Paraplegia	0	0	0	0	0
Radiation_Sensitivity	0	0	0	0	0.00150063
Intestinal_Cancer	0	0	0	0	0.000231803
Acne	0	0	0	0	0.000107689
Female_Genital_Cancer	0	0	0	0	0.000447628
Dermatitis_Herpetiformis	0	0	0	0	0.000125
Purpura_Other_Hemorrhagic_Conditions	0	0	0	0	0.000623506
Other_Viral_Hepatitis	0	0	0	0	0.00358464
Photodermatitis	0	0	0	0	0
Carcinoid_Syndrome	0	0	0	0	0.000221166
Parathyroid_Disorder	0	0	0	0	0.00450943
Acute_Upper_Respiratory_Infection	0	0	0	0.000829282	0.00492908
Ellis_Van_Creveld_Syndrome	0	0	0	0	0
Porphyrin_Metabolic_Disorder	0	0	0	0	0.000123457
Varicose_Veins	0	0	0	0	0.000312207
Hereditary_Polycythemia_Vera	0	0	0	0	0
Hepatobiliary_Congenital_Anomaly	0	0	0	0	0.00067981
Mucopolysaccharidosis	0	0	0	0	0
Cardiac_Conduction_Disorder	0	0	0	0	0.0249094
Cellulitis	0	0	0	0.00173711	0.0327326
Herpes_Simplex	0	0	0	0	0.00152005
Viral_Hepatitis_A	0	0	0	0	0.000335542
Non-Specific_Genitourinary_Congenital_Anomaly	0	0	0	0	0.000282406
Non-Specific_Acquired_Musculoskeletal_Abnormality	0	0	0	0	0.0108859
Chronic_Liver_Disease	0	0	0	0	0.0163025
Benign_Thyroid_Neoplasm	0	0	0	0	0.000374111
Unspecified_Lipid_Metabolism_Disorder	0	0	0	0	0.00214166
Acquired_Coagulation_Defect	0	0	0	0	0.00429115
Dissociative_Disorder	0	0	0	0	0.000282353
Mycobacterial_Disease	0	0	0	0	0
Homocystinuria	0	0	0	0	0
Non-Specific_Humoral_Deficiency	0	0	0	0.00129934	0.0488367
Goiter	0	0	0	0	0.00109529
Erythematous_Disorder	0	0	0	0	0
Kawasaki_Disease	0	0	0	0	0
Non-Specific_Metabolic_Disorder	0	0	0	0.000427007	0.0212636
Secondary_Malignant_Neoplasm	0	0	0	0	0.0192749
Rheumatoid_Arthritis_Related_Conditions	0	0	0	0	0.134677
Brain_Damage	0	0	0	0	0.00367782
Unspecified_Middle_Ear_Mastoid_Diseases	0	0	0	0	0.000391581
Unspecified_Diabetes_Mellitus	0	0	0	0	0.000519427
Brain_Cancer	0	0	0	0	0
Spinal_Muscular_Atrophy	0	0	0	0	0
Non-Specific_Osteopathy	0	0	0	0.00201463	0.0230336
Vitreous_Body_Disorder	0	0	0	0	0.000576435
Non-Specific_Gingival_Peridontal_Disorder	0	0	0	0	0.00266337
Non-Specific_Neurologic_Congenital_Anomaly	0	0	0	0	0.000853097
Hyper_IgM_Immunodeficiency	0	0	0	0	0
Dejerine_Sottas_Disease	0	0	0	0	0
Personality_Disorder	0	0	0	0	0
Metabolic_Syndrome_X	0	0	0	0	0
Arthropod.Borne_Diseases	0	0	0	0	0.00184694
Congenital_Nail_Anomaly	0	0	0	0	0.000115433
Epilepsy_Related_Disorders	0	0	0	0	0.000200521
Menstrual_Disorder	0	0	0	0	0.00125
General_Osteochondropathy	0	0	0	0	0.000355114
Disease_of_the_Male_Reproductive_Organs	0	0	0	0	0.00413755
Unspecified_Immune_Disorder	0	0	0	0	0.0438228
Aromatic_Amino_Acid_Metabolism_Disorder	0	0	0	0	0.000101543
Aplastic_Anemia	0	0	0	0	0.0280849
Phlebitis_Thrombophlebitis	0	0	0	0.00194283	0.0156307
General_Cerebral_Degeneration	0	0	0	0	0.00143117
Non-Specific_Urinary_Disorder	0	0	0	0	0.0160364
Cranial_Nerve_Disorder	0	0	0	0	0.00276876
Autonomic_System_Disorder	0	0	0	0	0.00194376
Unspecified_Benign_Neoplasm	0	0	0	0	0
Multiple_Epiphyseal_Dysplasia	0	0	0	0	0
Cerebral_Lipidoses	0	0	0	0	0
Balanced_Translocation	0	0	0	0	0
Myotonia_Congenita	0	0	0	0	0
Benign_Breast_Neoplasm	0	0	0	0	0.000651678
Unspecified_Endocrine_Disorder	0	0	0	0	0.00312956
Tympanic_Membrane_Disorders	0	0	0	0	0.00244738
Alpha_1_Antitrypsin_Deficiency	0	0	0	0	0.000115634
Hereditary_Hemochromatosis	0	0	0	0	0
Esophageal_Cancer	0	0	0	0	0.0232608
Vitamin_Toxicity	0	0	0	0	0
Arterial_Embolism_Thrombosis	0	0	0	0	0.00792217
Allergic_Rhinitis	0	0	0	0	0.000111907
Inflammatory_Toxic_Neuropathy	0	0	0	0	0.0161607
Alzheimers_Disease	0	0	0	0	0.00127907
Unspecified_Childhood_Cerebral_Degeneration	0	0	0	0	0
Hodgkins_Disease	0	0	0	0	0.0253775
Benign_Uterine_Neoplasm	0	0	0	0	0
Hereditary_Hemorrhagic_Telangiectasia	0	0	0	0	0
Osteogenesis_Imperfecta	0	0	0	0	0.00405656
Thyroiditis	0	0	0	0	0.000465116
Polycystic_Liver_Disease	0	0	0	0	0.000312989
Hereditary_Elliptocytosis	0	0	0	0	0
Osteoarthritis	0	0	0	0	0.0109843
Arterial_Dissection	0	0	0	0	0
Colorectal_Cancer	0	0	0	0	0.175823
Wiskott.Alrich_Syndrome	0	0	0	0	0
Protozoan_Infection	0	0	0	0	0
Sexual_Dysfunction	0	0	0	0	0.00113302
Benign_Male_Genital_Neoplasm	0	0	0	0	0.000331748
Viral_Warts_HPV	0	0	0	0	0.0103681
Osteopetrosis	0	0	0	0	0
Autoimmune_Polyglandular_Disorder	0	0	0	0	0
Leukodystropy	0	0	0	0	0
Bone_Cancer	0	0	0	0	0.000933333
Unspecified_Autoimmune_Disease	0	0	0	0	0.00114003
Localized_Adiposity	0	0	0	0	0.000190949
Hair_Related_Disease	0	0	0	0	0.00374111
Unspecified_Hepatitis	0	0	0	0	0.0111036
Benign_Skin_Neoplasm	0	0	0	0	0.0025
Adjustment_Disorder	0	0	0	0	0.000173355
Benign_Ovarian_Neoplasm	0	0	0	0	0
Unspecified_Amyloidosis	0	0	0	0	0.0040107
Reactive_Arthritis	0	0	0	0	0.000111907
Cystitis_Urethritis	0	0	0	0	0.000475602
Other_Inherited_Myotonias	0	0	0	0	0
Dyschromia	0	0	0	0	0.0072
Congenital_Spine_Anomaly	0	0	0	0	9.51203e-05
Congenital_Hypogammaglobulinemia	0	0	0	0	0
Hereditary_Progessive_Muscular_Dystrophy	0	0	0	0	0
Chronic_Pruritus	0	0	0	0	0.000431183
Other_Lymphoid_Histiocytic_Cancers	0	0	0	0	0.00221706
Hirsutism	0	0	0	0	0
Eyelid_Disorders	0	0	0	0	0.000844595
Disorders_of_Mitochondrial_Metabolism	0	0	0	0	0
Pituitary_Disorder	0	0	0	0	0.00363772
Male_Genital_Cancer	0	0	0	0	0.00119434
Autoimmune_Lymphoproliferative_Syndrome	0	0	0	0	0
Turners_Syndrome	0	0	0	0	0.00102372
Chronic_Venous_Hypertension	0	0	0	0	0
Seborrheic_Dermatitis	0	0	0	0	0.000141243
Acquired_Retinal_Defects	0	0	0	0	0.000259168
Parkinsons_Disease	0	0	0	0	0.0242365
Gout_Related_Crystal_Arthropathies	0	0	0	0	0.00682239
Benign_Digestive_Neoplasm	0	0	0	0	0
Type_I_Diabetes_Mellitus	0	0	0	0	0.000119674
Cerebral_Cysts	0	0	0	0	0
Vascular_Insufficiency	0	0	0	0	0.018624
Cardiomyopathy	0	0	0	0	0.00303475
Connective_Tissue_Infection	0	0	0	0	0.00149645
Inflammatory_Spondylopathies	0	0	0	0	0.0138704
Optic_Chiasm_Disorder	0	0	0	0	0
Hyperalimentation	0	0	0	0	0
Psychogenic_Somatoform_Disorder	0	0	0	0	0.0020228
Optic_Neuritis_Neuropathy	0	0	0	0	0.00114476
Kidney_Infection	0	0	0	0	0.00132938
Disease_of_the_Female_Reproductive_Organs	0	0	0	0	0.00597168
Schizophrenia_Related_Psychosis	0	0	0	0	0
Hypotony_of_the_Eye	0	0	0	0	0
Refraction_Accomodation_Disorders	0	0	0	0	9.25497e-05
Pataus_Syndrome	0	0	0	0	0
Cataplexy_Narcolepsy	0	0	0	0	0.000210305
Refsums_Disease	0	0	0	0	0
Jaw_Disease	0	0	0	0	0.000797607
Migraine	0	0	0	0	0.00220293
Glucocorticoid_Remediable_Aldosteronism	0	0	0	0	0
Benign_Female_Genital_Neoplasm	0	0	0	0	0.000625626
Unspecified_Hyperlipidemia	0	0	0	0	0
Polyclonal_Hypergammaglobulinemia	0	0	0	0	0
Eating_Disorder	0	0	0	0	0
Familial_Mediterranean_Fever	0	0	0	0	0.000231267
Cerebrovascular_Disease	0	0	0	0.00367335	0.0126855
Galactosemia	0	0	0	0	0
Severe_Combined_Immunodeficiency	0	0	0	0	0
Disorder_of_the_Vestibular_System	0	0	0	0	0.00150585
Non-Specific_Congenital_Integumentary_Anomaly	0	0	0	0	0
Bladder_Disorder	0	0	0	0	0.00227503
Addisons_Disease	0	0	0	6.35405e-05	0.0239278
Medullary_Cystic_Kidney_Disease	0	0	0	0	0
Functional_Digestive_Disorder	0	0	0	0.00556279	0.0169981
Spinal_Stenosis	0	0	0	0	0.000124023
Cervical_Cancer	0	0	0	0	0.00102372
Non-Specific_Arthritis	0	0	0	0	0.015409
Impulse_Control_Disorder	0	0	0	0	0
Encephalitis	0	0	0	0	0.00124883
Hearing_Loss	0	0	0	0	0.00608018
Food_Allergy	0	0	0	0	0.000485791
Type_II_Diabetes_Mellitus	0	0	0	0	0.000451467
General_Ear_Disorder	0	0	0	0	0.00125183
Benign_Oropharyngeal_Neoplasm	0	0	0	0	0.0010226
Erythromelalgia	0	0	0	0	0
Unspecified_Polyglandular_Disorder	0	0	0	0	0
Non-Specific_Soft_Tissue_Disorder	0	0	0	0.000113302	0.0107576
Haemophilia_Related_Diseases	0	0	0	0	0.0133089
Chronic_Upper_Respiratory_Infection	0	0	0	0	0.00102996
Acquired_Limb_Deformities	0	0	0	0	0.00204743
Unspecified_Encephalopathy	0	0	0	0	0.00321809
Unspecified_Recurrent_Headaches	0	0	0	0	0.00180729
Motor_Neuron_Disease	0	0	0	0	0.00870985
Klinefelters_Syndrome	0	0	0	0	0.00598531
Acute_Sinusitis	0	0	0	0	0.000185322
Sebaceous_Gland_Disorder	0	0	0	0	0
Non-Specific_Peritoneal_Disorder	0	0	0	0	0.00612858
Osteomyelitis	0	0	0	0	0.00320834
IBS	0	0	0	0	0.0033592
Herpes_Zoster	0	0	0	0.00135652	0.0044361
Peroxisomal_Disorders	0	0	0	0	0
Vasculitis	0	0	0	0	0.0564317
Bone_Infection	0	0	0	0	0.000270587
Diamond.Blackfan_Anemia	0	0	0	0	0
Breast_Disorder	0	0	0	0	0.00494056
Deviated_Nasal_Septum	0	0	0	0	8.4969e-05
Lymphoid_Leukemia	0	0	0	0	0.0749175
Histidinemia	0	0	0	0	0
Unspecified_Immune_Deficiency	0	0	0	8.87784e-05	0.0270622
Oro.Facial_Congenital_Anomaly	0	0	0	0	0.00348301
Sarcoidosis	0	0	0	0	0.0269774
Disorders_of_Straight_Chain_Amino_Acid_Metabolism	0	0	0	0	0
Hirschsprungs_Disease	0	0	0	0	0.000346901
Primary_Carnitine_Deficiency	0	0	0	0	0
Hereditary_Corneal_Dystrophy	0	0	0	0	0
Unspecified_Behavioral_Development_Disorder	0	0	0	0	0
Secondary_Hereditary_Retinal_Dystrophy	0	0	0	0	0.000374111
Eye_Inflammation	0	0	0	0	0.00608018
Malnutrition	0	0	0	0	0.00161887
Non-Specific_Hemoglobinopathies	0	0	0	0	0.00239415
Paritial_Androgen_Insensitivity_Syndrome	0	0	0	0	0
G6PD	0	0	0	0	0
Bipolar_Disorder	0	0	0	0	0.000172473
PTSD	0	0	0	0	0.000346901
Pubertal_Dysfunction	0	0	0	0	0
Vascular_Congenital_Anomaly	0	0	0	0	0.00355406
Non-Specific_Sugar_Metabolism_Disorder	0	0	0	0	0.00496506
Congenital_Ectodermal_Dysplasia	0	0	0	0	0
Chronic_Tonsillitis_Adenoiditis	0	0	0	0	0
Ehlers_Danlos_Syndrome	0	0	0	0	0.0061423
Thyrotoxicosis	0	0	0	0	0.00120391
External_Ear_Disorders	0	0	0	0	0.0008
Menopausal_Disorder	0	0	0	0	7.39044e-05
Oral_Soft_Tissue_Disease	0	0	0	0	0.0036
CNS_Cancer	0	0	0	0	0.000127081
Extrapyramidal_Abnormal_Movement_Disorders	0	0	0	0	0.0292373
Vitamin_Deficiency	0	0	0	0	0.00355288
Overweight	0	0	0	0	0.000764643
Non-Specific_Pain	0	0	0	0	0.00696912
Depression	0	0	0	0	0.016416
Globe_Disorders	0	0	0	0	0.000403307
OCD	0	0	0	0	0.000217226
Aniridia	0	0	0	0	0
Nephrotic_Syndrome	0	0	0	0	0.00305577
Bartters_Syndrome	0	0	0	0	0
Digeorges_Syndrome	0	0	0	0	0
Non-Specific_Chromosomal_Anomaly	0	0	0	0	0.00510481
Hereditary_Color_Blindness	0	0	0	0	0
Megaloblastic_Anemia	0	0	0	6.94927e-05	0.00165874
Poliomyelitis	0	0	0	0	0.00893027
Unspecified_Neuropathy	0	0	0	0	0.00241075
Connective_Tissue_Cancer	0	0	0	0	0.0179474
Genetic_Anomolies_of_Leukocytes	0	0	0	0	0
IgM_Immunodeficiency	0	0	0	0	0.000625913
Non-Specific_Gastrointestinal_Disorder	0	0	0	0.00828049	0.0548387
Nerve_Root_Plexus_Disorders	0	0	0	0	0.000666667
Appendiceal_Disease	0	0	0	0	0.00272993
Anophthalmia_Mircopthalmia	0	0	0	0	0.000152929
Benign_Bone_Connective_Tissue_Neoplasm	0	0	0	0	0.00127789
Dopa_Responsive_Dystonia	0	0	0	0	0.00141243
Glaucoma	0	0	0	0	0.0126277
Hereditary_Night_Blindness	0	0	0	0	0
Phosphorus_Metabolism_Disorder	0	0	0	0	0.00152929
Non-Specific_Vascular_Disease	0	0	0	0	0.00582882
Chondrodystrophy	0	0	0	0	0
Papilledema	0	0	0	0	0
Charcot_Marie_Tooth_Disease	0	0	0	0	0.00187681
Hereditary_Face_Skull_Anomalies	0	0	0	0	0
Unspecified_White_Blood_Cell_Disease	0	0	0	0.00228465	0.0221333
Lactose_Intolerance	0	0	0	0	0.00187793
Lacrimal_System_Disorder	0	0	0	0	0.00152005
Primary_Hereditary_Retinal_Dystrophy	0	0	0	0	0.000207835
Speech_Language_Disorder	0	0	0	0	0.00010226
Amino_Acid_Transport_Disorder	0	0	0	0	9.51203e-05
Eye_Infection	0	0	0	0.000401573	0.00457491
Hernia	0	0	0	0	0.015806
Chronic_Glomerulonephritis	0	0	0	0	0.00595549
Esophagitis	0	0	0	0	0.00596604
Schwartz.Jampel_Syndrome	0	0	0	0	0
Acquired_Visual_Disturbances	0	0	0	0	0.00404561
Hemangioma_Lymphangioma	0	0	0	0	0.00317245
Smith.Magenis_Syndrome	0	0	0	0	0
Benign_CNS_Neoplasm	0	0	0	0	0.000742548
Benign_Intrathoracic_Neoplasm	0	0	0	0	0.00205761
Unspecified_Childhood_Psychoses	0	0	0	0	0.00197531
Downs_Syndrome	0	0	0	0	0
Pancytopenia	0	0	0	0	0
Iron_Metabolism_Disorder	0	0	0	0	0.000434452
Obesity	0	0	0	0	0.00569162
Lipoprotein_Deficiency	0	0	0	0	0.000374111
Hereditary_Spherocytosis	0	0	0	0	0
Congenital_Hypothyroidism	0	0	0	0	0.000227713
Hyperchylomicronemia	0	0	0	0	0
Eye_Cancer	0	0	0	0	0.000312207
Pagets_Disease	0	0	0	0	0.000375375
Male_Breast_Cancer	0	0	0	0	0
Conjunctival_Disorders	0	0	0	0	0.00266041
Muscle_Ligament_Disorder	0	0	0	0	0.00705243
Nezelofs_Syndrome	0	0	0	0	0
Meningitis	0	0	0	0	0.00231669
MENIIB	0	0	0	0	0
Asthma	0	0	0	0	0
Non-Specific_Nephropathy	0	0	0	0.00035437	0.0111163
Acquired_Hypothyroidism	0	0	0	0	0
Sweat_Gland_Disorder	0	0	0	0	0.000103918
Osteopoikilosis	0	0	0	0	0
Keratosis	0	0	0	0	0.000691244
Hepatobiliary_Cancer	0	0	0	0	0.000838926
Acute_Glomerulonephritis	0	0	0	0	0.000141243
Kidney_Cancer	0	0	0	0	0.00209732
Other_Inherited_Osteodystrophy	0	0	0	0	0
Abnormal_Spine_Curvature	0	0	0	0	0.0243207
Hereditary_Lymphadema	0	0	0	0	0
Benign_Prostatic_Hyperplasia	0	0	0	0	0.00364921
Benign_Colon_Neoplasm	0	0	0	0	0.01414
General_Thrombocytopenia	0	0	0	0.000668014	0.00662758
Non-Melanoma_Skin_Cancer	0	0	0	0	0.00230705
Inner_Ear_Disorder	0	0	0	0	0.00488878
Breast_Cancer	0	0	0	0	0.00136495
Nail_Disease	0	0	0	0	0.00175813
Rosacea	0	0	0	0	0.00104013
Growth_Hormone_Deficiency	0	0	0	0	0.00977756
Glycogenosis	0	0	0	0	0
Hereditary_Dental_Anomaly	0	0	0	0	0.000117897
Celiac_Disease	0	0	0	0	0
Conduct_Disorder	0	0	0	0	0
Multiple_Sclerosis_Other_Demyelinating_Disease	0	0	0	0	0.0278905
Helicobacter_Pylori_Infection	0	0	0	0	0.000463607
Synovium_Tendon_Bursa_Disorder	0	0	0	0	0.00398239
Androgen_Insensitivity_Syndrome	0	0	0	0	0
Ocular_Musculoskeletal_Disorder	0	0	0	0	0.000926355
ADHD	0	0	0	0	0

## Sheet: 7_Heart
Disease_name	Minimum	1st_quartile	Median	3rd_quartile	Maximum
Cardiac_Dysrhythmia	0.0238882	0.347294	0.408374	0.464101	0.715023
Non-Specific_Cardiovascular_Disease	0	0.0917421	0.114508	0.131904	0.298726
Non-Rheumatic_Heart_Disease	0.00204123	0.064863	0.0780228	0.0944463	0.2903
Cardiac_Conduction_Disorder	0	0.0278528	0.0375244	0.0464541	0.118269
Upper_Respiratory_Inflammation	0	0.0217849	0.0313535	0.038194	0.0610501
Rheumatic_Heart_Disease	0	0.0160516	0.021101	0.0255816	0.0785942
Cardiomyopathy	0	0.0120542	0.0202851	0.0266365	0.0669935
Non-Specified_Cardiac_Ischemia	0	0.0120928	0.0174942	0.0240385	0.250163
Non-Specific_Pulmonary_Disorder	0	0.00780801	0.0173721	0.0237871	0.126308
Pneumonia	0	0.00561395	0.0123937	0.0196756	0.0862335
Pleuritis	0	0.00686735	0.0115292	0.01972	0.0530383
Carditis	0	0.00667707	0.00964169	0.0121816	0.0361746
Acute_Renal_Failure	0	0.00464013	0.00945196	0.0150995	0.0519302
Pulmonary_Heart_Disease	0	0.00631512	0.00912588	0.0131665	0.04439
Hypotension	0	0.00618436	0.00886646	0.0109232	0.0270216
Unspecified_Hematological_Disorder	0	0.00598291	0.00844611	0.0109503	0.0210227
Electrolyte_Acid_Base_Balance_Disorder	0	0	0.00565527	0.0109433	0.0557769
Cardiac_Congenital_Anomaly	0	0.00236733	0.00496968	0.008203	0.0319552
Non-Specific_Skin_Disorder	0	0	0.00469055	0.00758886	0.0217063
Gout_Related_Crystal_Arthropathies	0	0	0.00452256	0.00860904	0.0258653
Myocardial_Infarction	0	0	0.00367608	0.00719424	0.0783294
Cerebrovascular_Disease	0	0	0.00353878	0.00838977	0.0172087
Aneurysm	0	0.000466345	0.00263248	0.00638883	0.0328386
Septicemia	0	0	0.00217948	0.00412858	0.0155072
Chronic_Kidney_Disease	0	0	0.000704391	0.00339801	0.180242
Unspecified_Lipid_Metabolism_Disorder	0	0	0.000621891	0.0167525	0.0504792
Streptococcal_Infection	0	0	0.000564919	0.00107598	0.00447284
Non-Specific_Anemia	0	0	0.000407	0.00883721	0.118232
Cellulitis	0	0	0.0003465	0.0033878	0.0155273
Spleen_Disease	0	0	0	0	0.00249004
Visual_Pathway_Cortex_Disorder	0	0	0	0	0
IgA_Immunodeficiency	0	0	0	0	0.000325486
Hereditary_Breast_Cancer	0	0	0	0	0
Pure_Hyperglyceridemia	0	0	0	0	0
Peritonitis_Retroperitoneal_Infection	0	0	0	0	0.00136559
Congenital_Hair_Anomaly	0	0	0	0	0
Disorders_of_Iris_Ciliary_Body	0	0	0	0	0.000315093
Peripheral_Vascular_Disease	0	0	0	0	0.074528
Congenital_Neutropenia	0	0	0	0	0
Huntingtons_Chorea	0	0	0	0	0
Non-Specific_Autosomal_Abnormality	0	0	0	0	0
Lupus_Erythematosus	0	0	0	0	0.0300481
Septic_Arthritis	0	0	0	0	0.000597764
Eustachian_Tube_Disorder	0	0	0	0	0.000134138
Corns_Callosites	0	0	0	0	0.000835596
Chronic_Progressive_External_Ophthalmoplegia	0	0	0	0	0
Hereditary_Hemoglobin_Disease	0	0	0	0	0.0112926
Non-Specific_Nasal_Throat_Disorder	0	0	0	0	0.000408247
Common_Variable_Immunodeficiency	0	0	0	0	0.00566763
Fasciitis	0	0	0	0	0.00762233
Kaposis_Sarcoma	0	0	0	0	0
Branched_Chain_Amino_Acid_Metabolism_Disorder	0	0	0	0	0
Non-Hodgkins_Lymphoma	0	0	0	0	0.0677078
Polycystic_Kidney_Disease	0	0	0	0	0
Ulcerative_Colitis	0	0	0	0	0.000309081
Biliary_Tract_Disease	0	0	0	0	0.0075826
Corneal_Disorders	0	0	0	0	0
Oro_Naso_Pharyngeal_Cancer	0	0	0	0	0.00033761
Neurofibromatosis	0	0	0	0	0
Secondary_Arthropathy	0	0	0	0	0.00139567
Myeloid_Leukemia	0	0	0	0	0.0774123
Pernicious_or_B12_Deficiency_Anemia	0	0	0	0	0.0086262
Female_Genital_Congenital_Anomaly	0	0	0	0	0.00102062
Sleep_Apnea	0	0	0	0	0.0180232
Diverticulosis_Diverticulitis	0	0	0	0	0.00960936
Mixed_Hyperlipidemia	0	0	0	0	0.00178359
Substance_Abuse	0	0	0	0.000119446	0.0217865
Unspecified_Congenital_Anomaly	0	0	0	0	0.00060429
Benign_Endocrine_Neoplasm	0	0	0	0	0.023199
Orbit_Disorders	0	0	0	0	0.000206954
Sideroblastic_Anemia	0	0	0	0	0
Friedreichs_Ataxia	0	0	0	0	0
Tuberous_Sclerosis	0	0	0	0	0.000187564
Tongue_Disease	0	0	0	0	0.00528107
Unspecified_Cerebellar_Disease	0	0	0	0	0.0027248
Ear_Infection	0	0	0	0	0.000821918
Emphysema_COPD	0	0	0	0.00275238	0.145701
Lipodystrophy	0	0	0	0	0
General_Hypertension	0	0	0	0.0276413	0.196508
Velo_Cardio_Facial_Syndrome	0	0	0	0	0
Staphylococcus_Aureus_Infection	0	0	0	0	0.00695676
Learning_Disorder	0	0	0	0	0.000983526
Non-Specific_Congenital_Eye_Anomaly	0	0	0	0	0
Gestational_Pregnancy_Related_Disorder	0	0	0	0	0
Alopecia	0	0	0	0	0
Secondary_Diabetes_Mellitus	0	0	0	0	0
Diabetes_Insipidus	0	0	0	0	0
Varicella_Infection	0	0	0	0	0.000201654
Phenyketonuria	0	0	0	0	0
Hereditary_Thrombocytopenic_Purpura	0	0	0	0	0
Uterine_Cancer	0	0	0	0	0.0004884
Adrenogenital_Disorder	0	0	0	0	0
Chronic_Sinusitis	0	0	0	0	0.00139567
Familial_Adenomatous_Polyposis	0	0	0	0	0
Intrathoracic_Organ_Cancer	0	0	0	0	0.00425749
Non-Specific_Thryroid_Disorder	0	0	0	0	7.11491e-05
Male_Genital_Congenital_Anomaly	0	0	0	0	0.000186081
Thymic_Disorders	0	0	0	0	0.000260722
Hereditary_Fructose_Intolerance	0	0	0	0	0
Optic_Disc_Disorder	0	0	0	0	0.000658452
Non-Specific_Digestive_Congenital_Anomaly	0	0	0	0	0.0011957
HIV	0	0	0	0	0
Circulating_Enzyme_Deficiency	0	0	0	0	0
Atopic_Contact_Dermatitis	0	0	0	0	0.0055639
Myasthenia_Gravis	0	0	0	0	0.000219226
Congenital_Pigmentary_Anomaly	0	0	0	0	0.000116686
Lipoma	0	0	0	0	0.00442059
Fragile_X_Syndrome	0	0	0	0	0
Disorders_of_Urea_Cycle_Metabolism	0	0	0	0	0
Childhood_Disintegrative_Disorder	0	0	0	0	0
Marfan_Syndrome	0	0	0	0	0
Congenital_Breast_Anomaly	0	0	0	0	0.000134012
CNS_Infection	0	0	0	0	0.00462963
Prion_Disease	0	0	0	0	9.86388e-05
Infestation	0	0	0	0	0
Hereditary_Muscular_Dystrophy	0	0	0	0	0
Parasitic_Infection	0	0	0	0	0.000245881
Endocrine_Cancer	0	0	0	0	0
Tics_Tourettes	0	0	0	0	0
Salivary_Gland_Disease	0	0	0	0	0.00270088
Deep_Vein_Thrombosis	0	0	0	0.00134012	0.00476934
Viral_Hepatitis_B	0	0	0	0	0
Dermatomyositis_Polymyositis	0	0	0	0	0.00359263
Degenerative_Dementia	0	0	0	0	0
Unspecified_Cancer	0	0	0	0	0.00733703
Pancreatic_Cancer	0	0	0	0	0.010582
Graves_Disease	0	0	0	0	0.000793808
Generalized_Digestive_Cancer	0	0	0	0	0
Hereditary_Blepharophimosis	0	0	0	0	0
Myoneural_Disorders	0	0	0	0	0.00160365
Autism	0	0	0	0	0
Spirochetal_Infection	0	0	0	0	0
Hereditary_Sensory_Neuropathy	0	0	0	0	0
Unspecified_Neuropsychiatric_Disorder	0	0	0	0	0.00271569
Peripheral_Nerve_Disorder	0	0	0	0	0.0001703
Acrocephalosyndactyly	0	0	0	0	0
Prader_Willi_Syndrome	0	0	0	0	0.000124502
Long_QT_Syndrome	0	0	0	0	0
Larynx_Vocal_Chord_Disorders	0	0	0	0	0.000100675
Non-Specific_Dental_Disorder	0	0	0	0.00143322	0.00372971
Prostate_Cancer	0	0	0	0	0.000233173
Non-Specific_Eye_Disorders	0	0	0	0	0.000233372
Urethral_Disorder	0	0	0	0	0.000626286
Copper_Metabolism_Disorder	0	0	0	0	0
Spinocerebellar_Ataxia	0	0	0	0	0
Atherosclerosis	0	0	0	0.00147073	0.0133269
Pure_Hypercholesterolemia	0	0	0	0	0.00990415
Benign_Urinary_Neoplasm	0	0	0	0	0.000109613
Klippel_Feil_Syndrome	0	0	0	0	0.000491763
Unspecified_Plasma_Protein_Metabolism_Disorder	0	0	0	0	0.00309081
Pulmonary_Embolism_Infarction	0	0	0	0.00206321	0.0147414
Lysosomal_Storage_Disease	0	0	0	0	0
Complex_Regional_Pain_Syndrome	0	0	0	0	0.00281657
Hereditary_Stomatocytosis	0	0	0	0	0
Respiratory_System_Cancer	0	0	0	0	0.000787944
Melanoma	0	0	0	0	0.00530721
Gastrointestinal_Ulcer	0	0	0	0	0.00016197
Congenital_Aphakia	0	0	0	0	0
Respiratory_Congenital_Anomaly	0	0	0	0	0.000358337
Viral_Hepatitis_C	0	0	0	0	0
Anterior_Eye_Anomaly	0	0	0	0	0
Behcets_Syndrome	0	0	0	0	0.0001321
Non-Specific_Joint_Disorder	0	0	0	0	0.00482444
Carinoid_Neoplasm	0	0	0	0	0
Neonatal_Disease	0	0	0	0	0.00104657
Urinary_Calculus	0	0	0	0	0.000722152
Lichen	0	0	0	0	0.000187178
Thyroid_Cancer	0	0	0	0	0.00368288
Stomach_Cancer	0	0	0	0	0.00148081
Mood_Disorder	0	0	0	0	0
Generalized_Lipidoses	0	0	0	0	0.000104756
Carbuncle_Furuncle	0	0	0	0	0.00192334
Neural_Tube_Defect	0	0	0	0	0.0169658
STI	0	0	0	0	0.000693001
Lung_Cancer	0	0	0	0	0.0940207
Chondrocalcinosis	0	0	0	0	0.00135216
Esophageal_Disease	0	0	0	0	0.011803
General_Paralysis	0	0	0	0	0.000272331
Acquired_Other_Myopathies	0	0	0	0	0.00633728
Sleep_Disorder	0	0	0	0	0.00158968
Renal_Glycosuria	0	0	0	0	0
Skin_Infection	0	0	0	0	0.00172761
Familial_Dysautonomia_Related_Conditions	0	0	0	0	0.000260586
Congenital_Anomaly_of_Skull_Neck	0	0	0	0	0.00607029
General_Spondylosis_Spine_Disorder	0	0	0	0	0.00193644
Ruvalcaba.Myhre_Syndrome	0	0	0	0	0
Syndrome_with_Pervasive_Congenital_Anomalies	0	0	0	0	0.00814276
Myotonic_Muscular_Dystrophy	0	0	0	0	0
Other_Corticoadrenal_Disorder	0	0	0	0	0.00109697
Cri.Du.Chat_Syndrome	0	0	0	0	0
Polymorphonuclear_Neutrophils_Disorders	0	0	0	0	0
Indeterminate_Sex_Pseudohermaphroditism	0	0	0	0	0
Multiple_Myeloma	0	0	0	0	0.166341
Other_Inherited_Amino_Acid_Metabolic_Disorder	0	0	0	0	0.000102375
Benign_Eye_Neoplasm	0	0	0	0	0
Hemiplegia	0	0	0	0	0.000195084
Intellectual_Disability	0	0	0	0.0023633	0.00762233
Non-Specific_Immune.Related_Skin_Disorder	0	0	0	0	0.00178607
Edwards_Syndrome	0	0	0	0	0
Hyperaldosteronism	0	0	0	0	0.000290754
Spinal_Chord_Degeneration	0	0	0	0	0.00295058
Cyclic_Neutropenia	0	0	0	0	0
Anxiety_Phobic_Disorder	0	0	0	0	0.00808763
Non-Specific_Leukemia	0	0	0	0	0.000412456
MENIIA	0	0	0	0	0
Bladder_Cancer	0	0	0	0	0
Non-Specific_Congenital_Musculoskeletal_Anomaly	0	0	0	0	0.0147529
Rectal_Anal_Disorder	0	0	0	0	0.00424905
Gastritis_Duodenitis	0	0	0	0	0.00490928
Paranoia	0	0	0	0	0
Ichthyosis_Congenita	0	0	0	0	0
Macular_Degeneration	0	0	0	0	0
Epidermolysis_Bullosa	0	0	0	0	0
MENI	0	0	0	0	0
Purine_Pyrimidine_Metabolic_Disorder	0	0	0	0	0.000544662
Psoriasis_Related_Disorders	0	0	0	0	0.00172117
Hereditary_Harartoses	0	0	0	0	0.00117325
Sjogrens_Syndrome	0	0	0	0	0.0126202
Stuttering	0	0	0	0	0
Specified_Childhood_Cerebral_Degeneration	0	0	0	0	0
General_Bacterial_Infection	0	0	0	0.00227821	0.00743418
Dwarfism_of_Unknown_Etiology	0	0	0	0	0
Developmental_Delay	0	0	0	0	0.00439367
General_Dementia	0	0	0	0.000441579	0.00426803
Myeloproliferative_Disease	0	0	0	0	0.0015903
Otosclerosis	0	0	0	0	0.000945279
Pancreatic_Disease	0	0	0	0	0
Cystic_Fibrosis	0	0	0	0	0.00016197
Cushings_Syndrome	0	0	0	0	0
Disorders_of_Fatty_Acid_Oxidation	0	0	0	0	0
Ovarian_Cancer	0	0	0	0	0.0402567
Non-Specific_Prostate_Disease	0	0	0	0	0.000789391
Choroidal_Disorders	0	0	0	0	0.000116279
Acquired_Hemolytic_Anemias	0	0	0	0	0.000995874
Non-Specific_Liver_Disease	0	0	0	0	0.00241334
Polyostotic_Fibrous_Dysplasia_of_Bone	0	0	0	0	0
Hereditary_Spastic_Paraplegia	0	0	0	0	0.00263257
Radiation_Sensitivity	0	0	0	0	0.000796178
Intestinal_Cancer	0	0	0	0	0.00724297
Acne	0	0	0	0	0.000193686
Female_Genital_Cancer	0	0	0	0	9.80488e-05
Dermatitis_Herpetiformis	0	0	0	0	0.000134138
Purpura_Other_Hemorrhagic_Conditions	0	0	0	0	0.000233372
Other_Viral_Hepatitis	0	0	0	0	0.000697674
Photodermatitis	0	0	0	0	0.00196705
Carcinoid_Syndrome	0	0	0	0	0
Parathyroid_Disorder	0	0	0	0	0.00108323
Acute_Upper_Respiratory_Infection	0	0	0	0	0.00295104
Ellis_Van_Creveld_Syndrome	0	0	0	0	0
Porphyrin_Metabolic_Disorder	0	0	0	0	0.000412145
Varicose_Veins	0	0	0	0	0.000874986
Hereditary_Polycythemia_Vera	0	0	0	0	0
Hepatobiliary_Congenital_Anomaly	0	0	0	0	0
Mucopolysaccharidosis	0	0	0	0	0
Herpes_Simplex	0	0	0	0	0.000438116
Viral_Hepatitis_A	0	0	0	0	0.000245881
Non-Specific_Genitourinary_Congenital_Anomaly	0	0	0	0	0.00017325
Non-Specific_Acquired_Musculoskeletal_Abnormality	0	0	0	0	0.00739142
Influenza	0	0	0	0	0.00319489
Chronic_Liver_Disease	0	0	0	0.000295916	0.00750469
Benign_Thyroid_Neoplasm	0	0	0	0	0.000109697
Acquired_Coagulation_Defect	0	0	0	0.000618162	0.00297678
Dissociative_Disorder	0	0	0	0	0.000147493
Mycobacterial_Disease	0	0	0	0	0
Homocystinuria	0	0	0	0	0
Non-Specific_Humoral_Deficiency	0	0	0	0	0.0131604
Goiter	0	0	0	0	0.00189454
Erythematous_Disorder	0	0	0	0	0
Kawasaki_Disease	0	0	0	0	0
Non-Specific_Metabolic_Disorder	0	0	0	0	0.00923295
Secondary_Malignant_Neoplasm	0	0	0	0	0
Rheumatoid_Arthritis_Related_Conditions	0	0	0	0	0.000854701
Brain_Damage	0	0	0	0	0.00247474
Unspecified_Middle_Ear_Mastoid_Diseases	0	0	0	0	0.000754636
Unspecified_Diabetes_Mellitus	0	0	0	0	0.000294985
Brain_Cancer	0	0	0	0	0.000292912
Spinal_Muscular_Atrophy	0	0	0	0	0.0001221
Non-Specific_Osteopathy	0	0	0	0	0.00482955
Vitreous_Body_Disorder	0	0	0	0	7.11491e-05
Non-Specific_Gingival_Peridontal_Disorder	0	0	0	0	0.00408497
Non-Specific_Neurologic_Congenital_Anomaly	0	0	0	0	0.00516351
Cataract	0	0	0	0	0.0108796
Hyper_IgM_Immunodeficiency	0	0	0	0	0
Dejerine_Sottas_Disease	0	0	0	0	0
Personality_Disorder	0	0	0	0	0
Metabolic_Syndrome_X	0	0	0	0	0
Arthropod.Borne_Diseases	0	0	0	0	0.000114456
Congenital_Nail_Anomaly	0	0	0	0	0
Epilepsy_Related_Disorders	0	0	0	0	0.000538677
Menstrual_Disorder	0	0	0	0	0.000358337
General_Osteochondropathy	0	0	0	0	0.0232701
Disease_of_the_Male_Reproductive_Organs	0	0	0	0	0.00560557
Unspecified_Immune_Disorder	0	0	0	0	0.000417798
Aromatic_Amino_Acid_Metabolism_Disorder	0	0	0	0	0.00244243
Aplastic_Anemia	0	0	0	0	0.00100827
Phlebitis_Thrombophlebitis	0	0	0	0	0.00328767
General_Cerebral_Degeneration	0	0	0	0	0.001952
Non-Specific_Urinary_Disorder	0	0	0	0.0022697	0.00935374
Cranial_Nerve_Disorder	0	0	0	0	0.002849
Autonomic_System_Disorder	0	0	0	0	0.00362976
Unspecified_Benign_Neoplasm	0	0	0	0	0
Multiple_Epiphyseal_Dysplasia	0	0	0	0	0
Cerebral_Lipidoses	0	0	0	0	0
Balanced_Translocation	0	0	0	0	0
Myotonia_Congenita	0	0	0	0	0
Benign_Breast_Neoplasm	0	0	0	0	0.00080491
Unspecified_Endocrine_Disorder	0	0	0	0	0
Tympanic_Membrane_Disorders	0	0	0	0	0.000204123
Alpha_1_Antitrypsin_Deficiency	0	0	0	0	0
Hereditary_Hemochromatosis	0	0	0	0	0
Esophageal_Cancer	0	0	0	0	0.0232373
Vitamin_Toxicity	0	0	0	0	0
Arterial_Embolism_Thrombosis	0	0	0	0	0.00823119
Allergic_Rhinitis	0	0	0	0	0.000107735
Inflammatory_Toxic_Neuropathy	0	0	0	0	0.002772
Alzheimers_Disease	0	0	0	0	0.0109149
Unspecified_Childhood_Cerebral_Degeneration	0	0	0	0	0
Hodgkins_Disease	0	0	0	0	0.014487
Benign_Uterine_Neoplasm	0	0	0	0	0
Hereditary_Hemorrhagic_Telangiectasia	0	0	0	0	0
Osteogenesis_Imperfecta	0	0	0	0	0.000199045
Thyroiditis	0	0	0	0	9.40557e-05
Polycystic_Liver_Disease	0	0	0	0	0
Hereditary_Elliptocytosis	0	0	0	0	0
Osteoarthritis	0	0	0	0	0.0236323
Arterial_Dissection	0	0	0	0	0.000302024
General_Viral_Infection	0	0	0	0.00280755	0.0118976
Colorectal_Cancer	0	0	0	0	0.130185
Wiskott.Alrich_Syndrome	0	0	0	0	0
Protozoan_Infection	0	0	0	0	0
Sexual_Dysfunction	0	0	0	0	0.000766945
Fungal_Infection	0	0	0	0	0.0112536
Benign_Male_Genital_Neoplasm	0	0	0	0	0.00138916
Viral_Warts_HPV	0	0	0	0	0.000686908
Osteopetrosis	0	0	0	0	0
Autoimmune_Polyglandular_Disorder	0	0	0	0	0
Leukodystropy	0	0	0	0	0
Bone_Cancer	0	0	0	0	0.000208899
Unspecified_Autoimmune_Disease	0	0	0	0	0.00118509
Localized_Adiposity	0	0	0	0	0.00110988
Hair_Related_Disease	0	0	0	0	0.0023465
Unspecified_Hepatitis	0	0	0	0	0
Benign_Skin_Neoplasm	0	0	0	0	0.00319646
Adjustment_Disorder	0	0	0	0	0.000268276
Benign_Ovarian_Neoplasm	0	0	0	0	0.000298882
Unspecified_Amyloidosis	0	0	0	0	0.00988102
Reactive_Arthritis	0	0	0	0	6.5028e-05
Cystitis_Urethritis	0	0	0	0	0.000852273
Other_Inherited_Myotonias	0	0	0	0	0
Dyschromia	0	0	0	0	0.00174459
Congenital_Spine_Anomaly	0	0	0	0	0
Congenital_Hypogammaglobulinemia	0	0	0	0	0
Hereditary_Progessive_Muscular_Dystrophy	0	0	0	0	0.00626362
Chronic_Pruritus	0	0	0	0	0.00314027
Other_Lymphoid_Histiocytic_Cancers	0	0	0	0	0.00199045
Hirsutism	0	0	0	0	0.000124502
Eyelid_Disorders	0	0	0	0	0.00204689
Disorders_of_Mitochondrial_Metabolism	0	0	0	0	0
Pituitary_Disorder	0	0	0	0	0.00520291
Male_Genital_Cancer	0	0	0	0	0.000438596
Autoimmune_Lymphoproliferative_Syndrome	0	0	0	0	0
Turners_Syndrome	0	0	0	0	0.000113908
Chronic_Venous_Hypertension	0	0	0	0	0
Seborrheic_Dermatitis	0	0	0	0	9.41531e-05
Acquired_Retinal_Defects	0	0	0	0	0.00245881
Parkinsons_Disease	0	0	0	0	0.0365916
Benign_Digestive_Neoplasm	0	0	0	0	0.00100827
Type_I_Diabetes_Mellitus	0	0	0	0	0
Cerebral_Cysts	0	0	0	0	0
Vascular_Insufficiency	0	0	0	0.000255232	0.00921399
Connective_Tissue_Infection	0	0	0	0	0.000877193
Inflammatory_Spondylopathies	0	0	0	0	0.004884
Optic_Chiasm_Disorder	0	0	0	0	0
Hyperalimentation	0	0	0	0	0
Psychogenic_Somatoform_Disorder	0	0	0	0	0.00208469
Optic_Neuritis_Neuropathy	0	0	0	0	0.00221293
Kidney_Infection	0	0	0	0	0.00214988
Disease_of_the_Female_Reproductive_Organs	0	0	0	0	0.00615104
Schizophrenia_Related_Psychosis	0	0	0	0	0.000201654
Hypotony_of_the_Eye	0	0	0	0	0
Refraction_Accomodation_Disorders	0	0	0	0	0.000245881
Pataus_Syndrome	0	0	0	0	0
Cataplexy_Narcolepsy	0	0	0	0	0
Refsums_Disease	0	0	0	0	0
Jaw_Disease	0	0	0	0	0.000805396
Migraine	0	0	0	0	0.000850774
Glucocorticoid_Remediable_Aldosteronism	0	0	0	0	0
Benign_Female_Genital_Neoplasm	0	0	0	0	0.000204123
Unspecified_Hyperlipidemia	0	0	0	0	0
Polyclonal_Hypergammaglobulinemia	0	0	0	0	0
Eating_Disorder	0	0	0	0	0
Familial_Mediterranean_Fever	0	0	0	0	0.00017343
Galactosemia	0	0	0	0	0
Severe_Combined_Immunodeficiency	0	0	0	0	0
Disorder_of_the_Vestibular_System	0	0	0	0	0.00103477
Non-Specific_Congenital_Integumentary_Anomaly	0	0	0	0	0
Bladder_Disorder	0	0	0	0	0.00119272
Addisons_Disease	0	0	0	0	0.0172377
Medullary_Cystic_Kidney_Disease	0	0	0	0	0
Functional_Digestive_Disorder	0	0	0	0.00454872	0.0250829
Spinal_Stenosis	0	0	0	0	0.000719424
Cervical_Cancer	0	0	0	0	0.003125
Non-Specific_Arthritis	0	0	0	0	0.00455633
Impulse_Control_Disorder	0	0	0	0	0.000205571
Encephalitis	0	0	0	0	0.000248221
Hearing_Loss	0	0	0	0	0.00501475
Food_Allergy	0	0	0	0	0.000134012
Type_II_Diabetes_Mellitus	0	0	0	0	9.82994e-05
Tuberculosis	0	0	0	0	0.00233128
General_Ear_Disorder	0	0	0	0	0.000803766
Benign_Oropharyngeal_Neoplasm	0	0	0	0	0.000719424
Erythromelalgia	0	0	0	0	0
Unspecified_Polyglandular_Disorder	0	0	0	0	0
Non-Specific_Soft_Tissue_Disorder	0	0	0	0	0.00751202
Haemophilia_Related_Diseases	0	0	0	0	0.000239406
Chronic_Upper_Respiratory_Infection	0	0	0	0	0.00142886
Acquired_Limb_Deformities	0	0	0	0	0.00161871
Unspecified_Encephalopathy	0	0	0	0	0.00958938
Unspecified_Recurrent_Headaches	0	0	0	0.00262812	0.0104712
Motor_Neuron_Disease	0	0	0	0	0
Klinefelters_Syndrome	0	0	0	0	0.000102785
Acute_Sinusitis	0	0	0	0	0
Sebaceous_Gland_Disorder	0	0	0	0	0
Non-Specific_Peritoneal_Disorder	0	0	0	0	0.00318122
Osteomyelitis	0	0	0	0	0.0140962
IBS	0	0	0	0	0
Herpes_Zoster	0	0	0	0	0.00143463
Peroxisomal_Disorders	0	0	0	0	0
Vasculitis	0	0	0	0	0.0294471
Bone_Infection	0	0	0	0	0.000372162
Diamond.Blackfan_Anemia	0	0	0	0	0
Breast_Disorder	0	0	0	0	0.00433291
Deviated_Nasal_Septum	0	0	0	0	0.000782656
Lymphoid_Leukemia	0	0	0	0	0.0651681
Histidinemia	0	0	0	0	0
Unspecified_Immune_Deficiency	0	0	0	0	0.00211335
Oro.Facial_Congenital_Anomaly	0	0	0	0	0.000525155
Sarcoidosis	0	0	0	0	0.0334399
Disorders_of_Straight_Chain_Amino_Acid_Metabolism	0	0	0	0	0
Hirschsprungs_Disease	0	0	0	0	0
Acute_Bronchitis	0	0	0	0	0.0027047
Primary_Carnitine_Deficiency	0	0	0	0	0
Hereditary_Corneal_Dystrophy	0	0	0	0	0.000912052
Unspecified_Behavioral_Development_Disorder	0	0	0	0	0
Escherichia_Coli_Infection	0	0	0	0	0.00447333
Secondary_Hereditary_Retinal_Dystrophy	0	0	0	0	0.00017325
Eye_Inflammation	0	0	0	0	0.00198787
Malnutrition	0	0	0	0	0.000876905
Non-Specific_Hemoglobinopathies	0	0	0	0	0.000494529
Paritial_Androgen_Insensitivity_Syndrome	0	0	0	0	0
G6PD	0	0	0	0	0
Bipolar_Disorder	0	0	0	0	0.000287604
PTSD	0	0	0	0	0.000671953
Pubertal_Dysfunction	0	0	0	0	0
Vascular_Congenital_Anomaly	0	0	0	0.000955566	0.00905967
Non-Specific_Sugar_Metabolism_Disorder	0	0	0	0	0.00233549
Congenital_Ectodermal_Dysplasia	0	0	0	0	0
Chronic_Tonsillitis_Adenoiditis	0	0	0	0	0.000414594
Ehlers_Danlos_Syndrome	0	0	0	0	0.000440723
Thyrotoxicosis	0	0	0	0.000319489	0.0192499
External_Ear_Disorders	0	0	0	0	0.000590958
Menopausal_Disorder	0	0	0	0	0.00138916
Lymphatic_Disorder	0	0	0	0.00119553	0.00540617
Oral_Soft_Tissue_Disease	0	0	0	0	0.00167438
CNS_Cancer	0	0	0	0	6.82035e-05
Extrapyramidal_Abnormal_Movement_Disorders	0	0	0	0	0.00212271
Vitamin_Deficiency	0	0	0	0	0.00335925
Overweight	0	0	0	0	0.000937207
Non-Specific_Pain	0	0	0	0	0.00487453
Depression	0	0	0	0	0.000732601
Globe_Disorders	0	0	0	0	0.000422012
OCD	0	0	0	0	7.11491e-05
Aniridia	0	0	0	0	0
Nephrotic_Syndrome	0	0	0	0	0.0161962
Bartters_Syndrome	0	0	0	0	0
Digeorges_Syndrome	0	0	0	0	0.000208899
Non-Specific_Chromosomal_Anomaly	0	0	0	0	0.000195084
Hereditary_Color_Blindness	0	0	0	0	0
Megaloblastic_Anemia	0	0	0	0	0.00343454
Poliomyelitis	0	0	0	0	0.0030459
Unspecified_Neuropathy	0	0	0	0	0.00118192
Connective_Tissue_Cancer	0	0	0	0	0.0110869
Genetic_Anomolies_of_Leukocytes	0	0	0	0	0
IgM_Immunodeficiency	0	0	0	0	0
Non-Specific_Gastrointestinal_Disorder	0	0	0	0.00423003	0.0196384
Nerve_Root_Plexus_Disorders	0	0	0	0	0.000478813
Appendiceal_Disease	0	0	0	0	0.00364424
Anophthalmia_Mircopthalmia	0	0	0	0	0.000477783
Other_Infectious_Diseases	0	0	0	0.000781759	0.0059398
Benign_Bone_Connective_Tissue_Neoplasm	0	0	0	0	0.000808653
Dopa_Responsive_Dystonia	0	0	0	0	0.000109649
Glaucoma	0	0	0	0	0.00260514
Hereditary_Night_Blindness	0	0	0	0	0
Phosphorus_Metabolism_Disorder	0	0	0	0	0.00120192
Non-Specific_Vascular_Disease	0	0	0	0	0.0159061
Chondrodystrophy	0	0	0	0	0
Papilledema	0	0	0	0	0
Charcot_Marie_Tooth_Disease	0	0	0	0	0
Hereditary_Face_Skull_Anomalies	0	0	0	0	0
Unspecified_White_Blood_Cell_Disease	0	0	0	0	0.00800439
Lactose_Intolerance	0	0	0	0	0.000706527
Lacrimal_System_Disorder	0	0	0	0	0.000767828
Primary_Hereditary_Retinal_Dystrophy	0	0	0	0	0.000983526
Speech_Language_Disorder	0	0	0	0	0.00048459
Amino_Acid_Transport_Disorder	0	0	0	0	0
Eye_Infection	0	0	0	0	0.00122399
Hernia	0	0	0	0.00400502	0.0157364
Chronic_Glomerulonephritis	0	0	0	0.000432713	0.0195064
Esophagitis	0	0	0	0	0.001628
Schwartz.Jampel_Syndrome	0	0	0	0	0
Acquired_Visual_Disturbances	0	0	0	0	0.0149988
Hemangioma_Lymphangioma	0	0	0	0	0.00209351
Smith.Magenis_Syndrome	0	0	0	0	0
Benign_CNS_Neoplasm	0	0	0	0	0.000137382
Benign_Intrathoracic_Neoplasm	0	0	0	0	0.0015327
Unspecified_Childhood_Psychoses	0	0	0	0	0.000650336
Downs_Syndrome	0	0	0	0	0.000348918
Pancytopenia	0	0	0	0	0.000207297
Iron_Metabolism_Disorder	0	0	0	0	0.000179856
UTI	0	0	0	0.00426556	0.0104003
Obesity	0	0	0	0.00398406	0.0169794
Lipoprotein_Deficiency	0	0	0	0	0.000109649
Hereditary_Spherocytosis	0	0	0	0	0
Congenital_Hypothyroidism	0	0	0	0	0
Hyperchylomicronemia	0	0	0	0	0.000359712
Eye_Cancer	0	0	0	0	0.00323197
Pagets_Disease	0	0	0	0	0
Male_Breast_Cancer	0	0	0	0	0.000686735
Conjunctival_Disorders	0	0	0	0	0.00453594
Muscle_Ligament_Disorder	0	0	0	0	0.00510817
Nezelofs_Syndrome	0	0	0	0	0
Meningitis	0	0	0	0	0.00199507
MENIIB	0	0	0	0	0
Asthma	0	0	0	0	0
Non-Specific_Nephropathy	0	0	0	0	0.0204327
Acquired_Hypothyroidism	0	0	0	0	0.0227273
Osteoporosis	0	0	0	0	0.00816993
Sweat_Gland_Disorder	0	0	0	0	9.40203e-05
Osteopoikilosis	0	0	0	0	0
Keratosis	0	0	0	0	0.000607007
Hepatobiliary_Cancer	0	0	0	0	0.0306888
Acute_Glomerulonephritis	0	0	0	0	0.000234714
Kidney_Cancer	0	0	0	0	0.00171216
Other_Inherited_Osteodystrophy	0	0	0	0	0.0253113
Gastrointestinal_Infection	0	0	0	0.00296053	0.0133695
Abnormal_Spine_Curvature	0	0	0	0	0.00832232
Hereditary_Lymphadema	0	0	0	0	0
Benign_Prostatic_Hyperplasia	0	0	0	0.000650971	0.015466
Benign_Colon_Neoplasm	0	0	0	0	0.00644538
General_Thrombocytopenia	0	0	0	0	0.00298567
Non-Melanoma_Skin_Cancer	0	0	0	0	0.000343525
Inner_Ear_Disorder	0	0	0	0	0.0027047
Breast_Cancer	0	0	0	0	0.000159604
Nail_Disease	0	0	0	0	0.00348432
Rosacea	0	0	0	0	0.000180538
Growth_Hormone_Deficiency	0	0	0	0	0
Glycogenosis	0	0	0	0	0
Alveolar_Disease	0	0	0	0	0.00233128
Hereditary_Dental_Anomaly	0	0	0	0	0
Celiac_Disease	0	0	0	0	0
Conduct_Disorder	0	0	0	0	0
Multiple_Sclerosis_Other_Demyelinating_Disease	0	0	0	0	0.0346157
Helicobacter_Pylori_Infection	0	0	0	0	0.000822284
Synovium_Tendon_Bursa_Disorder	0	0	0	0	0.0015625
Androgen_Insensitivity_Syndrome	0	0	0	0	0
Ocular_Musculoskeletal_Disorder	0	0	0	0	0
ADHD	0	0	0	0	0

## Sheet: 8_Cardiovascular
Disease_name	Minimum	1st_quartile	Median	3rd_quartile	Maximum
General_Hypertension	0.351255	0.534547	0.590127	0.664255	0.804629
Unspecified_Lipid_Metabolism_Disorder	0.0379752	0.0646299	0.071698	0.0859368	0.110372
Osteoarthritis	0	0.0322404	0.0445902	0.0623135	0.15283
Pure_Hypercholesterolemia	0.0163733	0.0279504	0.0297081	0.0315526	0.0365368
Upper_Respiratory_Inflammation	0	0.0126143	0.0181515	0.023677	0.0397461
Hernia	0	0.00655155	0.0124115	0.0167735	0.0297539
Gout_Related_Crystal_Arthropathies	0	0.00769882	0.0111486	0.0143207	0.0216293
Non-Specific_Arthritis	0	0.00653347	0.00980754	0.0121569	0.0227786
Obesity	0	0.00626162	0.00911938	0.0129114	0.0462176
Esophageal_Disease	0	0.00575237	0.00893893	0.011698	0.0214493
Non-Specific_Acquired_Musculoskeletal_Abnormality	0	0.00177754	0.00780972	0.0125156	0.0255341
Cataract	0	0.00459971	0.00718035	0.00983185	0.0764472
Emphysema_COPD	0	0.00100369	0.00691634	0.00907534	0.014535
Diverticulosis_Diverticulitis	0	0.000334455	0.00657487	0.00944238	0.024233
Non-Specific_Urinary_Disorder	0	0.00235833	0.00526442	0.00741948	0.0126402
Non-Specific_Skin_Disorder	0	0.00207247	0.00471058	0.00612808	0.0146817
Cerebrovascular_Disease	0	0	0.00451975	0.00791803	0.0502635
Cardiac_Dysrhythmia	0	0.00187183	0.00443191	0.00685871	0.0142224
Unspecified_Recurrent_Headaches	0	0.00261706	0.00407605	0.00564555	0.00892269
Depression	0	0	0.00361606	0.00647048	0.0176825
Non-Specific_Vascular_Disease	0	0	0.00346106	0.0064012	0.0149622
General_Spondylosis_Spine_Disorder	0	0	0.00336247	0.00431295	0.0147069
Non-Specific_Pulmonary_Disorder	0	0	0.00256849	0.00473948	0.0121359
Non-Specific_Joint_Disorder	0	0	0.00253922	0.00504544	0.0146645
Non-Specified_Cardiac_Ischemia	0	0	0.00216163	0.00379792	0.0173937
Unspecified_Diabetes_Mellitus	0	0.00129908	0.00214679	0.00319688	0.0120624
Non-Specific_Pain	0	0	0.00213753	0.00414692	0.0088081
Peripheral_Nerve_Disorder	0	0	0.0020086	0.00411346	0.00885495
Unspecified_Hematological_Disorder	0	0.000768048	0.00196021	0.00298927	0.00650558
Anxiety_Phobic_Disorder	0	0	0.0019355	0.00350634	0.00942398
Eyelid_Disorders	0	0.00104103	0.00191751	0.00261946	0.0095559
Melanoma	0	0.000293485	0.00189818	0.00315549	0.0180329
Functional_Digestive_Disorder	0	0	0.0017933	0.0050209	0.00810024
Deep_Vein_Thrombosis	0	0	0.0017187	0.00244189	0.00415401
Gastrointestinal_Infection	0	0	0.00168983	0.0023632	0.00643496
Non-Specific_Soft_Tissue_Disorder	0	0	0.00166037	0.00334768	0.00868732
Non-Specific_Cardiovascular_Disease	0	0	0.00165988	0.00270372	0.00752053
Cellulitis	0	0	0.00163112	0.00315118	0.00831001
Lipoma	0	0	0.00134338	0.00209427	0.00398238
General_Bacterial_Infection	0	0	0.00122713	0.00206834	0.00342244
Benign_Colon_Neoplasm	0	0	0.0012263	0.00384244	0.0142448
Other_Infectious_Diseases	0	0	0.00113179	0.00173009	0.00420278
Allergic_Rhinitis	0	0	0.0010461	0.00323934	0.0122215
Chronic_Kidney_Disease	0	0	0.00103697	0.00203484	0.00449189
Synovium_Tendon_Bursa_Disorder	0	0	0.00101734	0.00244319	0.00506191
Muscle_Ligament_Disorder	0	0	0.000891058	0.00603718	0.020521
Chronic_Glomerulonephritis	0	0.000128258	0.0008855	0.00133586	0.00252999
Keratosis	0	0	0.000787147	0.00136225	0.00482825
Hair_Related_Disease	0	0	0.000770988	0.00145911	0.00462707
Non-Specific_Nephropathy	0	0	0.000759305	0.00167179	0.0039438
Oral_Soft_Tissue_Disease	0	0	0.000754945	0.00132043	0.00340076
Fasciitis	0	0	0.000737382	0.00130706	0.00442325
Non-Melanoma_Skin_Cancer	0	0	0.000664024	0.00134857	0.00428547
Disease_of_the_Male_Reproductive_Organs	0	0	0.000638181	0.00246579	0.00641675
Pneumonia	0	0	0.000597541	0.00329347	0.00657718
Cardiac_Conduction_Disorder	0	0	0.000488658	0.00134261	0.00477623
Carbuncle_Furuncle	0	0	0.000373141	0.000965909	0.00157145
Phlebitis_Thrombophlebitis	0	0	0.000260191	0.00130285	0.00314371
Streptococcal_Infection	0	0	0.000221959	0.00068525	0.00151901
Disorder_of_the_Vestibular_System	0	0	0.000169082	0.00128479	0.00477795
Non-Specific_Gingival_Peridontal_Disorder	0	0	0.000159203	0.000774078	0.00191377
Tongue_Disease	0	0	0.000155065	0.000854077	0.0022803
Benign_Oropharyngeal_Neoplasm	0	0	0.00014723	0.000707196	0.00141014
Non-Specific_Gastrointestinal_Disorder	0	0	0.000143791	0.00533769	0.0161533
Non-Specific_Prostate_Disease	0	0	2.49975e-05	0.00119024	0.00300764
Tuberculosis	0	0	2.44571e-05	0.000710305	0.00234939
Larynx_Vocal_Chord_Disorders	0	0	2.20799e-05	0.00114977	0.00468295
Spleen_Disease	0	0	0	0	0.000477631
Visual_Pathway_Cortex_Disorder	0	0	0	0	0.00053395
IgA_Immunodeficiency	0	0	0	0	0
Hereditary_Breast_Cancer	0	0	0	0	0
Pure_Hyperglyceridemia	0	0	0	0	0
Pulmonary_Heart_Disease	0	0	0	0	0.00257888
Peritonitis_Retroperitoneal_Infection	0	0	0	0	0.000801857
Congenital_Hair_Anomaly	0	0	0	0	0
Disorders_of_Iris_Ciliary_Body	0	0	0	0	0.000832485
Peripheral_Vascular_Disease	0	0	0	0	0.0031115
Congenital_Neutropenia	0	0	0	0	0
Huntingtons_Chorea	0	0	0	0	9.33271e-05
Non-Specific_Autosomal_Abnormality	0	0	0	0	0
Lupus_Erythematosus	0	0	0	0	0
Septic_Arthritis	0	0	0	0	0.000341851
Eustachian_Tube_Disorder	0	0	0	0	0.000311471
Corns_Callosites	0	0	0	0	0.000339098
Chronic_Progressive_External_Ophthalmoplegia	0	0	0	0	0
Hereditary_Hemoglobin_Disease	0	0	0	0	0.000963138
Non-Specific_Nasal_Throat_Disorder	0	0	0	6.4433e-05	0.00563295
Common_Variable_Immunodeficiency	0	0	0	0	0
Kaposis_Sarcoma	0	0	0	0	4.77623e-05
Branched_Chain_Amino_Acid_Metabolism_Disorder	0	0	0	0	0
Non-Hodgkins_Lymphoma	0	0	0	0	0.0482382
Polycystic_Kidney_Disease	0	0	0	0	0.0013332
Ulcerative_Colitis	0	0	0	0	4.61382e-05
Biliary_Tract_Disease	0	0	0	0.00248407	0.0116495
Corneal_Disorders	0	0	0	0	0.00166497
Oro_Naso_Pharyngeal_Cancer	0	0	0	0	0.000801857
Neurofibromatosis	0	0	0	0	0.000111876
Secondary_Arthropathy	0	0	0	0	0.000168862
Myeloid_Leukemia	0	0	0	0	0
Pernicious_or_B12_Deficiency_Anemia	0	0	0	0	0.00152801
Female_Genital_Congenital_Anomaly	0	0	0	0	0.000594041
Sleep_Apnea	0	0	0	0.0019663	0.0375888
Mixed_Hyperlipidemia	0	0	0	0.000147578	0.00134479
Substance_Abuse	0	0	0	0	0.00725384
Unspecified_Congenital_Anomaly	0	0	0	0	0.000331832
Benign_Endocrine_Neoplasm	0	0	0	0	0.000804708
Orbit_Disorders	0	0	0	0	0.000616212
Sideroblastic_Anemia	0	0	0	0	0
Friedreichs_Ataxia	0	0	0	0	0
Tuberous_Sclerosis	0	0	0	0	0
Unspecified_Cerebellar_Disease	0	0	0	0	7.48503e-05
Ear_Infection	0	0	0	0	0.000880786
Lipodystrophy	0	0	0	0	0
Velo_Cardio_Facial_Syndrome	0	0	0	0	0
Staphylococcus_Aureus_Infection	0	0	0	0.0010422	0.00318045
Learning_Disorder	0	0	0	0	0.000632831
Non-Specific_Congenital_Eye_Anomaly	0	0	0	0	0.000448154
Gestational_Pregnancy_Related_Disorder	0	0	0	0	0
Alopecia	0	0	0	0	0.000570476
Secondary_Diabetes_Mellitus	0	0	0	0	0
Diabetes_Insipidus	0	0	0	0	0
Varicella_Infection	0	0	0	0	0.000341776
Phenyketonuria	0	0	0	0	0
Hereditary_Thrombocytopenic_Purpura	0	0	0	0	0
Uterine_Cancer	0	0	0	0	0.000565675
Adrenogenital_Disorder	0	0	0	0	0
Chronic_Sinusitis	0	0	0	0	0.00272313
Familial_Adenomatous_Polyposis	0	0	0	0	0
Intrathoracic_Organ_Cancer	0	0	0	0	5.4339e-05
Non-Specific_Thryroid_Disorder	0	0	0	1.09707e-05	0.00122285
Male_Genital_Congenital_Anomaly	0	0	0	0	0.000427314
Thymic_Disorders	0	0	0	0	0
Hereditary_Fructose_Intolerance	0	0	0	0	0
Optic_Disc_Disorder	0	0	0	0.000225424	0.000900687
Non-Specific_Digestive_Congenital_Anomaly	0	0	0	0	0.000297782
HIV	0	0	0	0	0.000205973
Circulating_Enzyme_Deficiency	0	0	0	0	0
Atopic_Contact_Dermatitis	0	0	0	0.000961775	0.0104109
Myasthenia_Gravis	0	0	0	0	0.00022627
Congenital_Pigmentary_Anomaly	0	0	0	0	6.08976e-05
Fragile_X_Syndrome	0	0	0	0	8.7558e-05
Disorders_of_Urea_Cycle_Metabolism	0	0	0	0	0
Childhood_Disintegrative_Disorder	0	0	0	0	0
Marfan_Syndrome	0	0	0	0	0
Carditis	0	0	0	0.000175505	0.0014947
Congenital_Breast_Anomaly	0	0	0	0	8.42886e-05
CNS_Infection	0	0	0	0	0.000164779
Prion_Disease	0	0	0	0	0
Infestation	0	0	0	0	0.000563579
Hereditary_Muscular_Dystrophy	0	0	0	0	0
Aneurysm	0	0	0	0.00048379	0.00955056
Parasitic_Infection	0	0	0	0	0.000138658
Endocrine_Cancer	0	0	0	0	0
Tics_Tourettes	0	0	0	0	0.000205772
Salivary_Gland_Disease	0	0	0	0.000537549	0.00184997
Viral_Hepatitis_B	0	0	0	0	5.13769e-05
Acute_Renal_Failure	0	0	0	0	0.00315209
Dermatomyositis_Polymyositis	0	0	0	0	0.00116673
Degenerative_Dementia	0	0	0	0	0
Unspecified_Cancer	0	0	0	0	0.00199423
Pancreatic_Cancer	0	0	0	0	0.00911585
Graves_Disease	0	0	0	0	0
Generalized_Digestive_Cancer	0	0	0	0	0
Hereditary_Blepharophimosis	0	0	0	0	0
Myoneural_Disorders	0	0	0	0	3.74125e-05
Autism	0	0	0	0	5.83363e-05
Spirochetal_Infection	0	0	0	0	0.000379752
Hereditary_Sensory_Neuropathy	0	0	0	0	0
Unspecified_Neuropsychiatric_Disorder	0	0	0	0	0.000449787
Acrocephalosyndactyly	0	0	0	0	0
Prader_Willi_Syndrome	0	0	0	0	0
Long_QT_Syndrome	0	0	0	0	0
Non-Specific_Dental_Disorder	0	0	0	0.000840349	0.00355701
Prostate_Cancer	0	0	0	0	0.0375509
Non-Specific_Eye_Disorders	0	0	0	0.000902739	0.00588442
Urethral_Disorder	0	0	0	0	0.000845368
Copper_Metabolism_Disorder	0	0	0	0	0
Spinocerebellar_Ataxia	0	0	0	0	0
Atherosclerosis	0	0	0	0	0.000518583
Benign_Urinary_Neoplasm	0	0	0	0	0.000266975
Klippel_Feil_Syndrome	0	0	0	0	0
Unspecified_Plasma_Protein_Metabolism_Disorder	0	0	0	0	0.000365794
Pulmonary_Embolism_Infarction	0	0	0	0.000374985	0.00424249
Lysosomal_Storage_Disease	0	0	0	0	7.19554e-05
Complex_Regional_Pain_Syndrome	0	0	0	0	0.000794084
Hereditary_Stomatocytosis	0	0	0	0	0.000175901
Respiratory_System_Cancer	0	0	0	0	0.00140895
Gastrointestinal_Ulcer	0	0	0	0.000893597	0.00433356
Congenital_Aphakia	0	0	0	0	0
Respiratory_Congenital_Anomaly	0	0	0	0	0.000177983
Viral_Hepatitis_C	0	0	0	0	4.21443e-05
Anterior_Eye_Anomaly	0	0	0	0	0
Behcets_Syndrome	0	0	0	0	0
Carinoid_Neoplasm	0	0	0	0	0
Neonatal_Disease	0	0	0	0	0.0002405
Urinary_Calculus	0	0	0	0.00100094	0.00421348
Lichen	0	0	0	0	0.000856725
Thyroid_Cancer	0	0	0	0	0
Stomach_Cancer	0	0	0	0	0
Mood_Disorder	0	0	0	0	8.61141e-05
Generalized_Lipidoses	0	0	0	0	0
Neural_Tube_Defect	0	0	0	0	4.66636e-05
Non-Specific_Anemia	0	0	0	0.000792159	0.00777552
STI	0	0	0	0	0.000119768
Lung_Cancer	0	0	0	0	0.00037553
Chondrocalcinosis	0	0	0	0	0.000845421
General_Paralysis	0	0	0	0	3.42021e-05
Acquired_Other_Myopathies	0	0	0	0	0.00223448
Sleep_Disorder	0	0	0	0	0.00255442
Non-Rheumatic_Heart_Disease	0	0	0	0.000181592	0.0028698
Hypotension	0	0	0	0.0013256	0.0026294
Renal_Glycosuria	0	0	0	0	9.37031e-05
Skin_Infection	0	0	0	0	0.0193538
Familial_Dysautonomia_Related_Conditions	0	0	0	0	9.68851e-05
Congenital_Anomaly_of_Skull_Neck	0	0	0	0	7.6926e-05
Ruvalcaba.Myhre_Syndrome	0	0	0	0	0
Syndrome_with_Pervasive_Congenital_Anomalies	0	0	0	0	0.000102554
Myotonic_Muscular_Dystrophy	0	0	0	0	0
Other_Corticoadrenal_Disorder	0	0	0	0	0.00036075
Cri.Du.Chat_Syndrome	0	0	0	0	0
Polymorphonuclear_Neutrophils_Disorders	0	0	0	0	0
Indeterminate_Sex_Pseudohermaphroditism	0	0	0	0	0
Multiple_Myeloma	0	0	0	0	0.127922
Other_Inherited_Amino_Acid_Metabolic_Disorder	0	0	0	0	0
Benign_Eye_Neoplasm	0	0	0	0	0.000387541
Hemiplegia	0	0	0	0	0.012498
Intellectual_Disability	0	0	0	0.000631897	0.00315166
Non-Specific_Immune.Related_Skin_Disorder	0	0	0	0	0.000962618
Edwards_Syndrome	0	0	0	0	0
Hyperaldosteronism	0	0	0	0	0.000182782
Spinal_Chord_Degeneration	0	0	0	0	0.00119684
Cyclic_Neutropenia	0	0	0	0	0
Non-Specific_Leukemia	0	0	0	0	8.48608e-05
MENIIA	0	0	0	0	0
Bladder_Cancer	0	0	0	0	0.000365794
Cardiac_Congenital_Anomaly	0	0	0	0	0
Non-Specific_Congenital_Musculoskeletal_Anomaly	0	0	0	0.000326399	0.00343686
Rectal_Anal_Disorder	0	0	0	0	0.00348981
Gastritis_Duodenitis	0	0	0	0.0030936	0.00866712
Paranoia	0	0	0	0	0
Ichthyosis_Congenita	0	0	0	0	0
Macular_Degeneration	0	0	0	0	0.000754413
Epidermolysis_Bullosa	0	0	0	0	0.000220196
MENI	0	0	0	0	0
Purine_Pyrimidine_Metabolic_Disorder	0	0	0	0	0.000150883
Psoriasis_Related_Disorders	0	0	0	0	0.00211348
Hereditary_Harartoses	0	0	0	0	0.000612906
Sjogrens_Syndrome	0	0	0	0	0.000169702
Stuttering	0	0	0	0	0
Specified_Childhood_Cerebral_Degeneration	0	0	0	0	0
Dwarfism_of_Unknown_Etiology	0	0	0	0	0
Developmental_Delay	0	0	0	0	5.4339e-05
General_Dementia	0	0	0	0	0.00103244
Myeloproliferative_Disease	0	0	0	0	0.00065329
Pleuritis	0	0	0	0	0.00247775
Otosclerosis	0	0	0	0	0.000502942
Pancreatic_Disease	0	0	0	0	0.000508741
Cystic_Fibrosis	0	0	0	0	9.999e-05
Cushings_Syndrome	0	0	0	0	0
Disorders_of_Fatty_Acid_Oxidation	0	0	0	0	0
Ovarian_Cancer	0	0	0	0	0.000215285
Choroidal_Disorders	0	0	0	0	0.000462492
Acquired_Hemolytic_Anemias	0	0	0	0	3.98026e-05
Non-Specific_Liver_Disease	0	0	0	0	0.000504881
Rheumatic_Heart_Disease	0	0	0	0	0.000382099
Polyostotic_Fibrous_Dysplasia_of_Bone	0	0	0	0	0
Hereditary_Spastic_Paraplegia	0	0	0	0	0
Radiation_Sensitivity	0	0	0	0	0.000345722
Intestinal_Cancer	0	0	0	0	4.66636e-05
Acne	0	0	0	0	0.000350232
Female_Genital_Cancer	0	0	0	0	0.000759398
Dermatitis_Herpetiformis	0	0	0	0	0
Purpura_Other_Hemorrhagic_Conditions	0	0	0	0	0.000320873
Other_Viral_Hepatitis	0	0	0	0	0.000924328
Photodermatitis	0	0	0	0	0.000759398
Carcinoid_Syndrome	0	0	0	0	0.000225378
Parathyroid_Disorder	0	0	0	0.000587196	0.00296482
Acute_Upper_Respiratory_Infection	0	0	0	0.000677102	0.00200962
Ellis_Van_Creveld_Syndrome	0	0	0	0	0
Porphyrin_Metabolic_Disorder	0	0	0	0	9.55247e-05
Varicose_Veins	0	0	0	0	0.000801857
Hereditary_Polycythemia_Vera	0	0	0	0	0
Hepatobiliary_Congenital_Anomaly	0	0	0	0	0
Mucopolysaccharidosis	0	0	0	0	0
Herpes_Simplex	0	0	0	0	0.000481
Viral_Hepatitis_A	0	0	0	0	0.000247297
Non-Specific_Genitourinary_Congenital_Anomaly	0	0	0	0	0.00141586
Influenza	0	0	0	0	0.000775027
Chronic_Liver_Disease	0	0	0	0	0.00259375
Benign_Thyroid_Neoplasm	0	0	0	0	0.000449955
Acquired_Coagulation_Defect	0	0	0	0	0.000284428
Dissociative_Disorder	0	0	0	0	4.56017e-05
Mycobacterial_Disease	0	0	0	0	0
Homocystinuria	0	0	0	0	0
Non-Specific_Humoral_Deficiency	0	0	0	0	0.00771613
Goiter	0	0	0	0.000198907	0.00129187
Erythematous_Disorder	0	0	0	0	0
Kawasaki_Disease	0	0	0	0	0
Non-Specific_Metabolic_Disorder	0	0	0	0	0.00158977
Secondary_Malignant_Neoplasm	0	0	0	0	0
Rheumatoid_Arthritis_Related_Conditions	0	0	0	0	0.00242835
Brain_Damage	0	0	0	0	0.00196564
Unspecified_Middle_Ear_Mastoid_Diseases	0	0	0	0	0.00013433
Brain_Cancer	0	0	0	0	0.000239535
Spinal_Muscular_Atrophy	0	0	0	0	0
Non-Specific_Osteopathy	0	0	0	0	0.00179526
Vitreous_Body_Disorder	0	0	0	0	0.00252087
Non-Specific_Neurologic_Congenital_Anomaly	0	0	0	0	0.000146742
Hyper_IgM_Immunodeficiency	0	0	0	0	0
Dejerine_Sottas_Disease	0	0	0	0	0
Personality_Disorder	0	0	0	0	0
Metabolic_Syndrome_X	0	0	0	0	0
Arthropod.Borne_Diseases	0	0	0	0	0.00029501
Congenital_Nail_Anomaly	0	0	0	0	4.38827e-05
Epilepsy_Related_Disorders	0	0	0	0	0.000726639
Menstrual_Disorder	0	0	0	0	0
General_Osteochondropathy	0	0	0	0	0.000636832
Unspecified_Immune_Disorder	0	0	0	0.00128143	0.00372177
Aromatic_Amino_Acid_Metabolism_Disorder	0	0	0	0	0.000113925
Electrolyte_Acid_Base_Balance_Disorder	0	0	0	0.00135238	0.00437183
Aplastic_Anemia	0	0	0	0	0.000435983
General_Cerebral_Degeneration	0	0	0	0	0.000286228
Cranial_Nerve_Disorder	0	0	0	0	0.00175747
Autonomic_System_Disorder	0	0	0	0	0.000559742
Unspecified_Benign_Neoplasm	0	0	0	0	0.000938141
Multiple_Epiphyseal_Dysplasia	0	0	0	0	0
Cerebral_Lipidoses	0	0	0	0	0
Balanced_Translocation	0	0	0	0	0
Myotonia_Congenita	0	0	0	0	0
Benign_Breast_Neoplasm	0	0	0	0	0.00161872
Unspecified_Endocrine_Disorder	0	0	0	0	0.000400463
Tympanic_Membrane_Disorders	0	0	0	0	8.7558e-05
Alpha_1_Antitrypsin_Deficiency	0	0	0	0	5.60193e-05
Hereditary_Hemochromatosis	0	0	0	0	0
Esophageal_Cancer	0	0	0	0	4.68516e-05
Vitamin_Toxicity	0	0	0	0	0
Arterial_Embolism_Thrombosis	0	0	0	0	0.000734659
Inflammatory_Toxic_Neuropathy	0	0	0	0	0.00113779
Alzheimers_Disease	0	0	0	0	0.000122669
Unspecified_Childhood_Cerebral_Degeneration	0	0	0	0	0
Hodgkins_Disease	0	0	0	0	0.000431353
Benign_Uterine_Neoplasm	0	0	0	0	4.08898e-05
Hereditary_Hemorrhagic_Telangiectasia	0	0	0	0	0
Myocardial_Infarction	0	0	0	0	8.64304e-05
Osteogenesis_Imperfecta	0	0	0	0	8.95536e-05
Thyroiditis	0	0	0	0	6.16219e-05
Polycystic_Liver_Disease	0	0	0	0	4.08898e-05
Hereditary_Elliptocytosis	0	0	0	0	0
Arterial_Dissection	0	0	0	0	4.68516e-05
General_Viral_Infection	0	0	0	0.00155587	0.00410687
Colorectal_Cancer	0	0	0	0	0.00036075
Wiskott.Alrich_Syndrome	0	0	0	0	0
Protozoan_Infection	0	0	0	0	9.06125e-05
Sexual_Dysfunction	0	0	0	0	0.000761205
Fungal_Infection	0	0	0	0	0.0015921
Benign_Male_Genital_Neoplasm	0	0	0	0	0.000731588
Viral_Warts_HPV	0	0	0	0.000317626	0.000791313
Osteopetrosis	0	0	0	0	0
Autoimmune_Polyglandular_Disorder	0	0	0	0	0
Leukodystropy	0	0	0	0	0
Bone_Cancer	0	0	0	0	0.00327092
Unspecified_Autoimmune_Disease	0	0	0	0	0.00022627
Localized_Adiposity	0	0	0	0	0.000262674
Unspecified_Hepatitis	0	0	0	0	0.00610194
Benign_Skin_Neoplasm	0	0	0	0.00088039	0.00394603
Adjustment_Disorder	0	0	0	0	4.83092e-05
Benign_Ovarian_Neoplasm	0	0	0	0	0.000295421
Unspecified_Amyloidosis	0	0	0	0	0.00143721
Reactive_Arthritis	0	0	0	0	0
Cystitis_Urethritis	0	0	0	0	0.00106189
Other_Inherited_Myotonias	0	0	0	0	0
Dyschromia	0	0	0	0	0.000466735
Congenital_Spine_Anomaly	0	0	0	0	7.19554e-05
Congenital_Hypogammaglobulinemia	0	0	0	0	0
Hereditary_Progessive_Muscular_Dystrophy	0	0	0	0	0.000140895
Chronic_Pruritus	0	0	0	1.15548e-05	0.000900597
Other_Lymphoid_Histiocytic_Cancers	0	0	0	0	0.000112238
Hirsutism	0	0	0	0	8.83197e-05
Disorders_of_Mitochondrial_Metabolism	0	0	0	0	0
Pituitary_Disorder	0	0	0	0	0.00206206
Male_Genital_Cancer	0	0	0	0	0.000575705
Autoimmune_Lymphoproliferative_Syndrome	0	0	0	0	0
Turners_Syndrome	0	0	0	0	4.89141e-05
Chronic_Venous_Hypertension	0	0	0	0	0
Seborrheic_Dermatitis	0	0	0	0	7.04473e-05
Acquired_Retinal_Defects	0	0	0	0	0.0274494
Parkinsons_Disease	0	0	0	0	0.000376223
Benign_Digestive_Neoplasm	0	0	0	0	0.00123461
Type_I_Diabetes_Mellitus	0	0	0	0	5.62873e-05
Cerebral_Cysts	0	0	0	0	0
Vascular_Insufficiency	0	0	0	0	0.00183585
Cardiomyopathy	0	0	0	0	0.000179651
Connective_Tissue_Infection	0	0	0	0	0.0003578
Inflammatory_Spondylopathies	0	0	0	0.00190371	0.00560914
Optic_Chiasm_Disorder	0	0	0	0	0
Hyperalimentation	0	0	0	0	0
Psychogenic_Somatoform_Disorder	0	0	0	0	0.00118808
Optic_Neuritis_Neuropathy	0	0	0	0	0.000560193
Kidney_Infection	0	0	0	0	0.00169702
Disease_of_the_Female_Reproductive_Organs	0	0	0	0.00619504	0.0209317
Schizophrenia_Related_Psychosis	0	0	0	0	0
Hypotony_of_the_Eye	0	0	0	0	0
Refraction_Accomodation_Disorders	0	0	0	0	0.0011764
Pataus_Syndrome	0	0	0	0	0
Cataplexy_Narcolepsy	0	0	0	0	4.9995e-05
Refsums_Disease	0	0	0	0	0
Jaw_Disease	0	0	0	0	0.000892061
Migraine	0	0	0	0.000154137	0.00526712
Glucocorticoid_Remediable_Aldosteronism	0	0	0	0	0
Benign_Female_Genital_Neoplasm	0	0	0	0	0.00051443
Unspecified_Hyperlipidemia	0	0	0	0	0
Polyclonal_Hypergammaglobulinemia	0	0	0	0	0
Eating_Disorder	0	0	0	0	0
Familial_Mediterranean_Fever	0	0	0	0	0
Galactosemia	0	0	0	0	0
Severe_Combined_Immunodeficiency	0	0	0	0	0
Non-Specific_Congenital_Integumentary_Anomaly	0	0	0	0	0
Bladder_Disorder	0	0	0	4.53705e-05	0.00495854
Addisons_Disease	0	0	0	0	0.000149604
Medullary_Cystic_Kidney_Disease	0	0	0	0	0
Spinal_Stenosis	0	0	0	0	0.00142283
Cervical_Cancer	0	0	0	0	0.0011124
Impulse_Control_Disorder	0	0	0	0	0
Encephalitis	0	0	0	0	0.000477623
Hearing_Loss	0	0	0	0.00130837	0.00487854
Food_Allergy	0	0	0	0	0.000704119
Type_II_Diabetes_Mellitus	0	0	0	0	0.0277942
General_Ear_Disorder	0	0	0	0	0.000832485
Erythromelalgia	0	0	0	0	0
Unspecified_Polyglandular_Disorder	0	0	0	0	0
Haemophilia_Related_Diseases	0	0	0	0	0
Chronic_Upper_Respiratory_Infection	0	0	0	0	0.00171
Acquired_Limb_Deformities	0	0	0	0	0.000374813
Unspecified_Encephalopathy	0	0	0	0	0.000359777
Motor_Neuron_Disease	0	0	0	0	0
Klinefelters_Syndrome	0	0	0	0	0.00447541
Acute_Sinusitis	0	0	0	0	4.08898e-05
Sebaceous_Gland_Disorder	0	0	0	0	0
Non-Specific_Peritoneal_Disorder	0	0	0	0	0.000358214
Osteomyelitis	0	0	0	0	0.00221295
IBS	0	0	0	0	0.00567754
Herpes_Zoster	0	0	0	0.000251082	0.000922765
Septicemia	0	0	0	0	0.00236407
Peroxisomal_Disorders	0	0	0	0	0
Vasculitis	0	0	0	0	0.000496303
Bone_Infection	0	0	0	0	5.15464e-05
Diamond.Blackfan_Anemia	0	0	0	0	0
Breast_Disorder	0	0	0	0	0.002955
Deviated_Nasal_Septum	0	0	0	0	0.00473095
Lymphoid_Leukemia	0	0	0	0	4.21443e-05
Histidinemia	0	0	0	0	0
Unspecified_Immune_Deficiency	0	0	0	0	0.00394011
Oro.Facial_Congenital_Anomaly	0	0	0	0	0.00152749
Sarcoidosis	0	0	0	0	0.00564949
Disorders_of_Straight_Chain_Amino_Acid_Metabolism	0	0	0	0	0
Hirschsprungs_Disease	0	0	0	0	0
Acute_Bronchitis	0	0	0	0.000840812	0.00209131
Primary_Carnitine_Deficiency	0	0	0	0	0
Hereditary_Corneal_Dystrophy	0	0	0	0	0.000678887
Unspecified_Behavioral_Development_Disorder	0	0	0	0	0
Escherichia_Coli_Infection	0	0	0	0	0.00157133
Secondary_Hereditary_Retinal_Dystrophy	0	0	0	0	3.7553e-05
Eye_Inflammation	0	0	0	0.000387436	0.00797692
Malnutrition	0	0	0	0	0
Non-Specific_Hemoglobinopathies	0	0	0	0	0.000449102
Paritial_Androgen_Insensitivity_Syndrome	0	0	0	0	0
G6PD	0	0	0	0	0
Bipolar_Disorder	0	0	0	0	0
PTSD	0	0	0	0	0.000694605
Pubertal_Dysfunction	0	0	0	0	0
Vascular_Congenital_Anomaly	0	0	0	0	9.06125e-05
Non-Specific_Sugar_Metabolism_Disorder	0	0	0	0	0.000971172
Congenital_Ectodermal_Dysplasia	0	0	0	0	0
Chronic_Tonsillitis_Adenoiditis	0	0	0	0	0.00160942
Ehlers_Danlos_Syndrome	0	0	0	0	4.89141e-05
Thyrotoxicosis	0	0	0	0	0.000964729
External_Ear_Disorders	0	0	0	0	0.000982822
Menopausal_Disorder	0	0	0	4.06438e-05	0.00305464
Lymphatic_Disorder	0	0	0	0.000366496	0.00210438
CNS_Cancer	0	0	0	0	0.000350232
Extrapyramidal_Abnormal_Movement_Disorders	0	0	0	0	0.00123127
Vitamin_Deficiency	0	0	0	0	0.00206674
Overweight	0	0	0	0	0.000192315
Globe_Disorders	0	0	0	0	0.000301765
OCD	0	0	0	0	0.000123244
Aniridia	0	0	0	0	0
Nephrotic_Syndrome	0	0	0	0	0.00166379
Bartters_Syndrome	0	0	0	0	0
Digeorges_Syndrome	0	0	0	0	4.06438e-05
Non-Specific_Chromosomal_Anomaly	0	0	0	0	5.86338e-05
Hereditary_Color_Blindness	0	0	0	0	0
Megaloblastic_Anemia	0	0	0	0	0.000182782
Poliomyelitis	0	0	0	0	0.00117563
Unspecified_Neuropathy	0	0	0	9.25875e-05	0.00232569
Connective_Tissue_Cancer	0	0	0	0	0.000129646
Genetic_Anomolies_of_Leukocytes	0	0	0	0	0
IgM_Immunodeficiency	0	0	0	0	9.97357e-05
Nerve_Root_Plexus_Disorders	0	0	0	0	0.00110446
Appendiceal_Disease	0	0	0	0.00135675	0.00329341
Anophthalmia_Mircopthalmia	0	0	0	0	4.89141e-05
Benign_Bone_Connective_Tissue_Neoplasm	0	0	0	0	0.00118167
Dopa_Responsive_Dystonia	0	0	0	0	0
Glaucoma	0	0	0	0.000550456	0.0253483
Hereditary_Night_Blindness	0	0	0	0	0
Phosphorus_Metabolism_Disorder	0	0	0	0	0.000370752
Chondrodystrophy	0	0	0	0	9.97357e-05
Papilledema	0	0	0	0	0
Charcot_Marie_Tooth_Disease	0	0	0	0	0
Hereditary_Face_Skull_Anomalies	0	0	0	0	0
Unspecified_White_Blood_Cell_Disease	0	0	0	0	0.00210139
Lactose_Intolerance	0	0	0	0	0.000301765
Lacrimal_System_Disorder	0	0	0	0	0.00357089
Primary_Hereditary_Retinal_Dystrophy	0	0	0	0	0.000270124
Speech_Language_Disorder	0	0	0	0	0.00239091
Amino_Acid_Transport_Disorder	0	0	0	0	0
Eye_Infection	0	0	0	0	0.00218475
Esophagitis	0	0	0	1.14239e-05	0.0026937
Schwartz.Jampel_Syndrome	0	0	0	0	0
Acquired_Visual_Disturbances	0	0	0	0.000674822	0.0096062
Hemangioma_Lymphangioma	0	0	0	7.59901e-05	0.000734659
Smith.Magenis_Syndrome	0	0	0	0	0
Benign_CNS_Neoplasm	0	0	0	0	0.00112867
Benign_Intrathoracic_Neoplasm	0	0	0	0.000176567	0.00236407
Unspecified_Childhood_Psychoses	0	0	0	0	0
Downs_Syndrome	0	0	0	0	0
Pancytopenia	0	0	0	0	0
Iron_Metabolism_Disorder	0	0	0	0	0.000168294
UTI	0	0	0	0.0011943	0.00534614
Lipoprotein_Deficiency	0	0	0	0	0.000149604
Hereditary_Spherocytosis	0	0	0	0	0
Congenital_Hypothyroidism	0	0	0	0	0
Hyperchylomicronemia	0	0	0	0	0
Eye_Cancer	0	0	0	0	0.000726434
Pagets_Disease	0	0	0	0	0.000253133
Male_Breast_Cancer	0	0	0	0	0.000440393
Conjunctival_Disorders	0	0	0	0.000366205	0.0014002
Nezelofs_Syndrome	0	0	0	0	0
Meningitis	0	0	0	0	0.000548546
MENIIB	0	0	0	0	0
Asthma	0	0	0	0	0
Acquired_Hypothyroidism	0	0	0	0	4.62492e-05
Osteoporosis	0	0	0	1.21106e-05	0.00584855
Sweat_Gland_Disorder	0	0	0	0	0.000231535
Osteopoikilosis	0	0	0	0	0.000108678
Hepatobiliary_Cancer	0	0	0	0	0
Acute_Glomerulonephritis	0	0	0	0	8.77655e-05
Kidney_Cancer	0	0	0	0	0.00168812
Other_Inherited_Osteodystrophy	0	0	0	0	0
Abnormal_Spine_Curvature	0	0	0	0	0
Hereditary_Lymphadema	0	0	0	0	0
Benign_Prostatic_Hyperplasia	0	0	0	0.000862245	0.00703138
General_Thrombocytopenia	0	0	0	0	0.00046307
Inner_Ear_Disorder	0	0	0	0.000654529	0.00186089
Breast_Cancer	0	0	0	0	0.00101868
Nail_Disease	0	0	0	0.00046941	0.00144306
Rosacea	0	0	0	0	0.000508412
Growth_Hormone_Deficiency	0	0	0	0	0.000102554
Glycogenosis	0	0	0	0	0
Alveolar_Disease	0	0	0	0	0.000189876
Hereditary_Dental_Anomaly	0	0	0	0	0
Celiac_Disease	0	0	0	0	0
Conduct_Disorder	0	0	0	0	0
Multiple_Sclerosis_Other_Demyelinating_Disease	0	0	0	0	0.000121795
Helicobacter_Pylori_Infection	0	0	0	0	0.000420734
Androgen_Insensitivity_Syndrome	0	0	0	0	0
Ocular_Musculoskeletal_Disorder	0	0	0	1.26416e-05	0.00351494
ADHD	0	0	0	0	0

## Sheet: 9_Brain
Disease_name	Minimum	1st_quartile	Median	3rd_quartile	Maximum
Cerebrovascular_Disease	0.00462287	0.20178	0.247028	0.300666	0.508373
Epilepsy_Related_Disorders	0	0.00305319	0.149203	0.234707	0.47044
Hemiplegia	0.00121655	0.0324602	0.0401378	0.0503937	0.0739809
Unspecified_Recurrent_Headaches	0	0.018191	0.0283847	0.051832	0.10979
Non-Specific_Acquired_Musculoskeletal_Abnormality	0	0.0193911	0.0283535	0.0382775	0.0560569
Intellectual_Disability	0.00053135	0.0145985	0.0226586	0.0280331	0.0498049
UTI	0	0.0123057	0.0212022	0.0297569	0.0727738
Speech_Language_Disorder	0	0.0175159	0.0203488	0.0243357	0.0469484
Psychogenic_Somatoform_Disorder	0	0.0119798	0.0198659	0.0296188	0.0609622
Unspecified_Lipid_Metabolism_Disorder	0	0	0.0193635	0.0327251	0.0597801
Acquired_Visual_Disturbances	0	0.0122524	0.0166949	0.0208261	0.0437018
Non-Specific_Pulmonary_Disorder	0	0	0.0136027	0.0210579	0.0539683
Non-Specific_Urinary_Disorder	0	0.00768344	0.012285	0.0188203	0.0405924
Non-Specific_Joint_Disorder	0	0.0040037	0.0119955	0.0180693	0.0312068
Non-Specific_Skin_Disorder	0	0.00380573	0.0106833	0.0184049	0.0398902
Brain_Damage	0	0.00569419	0.0103946	0.0186294	0.0620639
Functional_Digestive_Disorder	0	0.00100654	0.00952122	0.0178621	0.036811
Unspecified_Encephalopathy	0	0.00510949	0.00877674	0.0131709	0.0289187
General_Dementia	0	0.00131148	0.00674603	0.0124025	0.0340564
Aneurysm	0	0	0.00550838	0.0131379	0.0856448
General_Cerebral_Degeneration	0	0.00096782	0.00435854	0.00637959	0.0181205
Upper_Respiratory_Inflammation	0	0	0.00415667	0.022756	0.0929513
Pneumonia	0	0	0.0040037	0.0124856	0.0459384
Developmental_Delay	0	0.000689061	0.00386922	0.00590604	0.0162132
Electrolyte_Acid_Base_Balance_Disorder	0	0	0.00377453	0.0101464	0.030715
Hypotension	0	0	0.00321813	0.00878317	0.015725
Escherichia_Coli_Infection	0	0	0.00287392	0.0066355	0.0246846
Cranial_Nerve_Disorder	0	0	0.00239234	0.00620124	0.0201913
Encephalitis	0	0	0.00180036	0.00372493	0.0171804
Brain_Cancer	0	0	0.00176764	0.0104469	0.0768065
General_Paralysis	0	0	0.00153911	0.00438695	0.0363993
General_Viral_Infection	0	0	0.00134048	0.00625355	0.0203699
Substance_Abuse	0	0	0.00125818	0.0137137	0.0478904
Migraine	0	0	0.00114778	0.0078625	0.0314992
Spleen_Disease	0	0	0	0	0.00358852
Visual_Pathway_Cortex_Disorder	0	0	0	0	0.00272035
IgA_Immunodeficiency	0	0	0	0	0
Chronic_Kidney_Disease	0	0	0	0	0.00480989
Hereditary_Breast_Cancer	0	0	0	0	0
Pure_Hyperglyceridemia	0	0	0	0	0
Pulmonary_Heart_Disease	0	0	0	0	0.00392157
Peritonitis_Retroperitoneal_Infection	0	0	0	0	0.00290346
Congenital_Hair_Anomaly	0	0	0	0	0
Disorders_of_Iris_Ciliary_Body	0	0	0	0	0.000286533
Peripheral_Vascular_Disease	0	0	0	0	0.08038
Congenital_Neutropenia	0	0	0	0	0
Huntingtons_Chorea	0	0	0	0	0.00298786
Non-Specific_Autosomal_Abnormality	0	0	0	0	0
Lupus_Erythematosus	0	0	0	0	0.030937
Septic_Arthritis	0	0	0	0	0.00202122
Eustachian_Tube_Disorder	0	0	0	0	0.000257931
Corns_Callosites	0	0	0	0	0.00206138
Chronic_Progressive_External_Ophthalmoplegia	0	0	0	0	0
Hereditary_Hemoglobin_Disease	0	0	0	0	0.00132648
Non-Specific_Nasal_Throat_Disorder	0	0	0	0	0
Common_Variable_Immunodeficiency	0	0	0	0	0.00899888
Fasciitis	0	0	0	0	0.00170316
Kaposis_Sarcoma	0	0	0	0	0.00367012
Branched_Chain_Amino_Acid_Metabolism_Disorder	0	0	0	0	0
Non-Hodgkins_Lymphoma	0	0	0	0	0.000636402
Polycystic_Kidney_Disease	0	0	0	0	0.0175735
Ulcerative_Colitis	0	0	0	0	0
Non-Specified_Cardiac_Ischemia	0	0	0	0	0.0111765
Biliary_Tract_Disease	0	0	0	0	0.0075006
Corneal_Disorders	0	0	0	0	0.00161775
Oro_Naso_Pharyngeal_Cancer	0	0	0	0	0.0562112
Neurofibromatosis	0	0	0	0	0.0147121
Secondary_Arthropathy	0	0	0	0	0.000838223
Myeloid_Leukemia	0	0	0	0	0
Pernicious_or_B12_Deficiency_Anemia	0	0	0	0	0.00859599
Female_Genital_Congenital_Anomaly	0	0	0	0	0
Sleep_Apnea	0	0	0	0	0.00403055
Diverticulosis_Diverticulitis	0	0	0	0	0
Mixed_Hyperlipidemia	0	0	0	0	0.000987817
Unspecified_Congenital_Anomaly	0	0	0	0	0.00371585
Benign_Endocrine_Neoplasm	0	0	0	0	0.0139061
Orbit_Disorders	0	0	0	0	0.00199142
Sideroblastic_Anemia	0	0	0	0	0
Friedreichs_Ataxia	0	0	0	0	0
Non-Specific_Cardiovascular_Disease	0	0	0	0.00498339	0.0318508
Tuberous_Sclerosis	0	0	0	0	0.00421732
Tongue_Disease	0	0	0	0	0.0041019
Unspecified_Cerebellar_Disease	0	0	0	0	0.00242971
Ear_Infection	0	0	0	0	0.0032694
Emphysema_COPD	0	0	0	0	0.0120977
Lipodystrophy	0	0	0	0	0
General_Hypertension	0	0	0	0.00472441	0.233623
Velo_Cardio_Facial_Syndrome	0	0	0	0	0
Staphylococcus_Aureus_Infection	0	0	0	0.00114613	0.00956215
Learning_Disorder	0	0	0	0.000797024	0.00229555
Non-Specific_Congenital_Eye_Anomaly	0	0	0	0	0.00146897
Gestational_Pregnancy_Related_Disorder	0	0	0	0	0
Alopecia	0	0	0	0	0.00247469
Secondary_Diabetes_Mellitus	0	0	0	0	0.00132837
Diabetes_Insipidus	0	0	0	0	0.0063012
Varicella_Infection	0	0	0	0	0
Phenyketonuria	0	0	0	0	0
Hereditary_Thrombocytopenic_Purpura	0	0	0	0	0
Uterine_Cancer	0	0	0	0	0.000516796
Adrenogenital_Disorder	0	0	0	0	0.000445137
Chronic_Sinusitis	0	0	0	0	0.00807932
Familial_Adenomatous_Polyposis	0	0	0	0	0
Intrathoracic_Organ_Cancer	0	0	0	0	0.00060012
Non-Specific_Thryroid_Disorder	0	0	0	0	0.000229516
Male_Genital_Congenital_Anomaly	0	0	0	0	0.00208452
Thymic_Disorders	0	0	0	0	0
Hereditary_Fructose_Intolerance	0	0	0	0	0
Optic_Disc_Disorder	0	0	0	0	0
Non-Specific_Digestive_Congenital_Anomaly	0	0	0	0	0.00448179
HIV	0	0	0	0	0.00561798
Circulating_Enzyme_Deficiency	0	0	0	0	0
Atopic_Contact_Dermatitis	0	0	0	0	0.0102728
Myasthenia_Gravis	0	0	0	0	0.00107945
Congenital_Pigmentary_Anomaly	0	0	0	0	0.00711499
Lipoma	0	0	0	0	0.00458085
Fragile_X_Syndrome	0	0	0	0	0
Disorders_of_Urea_Cycle_Metabolism	0	0	0	0	0
Childhood_Disintegrative_Disorder	0	0	0	0	0
Marfan_Syndrome	0	0	0	0	0
Carditis	0	0	0	0	0.00447642
Congenital_Breast_Anomaly	0	0	0	0	0
CNS_Infection	0	0	0	0.00129534	0.0085902
Prion_Disease	0	0	0	0	0.000234137
Infestation	0	0	0	0	0.000445137
Hereditary_Muscular_Dystrophy	0	0	0	0	0
Parasitic_Infection	0	0	0	0	0.00183824
Endocrine_Cancer	0	0	0	0	0.000993295
Tics_Tourettes	0	0	0	0	0.0015949
Salivary_Gland_Disease	0	0	0	0	0.00662252
Deep_Vein_Thrombosis	0	0	0	0	0.00534022
Viral_Hepatitis_B	0	0	0	0	0.000231107
Cardiac_Dysrhythmia	0	0	0	0	0.071447
Acute_Renal_Failure	0	0	0	0	0.0239595
Dermatomyositis_Polymyositis	0	0	0	0	0.00198659
Degenerative_Dementia	0	0	0	0	0
Unspecified_Cancer	0	0	0	0	0.00419874
Pancreatic_Cancer	0	0	0	0	0.00675081
Graves_Disease	0	0	0	0	0.000272035
Generalized_Digestive_Cancer	0	0	0	0	0.0113695
Hereditary_Blepharophimosis	0	0	0	0	0
Myoneural_Disorders	0	0	0	0	0.0165549
Autism	0	0	0	0	0.00275419
Spirochetal_Infection	0	0	0	0	0.000351
Hereditary_Sensory_Neuropathy	0	0	0	0	0
Unspecified_Neuropsychiatric_Disorder	0	0	0	0.00145985	0.00390752
Peripheral_Nerve_Disorder	0	0	0	0	0.000612745
Acrocephalosyndactyly	0	0	0	0	0
Prader_Willi_Syndrome	0	0	0	0	0.00049743
Long_QT_Syndrome	0	0	0	0	0
Larynx_Vocal_Chord_Disorders	0	0	0	0	0.00848972
Non-Specific_Dental_Disorder	0	0	0	0	0.00795907
Prostate_Cancer	0	0	0	0	0.000306373
Non-Specific_Eye_Disorders	0	0	0	0	0.00348993
Urethral_Disorder	0	0	0	0	0.00362932
Copper_Metabolism_Disorder	0	0	0	0	0
Spinocerebellar_Ataxia	0	0	0	0	0
Atherosclerosis	0	0	0	0	0.021113
Pure_Hypercholesterolemia	0	0	0	0.00240437	0.0189902
Benign_Urinary_Neoplasm	0	0	0	0	0
Klippel_Feil_Syndrome	0	0	0	0	0
Unspecified_Plasma_Protein_Metabolism_Disorder	0	0	0	0	0.00548478
Pulmonary_Embolism_Infarction	0	0	0	0	0.0081948
Lysosomal_Storage_Disease	0	0	0	0	0
Complex_Regional_Pain_Syndrome	0	0	0	0	0.0063217
Hereditary_Stomatocytosis	0	0	0	0	0
Respiratory_System_Cancer	0	0	0	0	0.00597426
Melanoma	0	0	0	0	0.0015753
Gastrointestinal_Ulcer	0	0	0	0	0.0177905
Congenital_Aphakia	0	0	0	0	0
Respiratory_Congenital_Anomaly	0	0	0	0	0
Viral_Hepatitis_C	0	0	0	0	0.000351
Anterior_Eye_Anomaly	0	0	0	0	0
Behcets_Syndrome	0	0	0	0	0.00535924
Carinoid_Neoplasm	0	0	0	0	0
Neonatal_Disease	0	0	0	0	0.00896359
Urinary_Calculus	0	0	0	0	0.00555556
Lichen	0	0	0	0	0.00206345
Thyroid_Cancer	0	0	0	0	0.00176471
Stomach_Cancer	0	0	0	0	0.0400933
Mood_Disorder	0	0	0	0	0.000162787
Generalized_Lipidoses	0	0	0	0	0.000486618
Carbuncle_Furuncle	0	0	0	0	0.00193317
Neural_Tube_Defect	0	0	0	0	0.00973236
Non-Specific_Anemia	0	0	0	0	0.0819547
STI	0	0	0	0	0.00186741
Lung_Cancer	0	0	0	0	0
Chondrocalcinosis	0	0	0	0	0
Esophageal_Disease	0	0	0	0	0.00773844
Acquired_Other_Myopathies	0	0	0	0	0.0125733
Sleep_Disorder	0	0	0	0.00227402	0.00661036
Non-Rheumatic_Heart_Disease	0	0	0	0	0.000993295
Renal_Glycosuria	0	0	0	0	0.00016581
Skin_Infection	0	0	0	0	0.109112
Familial_Dysautonomia_Related_Conditions	0	0	0	0	0.000744232
Congenital_Anomaly_of_Skull_Neck	0	0	0	0	0.00205279
General_Spondylosis_Spine_Disorder	0	0	0	0	0.0146897
Ruvalcaba.Myhre_Syndrome	0	0	0	0	0
Syndrome_with_Pervasive_Congenital_Anomalies	0	0	0	0	0.0130307
Myotonic_Muscular_Dystrophy	0	0	0	0	0
Other_Corticoadrenal_Disorder	0	0	0	0	0.00101061
Cri.Du.Chat_Syndrome	0	0	0	0	0
Polymorphonuclear_Neutrophils_Disorders	0	0	0	0	0.000675904
Indeterminate_Sex_Pseudohermaphroditism	0	0	0	0	0.000568505
Multiple_Myeloma	0	0	0	0	0
Other_Inherited_Amino_Acid_Metabolic_Disorder	0	0	0	0	0.00345377
Benign_Eye_Neoplasm	0	0	0	0	0.000933053
Non-Specific_Immune.Related_Skin_Disorder	0	0	0	0	0.0251636
Edwards_Syndrome	0	0	0	0	0
Hyperaldosteronism	0	0	0	0	0.00218254
Spinal_Chord_Degeneration	0	0	0	0	0.0118648
Cyclic_Neutropenia	0	0	0	0	0
Anxiety_Phobic_Disorder	0	0	0	0.00420084	0.0589748
Streptococcal_Infection	0	0	0	0	0.00220345
Non-Specific_Leukemia	0	0	0	0	0.000243309
MENIIA	0	0	0	0	0
Bladder_Cancer	0	0	0	0	0
Cardiac_Congenital_Anomaly	0	0	0	0.00156196	0.0147528
Non-Specific_Congenital_Musculoskeletal_Anomaly	0	0	0	0	0.003772
Rectal_Anal_Disorder	0	0	0	0	0
Gastritis_Duodenitis	0	0	0	0	0.0139922
Paranoia	0	0	0	0	0.00227902
Ichthyosis_Congenita	0	0	0	0	0
Macular_Degeneration	0	0	0	0	0.000249906
Epidermolysis_Bullosa	0	0	0	0	0.000241955
MENI	0	0	0	0	0
Purine_Pyrimidine_Metabolic_Disorder	0	0	0	0	0.000797024
Psoriasis_Related_Disorders	0	0	0	0	0.00290346
Hereditary_Harartoses	0	0	0	0	0
Sjogrens_Syndrome	0	0	0	0	0.0018743
Stuttering	0	0	0	0	0
Specified_Childhood_Cerebral_Degeneration	0	0	0	0	0
General_Bacterial_Infection	0	0	0	0	0.00862212
Dwarfism_of_Unknown_Etiology	0	0	0	0	0
Myeloproliferative_Disease	0	0	0	0	0.000325574
Pleuritis	0	0	0	0	0.0455568
Otosclerosis	0	0	0	0	0.000153988
Pancreatic_Disease	0	0	0	0	0.00108814
Cystic_Fibrosis	0	0	0	0	0.000914913
Cushings_Syndrome	0	0	0	0	0.000192086
Disorders_of_Fatty_Acid_Oxidation	0	0	0	0	0
Ovarian_Cancer	0	0	0	0	0.0334195
Non-Specific_Prostate_Disease	0	0	0	0	0.000675904
Choroidal_Disorders	0	0	0	0	0.000212134
Acquired_Hemolytic_Anemias	0	0	0	0	0.00315259
Non-Specific_Liver_Disease	0	0	0	0	0.00154759
Rheumatic_Heart_Disease	0	0	0	0	0.00260052
Polyostotic_Fibrous_Dysplasia_of_Bone	0	0	0	0	0
Hereditary_Spastic_Paraplegia	0	0	0	0	0.00742469
Radiation_Sensitivity	0	0	0	0	0.0010723
Intestinal_Cancer	0	0	0	0	0
Acne	0	0	0	0	0.000615953
Female_Genital_Cancer	0	0	0	0	0.000222568
Dermatitis_Herpetiformis	0	0	0	0	0.00053135
Purpura_Other_Hemorrhagic_Conditions	0	0	0	0	0.00099486
Other_Viral_Hepatitis	0	0	0	0	0.00329128
Photodermatitis	0	0	0	0	0.0070598
Carcinoid_Syndrome	0	0	0	0	0
Parathyroid_Disorder	0	0	0	0	0.00695307
Acute_Upper_Respiratory_Infection	0	0	0	0	0.00291971
Ellis_Van_Creveld_Syndrome	0	0	0	0	0
Porphyrin_Metabolic_Disorder	0	0	0	0	0.00398724
Varicose_Veins	0	0	0	0	0.000860832
Hereditary_Polycythemia_Vera	0	0	0	0	0
Hepatobiliary_Congenital_Anomaly	0	0	0	0	0.000207641
Mucopolysaccharidosis	0	0	0	0	0
Cardiac_Conduction_Disorder	0	0	0	0	0.00807932
Cellulitis	0	0	0	0.000505306	0.00975914
Herpes_Simplex	0	0	0	0	0.000746965
Viral_Hepatitis_A	0	0	0	0	0.000159872
Non-Specific_Genitourinary_Congenital_Anomaly	0	0	0	0	0.00189502
Influenza	0	0	0	0	0.00176764
Chronic_Liver_Disease	0	0	0	0	0.00105565
Benign_Thyroid_Neoplasm	0	0	0	0	0.000933053
Acquired_Coagulation_Defect	0	0	0	0	0.00491688
Dissociative_Disorder	0	0	0	0.000172265	0.00390752
Mycobacterial_Disease	0	0	0	0	0
Homocystinuria	0	0	0	0	0
Non-Specific_Humoral_Deficiency	0	0	0	0	0
Goiter	0	0	0	0	0.0039968
Erythematous_Disorder	0	0	0	0	0
Kawasaki_Disease	0	0	0	0	0
Non-Specific_Metabolic_Disorder	0	0	0	0	0.051641
Secondary_Malignant_Neoplasm	0	0	0	0	0
Rheumatoid_Arthritis_Related_Conditions	0	0	0	0	0
Unspecified_Middle_Ear_Mastoid_Diseases	0	0	0	0	0.000499002
Unspecified_Diabetes_Mellitus	0	0	0	0	0.0170032
Spinal_Muscular_Atrophy	0	0	0	0	0
Non-Specific_Osteopathy	0	0	0	0	0.00273156
Vitreous_Body_Disorder	0	0	0	0	0.00325627
Non-Specific_Gingival_Peridontal_Disorder	0	0	0	0	0.00318201
Non-Specific_Neurologic_Congenital_Anomaly	0	0	0	0.00141543	0.0084488
Cataract	0	0	0	0	0.00530261
Hyper_IgM_Immunodeficiency	0	0	0	0	0
Dejerine_Sottas_Disease	0	0	0	0	0
Personality_Disorder	0	0	0	0	0.0096544
Metabolic_Syndrome_X	0	0	0	0	0
Arthropod.Borne_Diseases	0	0	0	0	0.0016581
Congenital_Nail_Anomaly	0	0	0	0	0
Menstrual_Disorder	0	0	0	0	0.00275624
General_Osteochondropathy	0	0	0	0	0.000181225
Disease_of_the_Male_Reproductive_Organs	0	0	0	0	0.00706778
Unspecified_Immune_Disorder	0	0	0	0	0.00327869
Aromatic_Amino_Acid_Metabolism_Disorder	0	0	0	0	0.000153988
Aplastic_Anemia	0	0	0	0	0.00384721
Phlebitis_Thrombophlebitis	0	0	0	0.00195886	0.0196121
Autonomic_System_Disorder	0	0	0	0.000459559	0.0053135
Unspecified_Benign_Neoplasm	0	0	0	0	0.00240048
Multiple_Epiphyseal_Dysplasia	0	0	0	0	0
Cerebral_Lipidoses	0	0	0	0	0.000294118
Balanced_Translocation	0	0	0	0	0
Myotonia_Congenita	0	0	0	0	0
Benign_Breast_Neoplasm	0	0	0	0	0.000688547
Unspecified_Endocrine_Disorder	0	0	0	0	0.00231107
Tympanic_Membrane_Disorders	0	0	0	0	0.00182967
Alpha_1_Antitrypsin_Deficiency	0	0	0	0	0
Hereditary_Hemochromatosis	0	0	0	0	0
Esophageal_Cancer	0	0	0	0	0.0697921
Vitamin_Toxicity	0	0	0	0	0
Arterial_Embolism_Thrombosis	0	0	0	0	0.0131202
Allergic_Rhinitis	0	0	0	0	0.00220542
Inflammatory_Toxic_Neuropathy	0	0	0	0.000595238	0.0326907
Alzheimers_Disease	0	0	0	0.00663667	0.0205969
Unspecified_Childhood_Cerebral_Degeneration	0	0	0	0	0
Hodgkins_Disease	0	0	0	0	0.0249119
Benign_Uterine_Neoplasm	0	0	0	0	0
Hereditary_Hemorrhagic_Telangiectasia	0	0	0	0	0
Myocardial_Infarction	0	0	0	0	0.0127524
Osteogenesis_Imperfecta	0	0	0	0	0.00416522
Thyroiditis	0	0	0	0	0.000688547
Polycystic_Liver_Disease	0	0	0	0	0.000198413
Hereditary_Elliptocytosis	0	0	0	0	0
Osteoarthritis	0	0	0	0	0.0239892
Arterial_Dissection	0	0	0	0.00020004	0.00146386
Colorectal_Cancer	0	0	0	0	0.00091617
Wiskott.Alrich_Syndrome	0	0	0	0	0
Protozoan_Infection	0	0	0	0	0
Sexual_Dysfunction	0	0	0	0	0.00115245
Fungal_Infection	0	0	0	0	0.00849208
Benign_Male_Genital_Neoplasm	0	0	0	0	0
Viral_Warts_HPV	0	0	0	0	0.00462214
Osteopetrosis	0	0	0	0	0
Autoimmune_Polyglandular_Disorder	0	0	0	0	0
Leukodystropy	0	0	0	0	0
Bone_Cancer	0	0	0	0	0.000688547
Unspecified_Autoimmune_Disease	0	0	0	0	0.000702412
Localized_Adiposity	0	0	0	0	0
Hair_Related_Disease	0	0	0	0	0.0026764
Unspecified_Hepatitis	0	0	0	0	0
Benign_Skin_Neoplasm	0	0	0	0	0.00239234
Adjustment_Disorder	0	0	0	0	0.00181225
Benign_Ovarian_Neoplasm	0	0	0	0	0.00153669
Unspecified_Amyloidosis	0	0	0	0	0.00345423
Reactive_Arthritis	0	0	0	0	0.000193461
Cystitis_Urethritis	0	0	0	0	0.00361757
Other_Inherited_Myotonias	0	0	0	0	0
Dyschromia	0	0	0	0	0.000486618
Congenital_Spine_Anomaly	0	0	0	0	0.000337952
Congenital_Hypogammaglobulinemia	0	0	0	0	0
Hereditary_Progessive_Muscular_Dystrophy	0	0	0	0	0.00275591
Chronic_Pruritus	0	0	0	0	0.00233263
Other_Lymphoid_Histiocytic_Cancers	0	0	0	0	0.00150981
Hirsutism	0	0	0	0	0.000479616
Eyelid_Disorders	0	0	0	0	0.004954
Disorders_of_Mitochondrial_Metabolism	0	0	0	0	0
Pituitary_Disorder	0	0	0	0.000914244	0.012034
Male_Genital_Cancer	0	0	0	0	0.000651254
Autoimmune_Lymphoproliferative_Syndrome	0	0	0	0	0
Turners_Syndrome	0	0	0	0	0
Chronic_Venous_Hypertension	0	0	0	0	0
Seborrheic_Dermatitis	0	0	0	0	0.00145349
Acquired_Retinal_Defects	0	0	0	0	0.00944318
Parkinsons_Disease	0	0	0	0.000198413	0.0870588
Gout_Related_Crystal_Arthropathies	0	0	0	0	0.00860832
Benign_Digestive_Neoplasm	0	0	0	0	0.000353857
Type_I_Diabetes_Mellitus	0	0	0	0	0.234591
Cerebral_Cysts	0	0	0	0	0
Vascular_Insufficiency	0	0	0	0	0.0134218
Cardiomyopathy	0	0	0	0	0.000229043
Connective_Tissue_Infection	0	0	0	0	0.000702412
Inflammatory_Spondylopathies	0	0	0	0	0.0342687
Optic_Chiasm_Disorder	0	0	0	0	0
Hyperalimentation	0	0	0	0	0
Optic_Neuritis_Neuropathy	0	0	0	0	0.0053528
Kidney_Infection	0	0	0	0.00162813	0.0255132
Disease_of_the_Female_Reproductive_Organs	0	0	0	0	0.0182601
Schizophrenia_Related_Psychosis	0	0	0	0	0.0479423
Hypotony_of_the_Eye	0	0	0	0	0
Refraction_Accomodation_Disorders	0	0	0	0	0
Pataus_Syndrome	0	0	0	0	0
Cataplexy_Narcolepsy	0	0	0	0	0.00170316
Refsums_Disease	0	0	0	0	0
Jaw_Disease	0	0	0	0	0.00241291
Glucocorticoid_Remediable_Aldosteronism	0	0	0	0	0
Benign_Female_Genital_Neoplasm	0	0	0	0	0.000590551
Unspecified_Hyperlipidemia	0	0	0	0	0
Polyclonal_Hypergammaglobulinemia	0	0	0	0	0
Eating_Disorder	0	0	0	0	0.00111935
Familial_Mediterranean_Fever	0	0	0	0	0
Galactosemia	0	0	0	0	0
Severe_Combined_Immunodeficiency	0	0	0	0	0
Disorder_of_the_Vestibular_System	0	0	0	0	0.00428922
Non-Specific_Congenital_Integumentary_Anomaly	0	0	0	0	0
Bladder_Disorder	0	0	0	0.00019685	0.0206813
Addisons_Disease	0	0	0	0	0.0104296
Medullary_Cystic_Kidney_Disease	0	0	0	0	0
Spinal_Stenosis	0	0	0	0	0.000882353
Cervical_Cancer	0	0	0	0	0.00132421
Non-Specific_Arthritis	0	0	0	0	0.00838667
Impulse_Control_Disorder	0	0	0	0	0.000159872
Hearing_Loss	0	0	0	0.00262402	0.0146033
Food_Allergy	0	0	0	0	0.000754907
Type_II_Diabetes_Mellitus	0	0	0	0	0.000421408
Tuberculosis	0	0	0	0	0.00459714
General_Ear_Disorder	0	0	0	0.000241955	0.00402685
Benign_Oropharyngeal_Neoplasm	0	0	0	0	0.000671366
Erythromelalgia	0	0	0	0	0
Unspecified_Polyglandular_Disorder	0	0	0	0	0
Non-Specific_Soft_Tissue_Disorder	0	0	0	0.000651148	0.013382
Haemophilia_Related_Diseases	0	0	0	0	0.0190105
Chronic_Upper_Respiratory_Infection	0	0	0	0	0.000233263
Acquired_Limb_Deformities	0	0	0	0	0.000182983
Motor_Neuron_Disease	0	0	0	0.00146508	0.0153776
Klinefelters_Syndrome	0	0	0	0	0.000243309
Acute_Sinusitis	0	0	0	0	0.000725865
Sebaceous_Gland_Disorder	0	0	0	0	0
Non-Specific_Peritoneal_Disorder	0	0	0	0	0
Osteomyelitis	0	0	0	0	0.0011191
IBS	0	0	0	0	0
Herpes_Zoster	0	0	0	0	0.00247963
Septicemia	0	0	0	0.00478469	0.0123735
Peroxisomal_Disorders	0	0	0	0	0
Vasculitis	0	0	0	0	0.0351206
Bone_Infection	0	0	0	0	0
Diamond.Blackfan_Anemia	0	0	0	0	0
Breast_Disorder	0	0	0	0	0.00435256
Deviated_Nasal_Septum	0	0	0	0	0.00257111
Lymphoid_Leukemia	0	0	0	0	0.000234137
Histidinemia	0	0	0	0	0
Unspecified_Immune_Deficiency	0	0	0	0	0.000612745
Oro.Facial_Congenital_Anomaly	0	0	0	0	0.00220542
Sarcoidosis	0	0	0	0	0.0440371
Disorders_of_Straight_Chain_Amino_Acid_Metabolism	0	0	0	0	0
Unspecified_Hematological_Disorder	0	0	0	0	0.010765
Hirschsprungs_Disease	0	0	0	0	0
Acute_Bronchitis	0	0	0	0	0.00452756
Primary_Carnitine_Deficiency	0	0	0	0	0
Hereditary_Corneal_Dystrophy	0	0	0	0	0
Unspecified_Behavioral_Development_Disorder	0	0	0	0	0.00096043
Secondary_Hereditary_Retinal_Dystrophy	0	0	0	0	0
Eye_Inflammation	0	0	0	0	0.00237478
Malnutrition	0	0	0	0	0.00112045
Non-Specific_Hemoglobinopathies	0	0	0	0	0.0159384
Paritial_Androgen_Insensitivity_Syndrome	0	0	0	0	0
G6PD	0	0	0	0	0
Bipolar_Disorder	0	0	0	0	0.0377781
PTSD	0	0	0	0	0.0091247
Pubertal_Dysfunction	0	0	0	0	0
Vascular_Congenital_Anomaly	0	0	0	0.00246381	0.0163477
Non-Specific_Sugar_Metabolism_Disorder	0	0	0	0.00219841	0.0281615
Congenital_Ectodermal_Dysplasia	0	0	0	0	0
Chronic_Tonsillitis_Adenoiditis	0	0	0	0	0.000603227
Ehlers_Danlos_Syndrome	0	0	0	0	0
Thyrotoxicosis	0	0	0	0	0.000172265
External_Ear_Disorders	0	0	0	0	0.00282768
Menopausal_Disorder	0	0	0	0	0
Lymphatic_Disorder	0	0	0	0	0.00707428
Oral_Soft_Tissue_Disease	0	0	0	0	0.00940188
CNS_Cancer	0	0	0	0.00230503	0.00729927
Extrapyramidal_Abnormal_Movement_Disorders	0	0	0	0.00331053	0.0550783
Vitamin_Deficiency	0	0	0	0.000459031	0.0125071
Overweight	0	0	0	0	0
Non-Specific_Pain	0	0	0	0.00511977	0.01261
Depression	0	0	0	0.0104131	0.162301
Globe_Disorders	0	0	0	0	0
OCD	0	0	0	0	0.001657
Aniridia	0	0	0	0	0
Nephrotic_Syndrome	0	0	0	0	0.00123735
Bartters_Syndrome	0	0	0	0	0
Digeorges_Syndrome	0	0	0	0	0
Non-Specific_Chromosomal_Anomaly	0	0	0	0	0
Hereditary_Color_Blindness	0	0	0	0	0
Megaloblastic_Anemia	0	0	0	0	0.00146897
Poliomyelitis	0	0	0	0	0.000670241
Unspecified_Neuropathy	0	0	0	0.00137868	0.00733445
Connective_Tissue_Cancer	0	0	0	0	0.0118538
Genetic_Anomolies_of_Leukocytes	0	0	0	0	0
IgM_Immunodeficiency	0	0	0	0	0.000376435
Non-Specific_Gastrointestinal_Disorder	0	0	0	0.0120482	0.0431085
Nerve_Root_Plexus_Disorders	0	0	0	0	0.00232138
Appendiceal_Disease	0	0	0	0	0.000993295
Anophthalmia_Mircopthalmia	0	0	0	0	0
Other_Infectious_Diseases	0	0	0	0.00179066	0.00734494
Benign_Bone_Connective_Tissue_Neoplasm	0	0	0	0	0.000294118
Dopa_Responsive_Dystonia	0	0	0	0	0.00505306
Glaucoma	0	0	0	0	0.00290346
Hereditary_Night_Blindness	0	0	0	0	0
Phosphorus_Metabolism_Disorder	0	0	0	0	0.00208452
Non-Specific_Vascular_Disease	0	0	0	0	0.0108022
Chondrodystrophy	0	0	0	0	0
Papilledema	0	0	0	0	0
Charcot_Marie_Tooth_Disease	0	0	0	0	0.00294118
Hereditary_Face_Skull_Anomalies	0	0	0	0	0
Unspecified_White_Blood_Cell_Disease	0	0	0	0	0.00252653
Lactose_Intolerance	0	0	0	0	0.000458085
Lacrimal_System_Disorder	0	0	0	0	0
Primary_Hereditary_Retinal_Dystrophy	0	0	0	0	0.00122549
Amino_Acid_Transport_Disorder	0	0	0	0	0.000503271
Eye_Infection	0	0	0	0	0.00286944
Hernia	0	0	0	0	0.000904841
Chronic_Glomerulonephritis	0	0	0	0	0.000210172
Esophagitis	0	0	0	0	0.00304157
Schwartz.Jampel_Syndrome	0	0	0	0	0
Hemangioma_Lymphangioma	0	0	0	0	0.00174368
Smith.Magenis_Syndrome	0	0	0	0	0
Benign_CNS_Neoplasm	0	0	0	0.0037441	0.0242547
Benign_Intrathoracic_Neoplasm	0	0	0	0	0.00151592
Unspecified_Childhood_Psychoses	0	0	0	0	0.00396548
Downs_Syndrome	0	0	0	0	0
Pancytopenia	0	0	0	0	0
Iron_Metabolism_Disorder	0	0	0	0	0.000193461
Obesity	0	0	0	0	0.00477575
Lipoprotein_Deficiency	0	0	0	0	0.000365965
Hereditary_Spherocytosis	0	0	0	0	0
Congenital_Hypothyroidism	0	0	0	0	0
Hyperchylomicronemia	0	0	0	0	0.000189502
Eye_Cancer	0	0	0	0	0.0026764
Pagets_Disease	0	0	0	0	0
Male_Breast_Cancer	0	0	0	0	0.000816104
Conjunctival_Disorders	0	0	0	0	0.000973236
Muscle_Ligament_Disorder	0	0	0	0	0.0373529
Nezelofs_Syndrome	0	0	0	0	0
Meningitis	0	0	0	0.00304157	0.00596741
MENIIB	0	0	0	0	0
Asthma	0	0	0	0	0
Non-Specific_Nephropathy	0	0	0	0	0.00974212
Acquired_Hypothyroidism	0	0	0	0	0.000239234
Osteoporosis	0	0	0	0	0.00963966
Sweat_Gland_Disorder	0	0	0	0	0.000212134
Osteopoikilosis	0	0	0	0	0.000459031
Keratosis	0	0	0	0	0.0010273
Hepatobiliary_Cancer	0	0	0	0	0
Acute_Glomerulonephritis	0	0	0	0	0
Kidney_Cancer	0	0	0	0	0.00113701
Other_Inherited_Osteodystrophy	0	0	0	0	0
Gastrointestinal_Infection	0	0	0	0.00433748	0.0149185
Abnormal_Spine_Curvature	0	0	0	0	0.0119798
Hereditary_Lymphadema	0	0	0	0	0
Benign_Prostatic_Hyperplasia	0	0	0	0	0.00893636
Benign_Colon_Neoplasm	0	0	0	0	0.000505306
General_Thrombocytopenia	0	0	0	0	0.015003
Non-Melanoma_Skin_Cancer	0	0	0	0	0.00092393
Inner_Ear_Disorder	0	0	0	0	0.00382775
Breast_Cancer	0	0	0	0	0.000505306
Nail_Disease	0	0	0	0	0.00241041
Rosacea	0	0	0	0	0.000293255
Growth_Hormone_Deficiency	0	0	0	0	0.00831882
Glycogenosis	0	0	0	0	0
Alveolar_Disease	0	0	0	0	0.00125733
Hereditary_Dental_Anomaly	0	0	0	0	0.00151123
Celiac_Disease	0	0	0	0	0
Conduct_Disorder	0	0	0	0	0.000731707
Multiple_Sclerosis_Other_Demyelinating_Disease	0	0	0	0.000797024	0.16472
Helicobacter_Pylori_Infection	0	0	0	0	0
Synovium_Tendon_Bursa_Disorder	0	0	0	0	0.000688547
Androgen_Insensitivity_Syndrome	0	0	0	0	0
Ocular_Musculoskeletal_Disorder	0	0	0	0.00180036	0.00649351
ADHD	0	0	0	0	0

## Sheet: 10_Thyroid
Disease_name	Minimum	1st_quartile	Median	3rd_quartile	Maximum
Acquired_Hypothyroidism	0.239006	0.497267	0.547605	0.602009	0.724521
Thyrotoxicosis	0.0112753	0.0341867	0.0448123	0.0525416	0.166958
Disease_of_the_Female_Reproductive_Organs	0	0.0182685	0.0321457	0.0417498	0.0785893
Osteoarthritis	0	0	0.0230378	0.0301897	0.0974597
Upper_Respiratory_Inflammation	0	0.00338809	0.0191985	0.0294438	0.0465087
Non-Specific_Metabolic_Disorder	0	0.00418635	0.010817	0.0286121	0.109366
Unspecified_Lipid_Metabolism_Disorder	0	0	0.0097561	0.0174953	0.0436562
Depression	0	0	0.00931144	0.0216383	0.152223
Non-Specific_Anemia	0	0	0.00768945	0.0161091	0.0504065
Pure_Hypercholesterolemia	0	0	0.0072308	0.0109836	0.0162696
Biliary_Tract_Disease	0	0	0.00658737	0.0135216	0.171901
Goiter	0	0.00220118	0.00603668	0.011251	0.0332193
Pernicious_or_B12_Deficiency_Anemia	0	0.00263487	0.00552486	0.0088189	0.0306573
Menopausal_Disorder	0	0.00279751	0.00514887	0.00863592	0.0316014
Non-Specific_Thryroid_Disorder	0	0.00328948	0.0045045	0.00584897	0.0104471
Non-Specific_Arthritis	0	0	0.00403859	0.00792626	0.0150439
Thyroiditis	0	0.0017307	0.00329369	0.00514766	0.0098946
Migraine	0	0	0.00242229	0.0061497	0.0121951
Vitamin_Deficiency	0	0	0.00187517	0.00421701	0.0117079
Non-Specific_Urinary_Disorder	0	0	0.00167255	0.00970052	0.0237749
Esophageal_Disease	0	0	0.00122519	0.0151078	0.0353082
Orbit_Disorders	0	0	0.000819001	0.0026061	0.0104712
Graves_Disease	0	0	0.000289687	0.00074699	0.00145985
Menstrual_Disorder	0	0	0.000182983	0.00495452	0.0123001
Parathyroid_Disorder	0	0	0.000152369	0.00645903	0.0319727
Spleen_Disease	0	0	0	0	0.00560879
Visual_Pathway_Cortex_Disorder	0	0	0	0	0.000662691
IgA_Immunodeficiency	0	0	0	0	0.000907606
Chronic_Kidney_Disease	0	0	0	0	0.00363343
Hereditary_Breast_Cancer	0	0	0	0	0
Pure_Hyperglyceridemia	0	0	0	0	0
Pulmonary_Heart_Disease	0	0	0	0	0.00202703
Peritonitis_Retroperitoneal_Infection	0	0	0	0	0.00117096
Congenital_Hair_Anomaly	0	0	0	0	0
Disorders_of_Iris_Ciliary_Body	0	0	0	0	0.000387372
Peripheral_Vascular_Disease	0	0	0	0	0.0058077
Congenital_Neutropenia	0	0	0	0	0
Huntingtons_Chorea	0	0	0	0	0.00249931
Non-Specific_Autosomal_Abnormality	0	0	0	0	0.000447728
Lupus_Erythematosus	0	0	0	0	0.0335556
Septic_Arthritis	0	0	0	0	0.00114307
Eustachian_Tube_Disorder	0	0	0	0	0.000735114
Corns_Callosites	0	0	0	0	0.000819001
Chronic_Progressive_External_Ophthalmoplegia	0	0	0	0	0
Hereditary_Hemoglobin_Disease	0	0	0	0	0.00479063
Non-Specific_Nasal_Throat_Disorder	0	0	0	0	0.00410397
Common_Variable_Immunodeficiency	0	0	0	0	0.0166313
Fasciitis	0	0	0	0	0.00639783
Kaposis_Sarcoma	0	0	0	0	0.000144844
Branched_Chain_Amino_Acid_Metabolism_Disorder	0	0	0	0	0
Non-Hodgkins_Lymphoma	0	0	0	0	0.0883046
Polycystic_Kidney_Disease	0	0	0	0	0.000259808
Ulcerative_Colitis	0	0	0	0	0.000546946
Non-Specified_Cardiac_Ischemia	0	0	0	0	0.00784407
Corneal_Disorders	0	0	0	0	0.00310198
Oro_Naso_Pharyngeal_Cancer	0	0	0	0	0.00106082
Neurofibromatosis	0	0	0	0	0.0051624
Secondary_Arthropathy	0	0	0	0	0.00097704
Myeloid_Leukemia	0	0	0	0	0.000634115
Female_Genital_Congenital_Anomaly	0	0	0	0	0.000181521
Sleep_Apnea	0	0	0	0	0.035545
Diverticulosis_Diverticulitis	0	0	0	0.00455202	0.0175439
Mixed_Hyperlipidemia	0	0	0	0	0.00198216
Substance_Abuse	0	0	0	0	0.0168139
Unspecified_Congenital_Anomaly	0	0	0	0	0.00187354
Benign_Endocrine_Neoplasm	0	0	0	0.00177572	0.0210636
Sideroblastic_Anemia	0	0	0	0	0
Friedreichs_Ataxia	0	0	0	0	0
Non-Specific_Cardiovascular_Disease	0	0	0	0	0.0175897
Tuberous_Sclerosis	0	0	0	0	0.00114416
Tongue_Disease	0	0	0	0.000629884	0.00475248
Unspecified_Cerebellar_Disease	0	0	0	0	0.000245038
Ear_Infection	0	0	0	0	0.00563587
Emphysema_COPD	0	0	0	0.000125755	0.0209852
Lipodystrophy	0	0	0	0	0
General_Hypertension	0	0	0	0.0364879	0.209103
Velo_Cardio_Facial_Syndrome	0	0	0	0	0
Staphylococcus_Aureus_Infection	0	0	0	0	0.00179493
Learning_Disorder	0	0	0	0	0
Non-Specific_Congenital_Eye_Anomaly	0	0	0	0	0.000175809
Gestational_Pregnancy_Related_Disorder	0	0	0	0	0
Alopecia	0	0	0	0.000210157	0.00316206
Secondary_Diabetes_Mellitus	0	0	0	0	0
Diabetes_Insipidus	0	0	0	0	0.00789647
Varicella_Infection	0	0	0	0	0.000427472
Phenyketonuria	0	0	0	0	0
Hereditary_Thrombocytopenic_Purpura	0	0	0	0	0
Uterine_Cancer	0	0	0	0	0.0310198
Adrenogenital_Disorder	0	0	0	0	0.000527704
Chronic_Sinusitis	0	0	0	0	0.00514549
Familial_Adenomatous_Polyposis	0	0	0	0	0
Intrathoracic_Organ_Cancer	0	0	0	0	0
Male_Genital_Congenital_Anomaly	0	0	0	0	0.000395257
Thymic_Disorders	0	0	0	0	0.000353857
Hereditary_Fructose_Intolerance	0	0	0	0	0
Optic_Disc_Disorder	0	0	0	0	0.000883587
Non-Specific_Digestive_Congenital_Anomaly	0	0	0	0	0.00150235
HIV	0	0	0	0	0.00101317
Circulating_Enzyme_Deficiency	0	0	0	0	0
Atopic_Contact_Dermatitis	0	0	0	0	0.0267546
Myasthenia_Gravis	0	0	0	0	0.00179091
Congenital_Pigmentary_Anomaly	0	0	0	0	0.000387372
Lipoma	0	0	0	0	0.00336967
Fragile_X_Syndrome	0	0	0	0	0.000208551
Disorders_of_Urea_Cycle_Metabolism	0	0	0	0	0
Childhood_Disintegrative_Disorder	0	0	0	0	0
Marfan_Syndrome	0	0	0	0	0
Carditis	0	0	0	0	0.00320894
Congenital_Breast_Anomaly	0	0	0	0	0.0013558
CNS_Infection	0	0	0	0	0.000801764
Prion_Disease	0	0	0	0	0
Infestation	0	0	0	0	0.000368324
Hereditary_Muscular_Dystrophy	0	0	0	0	0
Aneurysm	0	0	0	0	0.000387372
Parasitic_Infection	0	0	0	0	0.000245038
Endocrine_Cancer	0	0	0	0	0.00695249
Tics_Tourettes	0	0	0	0	0
Salivary_Gland_Disease	0	0	0	0	0.00249833
Deep_Vein_Thrombosis	0	0	0	0.000228424	0.0123066
Viral_Hepatitis_B	0	0	0	0	0.000201086
Cardiac_Dysrhythmia	0	0	0	9.29195e-05	0.471595
Acute_Renal_Failure	0	0	0	0	0.00102669
Dermatomyositis_Polymyositis	0	0	0	0	0.0053775
Degenerative_Dementia	0	0	0	0	0
Unspecified_Cancer	0	0	0	0	0.00904886
Pancreatic_Cancer	0	0	0	0	0
Generalized_Digestive_Cancer	0	0	0	0	0
Hereditary_Blepharophimosis	0	0	0	0	0
Myoneural_Disorders	0	0	0	0	0.0516754
Autism	0	0	0	0	0
Spirochetal_Infection	0	0	0	0	0.000186602
Hereditary_Sensory_Neuropathy	0	0	0	0	0
Unspecified_Neuropsychiatric_Disorder	0	0	0	0	0.00284981
Peripheral_Nerve_Disorder	0	0	0	0.00338746	0.0119369
Acrocephalosyndactyly	0	0	0	0	0
Prader_Willi_Syndrome	0	0	0	0	0
Long_QT_Syndrome	0	0	0	0	0
Larynx_Vocal_Chord_Disorders	0	0	0	0	0.00401822
Non-Specific_Dental_Disorder	0	0	0	0.000436334	0.0126152
Prostate_Cancer	0	0	0	0	0
Non-Specific_Eye_Disorders	0	0	0	0	0.00351288
Urethral_Disorder	0	0	0	0	0.00123066
Copper_Metabolism_Disorder	0	0	0	0	0
Spinocerebellar_Ataxia	0	0	0	0	0
Atherosclerosis	0	0	0	0	0.00207846
Benign_Urinary_Neoplasm	0	0	0	0	0.000405268
Klippel_Feil_Syndrome	0	0	0	0	0
Unspecified_Plasma_Protein_Metabolism_Disorder	0	0	0	0	0.000997407
Pulmonary_Embolism_Infarction	0	0	0	0	0.0135373
Lysosomal_Storage_Disease	0	0	0	0	0
Complex_Regional_Pain_Syndrome	0	0	0	0	0.0008604
Non-Specific_Pulmonary_Disorder	0	0	0	0.000670613	0.0168766
Hereditary_Stomatocytosis	0	0	0	0	0
Respiratory_System_Cancer	0	0	0	0	0
Melanoma	0	0	0	0	0.0651796
Gastrointestinal_Ulcer	0	0	0	0	0.001213
Congenital_Aphakia	0	0	0	0	0
Respiratory_Congenital_Anomaly	0	0	0	0	0
Viral_Hepatitis_C	0	0	0	0	0.000233699
Anterior_Eye_Anomaly	0	0	0	0	0
Behcets_Syndrome	0	0	0	0	0
Non-Specific_Joint_Disorder	0	0	0	0	0.0276014
Carinoid_Neoplasm	0	0	0	0	0
Neonatal_Disease	0	0	0	0	0
Urinary_Calculus	0	0	0	0	0.00187517
Lichen	0	0	0	0	0.00470114
Thyroid_Cancer	0	0	0	0.00449542	0.0211626
Stomach_Cancer	0	0	0	0	0.00413146
Mood_Disorder	0	0	0	0	0.00101626
Generalized_Lipidoses	0	0	0	0	0
Carbuncle_Furuncle	0	0	0	0	0.00213736
Neural_Tube_Defect	0	0	0	0	0
STI	0	0	0	0	0
Lung_Cancer	0	0	0	0	0
Chondrocalcinosis	0	0	0	0	0
General_Paralysis	0	0	0	0	0.000175901
Acquired_Other_Myopathies	0	0	0	0	0.0156909
Sleep_Disorder	0	0	0	0.000808745	0.00516605
Non-Rheumatic_Heart_Disease	0	0	0	0	0.0310197
Hypotension	0	0	0	0	0.00713097
Renal_Glycosuria	0	0	0	0	0
Skin_Infection	0	0	0	0	0.00114307
Familial_Dysautonomia_Related_Conditions	0	0	0	0	0
Congenital_Anomaly_of_Skull_Neck	0	0	0	0	0.000559806
General_Spondylosis_Spine_Disorder	0	0	0	0.000178274	0.0138614
Ruvalcaba.Myhre_Syndrome	0	0	0	0	0
Syndrome_with_Pervasive_Congenital_Anomalies	0	0	0	0	0
Myotonic_Muscular_Dystrophy	0	0	0	0	0
Other_Corticoadrenal_Disorder	0	0	0	0	0.0030445
Cri.Du.Chat_Syndrome	0	0	0	0	0.00018044
Polymorphonuclear_Neutrophils_Disorders	0	0	0	0	0
Indeterminate_Sex_Pseudohermaphroditism	0	0	0	0	0
Multiple_Myeloma	0	0	0	0	0
Other_Inherited_Amino_Acid_Metabolic_Disorder	0	0	0	0	0.000929121
Benign_Eye_Neoplasm	0	0	0	0	0.000675676
Hemiplegia	0	0	0	0	0.00045045
Intellectual_Disability	0	0	0	0	0.00641208
Non-Specific_Immune.Related_Skin_Disorder	0	0	0	0	0.00509461
Edwards_Syndrome	0	0	0	0	0
Hyperaldosteronism	0	0	0	0	0.00378925
Spinal_Chord_Degeneration	0	0	0	0	0.00181671
Cyclic_Neutropenia	0	0	0	0	0
Anxiety_Phobic_Disorder	0	0	0	0.00701414	0.0701028
Streptococcal_Infection	0	0	0	0	0.00182315
Non-Specific_Leukemia	0	0	0	0	0
MENIIA	0	0	0	0	0
Bladder_Cancer	0	0	0	0	0
Cardiac_Congenital_Anomaly	0	0	0	0	0.0016359
Non-Specific_Congenital_Musculoskeletal_Anomaly	0	0	0	0	0.0157068
Rectal_Anal_Disorder	0	0	0	0	0.00222043
Gastritis_Duodenitis	0	0	0	0.00147824	0.0117096
Paranoia	0	0	0	0	0.00159278
Ichthyosis_Congenita	0	0	0	0	0.00100604
Macular_Degeneration	0	0	0	0	0.000381025
Epidermolysis_Bullosa	0	0	0	0	0.00018044
MENI	0	0	0	0	0
Purine_Pyrimidine_Metabolic_Disorder	0	0	0	0	0
Psoriasis_Related_Disorders	0	0	0	0	0.00387747
Hereditary_Harartoses	0	0	0	0	0.0112608
Sjogrens_Syndrome	0	0	0	0	0.0166008
Stuttering	0	0	0	0	0
Specified_Childhood_Cerebral_Degeneration	0	0	0	0	0
General_Bacterial_Infection	0	0	0	0	0.00662691
Dwarfism_of_Unknown_Etiology	0	0	0	0	0
Developmental_Delay	0	0	0	0	0.00347176
General_Dementia	0	0	0	0	0.0036639
Myeloproliferative_Disease	0	0	0	0	0.000267881
Pleuritis	0	0	0	0	0.00356549
Otosclerosis	0	0	0	0	0.00127621
Pancreatic_Disease	0	0	0	0	0.0787386
Cystic_Fibrosis	0	0	0	0	0.000208551
Cushings_Syndrome	0	0	0	0	0.000920598
Disorders_of_Fatty_Acid_Oxidation	0	0	0	0	0
Ovarian_Cancer	0	0	0	0	0.0725431
Non-Specific_Prostate_Disease	0	0	0	0	0.000696541
Choroidal_Disorders	0	0	0	0	0.000375587
Acquired_Hemolytic_Anemias	0	0	0	0	0.0012906
Non-Specific_Liver_Disease	0	0	0	0	0.00324215
Rheumatic_Heart_Disease	0	0	0	0	0.00677442
Polyostotic_Fibrous_Dysplasia_of_Bone	0	0	0	0	0.000877385
Hereditary_Spastic_Paraplegia	0	0	0	0	0.000184162
Radiation_Sensitivity	0	0	0	0	0
Intestinal_Cancer	0	0	0	0	0
Acne	0	0	0	0	0.000609477
Female_Genital_Cancer	0	0	0	0	0.00888058
Dermatitis_Herpetiformis	0	0	0	0	0.0050813
Purpura_Other_Hemorrhagic_Conditions	0	0	0	0	0.00099108
Other_Viral_Hepatitis	0	0	0	0	0.00437284
Photodermatitis	0	0	0	0	0.0010139
Carcinoid_Syndrome	0	0	0	0	0.00405268
Acute_Upper_Respiratory_Infection	0	0	0	0	0.00397614
Ellis_Van_Creveld_Syndrome	0	0	0	0	0
Porphyrin_Metabolic_Disorder	0	0	0	0	0.00184275
Varicose_Veins	0	0	0	0	0.000907606
Hereditary_Polycythemia_Vera	0	0	0	0	0
Hepatobiliary_Congenital_Anomaly	0	0	0	0	0.000422744
Mucopolysaccharidosis	0	0	0	0	0
Cardiac_Conduction_Disorder	0	0	0	0	0.0152127
Cellulitis	0	0	0	0	0.0104712
Herpes_Simplex	0	0	0	0	0.00121895
Viral_Hepatitis_A	0	0	0	0	0.000487805
Non-Specific_Genitourinary_Congenital_Anomaly	0	0	0	0	0.000999334
Non-Specific_Acquired_Musculoskeletal_Abnormality	0	0	0	0	0.0140382
Influenza	0	0	0	0	0.00408091
Chronic_Liver_Disease	0	0	0	0	0.00592885
Benign_Thyroid_Neoplasm	0	0	0	0.000777408	0.00341964
Acquired_Coagulation_Defect	0	0	0	0	0.000709723
Dissociative_Disorder	0	0	0	0	0.00139637
Mycobacterial_Disease	0	0	0	0	0
Homocystinuria	0	0	0	0	0
Non-Specific_Humoral_Deficiency	0	0	0	0	0.0156108
Erythematous_Disorder	0	0	0	0	0
Kawasaki_Disease	0	0	0	0	0
Secondary_Malignant_Neoplasm	0	0	0	0	0
Rheumatoid_Arthritis_Related_Conditions	0	0	0	0	0.00748316
Brain_Damage	0	0	0	0	0.00589319
Unspecified_Middle_Ear_Mastoid_Diseases	0	0	0	0	0.000168634
Unspecified_Diabetes_Mellitus	0	0	0	0	0.0042861
Brain_Cancer	0	0	0	0	0.0162055
Spinal_Muscular_Atrophy	0	0	0	0	0
Non-Specific_Osteopathy	0	0	0	0	0.0593368
Vitreous_Body_Disorder	0	0	0	0	0.00118577
Non-Specific_Gingival_Peridontal_Disorder	0	0	0	0	0.00632411
Non-Specific_Neurologic_Congenital_Anomaly	0	0	0	0	0.000351803
Cataract	0	0	0	0	0.0139067
Hyper_IgM_Immunodeficiency	0	0	0	0	0
Dejerine_Sottas_Disease	0	0	0	0	0
Personality_Disorder	0	0	0	0	0.0116804
Metabolic_Syndrome_X	0	0	0	0	0
Arthropod.Borne_Diseases	0	0	0	0	0.0006453
Congenital_Nail_Anomaly	0	0	0	0	0
Epilepsy_Related_Disorders	0	0	0	0	0.178391
General_Osteochondropathy	0	0	0	0	0.061082
Disease_of_the_Male_Reproductive_Organs	0	0	0	0	0.000417101
Non-Specific_Skin_Disorder	0	0	0	0.00499353	0.0273754
Unspecified_Immune_Disorder	0	0	0	0.000311798	0.00416389
Aromatic_Amino_Acid_Metabolism_Disorder	0	0	0	0	0
Electrolyte_Acid_Base_Balance_Disorder	0	0	0	0	0.00655738
Aplastic_Anemia	0	0	0	0	0.00183083
Phlebitis_Thrombophlebitis	0	0	0	0	0.0335795
General_Cerebral_Degeneration	0	0	0	0	0
Cranial_Nerve_Disorder	0	0	0	0	0.013462
Autonomic_System_Disorder	0	0	0	0	0.00303951
Unspecified_Benign_Neoplasm	0	0	0	0	0.00188297
Multiple_Epiphyseal_Dysplasia	0	0	0	0	0
Cerebral_Lipidoses	0	0	0	0	0.000242601
Balanced_Translocation	0	0	0	0	0
Myotonia_Congenita	0	0	0	0	0
Benign_Breast_Neoplasm	0	0	0	0	0.00552242
Unspecified_Endocrine_Disorder	0	0	0	0.000623311	0.00510114
Tympanic_Membrane_Disorders	0	0	0	0	0
Alpha_1_Antitrypsin_Deficiency	0	0	0	0	0
Hereditary_Hemochromatosis	0	0	0	0	0
Esophageal_Cancer	0	0	0	0	0.0405634
Vitamin_Toxicity	0	0	0	0	0
Arterial_Embolism_Thrombosis	0	0	0	0	0.000603258
Allergic_Rhinitis	0	0	0	0	0.0104287
Inflammatory_Toxic_Neuropathy	0	0	0	0	0.00130621
Alzheimers_Disease	0	0	0	0	0.00635076
Unspecified_Childhood_Cerebral_Degeneration	0	0	0	0	0
Hodgkins_Disease	0	0	0	0	0.0243653
Benign_Uterine_Neoplasm	0	0	0	0.00130331	0.00924995
Hereditary_Hemorrhagic_Telangiectasia	0	0	0	0	0
Myocardial_Infarction	0	0	0	0	0.00164271
Osteogenesis_Imperfecta	0	0	0	0	0.00347625
Polycystic_Liver_Disease	0	0	0	0	0
Hereditary_Elliptocytosis	0	0	0	0	0
Arterial_Dissection	0	0	0	0	0.000735114
General_Viral_Infection	0	0	0	0	0.00257611
Colorectal_Cancer	0	0	0	0	0
Wiskott.Alrich_Syndrome	0	0	0	0	0
Protozoan_Infection	0	0	0	0	0.000175901
Sexual_Dysfunction	0	0	0	0	0.00019802
Fungal_Infection	0	0	0	0	0.00778051
Benign_Male_Genital_Neoplasm	0	0	0	0	0
Viral_Warts_HPV	0	0	0	0	0.0186456
Osteopetrosis	0	0	0	0	0
Autoimmune_Polyglandular_Disorder	0	0	0	0	0
Leukodystropy	0	0	0	0	0
Bone_Cancer	0	0	0	0	0.000762777
Unspecified_Autoimmune_Disease	0	0	0	0	0.0017208
Localized_Adiposity	0	0	0	0	0.000792864
Hair_Related_Disease	0	0	0	0	0.00327179
Unspecified_Hepatitis	0	0	0	0	0
Benign_Skin_Neoplasm	0	0	0	0	0.0156431
Adjustment_Disorder	0	0	0	0	0.00517653
Benign_Ovarian_Neoplasm	0	0	0	0	0.0028103
Unspecified_Amyloidosis	0	0	0	0	0
Reactive_Arthritis	0	0	0	0	0
Cystitis_Urethritis	0	0	0	0.00156821	0.00686016
Other_Inherited_Myotonias	0	0	0	0	0
Dyschromia	0	0	0	0	0.00463499
Congenital_Spine_Anomaly	0	0	0	0	0.000220897
Congenital_Hypogammaglobulinemia	0	0	0	0	0
Hereditary_Progessive_Muscular_Dystrophy	0	0	0	0	0.00011885
Chronic_Pruritus	0	0	0	0	0.0030445
Other_Lymphoid_Histiocytic_Cancers	0	0	0	0	0.00118812
Hirsutism	0	0	0	0	0.000200441
Eyelid_Disorders	0	0	0	0.00325401	0.016996
Disorders_of_Mitochondrial_Metabolism	0	0	0	0	0
Pituitary_Disorder	0	0	0	0.0020227	0.0208746
Male_Genital_Cancer	0	0	0	0	0
Autoimmune_Lymphoproliferative_Syndrome	0	0	0	0	0
Turners_Syndrome	0	0	0	0	0.00300661
Chronic_Venous_Hypertension	0	0	0	0	0
Seborrheic_Dermatitis	0	0	0	0	0.000193874
Acquired_Retinal_Defects	0	0	0	0	0.000224366
Parkinsons_Disease	0	0	0	0	0.0493405
Gout_Related_Crystal_Arthropathies	0	0	0	0	0.00706933
Benign_Digestive_Neoplasm	0	0	0	0	0.00416501
Type_I_Diabetes_Mellitus	0	0	0	0	0
Cerebral_Cysts	0	0	0	0	0
Vascular_Insufficiency	0	0	0	0	0.00407213
Cardiomyopathy	0	0	0	0	0.00824842
Connective_Tissue_Infection	0	0	0	0	0.0055336
Inflammatory_Spondylopathies	0	0	0	0	0.0335152
Optic_Chiasm_Disorder	0	0	0	0	0
Hyperalimentation	0	0	0	0	0
Psychogenic_Somatoform_Disorder	0	0	0	0	0.0112822
Optic_Neuritis_Neuropathy	0	0	0	0	0.00232693
Kidney_Infection	0	0	0	0	0.00354862
Schizophrenia_Related_Psychosis	0	0	0	0	0.0290681
Hypotony_of_the_Eye	0	0	0	0	0
Refraction_Accomodation_Disorders	0	0	0	0	0.00176717
Pataus_Syndrome	0	0	0	0	0
Cataplexy_Narcolepsy	0	0	0	0	0.000662691
Refsums_Disease	0	0	0	0	0
Jaw_Disease	0	0	0	0	0
Pneumonia	0	0	0	0	0.0097231
Glucocorticoid_Remediable_Aldosteronism	0	0	0	0	0
Benign_Female_Genital_Neoplasm	0	0	0	0	0.0027027
Unspecified_Hyperlipidemia	0	0	0	0	0
Polyclonal_Hypergammaglobulinemia	0	0	0	0	0
Eating_Disorder	0	0	0	0	0.00253705
Familial_Mediterranean_Fever	0	0	0	0	0
Cerebrovascular_Disease	0	0	0	0	0.0135831
Galactosemia	0	0	0	0	0
Severe_Combined_Immunodeficiency	0	0	0	0	0
Disorder_of_the_Vestibular_System	0	0	0	0.00112923	0.00807718
Non-Specific_Congenital_Integumentary_Anomaly	0	0	0	0	0
Bladder_Disorder	0	0	0	0	0.00729376
Addisons_Disease	0	0	0	0	0.0344262
Medullary_Cystic_Kidney_Disease	0	0	0	0	0
Functional_Digestive_Disorder	0	0	0	0.00912421	0.0251884
Spinal_Stenosis	0	0	0	0	0.000527704
Cervical_Cancer	0	0	0	0.00116594	0.0104712
Impulse_Control_Disorder	0	0	0	0	0
Encephalitis	0	0	0	0	0.00225873
Hearing_Loss	0	0	0	0	0.00471289
Food_Allergy	0	0	0	0	0.00304878
Type_II_Diabetes_Mellitus	0	0	0	0	0.000441794
Tuberculosis	0	0	0	0	0.0016684
General_Ear_Disorder	0	0	0	0	0.00245038
Benign_Oropharyngeal_Neoplasm	0	0	0	0	0.00329266
Erythromelalgia	0	0	0	0	0
Unspecified_Polyglandular_Disorder	0	0	0	0	0
Non-Specific_Soft_Tissue_Disorder	0	0	0	0.000784125	0.0193273
Haemophilia_Related_Diseases	0	0	0	0	0.00769843
Chronic_Upper_Respiratory_Infection	0	0	0	0	0.00581734
Acquired_Limb_Deformities	0	0	0	0	0.000387747
Unspecified_Encephalopathy	0	0	0	0	0.00243791
Unspecified_Recurrent_Headaches	0	0	0	0.00289006	0.0144954
Motor_Neuron_Disease	0	0	0	0	0.0002079
Klinefelters_Syndrome	0	0	0	0	0.0130823
Acute_Sinusitis	0	0	0	0	0.00118577
Sebaceous_Gland_Disorder	0	0	0	0	0
Non-Specific_Peritoneal_Disorder	0	0	0	0	0.00495835
Osteomyelitis	0	0	0	0	0.0189229
IBS	0	0	0	0.00677036	0.0209641
Herpes_Zoster	0	0	0	0	0.00323871
Septicemia	0	0	0	0	0.00244131
Peroxisomal_Disorders	0	0	0	0	0
Vasculitis	0	0	0	0	0.00147023
Bone_Infection	0	0	0	0	0.000211372
Diamond.Blackfan_Anemia	0	0	0	0	0
Breast_Disorder	0	0	0	0	0.0073672
Deviated_Nasal_Septum	0	0	0	0	0.00416254
Lymphoid_Leukemia	0	0	0	0	0.000190694
Histidinemia	0	0	0	0	0
Unspecified_Immune_Deficiency	0	0	0	0	0.0225086
Oro.Facial_Congenital_Anomaly	0	0	0	0	0.00632411
Sarcoidosis	0	0	0	0	0.0315827
Disorders_of_Straight_Chain_Amino_Acid_Metabolism	0	0	0	0	0
Unspecified_Hematological_Disorder	0	0	0	0	0.00752062
Hirschsprungs_Disease	0	0	0	0	0
Acute_Bronchitis	0	0	0	0	0.00491803
Primary_Carnitine_Deficiency	0	0	0	0	0
Hereditary_Corneal_Dystrophy	0	0	0	0	0
Unspecified_Behavioral_Development_Disorder	0	0	0	0	0.00121951
Escherichia_Coli_Infection	0	0	0	0	0.0059424
Secondary_Hereditary_Retinal_Dystrophy	0	0	0	0	0.000581734
Eye_Inflammation	0	0	0	0	0.0032265
Malnutrition	0	0	0	0	0.0219184
Non-Specific_Hemoglobinopathies	0	0	0	0	0.00988947
Paritial_Androgen_Insensitivity_Syndrome	0	0	0	0	0
G6PD	0	0	0	0	0
Bipolar_Disorder	0	0	0	0	0.0533721
PTSD	0	0	0	0	0.00470219
Pubertal_Dysfunction	0	0	0	0	0
Vascular_Congenital_Anomaly	0	0	0	0	0.000277701
Non-Specific_Sugar_Metabolism_Disorder	0	0	0	0	0.00118577
Congenital_Ectodermal_Dysplasia	0	0	0	0	0
Chronic_Tonsillitis_Adenoiditis	0	0	0	0	0.00465018
Ehlers_Danlos_Syndrome	0	0	0	0	0.00737101
External_Ear_Disorders	0	0	0	0	0.000535762
Lymphatic_Disorder	0	0	0	0	0.00552359
Oral_Soft_Tissue_Disease	0	0	0	0.00161381	0.00623539
CNS_Cancer	0	0	0	0	0
Extrapyramidal_Abnormal_Movement_Disorders	0	0	0	0	0.00417101
Overweight	0	0	0	0	0.000703235
Non-Specific_Pain	0	0	0	0.0016838	0.019816
Globe_Disorders	0	0	0	0	0.000671592
OCD	0	0	0	0	0.00185238
Aniridia	0	0	0	0	0
Nephrotic_Syndrome	0	0	0	0	0.00100543
Bartters_Syndrome	0	0	0	0	0
Digeorges_Syndrome	0	0	0	0	0
Non-Specific_Chromosomal_Anomaly	0	0	0	0	0
Hereditary_Color_Blindness	0	0	0	0	0
Megaloblastic_Anemia	0	0	0	0	0.00167255
Poliomyelitis	0	0	0	0	0.00368003
Unspecified_Neuropathy	0	0	0	0	0.00819672
Connective_Tissue_Cancer	0	0	0	0	0.0107724
Genetic_Anomolies_of_Leukocytes	0	0	0	0	0
IgM_Immunodeficiency	0	0	0	0	0
Non-Specific_Gastrointestinal_Disorder	0	0	0	0.0131747	0.0403714
Nerve_Root_Plexus_Disorders	0	0	0	0	0.00024426
Appendiceal_Disease	0	0	0	0	0.00866113
Anophthalmia_Mircopthalmia	0	0	0	0	0.0012513
Other_Infectious_Diseases	0	0	0	0.000129904	0.00622141
Benign_Bone_Connective_Tissue_Neoplasm	0	0	0	0	0.00109673
Dopa_Responsive_Dystonia	0	0	0	0	0
Glaucoma	0	0	0	0	0.0133799
Hereditary_Night_Blindness	0	0	0	0	0
Phosphorus_Metabolism_Disorder	0	0	0	0	0.000790514
Non-Specific_Vascular_Disease	0	0	0	0	0.00713578
Chondrodystrophy	0	0	0	0	0
Papilledema	0	0	0	0	0
Charcot_Marie_Tooth_Disease	0	0	0	0	0.0016662
Hereditary_Face_Skull_Anomalies	0	0	0	0	0
Unspecified_White_Blood_Cell_Disease	0	0	0	0	0.0127981
Lactose_Intolerance	0	0	0	0	0.00342837
Lacrimal_System_Disorder	0	0	0	0	0.0221344
Primary_Hereditary_Retinal_Dystrophy	0	0	0	0	0
Speech_Language_Disorder	0	0	0	0	0.00213647
Amino_Acid_Transport_Disorder	0	0	0	0	0
Eye_Infection	0	0	0	0	0.00292793
Hernia	0	0	0	0	0.0164617
Chronic_Glomerulonephritis	0	0	0	0	0.0128578
Esophagitis	0	0	0	0	0.00372889
Schwartz.Jampel_Syndrome	0	0	0	0	0
Acquired_Visual_Disturbances	0	0	0	0	0.00594648
Hemangioma_Lymphangioma	0	0	0	0	0.00487805
Smith.Magenis_Syndrome	0	0	0	0	0
Benign_CNS_Neoplasm	0	0	0	0	0.0042228
Benign_Intrathoracic_Neoplasm	0	0	0	0	0
Unspecified_Childhood_Psychoses	0	0	0	0	0.000534117
Downs_Syndrome	0	0	0	0	0
Pancytopenia	0	0	0	0	0
Iron_Metabolism_Disorder	0	0	0	0	0
UTI	0	0	0	0.00588788	0.0144636
Obesity	0	0	0	0.00354439	0.0144784
Lipoprotein_Deficiency	0	0	0	0	0
Hereditary_Spherocytosis	0	0	0	0	0
Congenital_Hypothyroidism	0	0	0	0	0.00109673
Hyperchylomicronemia	0	0	0	0	0
Eye_Cancer	0	0	0	0	0.000914913
Pagets_Disease	0	0	0	0	0.000142491
Male_Breast_Cancer	0	0	0	0	0.0004158
Conjunctival_Disorders	0	0	0	0	0.0013462
Muscle_Ligament_Disorder	0	0	0	0.00163882	0.0181818
Nezelofs_Syndrome	0	0	0	0	0
Meningitis	0	0	0	0	0.00270732
MENIIB	0	0	0	0	0
Asthma	0	0	0	0	0
Non-Specific_Nephropathy	0	0	0	0	0.00415692
Osteoporosis	0	0	0	0.00698859	0.226699
Sweat_Gland_Disorder	0	0	0	0	0.000779423
Osteopoikilosis	0	0	0	0	0
Keratosis	0	0	0	0	0.0146292
Hepatobiliary_Cancer	0	0	0	0	0
Acute_Glomerulonephritis	0	0	0	0	0.000363042
Kidney_Cancer	0	0	0	0	0.00120652
Other_Inherited_Osteodystrophy	0	0	0	0	0.072135
Gastrointestinal_Infection	0	0	0	0.00219481	0.00930036
Abnormal_Spine_Curvature	0	0	0	0	0.0209181
Hereditary_Lymphadema	0	0	0	0	0
Benign_Prostatic_Hyperplasia	0	0	0	0	0
Benign_Colon_Neoplasm	0	0	0	0	0.00752194
General_Thrombocytopenia	0	0	0	0	0
Non-Melanoma_Skin_Cancer	0	0	0	0	0.0126014
Inner_Ear_Disorder	0	0	0	0	0.00174317
Breast_Cancer	0	0	0	0	0.00750782
Nail_Disease	0	0	0	0	0.0012213
Rosacea	0	0	0	0	0.00969368
Growth_Hormone_Deficiency	0	0	0	0	0.00918607
Glycogenosis	0	0	0	0	0
Alveolar_Disease	0	0	0	0	0.0125896
Hereditary_Dental_Anomaly	0	0	0	0	0.000395257
Celiac_Disease	0	0	0	0	0
Conduct_Disorder	0	0	0	0	0
Multiple_Sclerosis_Other_Demyelinating_Disease	0	0	0	0	0
Helicobacter_Pylori_Infection	0	0	0	0	0.000623182
Synovium_Tendon_Bursa_Disorder	0	0	0	0.0023762	0.00699088
Androgen_Insensitivity_Syndrome	0	0	0	0	0
Ocular_Musculoskeletal_Disorder	0	0	0	0.000337268	0.00711462
ADHD	0	0	0	0	0

[truncated: 8 more sheets: 11_Psychiatric, Extra_Secondary_Cancer, Extra_Female_Reproductive, Extra_Cataract, Extra_Urinary_Disorder, Extra_Biliary_Tract_Disease, Extra_Cardiac_Ischemia, Extra_Chronic_Kidney_Disease]
