# Supplementary material for: Discerning asthma endotypes through comorbidity mapping
Source: Nat Commun. 2022 Nov 7;13:6712. doi: 10.1038/s41467-022-33628-8 (PMC9640644; doi:10.1038/s41467-022-33628-8)
Supplement: Supplementary file 9 — Supplementary Data 6 [file 41467_2022_33628_MOESM9_ESM.xlsx]

## Sheet: Suppl_Data_6
Supplementary Data 6. Summary statistics of the identified 109 lead SNPs in asthma subgroups and in the any-CDs group as well as the test result of their effect size heterogeneity (see Methods "UK Biobank database and GWAS").
SNP information					Cochran’s Q test for ln(OR) heterogeneity e		ln(OR) and p-value (in parentheses) from asthma GWAS in
Lead SNP a	Position b	Nearest gene	Allele c	AAF d	Cochran’s Q	p-value	any CDs f	1. Diabetes	2. Autoimmune	3. GI	4. Lymphoma	5. Musculoskeletal	6. Lung	7. Heart	8. Cardiovascular	9. Brain	10. Thyroid	11. Psychiatric
rs117378200	16:11266124	CLEC16A	G/T	0.021587	10.8881	0.366304	-0.15 (1.7E-08)	-0.216 (0.224)	-0.424 (0.114)	-0.146 (0.012)	0.33 (0.193)	-0.309 (3.72E-03)	5.46E-03 (0.974)	-0.124 (0.267)	-0.043 (0.463)	-0.236 (0.155)	-0.15 (0.213)	-0.1 (0.586)
rs117710327	19:33726578	SLC7A10	C/A	0.066808	6.58474	0.763979	-0.149 (1.06E-21)	-0.128 (0.196)	-0.035 (0.798)	-0.114 (8.36E-04)	0.034 (0.836)	-0.161 (7.55E-03)	-0.062 (0.534)	-0.14 (0.028)	-0.201 (2.13E-08)	-0.192 (0.037)	-0.197 (7.64E-03)	-0.171 (0.111)
rs3771175	2:102960210	IL1RL1	A/T	0.137156	12.9225	0.228039	-0.139 (5.24E-37)	-0.237 (9.06E-04)	-0.034 (0.724)	-0.15 (7.42E-10)	0.159 (0.15)	-0.149 (3.47E-04)	-0.142 (0.043)	-0.158 (5.21E-04)	-0.122 (8.33E-07)	-0.187 (3.89E-03)	-0.183 (3.94E-04)	-0.192 (0.012)
rs150707349	9:101989706	SEC61B	A/G	0.030566	9.73248	0.464269	-0.138 (1.8E-09)	0.051 (0.727)	-0.286 (0.211)	-0.18 (4.18E-04)	0.092 (0.698)	-0.055 (0.524)	-0.025 (0.866)	-0.068 (0.459)	-0.087 (0.095)	-0.365 (0.012)	-0.21 (0.056)	-0.22 (0.15)
rs60227565	2:102892339	IL1RL1	G/A	0.130017	16.8018	0.0788674	-0.137 (8.08E-34)	-0.263 (4.29E-04)	-0.079 (0.422)	-0.16 (2.25E-10)	0.219 (0.051)	-0.135 (1.61E-03)	-0.166 (0.023)	-0.126 (6.86E-03)	-0.109 (1.91E-05)	-0.154 (0.02)	-0.182 (6.1E-04)	-0.195 (0.013)
rs186856025	10:9043457	LOC105376400	C/T	0.107527	15.486	0.115321	-0.128 (1.17E-25)	0.05 (0.504)	1.66E-04 (0.999)	-0.176 (1.95E-10)	-0.052 (0.703)	-0.108 (0.02)	-0.103 (0.19)	-0.077 (0.123)	-0.126 (5.58E-06)	-0.241 (1.17E-03)	-0.192 (7.36E-04)	-0.092 (0.265)
rs10490944	10:9143511	LINC00709	C/T	0.076842	9.93934	0.445831	-0.119 (4.11E-17)	-0.055 (0.54)	-0.187 (0.161)	-0.133 (2.96E-05)	-0.169 (0.296)	-0.074 (0.171)	-0.207 (0.025)	-0.053 (0.356)	-0.127 (8.74E-05)	-0.272 (2.05E-03)	-0.134 (0.039)	0.037 (0.694)
rs118077070	10:9037669	LOC105376400	G/A	0.038865	10.4634	0.400817	-0.112 (1.37E-08)	0.024 (0.841)	-0.02 (0.91)	-0.199 (1.08E-05)	-0.16 (0.495)	-0.197 (0.013)	0.089 (0.492)	-0.076 (0.357)	-0.097 (0.029)	-0.091 (0.434)	-0.016 (0.858)	-0.064 (0.627)
rs3024971	12:57493727	STAT6	G/T	0.107474	5.56464	0.850419	-0.108 (6.03E-19)	-0.137 (0.081)	-0.234 (0.038)	-0.103 (1.28E-04)	-0.108 (0.441)	-0.158 (6.7E-04)	-0.195 (0.012)	-0.107 (0.032)	-0.106 (1.42E-04)	-0.07 (0.31)	-0.042 (0.448)	-0.096 (0.234)
rs1837253	5:110401872	TSLP	T/C	0.25972	15.3134	0.121047	-0.106 (6.96E-36)	0.026 (0.624)	-0.073 (0.33)	-0.095 (4.11E-07)	-0.059 (0.531)	-0.133 (3.99E-05)	-0.11 (0.041)	-0.065 (0.059)	-0.125 (9.22E-11)	-0.082 (0.094)	-0.163 (4.25E-05)	-2.79E-03 (0.96)
rs34290285	2:242698640	D2HGDH	G/A	0.25516	10.5467	0.393905	-0.103 (1.13E-33)	-0.087 (0.108)	-0.021 (0.787)	-0.117 (6.06E-10)	-0.05 (0.589)	-0.055 (0.084)	-0.2 (2.77E-04)	-0.127 (3.15E-04)	-0.134 (6.37E-12)	-0.13 (8.39E-03)	-0.113 (4.21E-03)	-0.052 (0.362)
rs10975413	9:6049843	RANBP6	A/G	0.187122	8.2957	0.599977	-0.097 (4.59E-24)	4.03E-03 (0.947)	-4.15E-03 (0.961)	-0.107 (5.2E-07)	-0.103 (0.339)	-0.058 (0.108)	-0.13 (0.031)	-0.083 (0.034)	-0.104 (2.22E-06)	-0.146 (9.36E-03)	-0.1 (0.024)	-0.182 (6.79E-03)
rs35441874	16:11213021	CLEC16A	A/T	0.246754	11.9313	0.289678	-0.084 (1.14E-22)	-0.081 (0.146)	-0.213 (7.08E-03)	-0.09 (2.76E-06)	0.086 (0.347)	-0.128 (9.29E-05)	-0.165 (2.69E-03)	-0.084 (0.019)	-0.073 (1.96E-04)	-0.086 (0.088)	-0.069 (0.08)	-0.018 (0.754)
rs75125788	10:9255890	LINC00709	C/T	0.080426	14.751	0.141408	-0.078 (1.12E-08)	5.36E-04 (0.995)	-0.042 (0.725)	-0.053 (0.083)	0.167 (0.245)	-0.06 (0.251)	0.034 (0.694)	-0.045 (0.417)	-0.093 (3.06E-03)	-0.257 (2.08E-03)	-0.055 (0.37)	-0.26 (8.53E-03)
rs34986765	15:61069201	RORA	C/T	0.129739	6.59525	0.763023	-0.076 (5.11E-12)	-0.012 (0.861)	0.051 (0.593)	-0.087 (4.12E-04)	-0.017 (0.887)	-0.06 (0.15)	-0.031 (0.661)	-0.03 (0.5)	-0.035 (0.165)	-0.073 (0.252)	-0.1 (0.048)	-0.142 (0.066)
rs6899623	6:90986559	BACH2	A/G	0.353763	4.67297	0.911927	-0.076 (5.2E-23)	-0.04 (0.42)	-0.036 (0.595)	-0.077 (6.97E-06)	-9.2E-03 (0.912)	-0.081 (5.24E-03)	-0.082 (0.1)	-0.056 (0.074)	-0.077 (1.04E-05)	-0.132 (3.36E-03)	-0.037 (0.294)	-0.08 (0.125)
rs59186511	13:99986238	UBAC2	C/T	0.119932	7.74877	0.653362	-0.074 (7.34E-11)	-0.173 (0.027)	0.014 (0.891)	-0.05 (0.046)	-0.047 (0.716)	-0.109 (0.012)	2.43E-03 (0.973)	-0.05 (0.279)	-0.115 (1.34E-05)	-0.059 (0.373)	-0.078 (0.133)	-0.098 (0.217)
rs10152595	15:67475488	SMAD3	C/G	0.248205	13.5386	0.195096	-0.068 (2.43E-15)	-0.062 (0.268)	2.6E-03 (0.973)	-0.058 (2.42E-03)	-0.087 (0.357)	-0.052 (0.106)	-1.85E-03 (0.973)	-0.141 (8.8E-05)	-0.043 (0.027)	-0.05 (0.321)	-0.157 (9.32E-05)	-0.053 (0.361)
rs1892958	11:76277902	EMSY	T/C	0.103541	19.6931	0.0322925	-0.068 (3.43E-08)	-0.096 (0.234)	-0.199 (0.081)	-0.089 (1.23E-03)	0.116 (0.375)	-0.121 (0.011)	0.094 (0.213)	-0.105 (0.041)	-0.074 (7.89E-03)	0.056 (0.415)	-0.057 (0.321)	0.125 (0.112)
rs145835664	17:37579383	MED1	G/A	0.150783	9.59459	0.476751	-0.067 (1.25E-10)	-0.073 (0.286)	-0.169 (0.077)	-0.044 (0.053)	-0.182 (0.124)	-0.048 (0.221)	-9.27E-03 (0.891)	-0.042 (0.336)	-0.033 (0.161)	-0.014 (0.825)	-0.154 (1.84E-03)	-0.12 (0.091)
rs17547610	12:57530341	LRP1	C/A	0.155568	4.69716	0.910469	-0.065 (1.75E-10)	-0.087 (0.188)	-0.09 (0.322)	-0.075 (1.05E-03)	-0.062 (0.595)	-0.086 (0.029)	-0.131 (0.046)	-0.061 (0.151)	-0.087 (1.78E-04)	-0.033 (0.578)	-0.02 (0.667)	0.012 (0.857)
rs75636497	9:6545605	GLDC	C/G	0.116635	8.47224	0.582811	-0.063 (4.25E-08)	-0.083 (0.279)	-0.175 (0.102)	-0.075 (3.86E-03)	-5.37E-03 (0.966)	-0.037 (0.395)	0.064 (0.383)	-0.063 (0.19)	-0.05 (0.055)	-0.033 (0.624)	-0.159 (3.83E-03)	-0.041 (0.599)
rs7134784	12:94582477	PLXNC1	T/C	0.149754	5.58979	0.84847	-0.061 (4.24E-09)	-0.042 (0.533)	-0.021 (0.82)	-0.05 (0.028)	-0.04 (0.72)	-0.061 (0.124)	-0.08 (0.225)	-0.044 (0.303)	-0.083 (4.74E-04)	0.02 (0.74)	-0.028 (0.566)	-0.155 (0.033)
rs10178845	2:8443803	LINC00299	G/A	0.29401	14.0065	0.172694	-0.06 (1.36E-13)	-0.058 (0.266)	-0.132 (0.071)	-0.065 (3.21E-04)	-0.033 (0.708)	-0.095 (1.86E-03)	0.04 (0.446)	-0.024 (0.462)	-0.054 (3.05E-03)	-0.077 (0.102)	0.036 (0.336)	-0.094 (0.089)
rs10491424	5:110453806	WDR36	C/T	0.356229	10.3105	0.413685	-0.059 (1.48E-14)	7.4E-03 (0.881)	0.07 (0.31)	-0.057 (7.74E-04)	0.038 (0.65)	-0.064 (0.027)	-0.072 (0.143)	-0.011 (0.718)	-0.069 (8.33E-05)	-0.025 (0.573)	-0.023 (0.519)	-0.092 (0.08)
rs12365699	11:118743286	CXCR5	G/A	0.16664	8.98941	0.533109	-0.059 (3.5E-09)	-0.108 (0.097)	0.042 (0.649)	-0.04 (0.07)	-0.204 (0.062)	-0.087 (0.021)	0.054 (0.381)	-0.023 (0.575)	-0.061 (6.57E-03)	-0.074 (0.203)	-0.051 (0.265)	-0.09 (0.183)
rs112144981	16:89418705	ANKRD11	C/G	0.157451	12.1869	0.272745	-0.057 (2.17E-08)	-0.105 (0.115)	-0.072 (0.444)	-0.075 (1.09E-03)	-0.049 (0.66)	9.44E-03 (0.804)	-0.059 (0.364)	-0.062 (0.146)	-0.071 (2.12E-03)	0.04 (0.488)	0.043 (0.357)	-1.66E-03 (0.981)
rs2025758	10:8841669	LOC105376400	C/T	0.456479	9.72363	0.465066	-0.056 (1.83E-14)	-0.06 (0.211)	0.018 (0.789)	-0.064 (8.55E-05)	0.087 (0.281)	-0.041 (0.145)	-0.013 (0.775)	-0.071 (0.02)	-0.055 (9.13E-04)	0.018 (0.676)	-0.025 (0.451)	-4.45E-03 (0.929)
rs112819286	1:168740269	DPT	A/G	0.176699	8.84223	0.547139	-0.054 (4.48E-08)	0.027 (0.656)	0.044 (0.61)	-0.061 (5.41E-03)	-0.174 (0.108)	-0.083 (0.027)	-0.075 (0.232)	-0.05 (0.22)	-0.089 (7.98E-05)	-0.043 (0.446)	-0.054 (0.236)	-0.169 (0.014)
rs11590405	1:203080264	ADORA1	C/T	0.323932	5.96967	0.817805	-0.053 (1.36E-11)	-0.015 (0.766)	-0.075 (0.298)	-0.052 (2.82E-03)	-4.2E-03 (0.961)	-0.04 (0.181)	-0.035 (0.483)	-0.063 (0.051)	-0.032 (0.073)	-0.012 (0.792)	-0.051 (0.158)	-0.148 (6.28E-03)
rs28607030	6:33716716	IP6K3	A/G	0.340557	4.85886	0.900405	-0.048 (4.76E-10)	-0.025 (0.619)	-0.093 (0.184)	-0.056 (1.09E-03)	-0.132 (0.126)	-0.078 (7.68E-03)	-0.1 (0.043)	-0.032 (0.309)	-0.057 (1.12E-03)	-0.022 (0.617)	-0.03 (0.397)	-0.02 (0.699)
rs72797327	5:131843465	IRF1	A/G	0.25929	14.3137	0.159158	-0.048 (1.2E-08)	-0.047 (0.394)	-0.153 (0.045)	-0.082 (1.22E-05)	-0.013 (0.881)	-7.39E-03 (0.815)	-0.029 (0.588)	0.017 (0.617)	-0.022 (0.253)	-0.058 (0.236)	-0.095 (0.015)	-0.011 (0.845)
rs7626218	3:176852038	TBL1XR1	A/T	0.394913	10.5273	0.395507	-0.047 (2.27E-10)	-0.085 (0.081)	0.061 (0.358)	-0.054 (1.15E-03)	-0.151 (0.069)	-0.084 (3.34E-03)	-0.077 (0.108)	-0.015 (0.615)	-0.037 (0.029)	-0.077 (0.074)	-7.21E-03 (0.833)	-0.074 (0.148)
rs4594881	5:35846815	IL7R	G/T	0.342383	14.9659	0.133311	-0.046 (1.89E-09)	0.032 (0.52)	-0.03 (0.662)	-0.064 (1.7E-04)	-0.182 (0.035)	-0.099 (8.03E-04)	-0.015 (0.766)	-0.075 (0.019)	-0.014 (0.421)	-0.046 (0.304)	-0.03 (0.4)	2.35E-03 (0.964)
rs2074190	17:45811210	TBX21	A/G	0.257283	9.79971	0.458238	-0.046 (3.68E-08)	-0.015 (0.776)	-0.04 (0.599)	-0.052 (5.68E-03)	-0.217 (0.022)	-0.024 (0.442)	-0.024 (0.665)	-0.066 (0.058)	-0.056 (3.28E-03)	-8.2E-04 (0.987)	0.029 (0.438)	-0.023 (0.681)
rs249677	5:141539339	NDFIP1	A/C	0.367355	11.4998	0.319925	-0.046 (1.98E-09)	-0.019 (0.698)	0.072 (0.283)	-0.081 (1.7E-06)	7.63E-03 (0.927)	-0.034 (0.244)	-8.79E-03 (0.857)	-0.015 (0.629)	-0.055 (1.46E-03)	-0.052 (0.235)	-0.038 (0.273)	0.013 (0.799)
rs3851611	12:71524042	TSPAN8	C/G	0.408678	5.13804	0.881768	-0.045 (9.77E-10)	-0.058 (0.224)	-0.066 (0.33)	-0.04 (0.015)	-0.076 (0.351)	-0.072 (0.011)	0.022 (0.639)	-0.024 (0.425)	-0.053 (1.82E-03)	-8.32E-03 (0.847)	-0.048 (0.161)	-0.01 (0.836)
rs1381928	1:8690933	RERE	A/G	0.361125	5.87395	0.82574	-0.045 (4.27E-09)	-0.028 (0.569)	-0.059 (0.393)	-0.037 (0.027)	0.033 (0.692)	-0.032 (0.263)	-0.078 (0.11)	-0.052 (0.104)	-0.053 (2.24E-03)	-0.083 (0.064)	-7.37E-03 (0.832)	0.029 (0.575)
rs174566	11:61592362	FADS2	A/G	0.349875	4.20562	0.937595	-0.044 (1.24E-08)	0.012 (0.814)	-0.031 (0.655)	-0.062 (3.22E-04)	-0.019 (0.82)	-0.032 (0.275)	-0.058 (0.238)	-0.072 (0.024)	-0.032 (0.064)	-0.049 (0.268)	-0.041 (0.256)	-0.073 (0.167)
rs6602347	10:8979851	LOC105376400	G/A	0.356055	12.4883	0.253703	-0.043 (1.97E-08)	-0.011 (0.827)	-9.92E-03 (0.885)	-6.41E-04 (0.97)	-0.074 (0.385)	-0.016 (0.569)	0.012 (0.807)	-0.015 (0.63)	-0.051 (3.61E-03)	-0.108 (0.017)	-0.091 (9.98E-03)	-0.062 (0.228)
rs13241235	7:20584837	EEF1A1P27	C/T	0.355943	18.5623	0.0461873	-0.042 (2.95E-08)	-7.01E-03 (0.887)	-0.148 (0.034)	-0.067 (7.8E-05)	0.024 (0.773)	-0.035 (0.23)	0.015 (0.763)	-0.097 (2.01E-03)	-5.49E-03 (0.751)	-0.02 (0.647)	-0.013 (0.719)	0.057 (0.268)
rs4842921	15:84556623	ADAMTSL3	G/A	0.387945	9.26374	0.50727	-0.042 (1.83E-08)	-0.084 (0.085)	-0.11 (0.105)	-0.038 (0.023)	0.107 (0.195)	-0.066 (0.02)	-0.109 (0.024)	-0.061 (0.049)	-0.057 (8.59E-04)	-0.031 (0.477)	-0.037 (0.283)	0.01 (0.837)
rs7523907	1:167427247	CD247	T/C	0.453755	8.10369	0.61871	-0.041 (1.58E-08)	0.029 (0.532)	1.81E-03 (0.978)	-0.049 (2.56E-03)	-8.61E-03 (0.915)	-0.042 (0.129)	-0.096 (0.042)	-0.016 (0.591)	-0.044 (8.98E-03)	-4.45E-03 (0.917)	-0.03 (0.374)	0.038 (0.45)
rs9350929	6:64175668	EEF1B2P5	G/A	0.447351	5.88419	0.824898	-0.041 (2.55E-08)	-0.038 (0.426)	-0.118 (0.076)	-0.034 (0.035)	-0.031 (0.697)	-7.23E-03 (0.795)	-0.026 (0.575)	-0.07 (0.021)	-0.052 (2E-03)	-0.02 (0.645)	-4.63E-03 (0.892)	-0.059 (0.237)
rs1888072	9:92205987	GADD45G	T/C	0.492429	8.8185	0.549411	-0.04 (3.34E-08)	0.022 (0.648)	-0.066 (0.319)	-0.018 (0.28)	-0.014 (0.863)	-0.036 (0.197)	-0.075 (0.114)	-0.063 (0.039)	-0.056 (8.83E-04)	-0.088 (0.039)	-0.015 (0.655)	-0.095 (0.057)
rs76225731	15:25393616	SNHG14	A/G	0.038397	36.9441	5.78683e-05	-3.4E-03 (0.86)	0.011 (0.924)	0.055 (0.739)	-0.034 (0.437)	-0.198 (0.413)	0.028 (0.704)	0.626 (3.66E-08)	-0.092 (0.272)	-7.56E-03 (0.863)	-0.2 (0.102)	0.073 (0.4)	0.105 (0.4)
rs11144271	9:77785171	OSTF1	C/T	0.106458	42.4763	6.16795e-06	1.11E-03 (0.925)	9.95E-03 (0.898)	0.141 (0.185)	-3.9E-03 (0.883)	0.14 (0.26)	0.235 (2.5E-08)	0.107 (0.163)	0.013 (0.796)	-0.043 (0.117)	7.47E-03 (0.913)	-4.87E-03 (0.929)	-0.201 (0.019)
rs113757163	17:13898421	COX10	G/A	0.022424	41.5143	9.14739e-06	1.99E-03 (0.937)	0.17 (0.266)	-0.074 (0.759)	-6.05E-03 (0.913)	-0.14 (0.638)	0.498 (1.58E-09)	0.111 (0.49)	0.037 (0.721)	-0.134 (0.025)	0.082 (0.578)	0.079 (0.481)	0.035 (0.831)
rs117262476	21:47794898	PCNT	C/G	0.025724	45.1683	2.02783e-06	3.77E-03 (0.87)	-0.07 (0.655)	0.235 (0.238)	-0.042 (0.413)	1.116 (1.46E-08)	0.149 (0.068)	-0.373 (0.018)	-0.035 (0.721)	-0.044 (0.407)	-0.034 (0.797)	-0.052 (0.641)	0.139 (0.375)
rs2249851	9:130324154	FAM129B	A/G	0.25964	33.035	0.000268719	0.026 (1.56E-03)	0.042 (0.421)	0.079 (0.296)	0.108 (3.3E-09)	0.06 (0.509)	-0.013 (0.677)	-8E-04 (0.988)	6.8E-03 (0.844)	3.76E-03 (0.841)	-0.028 (0.57)	-0.044 (0.259)	-0.093 (0.104)
rs2765400	10:8566517	KRT8P37	T/C	0.36854	31.434	0.000497297	0.037 (1.13E-06)	-0.106 (0.034)	0.073 (0.28)	0.032 (0.053)	0.042 (0.616)	0.052 (0.065)	-0.069 (0.162)	0.01 (0.741)	0.095 (2.56E-08)	0.029 (0.513)	-0.046 (0.191)	0.05 (0.323)
rs179771	16:27417744	IL21R	G/C	0.487627	11.3772	0.328897	0.04 (3.9E-08)	5.92E-03 (0.901)	0.045 (0.492)	0.06 (2.47E-04)	-0.141 (0.084)	0.015 (0.585)	-7.37E-03 (0.876)	0.025 (0.409)	0.026 (0.12)	0.057 (0.184)	3.22E-03 (0.924)	0.09 (0.069)
rs10905361	10:8455537	LOC105376396	C/T	0.455592	4.10401	0.942533	0.04 (2.99E-08)	0.075 (0.112)	0.022 (0.738)	0.045 (5.41E-03)	0.087 (0.281)	0.068 (0.014)	0.052 (0.277)	0.062 (0.039)	0.044 (7.49E-03)	-0.017 (0.686)	0.056 (0.095)	0.03 (0.553)
rs4945084	11:76121290	THAP12	C/G	0.332441	8.14609	0.614569	0.042 (3.12E-08)	0.06 (0.236)	0.099 (0.148)	0.036 (0.037)	0.164 (0.052)	0.031 (0.294)	-0.015 (0.765)	0.036 (0.253)	0.073 (2.75E-05)	0.012 (0.779)	0.062 (0.081)	0.029 (0.583)
rs157577	5:131563571	P4HA2	C/G	0.27923	4.70543	0.909968	0.045 (2.14E-08)	-3.67E-03 (0.944)	0.072 (0.322)	0.054 (2.85E-03)	0.044 (0.621)	0.058 (0.059)	0.076 (0.141)	0.016 (0.628)	0.024 (0.185)	0.038 (0.42)	0.079 (0.036)	0.02 (0.712)
rs4742214	9:6548053	GLDC	C/G	0.365502	7.69356	0.658741	0.047 (4.8E-10)	0.082 (0.098)	0.105 (0.129)	0.06 (3.24E-04)	0.028 (0.738)	0.053 (0.065)	0.02 (0.683)	0.039 (0.209)	0.032 (0.061)	0.077 (0.074)	0.012 (0.725)	-0.049 (0.354)
rs4792811	17:43347336	MAP3K14	G/C	0.267549	15.1197	0.127758	0.047 (6.64E-09)	-0.116 (0.03)	0.024 (0.75)	0.052 (4.22E-03)	-0.015 (0.865)	0.048 (0.126)	0.042 (0.426)	-0.024 (0.475)	0.055 (2.97E-03)	0.096 (0.043)	0.044 (0.245)	0.024 (0.666)
rs2069772	4:123373133	IL2	C/T	0.277057	12.6359	0.244745	0.048 (3.91E-09)	0.068 (0.193)	0.101 (0.161)	0.061 (7.18E-04)	0.103 (0.251)	0.058 (0.061)	0.097 (0.059)	8.23E-03 (0.806)	0.036 (0.053)	-0.045 (0.348)	0.021 (0.581)	-0.071 (0.208)
rs12785018	10:8515348	LOC105376397	C/T	0.338882	5.78301	0.833153	0.048 (4.5E-10)	0.041 (0.42)	0.156 (0.024)	0.036 (0.039)	0.095 (0.256)	0.068 (0.018)	0.038 (0.439)	0.059 (0.067)	0.036 (0.04)	0.046 (0.314)	0.09 (0.012)	0.056 (0.281)
rs4749785	10:8603844	KRT8P16	C/T	0.269554	18.0332	0.0544069	0.048 (3.05E-09)	-0.027 (0.613)	0.087 (0.23)	0.065 (3.13E-04)	0.022 (0.81)	0.033 (0.287)	-0.024 (0.66)	0.044 (0.185)	0.08 (1.56E-05)	0.022 (0.638)	-0.049 (0.2)	0.145 (7.29E-03)
rs35570272	3:33047662	GLB1	G/T	0.395936	6.98513	0.726848	0.05 (2.17E-11)	-4.13E-03 (0.932)	0.106 (0.114)	0.056 (6.26E-04)	-0.049 (0.559)	0.034 (0.236)	0.02 (0.672)	0.02 (0.516)	0.063 (2E-04)	0.059 (0.172)	0.042 (0.215)	0.105 (0.04)
rs17312661	6:28300336	ZSCAN31	A/G	0.212013	14.145	0.166481	0.05 (1.09E-08)	-0.11 (0.061)	0.092 (0.249)	0.033 (0.093)	0.229 (0.014)	0.071 (0.032)	0.02 (0.721)	0.075 (0.041)	0.052 (9.57E-03)	3.5E-03 (0.946)	0.068 (0.093)	0.054 (0.371)
rs6808893	3:188133439	LPP	T/C	0.487802	10.6963	0.38166	0.051 (5.71E-12)	0.078 (0.099)	-0.061 (0.353)	0.061 (1.97E-04)	0.077 (0.333)	0.023 (0.416)	0.132 (5.09E-03)	0.051 (0.095)	0.035 (0.038)	6.33E-03 (0.883)	0.023 (0.511)	0.09 (0.071)
rs62065216	17:38218773	THRA	G/A	0.42458	8.54971	0.575303	0.051 (5.11E-12)	0.075 (0.119)	-0.035 (0.598)	0.04 (0.015)	0.052 (0.52)	0.085 (2.23E-03)	-5.81E-03 (0.903)	0.05 (0.096)	0.039 (0.019)	-1.23E-03 (0.977)	0.088 (9.35E-03)	0.011 (0.822)
rs802731	6:128279429	PTPRK	C/G	0.270809	11.8489	0.295294	0.051 (3.52E-10)	0.034 (0.519)	0.01 (0.888)	0.043 (0.017)	0.027 (0.763)	0.108 (3.94E-04)	0.15 (4.37E-03)	0.019 (0.568)	0.016 (0.395)	0.064 (0.178)	0.046 (0.228)	0.059 (0.278)
rs705700	12:56389293	RAB5B	C/T	0.425049	14.5359	0.149921	0.051 (2.83E-12)	-9.32E-03 (0.847)	-0.034 (0.604)	0.024 (0.148)	0.104 (0.199)	0.048 (0.083)	-0.01 (0.832)	0.042 (0.168)	0.068 (5.27E-05)	0.093 (0.029)	-6.14E-03 (0.855)	-0.052 (0.302)
rs10131490	14:68743307	RAD51B	A/G	0.278911	8.51808	0.578366	0.052 (1.48E-10)	0.014 (0.788)	0.032 (0.662)	0.052 (3.82E-03)	0.151 (0.091)	0.028 (0.357)	-0.016 (0.763)	0.086 (9.51E-03)	0.027 (0.139)	0.034 (0.47)	0.047 (0.209)	-0.05 (0.374)
rs7047575	9:5841438	ERMP1	A/G	0.469217	5.54928	0.851604	0.052 (1.09E-12)	0.098 (0.041)	-0.017 (0.793)	0.078 (1.64E-06)	0.076 (0.345)	0.032 (0.246)	0.056 (0.239)	0.05 (0.098)	0.058 (5.3E-04)	0.047 (0.279)	0.055 (0.104)	0.111 (0.027)
rs4296278	16:11541685	LOC400499	G/A	0.169046	6.09116	0.807547	0.054 (2.27E-08)	0.064 (0.294)	0.115 (0.18)	0.031 (0.152)	0.055 (0.61)	0.077 (0.031)	0.152 (0.013)	0.055 (0.161)	0.072 (1.03E-03)	0.013 (0.817)	0.034 (0.446)	0.042 (0.523)
rs1007027	2:102731596	IL1R1	A/C	0.38918	22.9406	0.0109679	0.054 (4.39E-13)	0.117 (0.016)	0.112 (0.097)	0.082 (8.8E-07)	0.093 (0.261)	0.07 (0.013)	0.07 (0.144)	0.015 (0.631)	0.054 (1.37E-03)	-0.056 (0.197)	0.05 (0.149)	-0.1 (0.05)
rs11255507	10:8109615	GATA3	G/T	0.177402	9.8444	0.454249	0.054 (1.21E-08)	0.039 (0.525)	0.035 (0.686)	0.034 (0.106)	-0.124 (0.253)	4.7E-03 (0.898)	0.106 (0.079)	0.081 (0.039)	0.08 (2.06E-04)	0.035 (0.528)	0.107 (0.014)	0.082 (0.208)
rs3785356	16:27349168	IL4R	C/T	0.297875	16.3639	0.089678	0.055 (5.07E-12)	0.035 (0.492)	0.022 (0.756)	0.048 (7.25E-03)	-0.111 (0.208)	0.035 (0.251)	-0.09 (0.079)	0.081 (0.013)	0.062 (6.5E-04)	-2.1E-03 (0.964)	0.02 (0.579)	0.13 (0.015)
rs16948048	17:47440466	ZNF652	A/G	0.369134	6.08255	0.80828	0.056 (6.7E-14)	7.35E-03 (0.881)	-0.044 (0.525)	0.057 (6.24E-04)	0.05 (0.541)	0.043 (0.128)	0.074 (0.123)	0.041 (0.182)	0.071 (3.4E-05)	0.032 (0.472)	0.012 (0.719)	0.034 (0.504)
rs35654771	10:9310831	LINC00709	C/A	0.155658	9.38447	0.496046	0.057 (1.56E-08)	0.128 (0.042)	0.043 (0.63)	0.057 (0.011)	0.085 (0.443)	0.03 (0.431)	0.148 (0.02)	-0.027 (0.516)	0.065 (4.58E-03)	-0.013 (0.821)	0.064 (0.169)	0.04 (0.559)
rs2834787	21:36502558	RUNX1	A/G	0.153711	4.97302	0.892973	0.058 (7.14E-09)	0.043 (0.503)	0.013 (0.88)	0.059 (8.23E-03)	0.129 (0.252)	0.026 (0.493)	0.025 (0.694)	0.028 (0.503)	0.051 (0.024)	-0.05 (0.408)	0.033 (0.487)	0.103 (0.122)
rs6879838	5:156966567	ADAM19	A/T	0.145074	10.7166	0.380022	0.062 (1.8E-09)	0.063 (0.34)	-0.027 (0.777)	0.056 (0.014)	0.17 (0.123)	0.075 (0.052)	-0.054 (0.431)	0.073 (0.086)	0.1 (1.56E-05)	0.183 (1.83E-03)	0.087 (0.064)	0.072 (0.301)
rs4141183	17:45858487	OSBPL7	C/T	0.131418	9.70787	0.466486	0.062 (6.44E-09)	-0.019 (0.791)	-0.053 (0.587)	0.089 (1.46E-04)	0.075 (0.517)	0.079 (0.05)	0.049 (0.47)	0.073 (0.095)	0.031 (0.198)	0.17 (4.67E-03)	0.102 (0.039)	0.051 (0.485)
rs10455052	5:132034588	KIF3A	C/A	0.127704	8.4851	0.581563	0.063 (4.96E-09)	-0.056 (0.429)	0.106 (0.269)	0.078 (1.18E-03)	0.113 (0.329)	0.039 (0.344)	0.109 (0.112)	0.062 (0.16)	0.017 (0.49)	0.077 (0.224)	0.111 (0.024)	0.063 (0.388)
rs1233493	6:29458241	RPS17P1	A/G	0.126271	5.68729	0.840816	0.063 (4.24E-09)	0.036 (0.599)	0.057 (0.555)	0.057 (0.019)	0.232 (0.03)	0.086 (0.034)	0.093 (0.18)	0.051 (0.256)	0.039 (0.117)	0.013 (0.835)	0.029 (0.543)	0.122 (0.096)
rs3001425	12:57509569	STAT6	C/T	0.404073	16.9547	0.0753714	0.065 (3.08E-18)	0.081 (0.095)	0.065 (0.331)	0.06 (2.89E-04)	0.212 (8.55E-03)	0.116 (3.23E-05)	0.089 (0.059)	0.024 (0.429)	0.08 (2.25E-06)	0.027 (0.534)	-0.021 (0.554)	0.032 (0.523)
rs13263709	8:81287175	LOC100216346	T/C	0.351829	10.0227	0.438505	0.066 (4.2E-18)	0.094 (0.051)	-0.029 (0.672)	0.039 (0.02)	0.098 (0.236)	0.098 (6.06E-04)	0.042 (0.397)	0.066 (0.034)	0.081 (2.75E-06)	0.046 (0.299)	0.028 (0.424)	-0.011 (0.839)
rs72837826	2:111933001	BCL2L11	G/T	0.102233	9.07866	0.524655	0.067 (1.43E-08)	0.135 (0.082)	-0.058 (0.583)	0.073 (5.04E-03)	0.112 (0.365)	0.016 (0.728)	0.012 (0.867)	0.124 (9.64E-03)	0.123 (3.41E-06)	0.052 (0.464)	0.076 (0.168)	0.033 (0.686)
rs28617673	15:67371244	SMAD3	C/T	0.110028	16.5661	0.0845331	0.075 (7E-11)	-0.161 (0.044)	-0.051 (0.639)	0.068 (7.74E-03)	-0.085 (0.51)	0.046 (0.29)	0.033 (0.657)	0.132 (4.82E-03)	0.073 (5.26E-03)	0.179 (5.91E-03)	0.101 (0.053)	0.053 (0.507)
rs9903269	17:37742383	CDK12	T/A	0.17841	8.519	0.578277	0.078 (9.64E-17)	-0.017 (0.784)	0.103 (0.225)	0.044 (0.036)	0.117 (0.256)	0.124 (5.07E-04)	0.022 (0.721)	0.045 (0.245)	0.073 (6.73E-04)	0.065 (0.236)	0.121 (4.64E-03)	0.068 (0.299)
rs1023518	5:131793772	IRF1	G/T	0.264194	3.4501	0.968766	0.08 (9.73E-23)	0.031 (0.565)	0.105 (0.156)	0.065 (3.84E-04)	6.44E-03 (0.944)	0.083 (7.27E-03)	0.083 (0.117)	0.046 (0.174)	0.08 (1.55E-05)	0.095 (0.045)	0.041 (0.278)	0.1 (0.072)
rs2390314	7:20455978	ITGB8	T/A	0.0706555	4.46411	0.923991	0.083 (3.32E-09)	0.112 (0.217)	0.086 (0.497)	0.043 (0.17)	0.083 (0.584)	0.085 (0.109)	0.08 (0.365)	0.124 (0.031)	0.062 (0.056)	0.066 (0.416)	0.168 (7.2E-03)	0.1 (0.284)
rs16903574	5:14610309	FAM105A	C/G	0.076612	13.5014	0.196971	0.083 (1.37E-09)	0.214 (0.013)	-0.14 (0.262)	0.053 (0.091)	0.076 (0.615)	0.139 (6.95E-03)	0.079 (0.373)	-0.045 (0.429)	0.097 (1.86E-03)	0.081 (0.324)	0.133 (0.031)	0.058 (0.533)
rs72693791	9:5816825	ERMP1	G/A	0.08603	10.6344	0.386704	0.083 (4.71E-11)	0.027 (0.754)	-0.16 (0.185)	0.095 (7.08E-04)	-0.09 (0.546)	0.081 (0.093)	0.062 (0.46)	0.13 (0.012)	0.114 (7.4E-05)	-0.04 (0.599)	0.096 (0.094)	0.085 (0.318)
rs45613035	4:123141070	KIAA1109	C/T	0.099101	9.40581	0.494072	0.085 (7.15E-13)	4.13E-03 (0.958)	0.143 (0.173)	0.094 (3.22E-04)	-0.245 (0.109)	0.106 (0.017)	-0.04 (0.604)	0.092 (0.066)	0.068 (0.014)	0.108 (0.109)	0.09 (0.098)	0.104 (0.199)
rs17513503	5:110146446	SLC25A46	C/G	0.073961	8.39206	0.590599	0.089 (6.9E-11)	7.18E-03 (0.936)	0.375 (1.55E-03)	0.102 (7.91E-04)	0.095 (0.535)	0.118 (0.02)	0.154 (0.077)	0.08 (0.149)	0.092 (2.89E-03)	0.056 (0.487)	0.164 (8.67E-03)	0.101 (0.266)
rs1612986	10:9064716	LOC105376400	C/T	0.186557	12.8374	0.232908	0.089 (4.65E-22)	0.174 (3.2E-03)	0.012 (0.891)	0.102 (5.06E-07)	0.068 (0.502)	0.078 (0.027)	0.134 (0.025)	0.023 (0.555)	0.115 (3.51E-08)	0.147 (6.44E-03)	0.063 (0.147)	-0.021 (0.744)
rs10037959	5:110265787	TSLP	C/T	0.058998	8.67777	0.562933	0.09 (2.77E-09)	-0.075 (0.464)	8.61E-04 (0.995)	0.067 (0.045)	-0.051 (0.774)	0.166 (3.15E-03)	0.157 (0.104)	0.109 (0.081)	0.043 (0.22)	0.124 (0.15)	0.077 (0.279)	0.166 (0.085)
rs12470864	2:102926362	IL1RL1	G/A	0.388278	14.1282	0.167223	0.09 (8.96E-34)	0.198 (3.64E-05)	0.104 (0.123)	0.093 (1.78E-08)	-0.044 (0.595)	0.079 (5.02E-03)	0.05 (0.296)	0.076 (0.013)	0.085 (4.66E-07)	0.132 (2.16E-03)	0.128 (2.04E-04)	2.34E-03 (0.963)
rs114442993	5:110431897	WDR36	A/G	0.070476	1.99049	0.996413	0.092 (2.58E-10)	0.133 (0.14)	0.11 (0.392)	0.114 (3.68E-04)	-0.041 (0.801)	0.115 (0.036)	0.043 (0.648)	0.086 (0.157)	0.089 (7E-03)	0.087 (0.313)	0.067 (0.329)	0.123 (0.209)
rs7110818	11:76292575	EMSY	C/T	0.452033	6.45692	0.775527	0.092 (1.41E-36)	0.138 (3.41E-03)	0.088 (0.172)	0.098 (1.83E-09)	-4.45E-03 (0.957)	0.091 (1.06E-03)	0.031 (0.5)	0.051 (0.091)	0.075 (6.7E-06)	0.073 (0.086)	0.104 (2.04E-03)	0.088 (0.078)
rs115008099	5:131991881	IL13	C/T	0.168176	7.51913	0.675694	0.092 (1.05E-21)	0.085 (0.176)	0.12 (0.163)	0.09 (3.11E-05)	0.18 (0.093)	0.085 (0.02)	0.058 (0.351)	0.01 (0.799)	0.099 (4.87E-06)	0.078 (0.174)	0.115 (0.01)	-0.01 (0.876)
rs1011082	17:38068514	GSDMB	C/T	0.479908	4.21915	0.93692	0.097 (2.43E-40)	0.04 (0.393)	0.148 (0.023)	0.101 (4.5E-10)	0.072 (0.365)	0.085 (2.04E-03)	0.1 (0.032)	0.085 (4.57E-03)	0.08 (1.34E-06)	0.109 (9.81E-03)	0.115 (6.41E-04)	0.051 (0.305)
rs1704996	6:33182895	ZNF70P1	A/C	0.053761	4.42742	0.926013	0.1 (1.45E-10)	0.017 (0.868)	0.179 (0.137)	0.07 (0.049)	0.079 (0.636)	0.117 (0.047)	0.207 (0.044)	0.144 (0.024)	0.097 (6.99E-03)	0.046 (0.626)	0.125 (0.064)	0.024 (0.823)
rs72743461	15:67441750	SMAD3	C/A	0.237152	5.46489	0.858042	0.104 (3.59E-35)	0.096 (0.082)	0.177 (0.017)	0.11 (3.83E-09)	0.116 (0.211)	0.086 (7.83E-03)	0.076 (0.164)	0.084 (0.016)	0.116 (1.33E-09)	0.081 (0.098)	0.172 (7.59E-06)	0.111 (0.052)
rs992969	9:6209697	IL33	G/A	0.252314	11.4425	0.324094	0.119 (4.46E-47)	0.121 (0.027)	0.04 (0.594)	0.151 (9.77E-17)	0.142 (0.117)	0.06 (0.058)	0.044 (0.413)	0.153 (7.05E-06)	0.129 (6.29E-12)	0.147 (1.97E-03)	0.113 (3.09E-03)	0.084 (0.14)
rs17406680	10:9208204	LINC00709	G/C	0.052491	7.64279	0.663683	0.121 (1.33E-14)	0.158 (0.106)	0.091 (0.537)	0.092 (8.37E-03)	0.276 (0.093)	0.22 (1.33E-04)	0.118 (0.251)	0.13 (0.044)	0.113 (1.61E-03)	0.227 (0.011)	0.12 (0.092)	-0.021 (0.858)
rs9271365	6:32586794	HLA-DQA1	T/G	0.430984	6.9685	0.728415	0.138 (7.12E-80)	0.09 (0.054)	0.176 (6.97E-03)	0.129 (3.62E-15)	0.188 (0.02)	0.164 (2.85E-09)	0.172 (2.96E-04)	0.085 (5.07E-03)	0.128 (1.51E-14)	0.097 (0.025)	0.118 (4.73E-04)	0.13 (0.011)
rs61815704	1:152893891	IVL	C/G	0.023938	4.2591	0.934903	0.148 (1.22E-10)	0.349 (0.013)	0.054 (0.812)	0.112 (0.029)	0.105 (0.713)	0.16 (0.066)	-6.66E-03 (0.964)	0.127 (0.173)	0.131 (0.014)	0.084 (0.532)	0.139 (0.189)	0.236 (0.125)
rs12123821	1:152179152	HRNR	C/T	0.04813	6.54056	0.767989	0.16 (5.07E-23)	0.15 (0.154)	-0.091 (0.553)	0.16 (1.08E-05)	-0.012 (0.947)	0.111 (0.073)	0.256 (0.011)	0.163 (0.014)	0.17 (3.9E-06)	0.11 (0.259)	0.085 (0.267)	0.228 (0.042)
rs78728108	9:5966313	KIAA2026	C/T	0.045806	13.8931	0.177925	0.16 (7.52E-22)	0.059 (0.593)	-0.067 (0.674)	0.234 (2.01E-10)	0.27 (0.12)	0.11 (0.088)	0.165 (0.146)	0.107 (0.126)	0.191 (2.7E-07)	-0.019 (0.851)	0.238 (1.89E-03)	0.049 (0.672)
rs146644295	17:37574592	MED1	G/C	0.02245	7.06867	0.718947	0.163 (9.2E-12)	0.016 (0.92)	-0.017 (0.939)	0.172 (1.06E-03)	0.166 (0.528)	0.275 (2E-03)	0.378 (0.014)	0.078 (0.448)	0.124 (0.027)	0.112 (0.432)	0.061 (0.577)	0.159 (0.369)
rs340928	9:6086913	RANBP6	G/A	0.044636	14.4277	0.154361	0.166 (3.08E-23)	0.064 (0.559)	-0.024 (0.881)	0.225 (1.44E-09)	0.263 (0.136)	0.101 (0.12)	0.208 (0.07)	0.072 (0.311)	0.204 (4.38E-08)	-0.023 (0.817)	0.259 (6.89E-04)	0.078 (0.499)
rs55646091	11:76299431	EMSY	G/A	0.050982	10.4378	0.402956	0.185 (2.2E-31)	0.167 (0.109)	-0.061 (0.703)	0.138 (1.02E-04)	0.493 (2.62E-03)	0.177 (4.28E-03)	0.258 (0.01)	0.185 (5.02E-03)	0.162 (8.33E-06)	0.074 (0.434)	0.263 (1.72E-04)	0.168 (0.128)
rs78757963	9:6282511	IL33	G/A	0.035438	5.28968	0.871006	0.191 (4.79E-25)	0.161 (0.178)	0.208 (0.218)	0.224 (5.68E-08)	-5.37E-03 (0.98)	0.156 (0.032)	0.325 (9.88E-03)	0.105 (0.18)	0.162 (1.31E-04)	0.122 (0.262)	0.159 (0.068)	0.084 (0.508)
a Lead SNPs are defined as SNPs which are significant (p-value < 5x10-8) and are independent from each other at r2 < 0.1;
b Chromosome number: SNP position (Human Genome version 19);
c Reference/Alternative allele;
d Alternative allele frequency (AAF);
e Cochran’s Q test for heterogeneity in ln(OR)s across the 11 asthma subgroups, and we highlighted the SNPs that showed significant heterogeneity (p-value < 0.05) in red here;
f Asthma association in the general population with any comorbid diseases (CDs).
