# Supplementary material for: Discerning asthma endotypes through comorbidity mapping
Source: Nat Commun. 2022 Nov 7;13:6712. doi: 10.1038/s41467-022-33628-8 (PMC9640644; doi:10.1038/s41467-022-33628-8)
Supplement: Supplementary file 10 — Supplementary Data 7 [file 41467_2022_33628_MOESM10_ESM.xlsx]

## Sheet: Suppl_Data_7
Supplementary Data 7. Summary statistics of the identified genome-wide significant associations and their replication results from multiancestry meta-analysis (see Methods "Replicating genome-wide significant associations in multi-ancestry meta-analysis").
Asthma association in	Lead SNP b	Position c	Allele d	Nearest gene	Location of the SNP to the gene	UK Biobank British white (for discovery)													UK Biobank: Irish and other white group (for replication)											UK Biobank: African, Caribbean and other black group (for replication)											BioVU: European-descent group (for replication)					Biobank Japan (for replication)
						AAF e	N cases (total)	N ctrls (total)	N cases (with 0 count of alternative allele)	N ctrls (with 0 count of alternative allele)	N cases (with 1 count of alternative allele)	N ctrls (with 1 count of alternative allele)	N cases (with 2 counts of alternative allele)	N ctrls (with 2 counts of alternative allele)	ln(OR) f	SE g	p-value	FDR	N cases (total)	N ctrls (total)	N cases (with 0 count of alternative allele)	N ctrls (with 0 count of alternative allele)	N cases (with 1 count of alternative allele)	N ctrls (with 1 count of alternative allele)	N cases (with 2 counts of alternative allele)	N ctrls (with 2 counts of alternative allele)	ln(OR)	SE	p-value	N cases (total)	N ctrls (total)	N cases (with 0 count of alternative allele)	N ctrls (with 0 count of alternative allele)	N cases (with 1 count of alternative allele)	N ctrls (with 1 count of alternative allele)	N cases (with 2 counts of alternative allele)	N ctrls (with 2 counts of alternative allele)	ln(OR)	SE	p-value	N cases	N ctrls	ln(OR)	SE	p-value	N cases	N ctrls	Surrogate SNP h	Position
any CDs a	rs1381928	1:8690933	A/G	RERE	intronic	0.361125	44383	260715	18582	105863	20323	120626	5478	34226	-0.0446669	0.0076049	4.26939e-09	4.57957e-05	3186	19414	1181	7044	1500	9141	505	3229	-0.00559583	0.0280304	0.420883	998	5835	467	2632	431	2579	100	624	-0.0616408	0.0526251	0.120735	1668	14392	0.0188902	0.0381395	0.689803	3368	191045
any CDs	rs12123821	1:152179152	C/T	HRNR	ncRNA_intronic	0.04813	44383	260715	39689	236770	4537	23372	157	573	0.159568	0.0161502	5.07309e-23	2.41902e-18	3186	19414	2928	17866	251	1509	7	39	-0.0012238	0.0678611	0.507194	998	5835	980	5772	18	63	0	0	0.410588	0.273283	0.0664935	1668	14392	-0.0949529	0.0916768	0.849837	3368	191045	NA	NA
any CDs	rs61815704	1:152893891	C/G	IVL	intergenic	0.023938	44166	259674	41921	248093	2203	11452	42	129	0.14757	0.0229262	1.22048e-10	1.70959e-06	3169	19327	3027	18571	141	748	1	8	0.0584634	0.0927037	0.264136	998	5831	992	5815	6	16	0	0	0.652205	0.490692	0.0918985	1668	14392	0.107606	0.120574	0.186078	3368	191045	NA	NA
any CDs	rs7523907	1:167427247	T/C	CD247	ncRNA_intronic	0.453755	43925	257987	13578	76824	21601	127623	8746	53540	-0.0413659	0.00731843	1.58319e-08	0.000150684	3142	19141	983	5747	1529	9522	630	3872	-0.0471047	0.0276345	0.0441381	844	4927	305	1806	415	2372	124	749	0.0174896	0.0547473	0.625312	1668	14392	-0.109086	0.0370821	0.00163187	3368	191045
any CDs	rs112819286	1:168740269	A/G	DPT	ncRNA_intronic	0.176699	42904	251778	29921	172499	11812	71821	1171	7458	-0.0535408	0.00978693	4.47809e-08	0.000388967	3046	18608	2151	13001	792	5092	103	515	-0.0290625	0.0372813	0.217829	945	5585	887	5290	58	292	0	3	0.0225293	0.150589	0.559463	1668	14392	-0.0268443	0.0491032	0.292295	3368	191045	NA	NA
any CDs	rs11590405	1:203080264	T/C	ADORA1	intronic	0.323932	43545	255816	20648	116980	18606	112123	4291	26713	-0.0532469	0.00787465	1.36025e-11	2.23137e-07	3106	18904	1497	8572	1250	8329	359	2003	-0.0484236	0.0294239	0.0499106	714	4077	332	1923	307	1769	75	385	0.0276136	0.0622677	0.671286	1668	14392	0.0076809	0.0391676	0.577735	3368	191045
any CDs	rs10178845	2:8443803	G/A	LINC00299	ncRNA_intronic	0.29401	43921	258196	22667	128507	17745	107219	3509	22470	-0.0596924	0.00806568	1.35836e-13	2.80375e-09	3149	19174	1706	10247	1217	7506	226	1421	-0.0339295	0.0308972	0.136071	979	5730	806	4760	160	922	13	48	0.0269382	0.0845024	0.625056	1668	14392	0.0245287	0.039658	0.731879	3368	191045
any CDs	rs1007027	2:102731596	A/C	IL1R1	intronic	0.38918	43790	257200	15809	96678	20985	122122	6996	38400	0.0539864	0.0074538	4.39388e-13	8.48562e-09	3140	19051	1231	7686	1472	8749	437	2616	0.0262374	0.0283784	0.177599	927	5416	669	3937	230	1343	28	136	0.00717071	0.0696783	0.459017	1668	14392	-0.0297006	0.0378355	0.783771	3368	191045
3. GI	rs60227565	2:102892339	G/A	IL1RL1	intergenic	0.130017	8936	49182	7021	37109	1794	11233	121	840	-0.159957	0.0252167	2.25023e-10	2.88762e-06	640	3670	488	2644	141	924	11	102	-0.21099	0.0895332	0.00922253	135	838	126	780	9	58	0	0	0.0160111	0.379674	0.516819	128	991	0.00473712	0.197235	0.509581	74	6478	case < 100	NA
any CDs	rs60227565	2:102892339	G/A	IL1RL1	intergenic	0.130017	43865	257816	34367	195160	8908	58290	590	4366	-0.136775	0.0112836	8.08423e-34	1.13905e-28	3146	19077	2446	13895	643	4740	57	442	-0.232293	0.0414016	1.00739e-08	926	5418	856	5011	69	404	1	3	-0.0255117	0.133893	0.424444	1668	14392	-0.0971611	0.0565333	0.0428387	3368	191045	NA	NA
3. GI	rs12470864	2:102926362	G/A	IL1RL1	intergenic	0.388278	9015	49635	3231	18899	4284	23571	1500	7165	0.0932499	0.016556	1.77753e-08	0.000167521	645	3717	234	1463	305	1731	106	523	0.110818	0.0619378	0.0367934	142	876	98	630	40	222	4	24	0.0105364	0.18492	0.477281	128	991	0.150051	0.141576	0.144604	74	6478	case < 100	NA
any CDs	rs12470864	2:102926362	G/A	IL1RL1	intergenic	0.388278	44281	260169	15593	98188	21359	123581	7329	38400	0.089916	0.00742282	8.96279e-34	1.25716e-28	3177	19364	1120	7529	1524	9055	533	2780	0.120723	0.0276987	6.55046e-06	982	5730	691	4252	268	1352	23	126	0.116624	0.0694356	0.0465172	1668	14392	0.0996939	0.0373443	0.0037972	3368	191045
any CDs	rs3771175	2:102960210	T/A	IL1RL1	UTR3	0.137156	44377	260690	34117	193046	9559	62574	701	5070	-0.139327	0.0109622	5.23515e-37	9.38981e-32	3186	19406	2445	13829	675	5073	66	504	-0.238882	0.0401984	1.40279e-09	998	5832	526	2941	407	2398	65	493	-0.0766358	0.0551748	0.082422	1668	14392	-0.0921457	0.0547907	0.0463062	3368	191045	rs13418548	102917239
any CDs	rs72837826	2:111933001	G/T	BCL2L11	intergenic	0.102233	44172	259564	35271	210095	8391	46809	510	2660	0.0668944	0.0117973	1.42534e-08	0.000136619	3165	19292	2531	15280	583	3767	51	245	-0.00886583	0.0436961	0.580392	983	5732	936	5450	46	277	1	5	-0.0585762	0.158192	0.644415	1668	14392	0.0724213	0.0585177	0.107933	3368	191045	NA	NA
3. GI	rs34290285	2:242698640	G/A	D2HGDH	intronic	0.25516	9030	49651	5229	27207	3306	19134	495	3310	-0.117427	0.0189741	6.06224e-10	7.29779e-06	644	3717	364	1918	247	1530	33	269	-0.16216	0.071443	0.0116103	121	774	55	335	53	358	13	81	-0.0349276	0.152253	0.409277	128	991	-0.0319154	0.156678	0.419294	74	6478	case < 100	NA
8. Cardiovascular	rs34290285	2:242698640	G/A	D2HGDH	intronic	0.25516	8545	50418	5017	27781	3060	19218	468	3419	-0.13356	0.0194383	6.37422e-12	1.09484e-07	512	3301	290	1756	189	1276	33	269	-0.11055	0.0767948	0.0749965	258	1595	133	722	107	694	18	179	-0.264979	0.106591	0.00646037	136	1017	-0.14904	0.155334	0.168658	349	15973	rs6761047	242692858
any CDs	rs34290285	2:242698640	G/A	D2HGDH	intronic	0.25516	44309	260218	25639	143430	16188	99444	2482	17344	-0.102764	0.00849696	1.1264e-33	1.56238e-28	3174	19347	1811	10264	1175	7681	188	1402	-0.124678	0.0315978	3.97705e-05	873	5120	444	2372	348	2203	81	545	-0.140325	0.0566947	0.00666007	1668	14392	-0.0457289	0.0429497	0.143504	3368	191045	rs6761047	242692858
any CDs	rs35570272	3:33047662	G/T	GLB1	intronic	0.395936	43625	256146	15463	93995	20985	122812	7177	39339	0.0498806	0.00745165	2.17201e-11	3.45846e-07	3135	18998	1126	6885	1497	9106	512	3007	0.0383388	0.0279954	0.0854271	908	5322	518	3101	323	1914	67	307	0.0412262	0.0592819	0.243394	1668	14392	0.0935198	0.0374664	0.00627841	3368	191045	rs13078132	33063488
any CDs	rs7626218	3:176852038	A/T	TBL1XR1	intronic	0.394913	44070	259056	16703	94428	20803	123994	6564	40634	-0.0473987	0.00747389	2.26946e-10	2.90871e-06	3157	19266	1161	6819	1504	9257	492	3190	-0.0518765	0.0278555	0.0312771	941	5482	368	1996	428	2605	145	881	-0.0666781	0.0513019	0.0968487	1668	14392	-0.0434312	0.0377617	0.125044	3368	191045
any CDs	rs6808893	3:188133439	T/C	LPP	intronic	0.487802	42698	250924	10700	66387	21386	125306	10612	59231	0.0506361	0.00735267	5.70516e-12	9.87801e-08	3063	18503	704	4577	1578	9249	781	4677	0.0370179	0.0277901	0.0914215	655	3844	261	1523	300	1838	94	483	0.0544417	0.063317	0.194942	1668	14392	0.0456542	0.0366269	0.106297	3368	191045	rs2049218	188122978
any CDs	rs45613035	4:123141070	T/C	KIAA1109	intronic	0.099101	44295	260280	35467	211970	8344	45807	484	2503	0.0853379	0.0118913	7.14965e-13	1.35725e-08	3175	19363	2571	15825	573	3342	31	196	0.0337362	0.0453389	0.228411	983	5767	962	5633	21	132	0	2	-0.136276	0.240325	0.714659	1668	14392	0.0573882	0.0602294	0.170339	3368	191045	NA	NA
any CDs	rs2069772	4:123373133	T/C	IL2	intronic	0.277057	44383	260715	22629	136400	18199	104880	3555	19435	0.0476966	0.0081007	3.91134e-09	4.21215e-05	3186	19414	1758	10886	1223	7326	205	1202	0.0515375	0.031427	0.0505116	998	5835	903	5428	92	398	3	9	0.246373	0.119401	0.0195372	1668	14392	0.00756924	0.0409736	0.426719	3368	191045
any CDs	rs16903574	5:14610309	C/G	FAM105A	exonic	0.076612	43439	255394	37041	220295	6170	33933	228	1166	0.0827698	0.0136609	1.37095e-09	1.56954e-05	3117	18966	2687	16480	408	2380	22	106	0.066085	0.0529004	0.105789	989	5762	973	5696	16	66	0	0	0.21279	0.285431	0.227983	1668	14392	0.104607	0.0671067	0.0595196	3368	191045	NA	NA
any CDs	rs4594881	5:35846815	G/T	IL7R	intergenic	0.342383	44077	259048	19600	111788	19586	116525	4891	30735	-0.0462632	0.00770135	1.89282e-09	2.123e-05	3165	19258	1490	8810	1358	8353	317	2095	-0.070105	0.0292924	0.00834914	958	5610	652	3774	271	1655	35	181	-0.0204648	0.0651765	0.376764	1668	14392	-0.0219167	0.0390167	0.287151	3368	191045
any CDs	rs17513503	5:110146446	C/G	SLC25A46	intergenic	0.073961	44096	258933	37501	223184	6327	34397	268	1352	0.0887613	0.0136078	6.8981e-11	1.01047e-06	3158	19244	2651	16321	483	2797	24	126	0.0651467	0.0495683	0.0943759	945	5475	736	4186	193	1207	16	82	-0.0427333	0.0773595	0.709662	1668	14392	0.0983009	0.0661432	0.0686152	3368	191045	NA	NA
any CDs	rs10037959	5:110265787	C/T	TSLP	intergenic	0.058998	44274	260113	38898	230873	5192	28432	184	808	0.0895867	0.0150706	2.77376e-09	3.0594e-05	3175	19326	2748	16888	409	2343	18	95	0.0799876	0.0532103	0.0663891	917	5422	817	4860	96	541	4	21	0.0285069	0.109308	0.397125	1668	14392	0.0349627	0.0765566	0.323947	3368	191045
8. Cardiovascular	rs1837253	5:110401872	C/T	TSLP	intergenic	0.25972	8557	50508	4947	27361	3110	19632	500	3515	-0.125081	0.019305	9.22339e-11	1.3265e-06	513	3309	279	1824	195	1255	39	230	0.0264328	0.0760226	0.635966	301	1805	156	909	121	730	24	166	-0.0638261	0.0986567	0.258832	136	1017	0.0194747	0.147454	0.552537	349	15973
any CDs	rs1837253	5:110401872	C/T	TSLP	intergenic	0.25972	44383	260715	25446	141673	16339	101139	2598	17903	-0.105681	0.00845073	6.96418e-36	1.05763e-30	3186	19414	1750	10708	1231	7376	205	1330	-0.00352691	0.0309715	0.454668	998	5835	535	2954	381	2380	82	501	-0.082646	0.0543663	0.0642342	1668	14392	-0.0997229	0.0427303	0.00980372	3368	191045
any CDs	rs114442993	5:110431897	A/G	WDR36	intronic	0.070476	42008	247326	37064	220791	4799	25797	145	738	0.0915979	0.014488	2.57615e-10	3.28224e-06	3030	18447	2738	16636	282	1758	10	53	-0.0561729	0.0637451	0.810898	986	5714	977	5668	9	46	0	0	-0.0537501	0.373045	0.557283	1668	14392	0.113586	0.0687734	0.0493079	3368	191045	NA	NA
any CDs	rs10491424	5:110453806	T/C	WDR36	intronic	0.356229	44275	260169	18960	107316	20122	119424	5193	33429	-0.0587311	0.00763771	1.47534e-14	3.47237e-10	3173	19339	1366	8028	1418	8882	389	2429	-0.0373126	0.0286591	0.0964668	902	5276	297	1642	433	2613	172	1021	-0.0444868	0.0517864	0.195158	1668	14392	-0.0488937	0.0383595	0.101222	3368	191045
any CDs	rs157577	5:131563571	C/G	P4HA2	UTR5	0.27923	43872	257683	22387	134820	17931	103274	3554	19589	0.045241	0.00807922	2.14181e-08	0.000199027	3149	19175	1659	10492	1277	7320	213	1363	0.0501103	0.0306472	0.0510172	857	5091	347	2044	396	2330	114	717	-0.0331837	0.0543011	0.729435	1668	14392	0.0269874	0.0409479	0.254926	3368	191045	NA	NA
any CDs	rs1023518	5:131793772	G/T	IRF1	intronic	0.264194	44089	259307	23048	141451	17685	100179	3356	17677	0.0800101	0.00815206	9.72507e-23	4.49974e-18	3160	19293	1770	11223	1187	6969	203	1101	0.0750043	0.0315865	0.00878464	917	5404	626	3697	259	1537	32	170	-0.00524022	0.0670929	0.531127	1668	14392	0.0436922	0.0417395	0.1476	3368	191045
any CDs	rs72797327	5:131843465	A/G	IRF1	intergenic	0.25929	43941	257980	24772	141607	16373	99039	2796	17334	-0.0477801	0.00838299	1.20129e-08	0.000116867	3157	19156	1747	10521	1194	7354	216	1281	-0.00938518	0.0311603	0.381635	943	5563	699	4303	222	1175	22	85	0.139555	0.0728363	0.972318	1668	14392	-0.0675733	0.042945	0.0578033	3368	191045	rs6887731	131863600
any CDs	rs115008099	5:131991881	C/T	IL13	ncRNA_intronic	0.168176	43145	253230	29476	178439	12364	68181	1305	6610	0.0922293	0.00963515	1.04708e-21	4.37458e-17	3070	18671	2091	12909	880	5206	99	556	0.0804745	0.0365146	0.0137656	964	5646	896	5207	64	425	4	14	-0.130117	0.1305	0.840634	1668	14392	0.0529266	0.0471208	0.130674	3368	191045	rs12653750	131971902
any CDs	rs10455052	5:132034588	C/A	KIF3A	ncRNA_intronic	0.127704	44237	259785	33220	198356	10248	57318	769	4111	0.0627758	0.0107336	4.95982e-09	5.28293e-05	3172	19281	2395	14572	720	4331	57	378	0.0189055	0.0401879	0.319025	950	5526	878	5080	68	441	4	5	-0.0754086	0.128942	0.720668	1668	14392	0.00240567	0.0541282	0.482275	3368	191045	NA	NA
any CDs	rs249677	5:141539339	A/C	NDFIP1	intergenic	0.367355	44073	258977	18181	103168	20212	120804	5680	35005	-0.0455331	0.00758971	1.9811e-09	2.21923e-05	3166	19243	1326	7768	1426	8993	414	2482	-0.0461844	0.028592	0.0531242	955	5643	578	3339	319	1992	58	312	-0.0518705	0.0594308	0.191389	1668	14392	0.0356237	0.0379145	0.826284	3368	191045
any CDs	rs6879838	5:156966567	T/A	ADAM19	intronic	0.145074	43758	257213	31688	189566	11078	62451	992	5196	0.0615159	0.0102276	1.80223e-09	2.02759e-05	3126	19071	2254	13536	784	5021	88	514	-0.0396293	0.0377936	0.852812	868	5142	469	2803	335	1985	64	354	0.0384208	0.059069	0.257704	1668	14392	-0.0666939	0.0534965	0.893745	3368	191045	NA	NA
any CDs	rs17312661	6:28300336	A/G	ZSCAN31	intronic	0.212013	43904	258064	26921	162258	14927	84191	2056	11615	0.0503464	0.00880728	1.08765e-08	0.000106392	3149	19196	1991	12626	1011	5811	147	759	0.0505763	0.0338546	0.0675976	989	5797	606	3809	340	1772	43	216	0.15878	0.0599744	0.00405485	1668	14392	0.00983314	0.0484022	0.419507	3368	191045	NA	NA
any CDs	rs1233493	6:29458241	A/G	RPS17P1	upstream	0.126271	44383	260715	33318	199604	10361	56941	704	4170	0.0631762	0.0107546	4.24482e-09	4.55399e-05	3186	19414	2502	15638	643	3549	41	227	0.0459238	0.043401	0.144999	998	5835	684	4114	284	1560	30	161	0.0954985	0.0647494	0.0701205	1668	14392	-0.00197253	0.0625121	0.512586	3368	191045	NA	NA
3. GI	rs9271365	6:32586794	T/G	HLA-DQA1	intergenic	0.430984	9036	49715	2734	16579	4422	24456	1880	8680	0.128636	0.0163503	3.61771e-15	9.23553e-11	646	3726	199	1306	318	1807	129	613	0.155388	0.0613275	0.00564259	144	893	59	347	59	417	26	129	0.0509112	0.130465	0.348183	128	991	0.0701708	0.139487	0.307459	74	6478	case < 100	NA
5. Musculoskeletal	rs9271365	6:32586794	T/G	HLA-DQA1	intergenic	0.430984	3019	21151	899	7062	1449	10333	671	3756	0.164217	0.0276468	2.85308e-09	3.14023e-05	202	1461	64	499	103	709	35	253	0.0555375	0.10947	0.305961	65	373	27	150	29	165	9	58	-0.105694	0.202294	0.699331	151	809	0.0945452	0.132376	0.237547	0	0	case < 100	NA
8. Cardiovascular	rs9271365	6:32586794	T/G	HLA-DQA1	intergenic	0.430984	8552	50474	2564	16664	4194	24835	1794	8975	0.128462	0.0167128	1.51254e-14	3.54921e-10	512	3306	167	1160	244	1586	101	560	0.113668	0.0679359	0.0471478	301	1804	106	668	141	861	54	275	0.127615	0.0912046	0.080874	136	1017	-0.01128	0.131898	0.534076	349	15973
any CDs	rs9271365	6:32586794	T/G	HLA-DQA1	intergenic	0.430984	44359	260567	12987	85687	21926	127868	9446	47012	0.138485	0.00731762	7.12103e-80	1.20129e-73	3184	19397	1025	6836	1528	9275	631	3286	0.116614	0.0272819	9.58234e-06	997	5827	373	2230	459	2731	165	866	0.0535778	0.0497365	0.140688	1668	14392	0.00377341	0.0374921	0.459916	3368	191045
any CDs	rs1704996	6:33182895	A/C	ZNF70P1	upstream	0.053761	44383	260715	39335	233841	4907	26132	141	742	0.100067	0.0156101	1.45131e-10	2.00016e-06	3186	19414	2865	17691	314	1672	7	51	0.0380977	0.0621718	0.270011	998	5835	994	5787	4	48	0	0	-0.944645	0.525271	0.963943	1668	14392	2.59975e-05	0.0851541	0.499878	3368	191045	NA	NA
any CDs	rs28607030	6:33716716	A/G	IP6K3	intergenic	0.340557	43935	258070	19703	111948	19382	116051	4850	30071	-0.0481423	0.0077319	4.7649e-10	5.7964e-06	3141	19191	1353	8243	1401	8672	387	2276	-0.01753	0.0288308	0.271584	955	5648	564	3219	329	2084	62	345	-0.0399687	0.0581465	0.245922	1668	14392	-0.0496044	0.0392691	0.10326	3368	191045	NA	NA
any CDs	rs9350929	6:64175668	G/A	EEF1B2P5	intergenic	0.447351	44383	260715	13830	78884	22160	129636	8393	52195	-0.0408939	0.00734229	2.5525e-08	0.00023354	3186	19414	963	5932	1603	9716	620	3766	-0.00596798	0.0275524	0.414258	998	5835	45	258	355	1936	598	3641	-0.0301325	0.060851	0.310235	1668	14392	-0.0391312	0.0370897	0.145703	3368	191045
any CDs	rs6899623	6:90986559	A/G	BACH2	intronic	0.353763	44303	260129	19405	107951	19762	119129	5136	33049	-0.0756546	0.00765951	5.19504e-23	2.47339e-18	3170	19335	1449	8300	1373	8773	348	2262	-0.0872842	0.0290001	0.00130715	961	5621	637	3721	292	1723	32	177	-0.0173064	0.0650172	0.39505	1668	14392	0.0137692	0.0390227	0.6379	3368	191045
any CDs	rs802731	6:128279429	C/G	PTPRK	intergenic	0.270809	44293	260151	22936	139150	17958	102103	3399	18898	0.0509007	0.00811283	3.51761e-10	4.36155e-06	3177	19348	1615	10352	1282	7626	280	1370	0.100207	0.0301612	0.000446249	977	5725	770	4473	190	1152	17	100	-0.0610653	0.0769197	0.786368	1668	14392	0.0415084	0.0415125	0.158679	3368	191045
any CDs	rs2390314	7:20455978	T/A	ITGB8	downstream	0.0706555	44123	259109	37842	224711	6034	33249	247	1149	0.0825196	0.0139501	3.31746e-09	3.6062e-05	3162	19274	2722	16740	414	2455	26	79	0.086874	0.0524242	0.0487462	921	5393	679	3910	216	1365	26	118	-0.00908562	0.0718069	0.550343	1668	14392	0.0743417	0.0688409	0.140092	3368	191045	NA	NA
any CDs	rs13241235	7:20584837	T/C	EEF1A1P27	intergenic	0.355943	44329	260367	18849	107568	20155	119555	5325	33244	-0.0422929	0.00762825	2.95048e-08	0.000266476	3184	19393	1350	8085	1432	8900	402	2408	-0.00787884	0.0284769	0.391015	973	5639	392	2143	444	2650	137	846	-0.057531	0.0509091	0.129223	1668	14392	-0.0389998	0.0385626	0.155928	3368	191045
any CDs	rs13263709	8:81287175	C/T	LOC100216346	intergenic	0.351829	43849	257615	17781	109192	20217	117110	5851	31313	0.0657597	0.00758201	4.20266e-18	1.32686e-13	3149	19116	1226	7831	1475	8801	448	2484	0.0654145	0.0282223	0.0102293	933	5433	234	1321	435	2745	264	1367	0.0445263	0.0506497	0.189673	1668	14392	0.0837491	0.0378693	0.0134995	3368	191045
any CDs	rs72693791	9:5816825	G/A	ERMP1	intronic	0.08603	44383	260715	36628	218219	7371	40636	384	1860	0.0832773	0.0126566	4.71144e-11	7.10845e-07	3186	19414	2698	16403	466	2874	22	137	-0.00395332	0.049837	0.531613	998	5835	978	5749	20	84	0	2	0.133588	0.249792	0.296395	1668	14392	0.0499677	0.0650739	0.221285	3368	191045	NA	NA
any CDs	rs7047575	9:5841438	A/G	ERMP1	intergenic	0.469217	42719	251011	11590	71384	21264	124936	9865	54691	0.0522983	0.0073454	1.08507e-12	2.03081e-08	3052	18538	850	5231	1480	9184	722	4123	0.0421368	0.0276684	0.0638894	823	4855	161	827	399	2344	263	1684	-0.0902696	0.0540914	0.952425	1668	14392	0.0317342	0.0368122	0.194328	3368	191045
3. GI	rs78728108	9:5966313	T/C	KIAA2026	intronic	0.045806	8995	49535	8083	45459	880	3975	32	101	0.233644	0.0367344	2.01302e-10	2.61059e-06	644	3708	582	3425	60	275	2	8	0.22711	0.141321	0.0540216	143	880	130	796	13	81	0	3	-0.189592	0.310537	0.729244	128	991	0.137676	0.340389	0.342934	74	6478	case < 100	NA
any CDs	rs78728108	9:5966313	T/C	KIAA2026	intronic	0.045806	44174	259538	39811	237363	4234	21660	129	515	0.160065	0.0166625	7.51862e-22	3.22317e-17	3174	19313	2884	17652	284	1626	6	35	0.0451872	0.0649228	0.24321	992	5762	887	5160	102	586	3	16	0.0331379	0.108073	0.379565	1668	14392	0.0800759	0.0843437	0.171209	3368	191045	NA	NA
any CDs	rs10975413	9:6049843	A/G	RANBP6	ncRNA_intronic	0.187122	43803	257115	29999	169990	12495	78097	1309	9028	-0.0968454	0.00957177	4.59462e-24	2.31465e-19	3145	19105	2147	12271	899	6122	99	712	-0.14281	0.0359587	3.57117e-05	947	5531	654	3728	263	1631	30	172	-0.0597674	0.0665618	0.184613	1668	14392	-0.0479609	0.0469446	0.153474	3368	191045
8. Cardiovascular	rs340928	9:6086913	G/A	RANBP6	intergenic	0.044636	8557	50508	7674	46167	853	4232	30	109	0.203938	0.037251	4.38216e-08	0.000381537	513	3309	472	3012	39	292	2	5	-0.108227	0.167657	0.740706	301	1805	297	1788	4	17	0	0	0.160919	0.573374	0.389488	136	1017	-0.0610955	0.320704	0.575543	349	15973	NA	NA
any CDs	rs340928	9:6086913	G/A	RANBP6	intergenic	0.044636	44383	260715	39982	238511	4280	21693	121	511	0.165847	0.0167016	3.08169e-23	1.5004e-18	3186	19414	2905	17828	276	1556	5	30	0.0676727	0.0660572	0.15281	998	5835	987	5783	11	51	0	1	0.0283656	0.33382	0.466142	1668	14392	0.00443484	0.0896988	0.480284	3368	191045	NA	NA
3. GI	rs992969	9:6209697	G/A	IL33	intergenic	0.252314	9008	49576	4696	28038	3627	18455	685	3083	0.151261	0.0182076	9.77394e-17	2.72716e-12	644	3708	325	2098	275	1373	44	237	0.164336	0.068167	0.00795909	133	844	60	392	58	373	15	79	0.0632132	0.145363	0.331831	128	991	-0.163564	0.164092	0.840564	74	6478	case < 100	NA
8. Cardiovascular	rs992969	9:6209697	G/A	IL33	intergenic	0.252314	8530	50335	4535	28468	3341	18805	654	3062	0.128692	0.0187252	6.29231e-12	1.08196e-07	511	3295	293	1838	178	1234	40	223	-0.0219226	0.0771087	0.611913	286	1707	129	816	122	734	35	157	0.146188	0.0977363	0.0673611	136	1017	0.176415	0.146464	0.114199	349	15973
any CDs	rs992969	9:6209697	G/A	IL33	intergenic	0.252314	44245	259832	23435	146675	17603	97105	3207	16052	0.118556	0.00822704	4.4591e-47	2.62572e-41	3173	19321	1691	10870	1261	7206	221	1245	0.0807889	0.0307761	0.00433175	935	5532	429	2645	411	2386	95	501	0.0759808	0.0544153	0.0813103	1668	14392	0.0223138	0.0421471	0.298255	3368	191045
any CDs	rs78757963	9:6282511	G/A	IL33	intergenic	0.035438	44383	260715	40800	243093	3496	17290	87	332	0.190932	0.0184705	4.78763e-25	2.76441e-20	3186	19414	2953	18205	231	1186	2	23	0.139357	0.0727139	0.0276502	998	5835	992	5801	6	33	0	1	-0.229995	0.438861	0.699885	1668	14392	0.100545	0.0976826	0.151668	3368	191045	NA	NA
any CDs	rs75636497	9:6545605	C/G	GLDC	intronic	0.116635	43998	258379	34925	202152	8541	52683	532	3544	-0.0634442	0.0115775	4.2526e-08	0.000371189	3143	19172	2511	15086	592	3812	40	274	-0.0491169	0.0438348	0.13125	987	5758	948	5591	39	163	0	4	0.122614	0.184285	0.747087	1668	14392	0.0324825	0.0551857	0.721936	3368	191045	rs34948145	6550734
any CDs	rs4742214	9:6548053	C/G	GLDC	intronic	0.365502	43837	257266	17158	104248	20553	119351	6126	33667	0.0470458	0.00755633	4.79974e-10	5.83765e-06	3129	19057	1163	7379	1505	8947	461	2731	0.0411316	0.0281453	0.0719528	962	5623	779	4505	174	1045	9	73	-0.12743	0.0834811	0.936552	1668	14392	-0.0275867	0.0379622	0.766292	3368	191045	NA	NA
5. Musculoskeletal	rs11144271	9:77785171	C/T	OSTF1	intergenic; eQTL	0.106458	2984	20984	2284	16955	657	3803	43	226	0.234859	0.0421394	2.49808e-08	0.000229199	202	1444	152	1169	46	272	4	3	0.397033	0.168166	0.0091137	65	370	62	363	3	7	0	0	1.09583	0.765628	0.0761747	151	809	0.121589	0.193635	0.265025	0	0	case < 100	NA
any CDs	rs1888072	9:92205987	C/T	GADD45G	intergenic	0.492429	43202	253771	11486	64940	21640	126995	10076	61836	-0.0404335	0.00732127	3.33652e-08	0.000298663	3101	18782	783	4601	1548	9420	770	4761	-0.0236274	0.0276088	0.196056	735	4393	116	660	371	2086	248	1647	-0.0755424	0.0579425	0.0961599	1668	14392	0.0601776	0.037087	0.947663	3368	191045	rs1007966	92213967
any CDs	rs150707349	9:101989706	A/G	SEC61B	intronic	0.030566	43705	256445	41659	242764	2019	13495	27	186	-0.137769	0.0229062	1.80345e-09	2.0286e-05	3134	19079	2986	18130	146	938	2	11	-0.083397	0.0893912	0.175424	996	5814	992	5791	4	22	0	1	-0.284979	0.527694	0.294583	1668	14392	-0.207364	0.127684	0.0521829	3368	191045	NA	NA
3. GI	rs2249851	9:130324154	A/G	FAM129B	intronic; eQTL	0.25964	9035	49713	4713	27463	3638	19030	684	3220	0.10769	0.0182034	3.30011e-09	3.58984e-05	647	3725	378	2130	238	1379	31	216	-0.073303	0.0720097	0.845651	144	892	126	790	17	102	1	0	0.133793	0.273705	0.312484	128	991	-0.0173506	0.149007	0.546349	74	6478	case < 100	NA
any CDs	rs11255507	10:8109615	T/G	GATA3	intronic	0.177402	43689	256533	29220	174935	13045	73987	1424	7611	0.054036	0.00948314	1.21136e-08	0.000117754	3133	19034	2084	12847	927	5542	122	645	0.050455	0.0349986	0.0747035	890	5276	553	3325	303	1723	34	228	0.00463525	0.0638378	0.471058	1668	14392	0.0305374	0.0472891	0.259218	3368	191045
any CDs	rs10905361	10:8455537	C/T	LOC105376396	ncRNA_intronic	0.455592	44265	260043	12803	77593	21849	128796	9613	53654	0.0403815	0.00728648	2.99099e-08	0.000269745	3175	19343	871	5523	1574	9416	730	4404	0.04227	0.0272434	0.0603829	936	5502	206	1076	425	2659	305	1767	-0.0266861	0.0499813	0.703302	1668	14392	-0.0518373	0.0372197	0.918151	3368	191045	NA	NA
any CDs	rs12785018	10:8515348	C/T	LOC105376397	downstream	0.338882	42808	251366	18371	111298	19347	112019	5090	28049	0.0480911	0.00771221	4.49723e-10	5.48576e-06	3057	18450	1269	7695	1366	8346	422	2409	0.0253627	0.0287633	0.18895	777	4496	338	2080	350	1946	89	470	0.0401082	0.0592265	0.249139	1668	14392	0.0515433	0.038366	0.0895611	3368	191045
8. Cardiovascular	rs2765400	10:8566517	C/T	KRT8P37	intergenic	0.36854	8483	49985	3200	20216	4017	23125	1266	6644	0.0950829	0.0170726	2.55947e-08	0.000234143	510	3263	197	1369	247	1514	66	380	0.111883	0.0709055	0.0572922	277	1647	77	499	144	815	56	333	0.0661431	0.0940744	0.240999	136	1017	0.166524	0.135395	0.109365	349	15973	rs2454065	8570442
any CDs	rs4749785	10:8603844	C/T	KRT8P16	intergenic	0.269554	44136	259337	23130	139209	17602	101462	3404	18666	0.0482191	0.0081331	3.05305e-09	3.34258e-05	3165	19295	1723	10498	1220	7450	222	1347	0.0104602	0.0308835	0.367419	841	4949	516	3178	288	1577	37	194	0.100888	0.0649715	0.0602358	1668	14392	0.0547098	0.0411881	0.0920408	3368	191045	rs12782190	8599334
any CDs	rs2025758	10:8841669	T/C	LOC105376400	intergenic	0.456479	43818	257232	13611	75414	21493	127994	8714	53824	-0.0562102	0.00733558	1.82524e-14	4.25418e-10	3128	19061	1014	5931	1547	9292	567	3838	-0.0793291	0.0276163	0.00203591	814	4615	432	2425	322	1847	60	343	-0.0381565	0.0614459	0.267307	1668	14392	0.0707742	0.0370352	0.971998	3368	191045
any CDs	rs6602347	10:8979851	G/A	LOC105376400	intergenic	0.356055	44316	260341	18894	107563	20051	119453	5371	33325	-0.0427906	0.00762176	1.97362e-08	0.000184635	3182	19360	1298	7927	1515	8881	369	2552	-0.0391614	0.028435	0.0842213	957	5598	336	2057	470	2649	151	892	0.0352377	0.0506766	0.75658	1668	14392	-0.00997694	0.0384229	0.397562	3368	191045
any CDs	rs118077070	10:9037669	G/A	LOC105376400	intergenic	0.038865	43933	257994	41110	239354	2765	18287	58	353	-0.11248	0.0198148	1.37368e-08	0.000132012	3147	19191	2966	17983	179	1191	2	17	-0.113364	0.080944	0.0806773	993	5799	983	5747	10	52	0	0	-0.00702013	0.353446	0.492077	1668	14392	-0.0750055	0.0976689	0.221256	3368	191045	NA	NA
3. GI	rs186856025	10:9043457	C/T	LOC105376400	intergenic	0.107527	9027	49664	7412	39335	1544	9754	71	575	-0.175641	0.0275952	1.95272e-10	2.54721e-06	647	3727	528	2979	114	704	5	44	-0.113924	0.102257	0.132621	144	892	137	865	7	26	0	1	0.12356	0.458077	0.606319	128	991	0.111185	0.2252	0.689247	74	6478	case < 100	NA
any CDs	rs186856025	10:9043457	C/T	LOC105376400	intergenic	0.107527	44320	260334	36166	206566	7719	50810	435	2958	-0.127953	0.0122195	1.16865e-25	7.34585e-21	3185	19393	2586	15331	565	3810	34	252	-0.129912	0.0449815	0.00193776	995	5824	975	5664	20	154	0	6	-0.521166	0.241747	0.0155482	1668	14392	-0.118544	0.0621668	0.0282689	3368	191045	NA	NA
8. Cardiovascular	rs1612986	10:9064716	T/C	LOC105376400	intergenic	0.186557	8409	49533	5381	33159	2696	14774	332	1600	0.115477	0.020943	3.50991e-08	0.000312436	501	3243	331	2178	156	959	14	106	0.0437716	0.0887922	0.311018	291	1715	124	712	132	778	35	225	-0.0388572	0.0951541	0.658495	136	1017	0.079809	0.166637	0.31599	349	15973
any CDs	rs1612986	10:9064716	T/C	LOC105376400	intergenic	0.186557	43521	255900	28260	171387	13506	76003	1755	8510	0.0888793	0.00920495	4.65192e-22	2.04192e-17	3112	18982	2019	12897	981	5482	112	603	0.12838	0.0349876	0.000121608	956	5553	420	2348	409	2492	127	713	-0.0250673	0.0518066	0.685759	1668	14392	-0.0338061	0.0478597	0.760017	3368	191045
any CDs	rs10490944	10:9143511	C/T	LINC00709	intergenic	0.076842	44337	260392	38400	221357	5708	37571	229	1464	-0.119462	0.0142051	4.10973e-17	1.18157e-12	3177	19378	2712	16269	448	2963	17	146	-0.114382	0.0510021	0.0124583	867	5090	504	2869	308	1881	55	340	-0.025887	0.0608757	0.335329	1668	14392	-0.0446302	0.069887	0.26154	3368	191045
any CDs	rs17406680	10:9208204	G/C	LINC00709	intergenic	0.052491	44383	260715	39384	234516	4852	25514	147	685	0.120823	0.0156849	1.32808e-14	3.15192e-10	3186	19414	2818	17523	359	1836	9	55	0.167482	0.0582629	0.00202272	998	5835	989	5776	9	59	0	0	-0.281798	0.363776	0.780726	1668	14392	0.12356	0.0812971	0.0642739	3368	191045	NA	NA
any CDs	rs75125788	10:9255890	C/T	LINC00709	intergenic	0.080426	44229	259786	37876	219667	6088	38407	265	1712	-0.0782565	0.0137021	1.12205e-08	0.000109499	3176	19315	2718	16417	442	2774	16	124	-0.0494329	0.0516341	0.16919	974	5696	941	5535	32	159	1	2	0.15969	0.191111	0.798307	1668	14392	-0.0563738	0.0695154	0.208696	3368	191045
any CDs	rs35654771	10:9310831	C/A	LINC00709	intergenic	0.155658	43116	253494	30646	183289	11385	64568	1085	5637	0.0566836	0.0100236	1.5586e-08	0.000148435	3094	18826	2249	13988	788	4477	57	361	0.0499973	0.0394272	0.102383	930	5385	776	4343	149	982	5	60	-0.222139	0.0893696	0.993534	1668	14392	-0.028927	0.0520625	0.710765	3368	191045
any CDs	rs174566	11:61592362	A/G	FADS2	intronic	0.349875	44302	260226	19255	109471	19859	118758	5188	31997	-0.0436245	0.00766197	1.2416e-08	0.000120282	3174	19365	1348	8244	1428	8842	398	2279	0.00399556	0.0287238	0.555316	971	5695	582	3461	347	1943	42	291	-0.00939158	0.0595739	0.437368	1668	14392	0.000549607	0.0389417	0.50563	3368	191045
any CDs	rs4945084	11:76121290	C/G	THAP12	intergenic	0.332441	44312	260247	19313	116559	19827	115159	5172	28529	0.042475	0.00767492	3.1184e-08	0.000280425	3174	19359	1418	8498	1394	8613	362	2248	-0.0113329	0.0287125	0.653468	894	5154	380	2085	417	2345	97	724	-0.112823	0.0539125	0.981812	1668	14392	-0.024086	0.0391104	0.731002	3368	191045
any CDs	rs1892958	11:76277902	T/C	EMSY	intergenic	0.103541	43794	256800	35822	207234	7567	46993	405	2573	-0.0678346	0.0122939	3.43408e-08	0.000306297	3133	19014	2627	15516	476	3318	30	180	-0.11873	0.0485928	0.00727548	909	5273	747	4351	153	880	9	42	0.00540204	0.0885841	0.524313	1668	14392	0.115637	0.0592606	0.974491	3368	191045
3. GI	rs7110818	11:76292575	C/T	EMSY	intergenic	0.452033	9012	49581	2552	15060	4411	24602	2049	9919	0.0976556	0.0162432	1.8317e-09	2.05852e-05	646	3712	188	1119	319	1845	139	748	0.0412583	0.0610857	0.249705	141	879	76	466	52	345	13	68	0.00419582	0.14398	0.488376	128	991	-0.0257072	0.139133	0.573294	74	6478	case < 100	NA
any CDs	rs7110818	11:76292575	C/T	EMSY	intergenic	0.452033	44244	259957	12471	78854	21788	128958	9985	52145	0.0921372	0.00729395	1.40725e-36	2.31932e-31	3177	19365	887	5725	1582	9623	708	4017	0.0592394	0.0272646	0.0148993	980	5772	513	3151	386	2202	81	419	0.0523281	0.054751	0.1696	1668	14392	0.0392911	0.0369862	0.144045	3368	191045
any CDs	rs55646091	11:76299431	G/A	EMSY	intergenic	0.050982	43829	257637	39091	234111	4580	22962	158	564	0.184779	0.0158558	2.19679e-31	2.25153e-26	3146	19172	2848	17672	288	1473	10	27	0.194804	0.0643816	0.00124004	992	5786	982	5739	8	47	2	0	0.205006	0.319812	0.260755	1668	14392	-0.0167854	0.0842163	0.578991	3368	191045	NA	NA
any CDs	rs12365699	11:118743286	G/A	CXCR5	intergenic	0.16664	43937	258091	31152	179425	11691	71553	1094	7113	-0.0587122	0.00994137	3.50103e-09	3.79319e-05	3156	19158	2184	13097	881	5482	91	579	-0.0239528	0.0363411	0.254912	920	5420	865	5110	52	304	3	6	0.0170949	0.146544	0.546433	1668	14392	-0.0869067	0.0505148	0.0426781	3368	191045
any CDs	rs705700	12:56389293	T/C	RAB5B	downstream	0.425049	44258	260007	14032	86501	21855	127005	8371	46501	0.051287	0.00734161	2.83252e-12	5.0227e-08	3174	19332	1042	6949	1591	9182	541	3201	0.0536713	0.0275312	0.0256196	827	4721	236	1298	402	2379	189	1044	0.00875987	0.0541501	0.435743	1668	14392	0.049069	0.0372904	0.0941101	3368	191045	rs773114	56379060
any CDs	rs3024971	12:57493727	T/G	STAT6	intronic	0.107474	44259	259976	35981	206615	7843	50301	435	3060	-0.107805	0.0121241	6.02601e-19	2.03974e-14	3179	19354	2589	15484	562	3652	28	218	-0.090609	0.0456771	0.0236453	987	5771	912	5340	74	425	1	6	-0.00806628	0.128984	0.475068	1668	14392	0.0996356	0.0568596	0.96014	3368	191045
any CDs	rs3001425	12:57509569	C/T	STAT6	intronic	0.404073	43622	256240	14858	92023	21173	122943	7591	41274	0.0645172	0.00740846	3.07822e-18	9.85308e-14	3115	18994	1118	7284	1498	8926	499	2784	0.0567785	0.0282216	0.0221163	834	4790	336	1908	381	2209	117	673	-0.0105755	0.0550657	0.57615	1668	14392	-0.000932414	0.0374791	0.509924	3368	191045	rs324014	57510309
any CDs	rs17547610	12:57530341	C/A	LRP1	intronic	0.155568	43966	258295	31998	184357	11037	67755	931	6183	-0.0653476	0.0102388	1.74618e-10	2.32294e-06	3146	19134	2279	13542	797	5075	70	517	-0.0827209	0.0380796	0.014916	979	5679	925	5401	53	267	1	11	0.0207083	0.150766	0.554624	1668	14392	0.0863658	0.0496182	0.959124	3368	191045	NA	NA
any CDs	rs3851611	12:71524042	C/G	TSPAN8	intronic	0.408678	44376	260674	16037	90664	21250	126114	7089	43896	-0.0453175	0.00741373	9.77288e-10	1.13984e-05	3186	19410	1144	6960	1538	9281	504	3169	-0.0025585	0.0277285	0.463242	987	5727	621	3667	320	1808	46	252	0.0222715	0.0607729	0.642993	1668	14392	0.00627237	0.0372986	0.566774	3368	191045
any CDs	rs7134784	12:94582477	C/T	PLXNC1	intronic	0.149754	44267	259920	32522	187672	10838	66402	907	5846	-0.0608568	0.0103596	4.2417e-09	4.55143e-05	3179	19360	2291	14044	818	4930	70	386	0.00672407	0.0382954	0.56969	925	5358	534	2948	332	2046	59	364	-0.0493661	0.0589844	0.201314	1668	14392	-0.074196	0.052812	0.0800243	3368	191045
any CDs	rs59186511	13:99986238	C/T	UBAC2	intronic	0.119932	44316	260286	34863	201269	8891	55194	562	3823	-0.0744022	0.0114233	7.34382e-11	1.07099e-06	3182	19362	2525	15472	618	3670	39	220	0.0211482	0.0436424	0.686013	986	5782	804	4642	174	1081	8	59	-0.0891655	0.0833237	0.142285	1668	14392	-0.123536	0.061143	0.0216689	3368	191045
any CDs	rs10131490	14:68743307	A/G	RAD51B	intronic	0.278911	43951	258278	22430	135194	17870	103344	3651	19740	0.0517323	0.00807367	1.47896e-10	2.03243e-06	3151	19156	1562	9888	1332	7658	257	1610	0.0580073	0.0300521	0.0267896	750	4282	187	1073	361	2081	202	1128	0.0354918	0.0561706	0.26374	1668	14392	0.00237047	0.0407262	0.476793	3368	191045	NA	NA
6. Lung	rs76225731	15:25393616	A/G	SNHG14	intronic	0.038397	1442	2557	1289	2408	147	147	6	2	0.625677	0.113621	3.65596e-08	0.00032382	124	262	117	244	7	18	0	0	-0.151823	0.480339	0.624027	17	39	17	38	0	1	0	0	NA	NA	NA	119	299	0.279362	0.422734	0.254355	302	2347	NA	NA
any CDs	rs34986765	15:61069201	T/C	RORA	intronic	0.129739	44288	260033	34144	196714	9468	58796	676	4523	-0.0761552	0.0110329	5.1064e-12	8.89808e-08	3174	19314	2346	14061	748	4829	80	424	-0.0223127	0.0386483	0.281859	900	5265	528	3032	337	1929	35	304	-0.0696257	0.0615245	0.128886	1668	14392	-0.042936	0.0549267	0.217196	3368	191045	NA	NA
any CDs	rs28617673	15:67371244	C/T	SMAD3	intronic	0.110028	43765	257145	34423	205351	8735	48884	607	2910	0.0748259	0.011475	6.99563e-11	1.02428e-06	3134	19076	2448	15035	640	3764	46	277	0.0470497	0.0423937	0.133537	865	5066	585	3374	247	1528	33	164	-0.0171227	0.0681418	0.599201	1668	14392	0.0354791	0.0572438	0.267699	3368	191045	NA	NA
3. GI	rs72743461	15:67441750	C/A	SMAD3	intronic	0.237152	9037	49710	4984	28976	3471	18001	582	2733	0.110039	0.0186776	3.82744e-09	4.1275e-05	647	3730	374	2247	227	1252	46	231	0.0814199	0.0687642	0.118198	142	866	129	774	13	88	0	4	-0.271812	0.314582	0.806217	128	991	0.192695	0.147441	0.0956194	74	6478	case < 100	NA
8. Cardiovascular	rs72743461	15:67441750	C/A	SMAD3	intronic	0.237152	8555	50480	4786	29713	3194	18055	575	2712	0.115958	0.0191242	1.33242e-09	1.52823e-05	513	3307	288	1978	194	1187	31	142	0.149628	0.0799279	0.030601	292	1770	266	1613	25	151	1	6	-0.0648656	0.216416	0.617807	136	1017	0.0775478	0.148757	0.301077	349	15973
any CDs	rs72743461	15:67441750	C/A	SMAD3	intronic	0.237152	44368	260617	24741	152673	16758	93776	2869	14168	0.103954	0.00840065	3.59061e-35	5.24865e-30	3184	19408	1838	11582	1153	6764	193	1062	0.0654748	0.0316148	0.0191786	977	5698	884	5166	90	517	3	15	-0.0416017	0.115345	0.640828	1668	14392	0.0511149	0.0426759	0.115508	3368	191045
any CDs	rs10152595	15:67475488	C/G	SMAD3	intronic	0.248205	43358	254523	25431	144194	15490	94713	2437	15616	-0.067911	0.00857827	2.43346e-15	6.28426e-11	3073	18842	1798	10569	1098	7090	177	1183	-0.0867708	0.0325304	0.00382235	963	5552	805	4607	149	892	9	53	-0.0857192	0.0884391	0.166211	1668	14392	-0.0253916	0.0433187	0.278884	3368	191045	NA	NA
any CDs	rs4842921	15:84556623	G/A	ADAMTSL3	intronic	0.387945	44211	259815	17072	97017	20738	123236	6401	39562	-0.0420916	0.0074794	1.8271e-08	0.000172037	3174	19335	1146	6960	1526	9219	502	3156	-0.00339411	0.0278125	0.451435	915	5437	266	1590	468	2695	181	1152	-0.0155072	0.0513541	0.381339	1668	14392	-0.0747439	0.0377373	0.0238159	3368	191045
any CDs	rs35441874	16:11213021	T/A	CLEC16A	intronic	0.246754	43793	257186	25881	145623	15509	96015	2403	15548	-0.0843044	0.00860385	1.14284e-22	5.23355e-18	3148	19142	1816	10699	1147	7174	185	1269	-0.056804	0.0317709	0.0368942	985	5770	891	5328	90	422	4	20	0.0792195	0.119139	0.746954	1668	14392	-0.0587657	0.0429837	0.0857871	3368	191045
any CDs	rs117378200	16:11266124	T/G	CLEC16A	intronic	0.021587	44262	260018	42651	249041	1601	10881	10	96	-0.150005	0.0265946	1.69599e-08	0.000160345	3176	19354	3044	18576	131	773	1	5	0.0284318	0.0955764	0.616949	997	5828	993	5799	4	29	0	0	-0.357032	0.540894	0.254602	1668	14392	0.0612105	0.136109	0.673543	3368	191045	NA	NA
any CDs	rs4296278	16:11541685	G/A	LOC400499	intronic	0.169046	44383	260715	30186	180487	12823	72876	1374	7352	0.0535313	0.00957612	2.27024e-08	0.000210117	3186	19414	2162	12838	929	5885	95	691	-0.0580634	0.0356089	0.948511	998	5835	540	3030	374	2301	84	504	-0.031122	0.0539468	0.717997	1668	14392	0.0305254	0.0483098	0.263737	3368	191045	NA	NA
any CDs	rs3785356	16:27349168	C/T	IL4R	intronic	0.297875	43464	255383	20942	127108	18456	106160	4066	22115	0.054753	0.0079311	5.07237e-12	8.84866e-08	3106	18864	1489	9227	1304	7944	313	1693	0.0400599	0.0297431	0.0890121	917	5276	656	3964	237	1231	24	81	0.158917	0.0721252	0.013785	1668	14392	0.0605597	0.0397568	0.0638478	3368	191045
any CDs	rs179771	16:27417744	G/C	IL21R	intronic	0.487627	42804	251512	10889	66357	21368	125812	10547	59343	0.040293	0.00733207	3.89656e-08	0.000342941	3062	18555	786	4946	1548	9296	728	4313	0.0193552	0.0278118	0.243235	905	5245	340	2142	443	2393	122	710	0.042261	0.0530123	0.212669	1668	14392	-0.013768	0.0368075	0.645818	3368	191045	NA	NA
any CDs	rs112144981	16:89418705	C/G	ANKRD11	intronic	0.157451	44053	258589	31835	183435	11199	68808	1019	6346	-0.0569284	0.0101697	2.16557e-08	0.000201115	3169	19244	2340	14261	760	4624	69	359	-0.0170167	0.0393593	0.332746	959	5629	932	5500	27	128	0	1	0.0468718	0.218122	0.585073	1668	14392	-0.00492339	0.052265	0.462475	3368	191045	NA	NA
5. Musculoskeletal	rs113757163	17:13898421	G/A	COX10	intergenic	0.022424	2988	20989	2819	20247	166	732	3	10	0.498085	0.0825261	1.58492e-09	1.79834e-05	202	1446	190	1401	11	45	1	0	0.67373	0.322084	0.0182289	65	372	63	370	1	1	1	1	1.37395	0.710565	0.026581	151	809	-0.259405	0.448112	0.718667	0	0	case < 100	NA
any CDs	rs146644295	17:37574592	G/C	MED1	intronic	0.02245	43926	258251	41974	248468	1927	9683	25	100	0.1631	0.0239205	9.20324e-12	1.55423e-07	3151	19238	3027	18539	122	692	2	7	0.10229	0.0980828	0.1485	994	5806	988	5791	6	15	0	0	0.643919	0.489475	0.0941662	1668	14392	0.202329	0.117163	0.0420927	3368	191045	NA	NA
any CDs	rs145835664	17:37579383	G/A	MED1	intronic	0.150783	43736	256738	32287	185702	10564	65360	885	5676	-0.0670323	0.0104202	1.24978e-10	1.7471e-06	3122	19043	2315	14315	753	4379	54	349	0.0345243	0.039957	0.806216	995	5814	975	5706	20	108	0	0	-0.165065	0.254053	0.257934	1668	14392	-0.0125131	0.0533102	0.407212	3368	191045	NA	NA
any CDs	rs9903269	17:37742383	T/A	CDK12	intergenic	0.17841	43693	257055	28947	175179	13242	74044	1504	7832	0.077942	0.00938048	9.64282e-17	2.69178e-12	3125	19032	2090	12951	933	5455	102	626	0.043072	0.0354441	0.112143	896	5259	433	2643	392	2146	71	470	0.0324224	0.0561167	0.28171	1668	14392	0.0514229	0.0463754	0.13375	3368	191045
3. GI	rs1011082	17:38068514	T/C	GSDMB	intronic	0.479908	9041	49736	2285	13730	4501	24948	2255	11058	0.101163	0.0162234	4.49985e-10	5.48788e-06	647	3724	152	919	333	1889	162	916	0.0421169	0.0611541	0.245506	135	864	13	69	46	375	76	420	0.1936	0.151639	0.10085	128	991	0.243231	0.134623	0.0354007	74	6478	case < 100	NA
any CDs	rs1011082	17:38068514	T/C	GSDMB	intronic	0.479908	44378	260693	11206	71251	21912	130497	11260	58945	0.096697	0.00727241	2.43e-40	5.90174e-35	3184	19400	749	4869	1591	9691	844	4840	0.0756003	0.0272195	0.00273956	959	5619	75	418	353	2227	531	2974	0.0757817	0.0565356	0.0900537	1668	14392	0.0982079	0.0368978	0.00388827	3368	191045
any CDs	rs62065216	17:38218773	G/A	THRA	UTR5	0.42458	43703	257118	13959	85771	21475	125629	8269	45718	0.0508271	0.00736339	5.10526e-12	8.89808e-08	3133	19112	1032	6344	1514	9375	587	3393	0.0125117	0.0278418	0.326576	860	5113	491	2970	316	1847	53	296	0.0265423	0.0612358	0.332346	1668	14392	0.0414163	0.0372089	0.132838	3368	191045	NA	NA
any CDs	rs4792811	17:43347336	G/C	MAP3K14	ncRNA_intronic	0.267549	44040	258891	23194	139651	17498	100965	3348	18275	0.0473415	0.00816307	6.6356e-09	6.87775e-05	3160	19228	1655	10398	1287	7438	218	1392	0.0336177	0.0306291	0.136195	952	5571	787	4675	155	843	10	53	0.00752897	0.0878023	0.465833	1668	14392	-0.00897902	0.0414554	0.585738	3368	191045
any CDs	rs2074190	17:45811210	A/G	TBX21	exonic	0.257283	44254	259959	24891	143026	16618	99459	2745	17474	-0.0461486	0.00838268	3.68151e-08	0.00032576	3166	19313	1789	10744	1186	7245	191	1324	-0.0187366	0.0314105	0.275418	953	5572	445	2668	398	2370	110	534	0.0649614	0.0532781	0.888632	1668	14392	-0.0299614	0.0419565	0.237581	3368	191045
any CDs	rs4141183	17:45858487	C/T	OSBPL7	intergenic	0.131418	44191	259760	32999	196794	10313	58504	879	4462	0.0616191	0.0106149	6.44019e-09	6.7008e-05	3175	19330	2414	14881	713	4174	48	275	0.0408488	0.0411556	0.160466	992	5742	942	5484	50	253	0	5	0.0375874	0.158998	0.406561	1668	14392	0.0241281	0.0544241	0.328762	3368	191045
any CDs	rs16948048	17:47440466	A/G	ZNF652	ncRNA_intronic	0.369134	44383	260715	16974	104520	21047	120917	6362	35278	0.0561165	0.00748861	6.69998e-14	1.43809e-09	3186	19414	1282	7897	1470	8967	434	2550	0.0269186	0.0282243	0.170108	998	5835	402	2287	448	2699	148	849	-0.0103492	0.0500831	0.581855	1668	14392	0.0349323	0.0379707	0.178792	3368	191045
8. Cardiovascular	rs117710327	19:33726578	C/A	SLC7A10	intergenic	0.066808	8389	49435	7518	43250	842	5991	29	194	-0.200939	0.0358763	2.13282e-08	0.00019828	493	3227	431	2847	60	366	2	14	0.06592	0.139536	0.681688	294	1735	288	1713	6	22	0	0	0.334175	0.47745	0.75801	136	1017	-0.227008	0.303382	0.227153	349	15973	NA	NA
any CDs	rs117710327	19:33726578	C/A	SLC7A10	intergenic	0.066808	43532	255223	38866	223960	4534	30224	132	1039	-0.148765	0.0155433	1.05603e-21	4.40607e-17	3095	18895	2768	16753	318	2075	9	67	-0.0826199	0.0603974	0.0856658	966	5609	944	5529	22	78	0	2	0.258189	0.244002	0.855005	1668	14392	-0.0848636	0.0791629	0.141857	3368	191045	NA	NA
any CDs	rs2834787	21:36502558	A/G	RUNX1	intronic	0.153711	43948	258376	31156	186290	11658	66150	1134	5936	0.05768	0.0099662	7.14231e-09	7.3263e-05	3146	19161	2204	13715	855	4965	87	481	0.0401041	0.0369925	0.139157	886	5217	613	3549	244	1494	29	174	-0.0304614	0.0684442	0.67186	1668	14392	-0.0632556	0.0525648	0.885586	3368	191045	rs17812977	36505877
4. Lymphoma	rs117262476	21:47794898	C/G	PCNT	intronic	0.025724	368	2239	327	2149	40	90	1	0	1.11635	0.197028	1.4623e-08	0.000139711	34	188	31	173	3	14	0	1	NA	NA	NA	5	39	5	39	0	0	0	0	NA	NA	NA	10	286	NA	NA	NA	9	1295	case < 100	NA
a Asthma association in the general population with any comorbid diseases (CDs);
b Lead SNPs are defined as SNPs which are significant (p-value < 5x10-8) and are independent from each other at r2 < 0.1;
c Chromosome number: SNP position (Human Genome version 19);
d Reference/Alternative allele;
e Alternative allele frequency (AAF);
f Natural logarithm of odds ratio (OR);
g Standard error of ln(OR) estimate;
h In the case where the targeted lead SNP was not genotyped, a SNP in the highest LD (r2 greater than 0.8 at least ) with the lead SNP was used as a surrogate. Notations besides the names of surrogate SNPs: blank -- directly genotyped, "NA" -- neither genotyped nor surrogate SNP available, "case < 100" -- the analysis was not attempted because the number of asthma cases was smaller than 100;
i Linkage disequilibrium (LD) measured using r2 with respect to the targeted lead SNP, based on 1000 Genomes East Asian reference panel (March 2012 release);
j Multiancestry meta-analysis to replicate genome-wide significant findings, by merging the summary statistics from four different cohorts and assuming a fixed effects model with inverse variance weighting;
Highlighted in red: the replication is deemed to be successful, if both of the following conditions are met: (1) the sign of ln(OR) in the meta-analysis is consistent with that obtained using the discovery cohort, and (2) the Benjamini–Hochberg false discovery rate (FDR) value in the meta-analysis is smaller than 0.10.
k We checked whether our identified SNPs and any previously reported SNPs in the NHGRI-EBI GWAS catalog database were in linkage disequilibrium, and only claimed a novel finding if its r2 was smaller than 0.05. As a result, there were 18 novel SNPs in total;
l LD measured using r2 with respect to the targeted lead SNP, based on 1000 Genomes reference panel that is specific to British in England and Scotland.
[truncated: 14 more columns]
