# Supplementary material for: Discerning asthma endotypes through comorbidity mapping
Source: Nat Commun. 2022 Nov 7;13:6712. doi: 10.1038/s41467-022-33628-8 (PMC9640644; doi:10.1038/s41467-022-33628-8)
Supplement: Supplementary file 11 — Supplementary Data 8 [file 41467_2022_33628_MOESM11_ESM.xlsx]

## Sheet: Suppl_Data_8
Supplementary Data 8. Lead SNPs that show stronger effects in individual asthma subgroups than in the any-CDs group (see Methods "Stronger risk loci identification using a subsampling method").
Asthma subgroup	SNP information				UK Biobank (white British group)
					Asthma subgroup						any-CDs group				Subsampling result
	Lead SNP a	Position b	Allele c	Nearest gene	N cases	N ctrls	ln(OR)	SE	Z score	p-value	ln(OR)	SE	Z score	p-value	Z score (subsamples' mean)	Z score (subsamples' SD)	p-value	FDR d
1. Diabetes	rs11893718	2:65491121	A/G	ACTR2 (intronic)	1140	4464	-0.218728	0.048922	-4.47096	7.78697e-06	-0.00871789	0.0075616	-1.15292	0.248971	-0.177646	0.993425	9.78474e-05	0.00464142
1. Diabetes	rs145035666	3:94029468	C/G	NSUN3 (intergenic)	1140	4464	-0.589936	0.130456	-4.5221	6.12261e-06	-0.0302603	0.0237212	-1.27566	0.202067	-0.193842	0.989926	4.89237e-05	0.00280971
1. Diabetes	rs6446535	4:6747178	C/T	BLOC1S4 (intergenic)	1140	4464	0.366918	0.0807589	4.54338	5.53565e-06	-0.00218939	0.0132214	-0.165595	0.868466	-0.0327035	0.992584	4.89237e-05	0.00280971
1. Diabetes	rs11097239	4:90795804	A/C	MMRN1 (intergenic)	1140	4464	-0.223064	0.0481846	-4.62935	3.66808e-06	-0.0157859	0.0074862	-2.10867	0.0349701	-0.322941	0.995981	4.89237e-05	0.00280971
1. Diabetes	rs78373916	5:109380688	T/G	PGAM5P1 (intergenic)	1140	4464	-0.771444	0.172788	-4.46469	8.01843e-06	0.0513393	0.0318419	1.61232	0.106867	0.25193	0.965713	4.89237e-05	0.00280971
1. Diabetes	rs7774827	6:161864684	C/T	PARK2 (intronic)	1140	4464	0.384139	0.076236	5.03882	4.68453e-07	0.0256775	0.0107553	2.38743	0.0169756	0.355629	0.988822	4.89237e-05	0.00280971
1. Diabetes	rs78775926	8:81308220	C/T	RNU6-1213P (intergenic)	1140	4464	-0.311906	0.0701991	-4.44317	8.86461e-06	-0.0580699	0.011025	-5.26711	1.38547e-07	-0.817474	0.988428	0.000294985	0.0127858
1. Diabetes	rs75663291	8:83602803	T/C	ENSG00000253503 (intergenic)	1140	4464	-0.613638	0.135823	-4.51792	6.24527e-06	-0.0317322	0.025585	-1.24026	0.214878	-0.189232	0.985506	4.89237e-05	0.00280971
1. Diabetes	rs145394641	8:117066988	G/A	LINC00536 (ncRNA_intronic)	1140	4464	-0.942173	0.206618	-4.55997	5.11595e-06	0.0124324	0.0371626	0.334541	0.737877	0.0532405	0.985005	4.89237e-05	0.00280971
1. Diabetes	rs75491724	9:38392006	C/T	ALDH1B1 (upstream)	1140	4464	-0.545165	0.116503	-4.67941	2.87705e-06	-0.000458105	0.0205403	-0.0223027	0.982217	0.00492017	0.98188	4.89237e-05	0.00280971
1. Diabetes	rs79799219	15:46177127	A/G	RP11-718O11.1 (ncRNA_intronic)	1140	4464	-0.69227	0.146415	-4.72813	2.26594e-06	-0.0187762	0.0260047	-0.72203	0.470279	-0.113639	0.99518	4.89237e-05	0.00280971
1. Diabetes	rs112829310	16:78995555	A/C	WWOX (intronic)	1140	4464	-0.694522	0.153109	-4.53613	5.73004e-06	-0.0169071	0.0270811	-0.624314	0.532432	-0.0955774	0.995269	4.89237e-05	0.00280971
2. Autoimmune	rs12090601	1:7540473	A/G	CAMTA1 (intronic)	562	2936	-0.821576	0.180301	-4.55669	5.19641e-06	0.0129458	0.0227225	0.569737	0.568767	0.0747061	0.98369	4.89237e-05	0.00280971
2. Autoimmune	rs13016972	2:65177710	T/C	ENSG00000227394 (intergenic)	562	2936	0.595689	0.13024	4.57378	4.79047e-06	0.0186844	0.0122845	1.52097	0.128356	0.178769	0.994448	4.89237e-05	0.00280971
2. Autoimmune	rs11705872	3:8719439	G/T	SSUH2 (intronic)	562	2936	-0.473278	0.105775	-4.47438	7.66251e-06	-0.0207416	0.0126008	-1.64606	0.0997546	-0.186939	1.00427	4.89237e-05	0.00280971
2. Autoimmune	rs149666856	4:160134694	T/A	RAPGEF2 (intronic)	562	2936	-1.06386	0.224862	-4.73117	2.23216e-06	-0.0131896	0.0309625	-0.425986	0.670129	-0.0458154	0.989086	4.89237e-05	0.00280971
2. Autoimmune	rs79717952	5:66597363	T/C	ENSG00000251206 (intergenic)	562	2936	-0.759054	0.167407	-4.53418	5.78249e-06	0.0033743	0.023915	0.141096	0.887795	0.0146245	0.994134	4.89237e-05	0.00280971
2. Autoimmune	rs75423930	6:41923367	T/C	CCND3 (intronic)	562	2936	-1.30084	0.271145	-4.79758	1.60598e-06	-0.0109669	0.0371409	-0.295279	0.767774	-0.0286754	0.976782	4.89237e-05	0.00280971
2. Autoimmune	rs9358985	6:72595779	T/G	RIMS1 (upstream)	562	2936	0.399628	0.0881448	4.53377	5.79313e-06	0.0168571	0.00907546	1.85744	0.0631867	0.198745	1.00116	4.89237e-05	0.00280971
2. Autoimmune	rs78887529	6:139196171	G/C	ECT2L (intronic)	562	2936	-0.69931	0.15823	-4.41958	9.88958e-06	-0.0133031	0.0207409	-0.641394	0.521272	-0.0681245	1.00021	4.89237e-05	0.00280971
2. Autoimmune	rs9322544	6:156237548	G/T	MIR1202 (intergenic)	562	2936	0.304583	0.0685277	4.44468	8.80122e-06	-0.00478945	0.00740958	-0.646386	0.518056	-0.0736855	0.9986	4.89237e-05	0.00280971
2. Autoimmune	rs1387586	6:159511480	T/C	ENSG00000224478 (intergenic)	562	2936	-0.544772	0.120914	-4.50545	6.62372e-06	-0.0143637	0.0150382	-0.955145	0.339521	-0.106992	1.00927	4.89237e-05	0.00280971
2. Autoimmune	rs2724116	7:93460014	G/A	GNGT1 (intronic)	562	2936	0.486498	0.103792	4.68724	2.76919e-06	0.00475866	0.0130047	0.365918	0.714519	0.0342213	0.992805	4.89237e-05	0.00280971
2. Autoimmune	rs74331239	8:67495739	G/A	MYBL1 (intronic)	562	2936	-0.730425	0.156913	-4.65497	3.2403e-06	-0.00760988	0.0204052	-0.372938	0.709182	-0.0330216	0.989916	4.89237e-05	0.00280971
2. Autoimmune	rs35579803	8:110005234	G/T	ENSG00000253796 (ncRNA_intronic)	562	2936	-0.330882	0.0704286	-4.69812	2.62563e-06	-0.00388052	0.00797178	-0.486782	0.626378	-0.0377073	1.00274	4.89237e-05	0.00280971
2. Autoimmune	rs10114942	9:11241610	T/G	ENSG00000230365 (intergenic)	562	2936	-0.309257	0.0690154	-4.48099	7.42982e-06	0.00327463	0.00779381	0.420158	0.67444	0.0468966	1.00406	4.89237e-05	0.00280971
2. Autoimmune	rs2769037	9:138545947	A/G	LCN9 (intergenic)	562	2936	-0.31294	0.0662433	-4.7241	2.31148e-06	-0.00825095	0.0073005	-1.13019	0.258406	-0.122088	0.989578	4.89237e-05	0.00280971
2. Autoimmune	rs117403636	10:82326630	T/C	SH2D4B (intronic)	562	2936	-0.896182	0.196028	-4.5717	4.83756e-06	-0.0560795	0.0282167	-1.98746	0.0468722	-0.211061	1.00278	9.78474e-05	0.00464142
2. Autoimmune	rs144832838	11:15237463	A/C	INSC (intronic)	562	2936	-0.856262	0.184067	-4.6519	3.28907e-06	-0.00613579	0.0257387	-0.238388	0.811587	-0.0211682	1.00148	4.89237e-05	0.00280971
2. Autoimmune	rs74528749	11:29291451	T/G	ENSG00000254526 (intergenic)	562	2936	-0.475986	0.107424	-4.43091	9.3829e-06	-0.00683732	0.0133208	-0.513282	0.607734	-0.0434437	0.997375	4.89237e-05	0.00280971
2. Autoimmune	rs17784289	12:91835632	C/T	ENSG00000258100 (intergenic)	562	2936	-0.986198	0.207538	-4.75189	2.01516e-06	0.0137648	0.027146	0.507067	0.61203	0.0468471	0.98407	4.89237e-05	0.00280971
2. Autoimmune	rs9530295	13:74896603	A/G	RNY1P5 (intergenic)	562	2936	-0.514387	0.111036	-4.63261	3.61044e-06	-0.00278086	0.0134263	-0.207121	0.835925	-0.0211322	1.0018	4.89237e-05	0.00280971
2. Autoimmune	rs9513683	13:100621698	A/G	ZIC5 (intronic)	562	2936	-0.384858	0.0823267	-4.67477	2.94278e-06	-0.004694	0.00969259	-0.484287	0.628203	-0.0651745	0.998758	4.89237e-05	0.00280971
2. Autoimmune	rs7159938	14:89485373	A/G	MPPE1P1 (intergenic)	562	2936	-0.456934	0.0951289	-4.80332	1.56058e-06	-0.00293129	0.0113012	-0.259379	0.795309	-0.0379239	0.996804	4.89237e-05	0.00280971
2. Autoimmune	rs138327548	20:7175362	C/T	RP4-764O22.2 (ncRNA_intronic)	562	2936	-0.683726	0.154024	-4.43909	9.0343e-06	-6.20019e-05	0.0202075	-0.00306826	0.997549	0.00150154	0.997893	4.89237e-05	0.00280971
3. GI	rs7411401	1:5486073	G/A	Z98259 (intergenic)	9015	49635	-0.210804	0.0446123	-4.72524	2.29835e-06	-0.0527849	0.0208042	-2.53722	0.0111735	-1.1464	0.914467	9.78474e-05	0.00464142
3. GI	rs143922166	1:172888353	C/T	ENSG00000224228 (ncRNA_intronic)	9015	49635	-0.372077	0.0706742	-5.26468	1.4043e-07	-0.116597	0.0344351	-3.38598	0.000709255	-1.51946	0.92961	9.78474e-05	0.00464142
3. GI	rs11811226	1:218020083	T/A	SPATA17 (intronic)	9015	49635	-0.0812838	0.0163322	-4.97691	6.45979e-07	-0.0139002	0.00733137	-1.89598	0.0579564	-0.850985	0.890332	4.89237e-05	0.00280971
3. GI	rs76361553	2:2789513	T/C	ENSG00000237720 (intergenic)	9015	49635	-0.147941	0.0308327	-4.79819	1.60129e-06	-0.0387304	0.014348	-2.69936	0.00694714	-1.21007	0.905422	9.78474e-05	0.00464142
3. GI	rs72805544	2:62665571	G/C	ENSG00000228541 (intergenic)	9015	49635	0.12783	0.0282107	4.53127	5.86355e-06	0.0136761	0.0123748	1.10515	0.26923	0.49633	0.888294	4.89237e-05	0.00280971
3. GI	rs115963566	3:43989696	T/C	RP4-555D20 (intergenic)	9015	49635	-0.221268	0.0462182	-4.78746	1.68891e-06	-0.0791623	0.0218734	-3.61911	0.000295606	-1.62871	0.916199	0.000685602	0.0280135
3. GI	rs114687675	4:72826736	A/G	NPFFR2 (intergenic)	9015	49635	0.282943	0.0597272	4.73726	2.16568e-06	0.0228763	0.0245886	0.930363	0.352227	0.429196	0.876013	4.89237e-05	0.00280971
3. GI	rs17772583	5:131953510	G/A	RAD50 (intronic)	9015	49635	0.100714	0.0190506	5.28664	1.24428e-07	0.0442561	0.00846972	5.22521	1.73562e-07	2.34349	0.88649	0.000587084	0.0243227
3. GI	rs77238302	6:103962099	T/C	SNORA33 (intergenic)	9015	49635	-0.249123	0.0532212	-4.6809	2.85621e-06	-0.0204946	0.0258781	-0.791966	0.42837	-0.352497	0.899387	4.89237e-05	0.00280971
3. GI	rs9397745	6:155091468	C/T	SCAF8 (intronic)	9015	49635	-0.0817927	0.0163211	-5.01147	5.40234e-07	-0.0333903	0.00730592	-4.57031	4.86976e-06	-2.0497	0.887504	0.000782779	0.0315477
3. GI	rs73203011	7:111015903	A/G	IMMP2L (intronic)	9015	49635	-0.158341	0.0357951	-4.42353	9.7095e-06	-0.0123844	0.0168094	-0.736753	0.461276	-0.320855	0.891351	4.89237e-05	0.00280971
3. GI	rs80172389	7:114432036	G/T	FOXP2 (intergenic)	9015	49635	-0.128187	0.0272623	-4.70198	2.57664e-06	-0.028384	0.0125818	-2.25596	0.0240749	-1.011	0.900798	4.89237e-05	0.00280971
3. GI	rs77642910	8:64487239	A/G	RP11-573J24 (intergenic)	9015	49635	0.181263	0.0407961	4.44314	8.86827e-06	0.0368622	0.01754	2.10161	0.0355842	0.945106	0.88028	4.89237e-05	0.00280971
3. GI	rs9633597	10:80751836	G/A	ZMIZ1-AS1 (intronic)	9015	49635	-0.0765031	0.0171571	-4.45898	8.23613e-06	-0.0204384	0.00773822	-2.64123	0.00825894	-1.18856	0.898122	4.89237e-05	0.00280971
3. GI	rs76690281	11:24453783	C/A	ENSG00000207252 (intergenic)	9015	49635	-0.276844	0.056784	-4.87538	1.08596e-06	-0.0787326	0.0270361	-2.91213	0.00358968	-1.30404	0.91795	0.000293542	0.0127858
3. GI	rs71465403	11:68557512	C/T	CPT1A (intronic)	9015	49635	0.420715	0.0853644	4.92846	8.28796e-07	0.118156	0.0351893	3.35773	0.000785628	1.50125	0.862247	4.89237e-05	0.00280971
3. GI	rs10451095	16:11321992	A/G	RP11-396B14 (intergenic)	9015	49635	0.0854802	0.0164603	5.19311	2.07029e-07	0.0314211	0.00737279	4.26177	2.02381e-05	1.91767	0.890907	0.000196464	0.00881103
3. GI	rs328366	16:73865580	C/G	RP11-53L24 (intergenic)	9015	49635	0.0753765	0.016975	4.44044	8.98499e-06	0.0195183	0.00757162	2.57782	0.00993416	1.1518	0.887783	0.000294695	0.0127858
3. GI	rs8088824	18:42151261	T/C	CTC-782O7.1 (intergenic)	9015	49635	0.0840378	0.0188163	4.46622	7.95296e-06	0.0183015	0.00857706	2.13377	0.032876	0.965939	0.89644	0.000195695	0.00881103
3. GI	rs58954940	19:55523718	A/G	CTC-550B14 (ncRNA_intronic)	9015	49635	0.0850119	0.0181247	4.69039	2.72846e-06	0.0129853	0.00803189	1.61672	0.105859	0.725257	0.892786	4.89237e-05	0.00280971
3. GI	rs6051449	20:2842685	C/A	VPS16 (intronic)	9015	49635	0.0752559	0.0166868	4.5099	6.49255e-06	0.0145437	0.00746328	1.9487	0.0513705	0.880768	0.883735	4.89237e-05	0.00280971
3. GI	rs2208167	20:20239744	A/T	RP5-1096J16 (ncRNA_intronic)	9015	49635	-0.0734539	0.0162564	-4.51846	6.22907e-06	-0.0194652	0.00730459	-2.66479	0.00770499	-1.2004	0.893004	0.000293542	0.0127858
3. GI	rs12428	20:25433821	C/A	NINL (UTR3)	9015	49635	-0.0732623	0.0162784	-4.50059	6.77726e-06	-0.0180051	0.00731227	-2.46232	0.0138055	-1.11817	0.894691	0.000195695	0.00881103
4. Lymphoma	rs192666658	1:187344739	C/T	LINC01036 (intergenic)	368	2239	-1.2728	0.267423	-4.75952	1.9406e-06	-0.0238143	0.0332055	-0.71718	0.473255	-0.0605568	0.979964	4.89237e-05	0.00280971
4. Lymphoma	rs183013385	2:63410214	A/G	WDPCP (intronic)	368	2239	-1.38276	0.307114	-4.50242	6.71841e-06	-0.0339798	0.0359964	-0.943979	0.345183	-0.0957731	0.989569	4.89237e-05	0.00280971
4. Lymphoma	rs111395573	2:127569314	T/C	AC114783.1 (intergenic)	368	2239	-0.780044	0.175124	-4.45424	8.41974e-06	-0.0299398	0.0197761	-1.51394	0.130039	-0.156008	1.00738	4.89237e-05	0.00280971
4. Lymphoma	rs73170139	3:161550701	A/G	ENSG00000240354 (intergenic)	368	2239	0.470347	0.105203	4.47086	7.79087e-06	-0.00272371	0.00849203	-0.320737	0.748405	-0.0245834	0.991945	4.89237e-05	0.00280971
4. Lymphoma	rs114088326	4:27985477	T/C	ENSG00000251410 (ncRNA_intronic)	368	2239	-1.26934	0.28063	-4.52317	6.09247e-06	-0.0172448	0.0330219	-0.522224	0.60152	-0.0593752	0.982177	9.78474e-05	0.00464142
4. Lymphoma	rs115251059	5:15948523	A/C	FBXL7 (intergenic)	368	2239	-1.31608	0.276231	-4.76443	1.89389e-06	-0.0878361	0.0326482	-2.69038	0.00713715	-0.240189	1.00953	4.89237e-05	0.00280971
4. Lymphoma	rs75748479	6:126279055	T/A	HINT3 (intronic)	368	2239	-0.517583	0.116828	-4.4303	9.41038e-06	-0.0151979	0.011658	-1.30365	0.192346	-0.112968	1.00203	9.78474e-05	0.00464142
4. Lymphoma	rs117330902	9:102076804	A/G	KRT8P11 (intergenic)	368	2239	-1.14836	0.244002	-4.70636	2.52175e-06	0.0107916	0.0285177	0.378416	0.705053	0.0349927	0.978188	4.89237e-05	0.00280971
4. Lymphoma	rs144825285	9:104826373	G/A	ARL2BPP7 (intergenic)	368	2239	-1.07566	0.231991	-4.63664	3.54107e-06	-0.0433993	0.0286565	-1.51446	0.129912	-0.127308	0.998282	9.78474e-05	0.00464142
4. Lymphoma	rs144095715	9:111620272	G/A	ACTL7B (intergenic)	368	2239	-1.32138	0.273431	-4.83259	1.34763e-06	0.00137905	0.030967	0.0445328	0.964502	0.0107953	0.979154	4.89237e-05	0.00280971
4. Lymphoma	rs2266067	10:43801393	C/A	ENSG00000224265 (intergenic)	368	2239	-0.421116	0.0849598	-4.95665	7.17197e-07	-0.00496129	0.00811205	-0.611595	0.540799	-0.0540503	1.00232	4.89237e-05	0.00280971
4. Lymphoma	rs11174358	12:62561299	A/G	FAM19A2 (intronic)	368	2239	-0.556144	0.12425	-4.47601	7.60532e-06	-0.0169203	0.0122727	-1.3787	0.167993	-0.126909	0.998857	4.89237e-05	0.00280971
4. Lymphoma	rs61983039	14:95836891	A/C	RP11-725G5.2 (intergenic)	368	2239	-0.862833	0.187746	-4.59575	4.31206e-06	-0.0424212	0.0204237	-2.07706	0.0377955	-0.177764	1.00654	0.000195695	0.00881103
4. Lymphoma	rs117092947	16:78845357	G/C	WWOX (intronic)	368	2239	-1.02594	0.20878	-4.91397	8.92532e-07	0.0208707	0.0246724	0.845912	0.397596	0.0701993	0.980067	4.89237e-05	0.00280971
4. Lymphoma	rs112594162	16:81151392	T/G	PKD1L2 (intronic)	368	2239	-1.33008	0.28433	-4.67796	2.89745e-06	-0.025604	0.0354049	-0.723177	0.469571	-0.0739633	0.98142	4.89237e-05	0.00280971
4. Lymphoma	rs141996455	18:22184482	G/T	RP11-449D8.1 (intergenic)	368	2239	-1.31434	0.294196	-4.46756	7.91185e-06	0.0677241	0.0374215	1.80976	0.0703232	0.140246	0.957116	4.89237e-05	0.00280971
4. Lymphoma	rs17723796	18:39120018	G/A	RP11-142I20.1 (ncRNA_intronic)	368	2239	-0.662901	0.127267	-5.20874	1.901e-07	-0.0155726	0.0128395	-1.21287	0.225179	-0.112247	1.00565	4.89237e-05	0.00280971
4. Lymphoma	rs35162285	21:43818307	G/C	TMPRSS3 (intergenic)	368	2239	-0.92172	0.207636	-4.43912	9.03332e-06	-0.00488491	0.0224156	-0.217925	0.827489	-0.0211857	1.00319	4.89237e-05	0.00280971
5. Musculoskeletal	rs113952391	1:30964527	A/G	ENSG00000231949 (intergenic)	3019	21151	-0.523521	0.0976742	-5.35987	8.32863e-08	-0.0761502	0.0297178	-2.56244	0.0103943	-0.673899	0.984286	9.78474e-05	0.00464142
5. Musculoskeletal	rs16931042	10:75692923	C/A	C10orf55 (intergenic)	3019	21151	-0.169929	0.036371	-4.67209	2.98132e-06	-0.0317157	0.00997817	-3.1785	0.00148038	-0.842877	0.97269	4.89237e-05	0.00280971
5. Musculoskeletal	rs2832258	21:30582732	G/A	LINC00189 (ncRNA_intronic)	3019	21151	-0.155608	0.0349964	-4.44639	8.7331e-06	0.00863263	0.00890616	0.969288	0.332411	0.266033	0.968205	4.89237e-05	0.00280971
5. Musculoskeletal	rs115457856	1:27453337	T/C	SLC9A1 (intronic)	3019	21151	-0.501678	0.113131	-4.43448	9.22938e-06	0.00960374	0.0356592	0.26932	0.787628	0.0725235	0.954102	4.89237e-05	0.00280971
5. Musculoskeletal	rs17040960	3:15332733	T/C	SH3BP5 (intronic)	3019	21151	-0.207918	0.0470359	-4.4204	9.85232e-06	-0.0319232	0.0132486	-2.40955	0.0159732	-0.635123	0.974869	0.00029383	0.0127858
5. Musculoskeletal	rs118139606	8:5969332	A/T	ENSG00000253880 (ncRNA_intronic)	3019	21151	-0.310143	0.0678747	-4.56935	4.89243e-06	0.00862272	0.0198251	0.434939	0.66356	0.105941	0.955643	4.89237e-05	0.00280971
5. Musculoskeletal	rs76681560	8:125792418	A/G	ENSG00000255491 (intergenic)	3019	21151	-0.232598	0.0502964	-4.62455	3.75426e-06	-0.0323218	0.014151	-2.28406	0.0223662	-0.615233	0.97549	4.89237e-05	0.00280971
5. Musculoskeletal	rs12571751	10:80942631	G/A	ZMIZ1 (intronic)	3019	21151	-0.122778	0.0276436	-4.44146	8.93529e-06	-0.00245702	0.00728595	-0.337227	0.735913	-0.0873632	0.97057	4.89237e-05	0.00280971
5. Musculoskeletal	rs11244817	10:127805582	A/G	ADAM12 (intronic)	3019	21151	0.383485	0.0851895	4.50156	6.74671e-06	0.0314793	0.0198377	1.58684	0.112517	0.424708	0.955077	4.89237e-05	0.00280971
5. Musculoskeletal	rs11078636	17:1682557	G/A	SMYD4 (downstream)	3019	21151	-0.132689	0.029044	-4.56857	4.91106e-06	-0.0128624	0.00773715	-1.66242	0.0964306	-0.437909	0.968592	9.78474e-05	0.00464142
5. Musculoskeletal	rs4243264	18:40157538	A/G	LINC00907 (ncRNA_intronic)	3019	21151	0.144066	0.0326011	4.41904	9.91454e-06	0.0126595	0.00874875	1.44701	0.147994	0.379311	0.968552	4.89237e-05	0.00280971
5. Musculoskeletal	rs189599316	21:23270122	A/G	ENSG00000227075 (intergenic)	3019	21151	-0.460196	0.101899	-4.5162	6.29665e-06	-0.0199415	0.0310372	-0.642504	0.520543	-0.161211	0.965165	4.89237e-05	0.00280971
5. Musculoskeletal	rs8128575	21:37728127	T/G	MORC3 (intronic)	3019	21151	-0.12638	0.0278292	-4.54127	5.59145e-06	-0.00740938	0.00728789	-1.01667	0.309315	-0.251399	0.974033	4.89237e-05	0.00280971
5. Musculoskeletal	rs11089073	21:47928792	C/T	DIP2A (intronic)	3019	21151	-0.130638	0.0292757	-4.46235	8.10591e-06	-0.0156519	0.0076321	-2.05079	0.0402865	-0.541459	0.964599	9.80392e-05	0.00464142
6. Lung	rs61764900	1:4956209	T/C	AJAP1 (intergenic)	1442	2557	0.520471	0.113539	4.58407	4.56048e-06	-0.0090135	0.0166651	-0.540861	0.588613	-0.0813577	0.992559	4.89237e-05	0.00280971
6. Lung	rs7554385	1:156755167	A/G	PRCC (intronic)	1442	2557	-0.74954	0.144555	-5.18515	2.15866e-07	-0.00680208	0.0240367	-0.282987	0.777201	-0.045533	0.986907	4.89237e-05	0.00280971
6. Lung	rs79497944	1:182538225	T/C	RNASEL (intergenic)	1442	2557	-0.26148	0.0590291	-4.42969	9.43733e-06	-0.00438962	0.00923389	-0.475382	0.634514	-0.06311	0.989721	4.89237e-05	0.00280971
6. Lung	rs147739988	2:232463614	G/C	C2orf57 (intergenic)	1442	2557	-0.686605	0.142696	-4.81166	1.49673e-06	-0.0206191	0.0227851	-0.904939	0.365509	-0.136229	0.985209	4.89237e-05	0.00280971
6. Lung	rs12495585	3:165632679	C/T	BCHE (intergenic)	1442	2557	-0.250979	0.056491	-4.44281	8.87961e-06	0.00409162	0.00875886	0.467141	0.640287	0.0640849	0.985552	4.89237e-05	0.00280971
6. Lung	rs114038806	3:169166131	G/A	RP11-641D5.2 (ncRNA_intronic)	1442	2557	-0.756309	0.153479	-4.92776	8.31728e-07	-0.0458481	0.0251488	-1.82308	0.0682941	-0.273561	0.997487	4.89237e-05	0.00280971
6. Lung	rs184823050	5:32476544	C/T	ZFR (intergenic)	1442	2557	-0.493444	0.109217	-4.51802	6.2424e-06	-0.020904	0.0182462	-1.14566	0.25193	-0.177725	0.984884	9.78474e-05	0.00464142
6. Lung	rs7703472	5:106271223	G/A	CTC-254B4.1 (ncRNA_intronic)	1442	2557	0.331804	0.0733481	4.52369	6.07707e-06	0.0216734	0.0109548	1.97844	0.0478642	0.310406	0.985577	4.89237e-05	0.00280971
6. Lung	rs35820531	6:104730306	T/C	NPM1P10 (intergenic)	1442	2557	-0.381306	0.0833853	-4.57282	4.81202e-06	-0.017429	0.0132054	-1.31984	0.186881	-0.204336	0.993495	4.89237e-05	0.00280971
6. Lung	rs76853992	7:42806168	G/A	TCP1P1 (intergenic)	1442	2557	-0.328511	0.0738374	-4.44911	8.62287e-06	-0.0108021	0.0116721	-0.925466	0.35471	-0.15031	0.99399	4.89237e-05	0.00280971
6. Lung	rs10231881	7:134288684	T/C	AKR1B15 (intergenic)	1442	2557	0.239174	0.0498121	4.80153	1.57485e-06	0.00828558	0.00761975	1.08738	0.276685	0.167558	0.990167	4.89237e-05	0.00280971
6. Lung	rs2151204	9:139479913	G/T	U3 (intergenic)	1442	2557	-0.255461	0.0567455	-4.50188	6.73572e-06	-0.000499125	0.00879206	-0.0567699	0.954694	0.00135161	0.99121	4.89237e-05	0.00280971
6. Lung	rs117358491	19:54619281	C/T	PRPF31 (intronic)	1442	2557	-0.759984	0.166432	-4.56633	4.96332e-06	0.0241461	0.0280325	0.861362	0.389022	0.13782	0.976234	4.89237e-05	0.00280971
6. Lung	rs6071744	20:38251405	A/T	ENSG00000229976 (intergenic)	1442	2557	0.243291	0.0511929	4.75244	2.00976e-06	0.00840458	0.00803724	1.04571	0.295779	0.163123	0.989962	4.89237e-05	0.00280971
7. Heart	rs34171637	3:93970142	C/T	NSUN3 (intergenic)	2670	13300	0.143191	0.0311253	4.60046	4.21735e-06	0.0391534	0.00748111	5.23364	1.65897e-07	1.26247	0.980803	0.000685602	0.0280135
7. Heart	rs800642	5:128192869	G/A	SLC27A6 (intronic)	2670	13300	0.487807	0.102662	4.75158	2.01848e-06	0.0683033	0.0268645	2.54251	0.0110109	0.622082	0.994103	9.78474e-05	0.00464142
7. Heart	rs149367378	1:32415997	T/G	PTP4A2 (intergenic)	2670	13300	-0.340941	0.0748473	-4.55515	5.23456e-06	-0.0273568	0.0195898	-1.39648	0.162563	-0.329127	0.975595	4.89237e-05	0.00280971
7. Heart	rs7517247	1:120138388	C/T	GAPDHP33 (downstream)	2670	13300	0.543428	0.121028	4.4901	7.11891e-06	0.0516337	0.0326238	1.5827	0.113461	0.372096	0.978211	4.89237e-05	0.00280971
7. Heart	rs76193333	2:63905526	A/C	ENSG00000234488 (intergenic)	2670	13300	-0.429302	0.0877796	-4.89069	1.00486e-06	-0.0311048	0.0234219	-1.32802	0.184173	-0.30759	0.979946	4.89237e-05	0.00280971
7. Heart	rs147105162	11:58630555	C/T	GLYATL1P2 (intergenic)	2670	13300	-0.305851	0.0663424	-4.6102	4.02279e-06	-0.013669	0.0172873	-0.790696	0.429116	-0.193888	0.969092	4.89237e-05	0.00280971
7. Heart	rs73125005	12:66915024	T/G	GRIP1 (intronic)	2670	13300	-0.576992	0.113904	-5.0656	4.07102e-07	-0.0369887	0.0327482	-1.12949	0.258695	-0.281761	0.976345	4.89237e-05	0.00280971
7. Heart	rs7333092	13:24482933	G/A	C1QTNF9B (intergenic)	2670	13300	-0.140833	0.0312664	-4.5043	6.65866e-06	-0.0117619	0.00749615	-1.56906	0.116626	-0.382419	0.969112	4.89237e-05	0.00280971
7. Heart	rs76740415	13:108356692	A/G	FAM155A (intronic)	2670	13300	-0.601316	0.131879	-4.5596	5.125e-06	-0.00675879	0.0374129	-0.180654	0.856649	-0.045432	0.961494	4.89237e-05	0.00280971
7. Heart	rs3859376	18:2339444	G/C	ENSG00000263745 (intergenic)	2670	13300	0.170527	0.0329167	5.18057	2.2111e-07	0.00052986	0.00805567	0.0657747	0.947988	0.0197933	0.968642	4.89237e-05	0.00280971
7. Heart	rs146032434	20:55132884	T/C	RP5-843L14.1 (intergenic)	2670	13300	-0.546847	0.12268	-4.45751	8.29208e-06	-0.082254	0.0328544	-2.50359	0.0122936	-0.608707	0.982617	9.78474e-05	0.00464142
8. Cardiovascular	rs77607323	1:235517040	T/C	ENSG00000230026 (intergenic)	8557	50508	-0.199378	0.0443676	-4.49378	6.99714e-06	-0.0725814	0.0200221	-3.62507	0.000288868	-1.58695	0.917572	0.00117417	0.0462851
8. Cardiovascular	rs17321358	4:11853013	G/A	ENSG00000249631 (intergenic)	8557	50508	0.0766554	0.0171843	4.46078	8.17243e-06	0.0139818	0.00748866	1.86706	0.0618176	0.823936	0.902861	4.89237e-05	0.00280971
8. Cardiovascular	rs111782388	5:156629849	T/C	ENSG00000253980 (ncRNA_intronic)	8557	50508	-0.155422	0.0287234	-5.41098	6.26738e-08	-0.0688711	0.0128596	-5.35562	8.52621e-08	-2.35534	0.910059	0.000880626	0.0353879
8. Cardiovascular	rs117545883	13:91028846	A/G	LINC01049 (intergenic)	8557	50508	0.29463	0.0636352	4.62999	3.65769e-06	0.08321	0.0261837	3.17793	0.00148328	1.39151	0.872054	4.89237e-05	0.00280971
8. Cardiovascular	rs116816677	1:88272046	A/G	ENSG00000224235 (intergenic)	8557	50508	0.263825	0.0590608	4.467	7.931e-06	0.0460722	0.0241452	1.90813	0.0563751	0.836728	0.882412	4.89237e-05	0.00280971
8. Cardiovascular	rs78985438	1:111312967	C/A	RF00019 (intergenic)	8557	50508	0.19067	0.0389039	4.90105	9.53419e-07	0.0396437	0.0161649	2.45246	0.0141845	1.0865	0.890118	4.89237e-05	0.00280971
8. Cardiovascular	rs74466195	2:19181929	C/T	AC092594.1 (ncRNA_intronic)	8557	50508	0.387484	0.0860761	4.50165	6.7418e-06	0.101888	0.0334068	3.04993	0.0022881	1.3343	0.868795	4.89237e-05	0.00280971
8. Cardiovascular	rs56192838	2:113931430	C/T	ENSG00000234174 (ncRNA_exonic)	8557	50508	0.160144	0.0329312	4.86299	1.15654e-06	0.0395572	0.0138539	2.85531	0.00430305	1.24426	0.885688	4.89237e-05	0.00280971
8. Cardiovascular	rs2205342	3:60751671	T/C	FHIT (intronic)	8557	50508	0.0751167	0.0168857	4.44854	8.64863e-06	0.020616	0.00738149	2.79293	0.00522945	1.22969	0.887202	0.000195886	0.00881103
8. Cardiovascular	rs7628253	3:111261821	T/C	CD96 (intronic)	8557	50508	-0.0865791	0.0179851	-4.81393	1.47974e-06	-0.0174178	0.00781108	-2.22988	0.0257563	-0.991556	0.892711	4.89237e-05	0.00280971
8. Cardiovascular	rs73870409	3:149494054	T/C	ANKUB1 (intronic)	8557	50508	0.238505	0.0522497	4.56471	5.00022e-06	0.0109993	0.0210822	0.521733	0.601994	0.219995	0.894652	4.89237e-05	0.00280971
8. Cardiovascular	rs7662876	4:11852325	G/A	ENSG00000249631 (intergenic)	8557	50508	0.0766925	0.017189	4.46172	8.1273e-06	0.0139522	0.0074905	1.86265	0.0624341	0.822052	0.902863	4.89237e-05	0.00280971
8. Cardiovascular	rs140620481	9:86405492	A/G	GKAP1 (intronic)	8557	50508	-0.171022	0.0386129	-4.42914	9.46092e-06	-0.0517492	0.01749	-2.95879	0.00308835	-1.31865	0.914353	0.000587084	0.0243227
8. Cardiovascular	rs7897861	10:8148500	A/C	GATA3 (intergenic)	8557	50508	-0.0815735	0.0184299	-4.42615	9.59149e-06	-0.0219931	0.00813045	-2.70503	0.00682865	-1.20296	0.902248	0.000293542	0.0127858
8. Cardiovascular	rs17448853	10:11176277	C/T	CELF2 (intronic)	8557	50508	0.137821	0.0308823	4.46278	8.09132e-06	0.0251413	0.0130446	1.92733	0.0539397	0.854476	0.8961	4.89237e-05	0.00280971
8. Cardiovascular	rs141315956	12:7936550	G/T	RF00019 (downstream)	8557	50508	0.369707	0.0813523	4.54451	5.50542e-06	0.0338215	0.0317317	1.06586	0.286433	0.473909	0.888282	4.89237e-05	0.00280971
8. Cardiovascular	rs1058083	13:100038233	G/A	UBAC2 (UTR3)	8557	50508	-0.0850123	0.0175549	-4.84265	1.28122e-06	-0.0171228	0.00765393	-2.23712	0.0252742	-0.983488	0.894765	4.89237e-05	0.00280971
8. Cardiovascular	rs1974858	16:26743681	A/G	RP11-142A12 (intergenic)	8557	50508	0.0848925	0.0185427	4.57822	4.68531e-06	0.00650877	0.00804067	0.809481	0.417885	0.356066	0.899392	4.89237e-05	0.00280971
8. Cardiovascular	rs72836619	17:38287884	T/G	MSL1 (intronic)	8557	50508	0.182613	0.040996	4.45442	8.41257e-06	0.0565316	0.017302	3.26734	0.00108557	1.43247	0.877756	0.000782779	0.0315477
9. Brain	rs114972514	1:78755441	C/T	RP11-183M13.1 (ncRNA_intronic)	1296	8149	-0.768041	0.16109	-4.76778	1.86272e-06	-0.0518155	0.036297	-1.42754	0.153424	-0.235289	0.991806	4.89237e-05	0.00280971
9. Brain	rs4246525	1:151257739	T/C	ZNF687 (UTR5)	1296	8149	-0.210482	0.0468587	-4.49184	7.06122e-06	-0.00779228	0.00774593	-1.00598	0.314402	-0.169159	0.983298	9.78474e-05	0.00464142
9. Brain	rs146232967	2:99353627	T/C	MGAT4A (intergenic)	1296	8149	-0.520868	0.117664	-4.42674	9.5673e-06	-0.028524	0.0236596	-1.2056	0.227966	-0.231494	0.997403	4.89237e-05	0.00280971
9. Brain	rs150429403	2:125654315	T/C	CNTNAP5 (intronic)	1296	8149	-0.453708	0.0939749	-4.82797	1.37931e-06	-0.00643466	0.018307	-0.351486	0.725208	-0.0678803	0.987059	4.89237e-05	0.00280971
9. Brain	rs55688756	3:133698191	A/G	SLCO2A1 (intronic)	1296	8149	-0.450108	0.101474	-4.4357	9.17735e-06	-0.0450361	0.0205494	-2.1916	0.028409	-0.378864	0.988832	4.89237e-05	0.00280971
9. Brain	rs72705414	4:166440213	A/C	SCGB1D5P (intergenic)	1296	8149	0.519502	0.10746	4.83437	1.33569e-06	0.00578324	0.015613	0.370412	0.71119	0.0718623	0.983616	4.89237e-05	0.00280971
9. Brain	rs17476801	5:166077573	C/T	CTB-7E3.1 (intergenic)	1296	8149	0.627894	0.135154	4.64576	3.38787e-06	-0.00360248	0.0181192	-0.198821	0.842407	-0.043013	0.995843	4.89237e-05	0.00280971
9. Brain	rs139712492	6:133435201	A/G	LINC00326 (intergenic)	1296	8149	-0.744649	0.147261	-5.05666	4.26662e-07	-0.0240673	0.0316791	-0.759722	0.447422	-0.123608	0.985437	4.89237e-05	0.00280971
9. Brain	rs1700073	8:4066549	C/T	CSMD1 (intronic)	1296	8149	0.258302	0.0546898	4.72304	2.32406e-06	0.0180953	0.00884112	2.04672	0.0407094	0.346344	0.97851	4.89237e-05	0.00280971
9. Brain	rs9508844	13:31403135	T/G	LINC00398 (intergenic)	1296	8149	0.246594	0.0494289	4.98887	6.0755e-07	0.00904893	0.00807235	1.12098	0.262183	0.196561	0.987384	4.89237e-05	0.00280971
9. Brain	rs117613393	13:64177375	C/A	LINC00395 (intergenic)	1296	8149	0.511451	0.115344	4.43414	9.24298e-06	0.0206258	0.016604	1.24222	0.214126	0.217378	0.979549	4.89237e-05	0.00280971
9. Brain	rs938884	14:20916716	C/G	OSGEP (intronic)	1296	8149	-0.206963	0.0467161	-4.43022	9.4139e-06	-0.000594176	0.00827313	-0.07182	0.9427	-0.0144554	0.991064	4.89237e-05	0.00280971
9. Brain	rs79191736	16:5170977	C/A	ENSG00000267070 (ncRNA_intronic)	1296	8149	-0.447998	0.101041	-4.43382	9.25674e-06	-0.0132129	0.0192161	-0.687596	0.491706	-0.121584	0.982993	4.89237e-05	0.00280971
9. Brain	rs73600408	16:81684156	C/T	CMIP (intronic)	1296	8149	0.535188	0.120131	4.45504	8.38705e-06	0.0126398	0.0166042	0.76124	0.446629	0.125176	0.978375	4.89237e-05	0.00280971
9. Brain	rs9947031	18:8155150	T/G	PTPRM (intronic)	1296	8149	1.32032	0.25663	5.14484	2.67741e-07	0.0599938	0.0268789	2.23201	0.0256121	0.371752	0.968559	4.89237e-05	0.00280971
9. Brain	rs142966904	19:47851449	T/C	ENSG00000269619 (downstream)	1296	8149	-0.499124	0.111776	-4.4654	7.99136e-06	0.00356364	0.0225074	0.158332	0.874209	0.0155022	0.981338	9.78474e-05	0.00464142
9. Brain	rs117606160	22:28022213	G/C	ENSG00000227838 (intergenic)	1296	8149	-0.639119	0.14086	-4.53727	5.69915e-06	-0.0115191	0.0286005	-0.402758	0.687127	-0.082811	0.990072	9.81354e-05	0.00464142
10. Thyroid	rs183061754	1:184237190	G/A	ENSG00000207080 (intergenic)	2093	11793	-0.33967	0.0718704	-4.72615	2.28806e-06	-0.0363134	0.0168391	-2.15649	0.0310455	-0.468277	0.982325	4.89237e-05	0.00280971
10. Thyroid	rs12638970	3:24419005	C/T	THRB (intronic)	2093	11793	-0.190696	0.0414164	-4.60435	4.13762e-06	-0.0191777	0.0092329	-2.07711	0.0377965	-0.454623	0.985901	4.89237e-05	0.00280971
10. Thyroid	rs76793207	4:6083547	T/C	JAKMIP1 (intronic)	2093	11793	-0.596718	0.130344	-4.57802	4.69397e-06	-0.0323734	0.0338743	-0.955692	0.33922	-0.208566	0.98696	4.89237e-05	0.00280971
10. Thyroid	rs72688283	4:132232895	G/T	RNU6-224P (intergenic)	2093	11793	-0.224687	0.0489833	-4.58702	4.49622e-06	-0.00373396	0.011252	-0.331849	0.739987	-0.0683383	0.971176	4.89237e-05	0.00280971
10. Thyroid	rs140488476	4:161371081	T/C	RP11-502M1 (intergenic)	2093	11793	-0.288253	0.0628047	-4.58967	4.43954e-06	-0.00630886	0.0145886	-0.432451	0.665422	-0.0958924	0.96857	4.89237e-05	0.00280971
10. Thyroid	rs501871	6:24000727	G/A	HNRNPA1P58 (intergenic)	2093	11793	0.161821	0.0351291	4.60647	4.09515e-06	0.0122447	0.0074616	1.64103	0.100856	0.348541	0.968562	4.89237e-05	0.00280971
10. Thyroid	rs73698941	7:53206623	A/G	HAUS6P1 (intergenic)	2093	11793	-0.219053	0.0493287	-4.44068	8.96739e-06	-0.0143332	0.011218	-1.2777	0.201366	-0.264309	0.982065	9.78474e-05	0.00464142
10. Thyroid	rs182118140	7:72927592	G/A	BAZ1B (intronic)	2093	11793	-0.617274	0.129098	-4.78144	1.74038e-06	-0.0389176	0.0320734	-1.21339	0.224975	-0.273892	0.979799	4.89237e-05	0.00280971
10. Thyroid	rs62511343	8:117374770	A/G	LINC00536 (intergenic)	2093	11793	-0.257488	0.057626	-4.46826	7.88566e-06	0.00195808	0.0133722	0.146429	0.883825	0.031485	0.972403	4.89237e-05	0.00280971
10. Thyroid	rs148505439	10:19617227	A/C	MALRD1 (intronic)	2093	11793	-0.519685	0.105507	-4.9256	8.41039e-07	-0.0612192	0.0261299	-2.34288	0.0191347	-0.505633	0.996424	9.78474e-05	0.00464142
10. Thyroid	rs12434532	14:34244566	G/A	NPAS3 (intronic)	2093	11793	-0.180533	0.0402319	-4.48731	7.21224e-06	-0.0131106	0.00905853	-1.44732	0.147819	-0.317741	0.980163	9.78474e-05	0.00464142
10. Thyroid	rs149950342	14:58796998	A/G	ARID4A (intronic)	2093	11793	-0.484794	0.107805	-4.49695	6.89412e-06	-0.0273188	0.0273285	-0.999644	0.31748	-0.198635	0.980624	9.78474e-05	0.00464142
10. Thyroid	rs114629163	15:49091043	T/C	CEP152 (intronic)	2093	11793	-0.408913	0.0859091	-4.75983	1.93755e-06	-0.0250153	0.0197659	-1.26558	0.205659	-0.265485	0.993509	9.78474e-05	0.00464142
10. Thyroid	rs4811054	20:48989953	A/T	RP11-290F20.2 (intergenic)	2093	11793	0.186222	0.0365736	5.09171	3.5472e-07	0.0204397	0.00809282	2.52566	0.0115375	0.550707	0.978738	4.89237e-05	0.00280971
11. Psychiatric	rs73035799	3:10687976	C/T	ATP2B2 (intronic)	949	5892	-0.426391	0.0927582	-4.5968	4.29031e-06	-0.0232604	0.0151024	-1.54018	0.123512	-0.225252	0.999608	4.89237e-05	0.00280971
11. Psychiatric	rs34961229	3:184802150	T/G	C3orf70 (intronic)	949	5892	0.244145	0.0531318	4.59509	4.32621e-06	0.00845416	0.00796639	1.06123	0.288567	0.149273	0.994336	4.89237e-05	0.00280971
11. Psychiatric	rs6840267	4:101015440	G/A	RP11-15B17.1 (ncRNA_intronic)	949	5892	-0.256146	0.0505062	-5.07157	3.94551e-07	-0.001415	0.00731605	-0.193411	0.846689	-0.0333795	0.99458	4.89237e-05	0.00280971
11. Psychiatric	rs183305131	4:127673421	A/G	RBM48P1 (intergenic)	949	5892	-0.884017	0.197572	-4.4744	7.66243e-06	0.039163	0.0355405	1.10193	0.270486	0.165932	0.970061	4.89237e-05	0.00280971
11. Psychiatric	rs11938373	4:167018097	C/G	TLL1 (intronic)	949	5892	-0.286383	0.0628737	-4.55489	5.24122e-06	-0.00911441	0.00982802	-0.92739	0.353718	-0.144222	0.987978	4.89237e-05	0.00280971
11. Psychiatric	rs72827081	6:7782305	A/G	BMP6 (intronic)	949	5892	-0.692841	0.156773	-4.41939	9.89781e-06	0.0295976	0.0294004	1.00671	0.314135	0.161092	0.983528	4.89237e-05	0.00280971
11. Psychiatric	rs2672283	8:19093066	A/C	ENSG00000253557 (ncRNA_exonic)	949	5892	-0.23109	0.0498357	-4.63704	3.53458e-06	-0.00260038	0.00726535	-0.357915	0.720455	-0.0648596	0.988551	4.89237e-05	0.00280971
11. Psychiatric	rs35703288	8:39989755	C/T	ENSG00000253665 (intergenic)	949	5892	-0.694314	0.154033	-4.50757	6.55733e-06	-0.0470528	0.0281144	-1.67362	0.0942045	-0.244523	1.00351	9.83284e-05	0.00464142
11. Psychiatric	rs147740576	9:32452254	C/G	ACO1 (UTR3)	949	5892	-0.575529	0.12728	-4.52176	6.13291e-06	-0.065389	0.0220439	-2.96631	0.00301399	-0.425801	1.00353	0.000195695	0.00881103
11. Psychiatric	rs77694273	10:59084859	A/T	MIR3924 (intergenic)	949	5892	-0.775705	0.165162	-4.69663	2.64474e-06	-0.014035	0.0287919	-0.487465	0.625929	-0.0731534	0.990416	4.89237e-05	0.00280971
11. Psychiatric	rs79027932	11:16813441	G/A	PLEKHA7 (intronic)	949	5892	-0.83141	0.171141	-4.85804	1.18555e-06	-0.0477239	0.0323108	-1.47703	0.139671	-0.214683	1.00083	4.89237e-05	0.00280971
11. Psychiatric	rs141183068	15:66564804	A/G	RP11-653J6.1 (intergenic)	949	5892	-0.771688	0.16917	-4.56161	5.07588e-06	-0.0203588	0.0300846	-0.67672	0.498576	-0.0995372	0.996292	4.89237e-05	0.00280971
11. Psychiatric	rs920293	15:67414425	G/A	SMAD3 (intronic)	949	5892	-0.395478	0.0794582	-4.97719	6.45127e-07	-0.0410303	0.0128554	-3.19168	0.0014146	-0.465677	1.01035	9.78474e-05	0.00464142
11. Psychiatric	rs12946556	17:71539446	C/A	SDK2 (intronic)	949	5892	-0.444595	0.0980458	-4.53456	5.77244e-06	-0.0159038	0.0163634	-0.971913	0.331099	-0.1291	0.999877	9.78474e-05	0.00464142
11. Psychiatric	rs111279811	19:11298369	T/C	KANK2 (intronic)	949	5892	-0.603118	0.135794	-4.44142	8.93667e-06	-0.0930894	0.022509	-4.13565	3.53962e-05	-0.601462	1.00799	9.78474e-05	0.00464142
11. Psychiatric	rs17526349	19:17117562	C/T	CPAMD8 (intronic)	949	5892	-0.585086	0.124157	-4.71247	2.44729e-06	0.0296656	0.0209644	1.41505	0.157109	0.206498	0.970249	4.89237e-05	0.00280971
11. Psychiatric	rs140908721	19:18069979	A/G	KCNN1 (intronic)	949	5892	-0.321381	0.0717396	-4.47982	7.47064e-06	0.0064889	0.0114011	0.569147	0.569139	0.0740259	0.989127	4.89237e-05	0.00280971
a Lead SNPs subjected to test are the SNPs which met suggestive sigificance threshold (10-5) but not genome-wide sigificance threshold (5x10-8), and are independent from each other at r2 < 0.1;
b Chromosome number: SNP position (Human Genome version 19);
c Reference/Alternative allele;
d Benjamini–Hochberg false discovery rate (FDR) value.
