# Supplementary material for: Discerning asthma endotypes through comorbidity mapping
Source: Nat Commun. 2022 Nov 7;13:6712. doi: 10.1038/s41467-022-33628-8 (PMC9640644; doi:10.1038/s41467-022-33628-8)
Supplement: Supplementary file 12 — Supplementary Data 9 [file 41467_2022_33628_MOESM12_ESM.xlsx]

## Sheet: Suppl_Data_9
Supplementary Data 9. Genomic regions that share similar effects between individual asthma subgroups and the any-CDs group (see Methods "Identifying genomic regions that share influences on asthma").
Asthma subgroup that shares a similar-effect region with the any-CDs group	Region seq.	Number of genotyped SNPs in the region	Chr a	Start position a	End position a	max absolute Z score (total) b	max absolute Z score (subgroup) b	ln(regional Bayes Factor), supporting shared-association model c	Posterior probability of shared-association model d
3. GI	5	3589	1	7247335	9365093	5.8734	3.75865	4.90973	0.909764
3. GI	8	2065	1	11779769	12778482	5.5977	3.90383	4.86147	0.911144
3. GI	75	2027	1	151539165	153178237	9.8802	4.82773	38.9158	0.999993
3. GI	100	2810	1	197312162	199239599	5.23037	3.71034	6.04603	0.971517
3. GI	103	2576	1	201593112	203334320	6.76208	3.46787	13.9142	0.998968
3. GI	138	3509	2	8423057	10297610	7.40034	4.08027	17.3323	0.999878
3. GI	191	1553	2	101822432	102688272	6.66784	4.67563	15.6146	0.999996
3. GI	192	1702	2	102689855	103587917	12.7095	6.34321	76.6222	1
3. GI	198	4042	2	110739329	113921639	5.67032	3.74353	6.22699	0.975177
3. GI	266	3653	2	228119918	229370057	5.35721	3.44064	5.46128	0.949618
3. GI	276	1462	2	242151585	243068280	12.0947	6.36274	67.6876	1
3. GI	300	2061	3	32353377	33252118	6.69397	3.64577	11.4794	0.99965
3. GI	385	3554	3	176320349	178106828	6.3419	3.33008	8.62436	0.997114
3. GI	391	3827	3	186890824	188854091	6.88682	3.72284	12.9457	0.999791
3. GI	477	2322	4	122658940	124286340	7.17654	3.59701	15.8833	0.999774
3. GI	531	2641	5	13464832	14756486	6.05885	3.50597	6.104	0.963059
3. GI	544	2460	5	35049996	36432895	6.00675	3.98395	9.90049	0.999258
3. GI	585	3701	5	108634182	110820307	12.5055	5.06378	67.6345	1
3. GI	592	2316	5	118608839	119668226	5.39607	4.20866	5.33649	0.943339
3. GI	599	2582	5	129519874	132139647	9.81478	5.28687	37.5754	0.999817
3. GI	604	4210	5	140645971	142980766	5.99935	4.85566	13.7367	0.999985
3. GI	613	4649	5	156629351	158825320	6.0147	4.16727	7.7101	0.991194
3. GI	652	2036	6	28022215	28917057	5.71646	3.21028	6.4032	0.964831
3. GI	653	2229	6	28917832	29737871	5.87436	3.4847	6.40503	0.974577
3. GI	654	4376	6	29737994	30797991	7.31207	4.01384	16.9557	0.999423
3. GI	655	5064	6	30798252	31568419	13.7525	7.14823	90.027	1
3. GI	656	3941	6	31571971	32682429	19.8029	9.50116	196.787	1
3. GI	657	3033	6	32682664	33235755	12.4791	5.75806	69.5921	1
3. GI	658	3698	6	33238824	35454505	6.28834	4.11617	8.856	0.988587
3. GI	675	4794	6	63552888	65765087	5.56965	3.3041	4.93404	0.911636
3. GI	691	3356	6	89973188	91842612	9.87782	4.93086	39.0618	0.999996
3. GI	715	3617	6	127542953	129859390	6.27406	2.93109	7.8724	0.993209
3. GI	731	3760	6	154974625	156762545	4.65685	5.01144	6.53104	0.982353
3. GI	761	5881	7	20124908	22506400	5.91506	4.03953	6.54213	0.980427
3. GI	762	1691	7	22508611	23467700	5.3845	3.61205	5.84126	0.965209
3. GI	898	4763	8	79132861	81956197	8.67317	3.10563	25.6334	0.995115
3. GI	941	2978	9	4885082	6557409	14.4103	8.98007	106.985	1
3. GI	942	1759	9	6558029	7154294	5.95125	3.42843	6.50289	0.979892
3. GI	985	5200	9	101593146	104624043	6.01459	4.21871	9.06151	0.998521
3. GI	1001	2442	9	130055654	132163254	5.07634	5.91593	8.50835	0.994218
3. GI	1016	3121	10	5984610	7169537	7.30409	3.99474	15.4282	0.998666
3. GI	1017	4570	10	7171522	8773925	6.23571	3.6168	8.79288	0.99685
3. GI	1018	3382	10	8774970	10249111	11.9322	6.36501	64.6513	1
3. GI	1128	5120	11	58780549	62222245	5.69391	4.25318	7.15784	0.990408
3. GI	1136	3562	11	74412874	76793734	12.7306	6.01207	74.6816	1
3. GI	1165	2492	11	117747244	119215165	5.90619	3.23721	6.79093	0.97719
3. GI	1213	2236	12	55665981	57547749	8.89155	3.93518	29.6104	0.999944
3. GI	1222	3102	12	70959075	72644121	6.11308	3.87322	8.65611	0.994428
3. GI	1234	4310	12	94515804	96017599	5.87448	3.31604	6.1307	0.967289
3. GI	1296	3426	13	73934329	75669519	5.43822	3.37281	4.81446	0.908474
3. GI	1310	3619	13	98939810	100573767	6.51346	3.16	11.4847	0.992357
3. GI	1354	5846	14	67992340	71131827	6.40753	3.3434	8.47636	0.995875
3. GI	1405	2986	15	59694517	61265086	6.90259	3.53201	13.2016	0.999839
3. GI	1409	3321	15	67094767	69016042	12.3745	5.89148	69.7578	1
3. GI	1439	2606	16	10426128	11519710	9.79849	5.19291	39.2327	0.999997
3. GI	1440	2212	16	11522178	12612780	5.59003	2.92057	5.32738	0.926446
3. GI	1450	3888	16	25986862	27445071	6.90354	3.66554	12.1865	0.998248
3. GI	1482	2159	16	89042031	90172696	5.59823	3.26718	5.50342	0.951451
3. GI	1505	3058	17	36809513	38876636	13.6511	6.23562	85.8722	1
3. GI	1509	3107	17	43056905	45875506	5.80491	4.29469	8.97814	0.998241
3. GI	1510	2806	17	45879416	47516523	7.49362	3.92972	18.6421	0.999895
3. GI	1600	3560	19	32747302	34261719	9.57127	3.34061	34.204	0.999697
3. GI	1635	3339	20	25344231	31614788	5.09739	4.50057	6.13384	0.97326
3. GI	1669	2478	21	35225465	36523040	5.78754	3.47491	5.27382	0.939166
5. Musculoskeletal	16	2697	1	23921172	25516502	5.38926	3.24738	6.01039	0.935347
5. Musculoskeletal	138	3509	2	8423057	10297610	7.40034	3.99729	18.6362	0.993153
5. Musculoskeletal	191	1553	2	101822432	102688272	6.66784	3.76776	15.0105	0.998629
5. Musculoskeletal	192	1702	2	102689855	103587917	12.7095	3.84804	73.4451	0.997585
5. Musculoskeletal	266	3653	2	228119918	229370057	5.35721	3.42171	7.99316	0.992433
5. Musculoskeletal	385	3554	3	176320349	178106828	6.3419	3.31347	10.1159	0.986053
5. Musculoskeletal	477	2322	4	122658940	124286340	7.17654	3.17441	15.7534	0.958739
5. Musculoskeletal	531	2641	5	13464832	14756486	6.05885	3.09529	8.38552	0.975276
5. Musculoskeletal	544	2460	5	35049996	36432895	6.00675	3.93475	10.5689	0.989601
5. Musculoskeletal	585	3701	5	108634182	110820307	12.5055	4.10804	69.2433	0.999686
5. Musculoskeletal	599	2582	5	129519874	132139647	9.81478	3.24544	38.157	0.97349
5. Musculoskeletal	613	4649	5	156629351	158825320	6.0147	3.35891	8.73428	0.945445
5. Musculoskeletal	653	2229	6	28917832	29737871	5.87436	3.06995	7.36497	0.910997
5. Musculoskeletal	654	4376	6	29737994	30797991	7.31207	3.50372	17.8569	0.968771
5. Musculoskeletal	655	5064	6	30798252	31568419	13.7525	4.08319	82.6892	0.992841
5. Musculoskeletal	656	3941	6	31571971	32682429	19.8029	5.93984	187.882	0.999985
5. Musculoskeletal	657	3033	6	32682664	33235755	12.4791	3.50515	67.2892	0.99612
5. Musculoskeletal	691	3356	6	89973188	91842612	9.87782	3.15926	38.2932	0.982261
5. Musculoskeletal	715	3617	6	127542953	129859390	6.27406	4.2912	11.7878	0.997952
5. Musculoskeletal	731	3760	6	154974625	156762545	4.65685	3.89882	5.61168	0.955939
5. Musculoskeletal	747	5562	7	2772261	4573169	5.0378	3.69714	4.97018	0.918351
5. Musculoskeletal	898	4763	8	79132861	81956197	8.67317	3.73154	29.2379	0.995972
5. Musculoskeletal	1018	3382	10	8774970	10249111	11.9322	3.82139	60.2412	0.950487
5. Musculoskeletal	1136	3562	11	74412874	76793734	12.7306	3.36005	71.6312	0.995147
5. Musculoskeletal	1165	2492	11	117747244	119215165	5.90619	3.87333	8.64467	0.952216
5. Musculoskeletal	1213	2236	12	55665981	57547749	8.89155	4.19781	32.1748	0.998769
5. Musculoskeletal	1222	3102	12	70959075	72644121	6.11308	3.01178	10.073	0.955723
5. Musculoskeletal	1296	3426	13	73934329	75669519	5.43822	3.92105	6.03738	0.959588
5. Musculoskeletal	1310	3619	13	98939810	100573767	6.51346	3.63609	13.2184	0.958048
5. Musculoskeletal	1409	3321	15	67094767	69016042	12.3745	2.8544	65.9536	0.973844
5. Musculoskeletal	1439	2606	16	10426128	11519710	9.79849	3.97545	40.3382	0.999293
5. Musculoskeletal	1440	2212	16	11522178	12612780	5.59003	3.22262	7.04489	0.922642
5. Musculoskeletal	1505	3058	17	36809513	38876636	13.6511	4.37878	85.0075	0.999475
5. Musculoskeletal	1600	3560	19	32747302	34261719	9.57127	3.43019	35.1548	0.974238
5. Musculoskeletal	1695	2824	22	40546525	42690311	4.79825	3.86119	7.89405	0.992542
6. Lung	276	1462	2	242151585	243068280	12.0947	3.6359	65.9758	0.964552
7. Heart	192	1702	2	102689855	103587917	12.7095	3.66223	73.874	0.981505
7. Heart	276	1462	2	242151585	243068280	12.0947	4.01434	64.9567	0.991669
7. Heart	335	4088	3	88299184	94254054	5.23398	4.60037	9.63995	0.998187
7. Heart	655	5064	6	30798252	31568419	13.7525	3.50759	83.9644	0.982232
7. Heart	928	2671	8	133351697	134569528	5.08573	4.09175	7.97413	0.990917
7. Heart	941	2978	9	4885082	6557409	14.4103	4.61381	97.3322	0.999598
7. Heart	1018	3382	10	8774970	10249111	11.9322	3.88148	63.7533	0.994444
7. Heart	1505	3058	17	36809513	38876636	13.6511	3.83902	84.1416	0.975648
8. Cardiovascular	5	3589	1	7247335	9365093	5.8734	3.64462	6.21357	0.97312
8. Cardiovascular	75	2027	1	151539165	153178237	9.8802	4.98843	39.6451	0.999993
8. Cardiovascular	83	5513	1	166462184	169085646	5.6523	3.94505	5.61841	0.955341
8. Cardiovascular	100	2810	1	197312162	199239599	5.23037	3.30913	4.92772	0.914189
8. Cardiovascular	103	2576	1	201593112	203334320	6.76208	2.94946	12.7421	0.964743
8. Cardiovascular	138	3509	2	8423057	10297610	7.40034	3.39498	16.253	0.997764
8. Cardiovascular	191	1553	2	101822432	102688272	6.66784	3.00649	10.9012	0.992009
8. Cardiovascular	192	1702	2	102689855	103587917	12.7095	5.03997	72.8887	0.999997
8. Cardiovascular	198	4042	2	110739329	113921639	5.67032	4.64425	10.3521	0.999586
8. Cardiovascular	276	1462	2	242151585	243068280	12.0947	6.91778	70.745	1
8. Cardiovascular	300	2061	3	32353377	33252118	6.69397	3.71848	12.2963	0.999765
8. Cardiovascular	355	3989	3	126214943	128194409	4.70207	4.31255	5.59412	0.954522
8. Cardiovascular	385	3554	3	176320349	178106828	6.3419	3.27718	7.21181	0.964416
8. Cardiovascular	391	3827	3	186890824	188854091	6.88682	3.54417	10.7519	0.974118
8. Cardiovascular	477	2322	4	122658940	124286340	7.17654	3.21773	14.5783	0.994312
8. Cardiovascular	531	2641	5	13464832	14756486	6.05885	3.82814	7.74853	0.99343
8. Cardiovascular	585	3701	5	108634182	110820307	12.5055	6.47916	72.7248	1
8. Cardiovascular	599	2582	5	129519874	132139647	9.81478	4.76733	39.0684	0.99998
8. Cardiovascular	604	4210	5	140645971	142980766	5.99935	3.40295	9.50021	0.998394
8. Cardiovascular	613	4649	5	156629351	158825320	6.0147	5.411	11.8263	0.999879
8. Cardiovascular	652	2036	6	28022215	28917057	5.71646	3.35265	6.83654	0.971327
8. Cardiovascular	653	2229	6	28917832	29737871	5.87436	2.96674	6.04701	0.9438
8. Cardiovascular	654	4376	6	29737994	30797991	7.31207	3.8781	15.928	0.986487
8. Cardiovascular	655	5064	6	30798252	31568419	13.7525	4.71523	81.8513	0.999988
8. Cardiovascular	656	3941	6	31571971	32682429	19.8029	7.68647	187.684	1
8. Cardiovascular	657	3033	6	32682664	33235755	12.4791	4.91988	67.3067	0.999998
8. Cardiovascular	658	3698	6	33238824	35454505	6.28834	3.97434	9.90084	0.997936
8. Cardiovascular	675	4794	6	63552888	65765087	5.56965	3.82186	6.55715	0.980811
8. Cardiovascular	691	3356	6	89973188	91842612	9.87782	4.45556	39.0858	0.999988
8. Cardiovascular	719	3110	6	134244243	136223236	5.30182	3.48802	5.62849	0.955448
8. Cardiovascular	761	5881	7	20124908	22506400	5.91506	3.95806	5.02094	0.90026
8. Cardiovascular	898	4763	8	79132861	81956197	8.67317	4.78037	30.0512	0.999996
8. Cardiovascular	941	2978	9	4885082	6557409	14.4103	6.87287	98.8852	1
8. Cardiovascular	942	1759	9	6558029	7154294	5.95125	3.30317	6.57503	0.978082
8. Cardiovascular	985	5200	9	101593146	104624043	6.01459	3.40036	6.00944	0.95142
8. Cardiovascular	1016	3121	10	5984610	7169537	7.30409	3.65487	16.1504	0.99913
8. Cardiovascular	1017	4570	10	7171522	8773925	6.23571	5.56918	11.1142	0.999397
8. Cardiovascular	1018	3382	10	8774970	10249111	11.9322	5.51389	63.1275	1
8. Cardiovascular	1136	3562	11	74412874	76793734	12.7306	4.92532	71.0723	0.999994
8. Cardiovascular	1165	2492	11	117747244	119215165	5.90619	3.37643	7.12164	0.976691
8. Cardiovascular	1213	2236	12	55665981	57547749	8.89155	4.75334	30.7823	0.999951
8. Cardiovascular	1222	3102	12	70959075	72644121	6.11308	3.47905	9.59878	0.997375
8. Cardiovascular	1234	4310	12	94515804	96017599	5.87448	3.93217	8.71259	0.99765
8. Cardiovascular	1310	3619	13	98939810	100573767	6.51346	4.84265	15.5862	0.999957
8. Cardiovascular	1354	5846	14	67992340	71131827	6.40753	4.55843	7.50523	0.956603
8. Cardiovascular	1405	2986	15	59694517	61265086	6.90259	3.08942	10.98	0.955859
8. Cardiovascular	1409	3321	15	67094767	69016042	12.3745	6.24176	71.1813	1
8. Cardiovascular	1417	4095	15	84260468	86651961	5.62762	3.835	5.39661	0.944957
8. Cardiovascular	1439	2606	16	10426128	11519710	9.79849	4.20824	37.4594	0.999824
8. Cardiovascular	1440	2212	16	11522178	12612780	5.59003	4.00126	7.73257	0.99379
8. Cardiovascular	1450	3888	16	25986862	27445071	6.90354	4.57841	13.4882	0.999329
8. Cardiovascular	1482	2159	16	89042031	90172696	5.59823	4.26241	5.5705	0.952188
8. Cardiovascular	1505	3058	17	36809513	38876636	13.6511	4.98064	82.7469	0.999996
8. Cardiovascular	1509	3107	17	43056905	45875506	5.80491	2.98795	7.15777	0.97859
8. Cardiovascular	1510	2806	17	45879416	47516523	7.49362	4.30839	19.9836	0.999959
8. Cardiovascular	1600	3560	19	32747302	34261719	9.57127	5.60087	39.9016	1
9. Brain	655	5064	6	30798252	31568419	13.7525	3.40041	84.8007	0.959303
9. Brain	656	3941	6	31571971	32682429	19.8029	3.95046	185.354	0.936856
9. Brain	1018	3382	10	8774970	10249111	11.9322	3.54418	63.5142	0.958624
10. Thyroid	192	1702	2	102689855	103587917	12.7095	3.87833	74.4003	0.963754
10. Thyroid	585	3701	5	108634182	110820307	12.5055	4.09322	70.3679	0.994684
10. Thyroid	656	3941	6	31571971	32682429	19.8029	4.3873	186.727	0.994872
10. Thyroid	1018	3382	10	8774970	10249111	11.9322	3.96948	64.4806	0.990687
10. Thyroid	1409	3321	15	67094767	69016042	12.3745	4.68243	71.8016	0.999117
10. Thyroid	1505	3058	17	36809513	38876636	13.6511	4.36304	84.1942	0.914938
a Genomic region, specified by its chromosome number (Chr), start SNP position, an end SNP position (Human Genome version 19);
b The maximum absolute value of the Z score for the respective phenotype in the region.
By analysing GWAS summary statistics associated with asthma in the any-CDs group and in asthma subgroups, we tested a shared-association model that describes a genomic region where there exists at least one variant that influences both phenotypes, i.e., asthma in the any-CDs group and in the subgroup.
c The natural logarithm of regional Bayes factor that supports the model (shared association to both phenotypes) versus the null (no association to either phenotype);
d Posterior probability of the shared-association model. This model is accepted to be true, if its posterior probability is greater than 90%.
