# Supplementary material for: Discerning asthma endotypes through comorbidity mapping
Source: Nat Commun. 2022 Nov 7;13:6712. doi: 10.1038/s41467-022-33628-8 (PMC9640644; doi:10.1038/s41467-022-33628-8)
Supplement: Supplementary file 13 — Supplementary Data 10 [file 41467_2022_33628_MOESM13_ESM.xlsx]

## Sheet: Suppl_Data_10
Supplementary Data 10. Genomic regions that share similar effects between asthma subgroups (see Methods "Identifying genomic regions that share influences on asthma").
Asthma subgroup 1	Asthma subgroup 2	Region seq.	Number of genotyped SNPs in the region	Chr a	Start position a	End position a	max absolute Z score (subgroup 1) b	max absolute Z score (subgroup 2) b	ln(regional Bayes Factor), supporting shared-association model c	Posterior probability of shared-association model d
1. Diabetes	3. GI	192	1702	2	102689855	103587917	4.31151	6.34321	16.3235	0.922918
1. Diabetes	8. Cardiovascular	192	1702	2	102689855	103587917	4.31151	5.03997	10.9703	0.991791
1. Diabetes	8. Cardiovascular	941	2978	9	4885082	6557409	3.32486	6.87287	14.2212	0.902439
1. Diabetes	8. Cardiovascular	1018	3382	10	8774970	10249111	3.0663	5.51389	9.03961	0.963104
3. GI	5. Musculoskeletal	192	1702	2	102689855	103587917	6.34321	3.84804	16.3441	0.996056
3. GI	5. Musculoskeletal	276	1462	2	242151585	243068280	6.36274	2.86391	10.3042	0.918494
3. GI	5. Musculoskeletal	585	3701	5	108634182	110820307	5.06378	4.10804	8.1703	0.983202
3. GI	5. Musculoskeletal	655	5064	6	30798252	31568419	7.14823	4.08319	17.1232	0.993769
3. GI	5. Musculoskeletal	656	3941	6	31571971	32682429	9.50116	5.93984	44.7597	0.985005
3. GI	5. Musculoskeletal	657	3033	6	32682664	33235755	5.75806	3.50515	9.61596	0.992449
3. GI	5. Musculoskeletal	731	3760	6	154974625	156762545	5.01144	3.89882	7.60709	0.970538
3. GI	5. Musculoskeletal	941	2978	9	4885082	6557409	8.98007	3.31086	29.4584	0.908635
3. GI	5. Musculoskeletal	1018	3382	10	8774970	10249111	6.36501	3.82139	11.2537	0.96575
3. GI	5. Musculoskeletal	1136	3562	11	74412874	76793734	6.01207	3.36005	12.5394	0.99633
3. GI	5. Musculoskeletal	1409	3321	15	67094767	69016042	5.89148	2.8544	9.37421	0.978471
3. GI	5. Musculoskeletal	1439	2606	16	10426128	11519710	5.19291	3.97545	8.80028	0.989129
3. GI	5. Musculoskeletal	1505	3058	17	36809513	38876636	6.23562	4.37878	14.8709	0.995889
3. GI	6. Lung	276	1462	2	242151585	243068280	6.36274	3.6359	13.7497	0.989673
3. GI	6. Lung	656	3941	6	31571971	32682429	9.50116	4.08697	36.675	0.917322
3. GI	6. Lung	657	3033	6	32682664	33235755	5.75806	3.25648	7.8937	0.905661
3. GI	7. Heart	192	1702	2	102689855	103587917	6.34321	3.66223	15.9352	0.993805
3. GI	7. Heart	276	1462	2	242151585	243068280	6.36274	4.01434	16.0541	0.999242
3. GI	7. Heart	655	5064	6	30798252	31568419	7.14823	3.50759	17.9729	0.996175
3. GI	7. Heart	656	3941	6	31571971	32682429	9.50116	4.55918	36.9861	0.908402
3. GI	7. Heart	941	2978	9	4885082	6557409	8.98007	4.61381	35.3254	0.998623
3. GI	7. Heart	1018	3382	10	8774970	10249111	6.36501	3.88148	12.9544	0.985501
3. GI	7. Heart	1409	3321	15	67094767	69016042	5.89148	4.3698	8.96343	0.911451
3. GI	7. Heart	1505	3058	17	36809513	38876636	6.23562	3.83902	12.8531	0.983499
3. GI	8. Cardiovascular	75	2027	1	151539165	153178237	4.82773	4.98843	11.0915	0.999223
3. GI	8. Cardiovascular	192	1702	2	102689855	103587917	6.34321	5.03997	21.1626	0.998915
3. GI	8. Cardiovascular	276	1462	2	242151585	243068280	6.36274	6.91778	30.5182	0.999807
3. GI	8. Cardiovascular	585	3701	5	108634182	110820307	5.06378	6.47916	20.264	0.999998
3. GI	8. Cardiovascular	599	2582	5	129519874	132139647	5.28687	4.76733	10.3787	0.994801
3. GI	8. Cardiovascular	604	4210	5	140645971	142980766	4.85566	3.40295	8.04004	0.98311
3. GI	8. Cardiovascular	613	4649	5	156629351	158825320	4.16727	5.411	6.42719	0.926974
3. GI	8. Cardiovascular	655	5064	6	30798252	31568419	7.14823	4.71523	21.5556	0.999919
3. GI	8. Cardiovascular	656	3941	6	31571971	32682429	9.50116	7.68647	58.0126	0.999796
3. GI	8. Cardiovascular	657	3033	6	32682664	33235755	5.75806	4.91988	15.3221	0.999854
3. GI	8. Cardiovascular	691	3356	6	89973188	91842612	4.93086	4.45556	9.00268	0.994101
3. GI	8. Cardiovascular	941	2978	9	4885082	6557409	8.98007	6.87287	44.8793	0.997266
3. GI	8. Cardiovascular	1018	3382	10	8774970	10249111	6.36501	5.51389	19.5141	0.998336
3. GI	8. Cardiovascular	1136	3562	11	74412874	76793734	6.01207	4.92532	17.4189	0.999724
3. GI	8. Cardiovascular	1213	2236	12	55665981	57547749	3.93518	4.75334	6.32932	0.92143
3. GI	8. Cardiovascular	1409	3321	15	67094767	69016042	5.89148	6.24176	23.5564	0.999944
3. GI	8. Cardiovascular	1439	2606	16	10426128	11519710	5.19291	4.20824	7.84962	0.979479
3. GI	8. Cardiovascular	1505	3058	17	36809513	38876636	6.23562	4.98064	19.8287	0.999868
3. GI	8. Cardiovascular	1600	3560	19	32747302	34261719	3.34061	5.60087	8.86182	0.992205
3. GI	9. Brain	192	1702	2	102689855	103587917	6.34321	3.67629	14.4284	0.970621
3. GI	9. Brain	276	1462	2	242151585	243068280	6.36274	2.9999	11.9967	0.977041
3. GI	9. Brain	655	5064	6	30798252	31568419	7.14823	3.40041	17.8164	0.996896
3. GI	9. Brain	656	3941	6	31571971	32682429	9.50116	3.95046	38.3858	0.995199
3. GI	9. Brain	941	2978	9	4885082	6557409	8.98007	3.86661	32.5683	0.993238
3. GI	9. Brain	1018	3382	10	8774970	10249111	6.36501	3.54418	13.7858	0.995106
3. GI	9. Brain	1409	3321	15	67094767	69016042	5.89148	3.42972	8.49033	0.92593
3. GI	9. Brain	1505	3058	17	36809513	38876636	6.23562	3.03392	12.3815	0.982913
3. GI	10. Thyroid	192	1702	2	102689855	103587917	6.34321	3.87833	16.5237	0.99688
3. GI	10. Thyroid	276	1462	2	242151585	243068280	6.36274	3.31972	12.0881	0.984225
3. GI	10. Thyroid	585	3701	5	108634182	110820307	5.06378	4.09322	8.05321	0.97631
3. GI	10. Thyroid	655	5064	6	30798252	31568419	7.14823	4.30147	15.8449	0.965849
3. GI	10. Thyroid	656	3941	6	31571971	32682429	9.50116	4.3873	40.0619	0.991323
3. GI	10. Thyroid	657	3033	6	32682664	33235755	5.75806	3.87681	8.03137	0.957494
3. GI	10. Thyroid	941	2978	9	4885082	6557409	8.98007	3.39393	31.1175	0.979292
3. GI	10. Thyroid	1018	3382	10	8774970	10249111	6.36501	3.96948	14.3352	0.99793
3. GI	10. Thyroid	1136	3562	11	74412874	76793734	6.01207	3.75654	11.626	0.991684
3. GI	10. Thyroid	1409	3321	15	67094767	69016042	5.89148	4.68243	15.5302	0.999699
3. GI	10. Thyroid	1505	3058	17	36809513	38876636	6.23562	4.36304	14.1868	0.993734
3. GI	11. Psychiatric	656	3941	6	31571971	32682429	9.50116	4.02127	38.4472	0.934461
5. Musculoskeletal	7. Heart	656	3941	6	31571971	32682429	5.93984	4.55918	15.5246	0.988934
5. Musculoskeletal	8. Cardiovascular	192	1702	2	102689855	103587917	3.84804	5.03997	9.07312	0.988977
5. Musculoskeletal	8. Cardiovascular	276	1462	2	242151585	243068280	2.86391	6.91778	15.7106	0.960229
5. Musculoskeletal	8. Cardiovascular	585	3701	5	108634182	110820307	4.10804	6.47916	16.139	0.999888
5. Musculoskeletal	8. Cardiovascular	656	3941	6	31571971	32682429	5.93984	7.68647	33.3505	0.999885
5. Musculoskeletal	8. Cardiovascular	941	2978	9	4885082	6557409	3.31086	6.87287	13.2176	0.947291
5. Musculoskeletal	8. Cardiovascular	1018	3382	10	8774970	10249111	3.82139	5.51389	7.59539	0.952009
5. Musculoskeletal	8. Cardiovascular	1213	2236	12	55665981	57547749	4.19781	4.75334	8.47942	0.987891
5. Musculoskeletal	8. Cardiovascular	1409	3321	15	67094767	69016042	2.8544	6.24176	11.3675	0.98828
5. Musculoskeletal	8. Cardiovascular	1495	3193	17	13894677	15018584	6.03548	2.82967	7.6908	0.94474
5. Musculoskeletal	8. Cardiovascular	1505	3058	17	36809513	38876636	4.37878	4.98064	8.57966	0.985663
5. Musculoskeletal	8. Cardiovascular	1600	3560	19	32747302	34261719	3.43019	5.60087	7.1652	0.947763
5. Musculoskeletal	10. Thyroid	656	3941	6	31571971	32682429	5.93984	4.3873	15.6245	0.983033
6. Lung	8. Cardiovascular	276	1462	2	242151585	243068280	3.6359	6.91778	18.6046	0.974273
6. Lung	8. Cardiovascular	656	3941	6	31571971	32682429	4.08697	7.68647	22.7019	0.978816
7. Heart	8. Cardiovascular	192	1702	2	102689855	103587917	3.66223	5.03997	8.6262	0.974487
7. Heart	8. Cardiovascular	276	1462	2	242151585	243068280	4.01434	6.91778	19.0582	0.994934
7. Heart	8. Cardiovascular	656	3941	6	31571971	32682429	4.55918	7.68647	24.0033	0.995102
7. Heart	8. Cardiovascular	941	2978	9	4885082	6557409	4.61381	6.87287	21.098	0.999878
7. Heart	8. Cardiovascular	1018	3382	10	8774970	10249111	3.88148	5.51389	9.86222	0.988909
7. Heart	8. Cardiovascular	1409	3321	15	67094767	69016042	4.3698	6.24176	10.6876	0.912005
8. Cardiovascular	9. Brain	192	1702	2	102689855	103587917	5.03997	3.67629	8.51545	0.968329
8. Cardiovascular	9. Brain	276	1462	2	242151585	243068280	6.91778	2.9999	17.7554	0.98705
8. Cardiovascular	9. Brain	656	3941	6	31571971	32682429	7.68647	3.95046	20.4265	0.957902
8. Cardiovascular	9. Brain	941	2978	9	4885082	6557409	6.87287	3.86661	15.9813	0.990963
8. Cardiovascular	9. Brain	1018	3382	10	8774970	10249111	5.51389	3.54418	9.29666	0.98045
8. Cardiovascular	10. Thyroid	192	1702	2	102689855	103587917	5.03997	3.87833	9.99004	0.993852
8. Cardiovascular	10. Thyroid	276	1462	2	242151585	243068280	6.91778	3.31972	16.7088	0.976671
8. Cardiovascular	10. Thyroid	585	3701	5	108634182	110820307	6.47916	4.09322	16.0426	0.999792
8. Cardiovascular	10. Thyroid	656	3941	6	31571971	32682429	7.68647	4.3873	24.2079	0.992162
8. Cardiovascular	10. Thyroid	941	2978	9	4885082	6557409	6.87287	3.39393	15.7225	0.992771
8. Cardiovascular	10. Thyroid	1018	3382	10	8774970	10249111	5.51389	3.96948	10.3619	0.994905
8. Cardiovascular	10. Thyroid	1409	3321	15	67094767	69016042	6.24176	4.68243	18.0597	0.999841
8. Cardiovascular	10. Thyroid	1505	3058	17	36809513	38876636	4.98064	4.36304	8.21982	0.972746
8. Cardiovascular	10. Thyroid	1600	3560	19	32747302	34261719	5.60087	3.54852	7.2703	0.93209
8. Cardiovascular	11. Psychiatric	656	3941	6	31571971	32682429	7.68647	4.02127	22.2188	0.900023
a Genomic region, specified by its chromosome number (Chr), start SNP position, an end SNP position (Human Genome version 19);
b The maximum absolute value of the Z score for the respective phenotype in the region.
By analysing GWAS summary statistics associated with asthma subgroups, we tested a shared-association model that describes a genomic region where there exists at least one variant that influences both phenotypes, i.e., between asthma subgroups.
c The natural logarithm of regional Bayes factor that supports the model (shared association to both phenotypes) versus the null (no association to either phenotype);
d Posterior probability of the shared-association model. This model is accepted to be true, if its posterior probability is greater than 90%.
