# Supplementary material for: Discerning asthma endotypes through comorbidity mapping
Source: Nat Commun. 2022 Nov 7;13:6712. doi: 10.1038/s41467-022-33628-8 (PMC9640644; doi:10.1038/s41467-022-33628-8)
Supplement: Supplementary file 14 — Supplementary Data 11 [file 41467_2022_33628_MOESM14_ESM.xlsx]

## Sheet: Suppl_Data_11
Supplementary Data 11. Asthma associations with health-related phenotypes (see Methods "Associating with health-related phenotypes based on UKB phenotypic data", the first three steps of phenotype association analysis).
Phenotypic measure	Asthma association in	N cases	N ctrls	Slope estimate	SE	p-value	FDR	Category	Data path in UKB	Field ID	ValueType	Xmin (before min-max normalization)	Xmax (before min-max normalization)	Units (before min-max normalization)	Notes	Link
Percentage predicted FEV1	any comorbid diseases (CDs)	41675	266973	-17.4511	0.188706	0	0	Lab test > Spirometry	UK Biobank Assessment Centre > Physical measures > Spirometry	derived	Continuous	0.00721211	6.21451	NA	FEV1 normalized by predicted value	NA
Percentage predicted FEV1	1. Diabetes	963	4381	-18.3462	1.30729	9.69869e-45	1.35782e-43	Lab test > Spirometry	UK Biobank Assessment Centre > Physical measures > Spirometry	derived	Continuous	0.00721211	6.21451	NA	FEV1 normalized by predicted value	NA
Percentage predicted FEV1	2. Autoimmune	491	3021	-16.1154	1.70296	2.98718e-21	2.33417e-20	Lab test > Spirometry	UK Biobank Assessment Centre > Physical measures > Spirometry	derived	Continuous	0.00721211	6.21451	NA	FEV1 normalized by predicted value	NA
Percentage predicted FEV1	3. GI	8604	51398	-16.5907	0.420776	0	0	Lab test > Spirometry	UK Biobank Assessment Centre > Physical measures > Spirometry	derived	Continuous	0.00721211	6.21451	NA	FEV1 normalized by predicted value	NA
Percentage predicted FEV1	4. Lymphoma	343	2287	-14.8396	2.05087	4.62895e-13	2.51671e-12	Lab test > Spirometry	UK Biobank Assessment Centre > Physical measures > Spirometry	derived	Continuous	0.00721211	6.21451	NA	FEV1 normalized by predicted value	NA
Percentage predicted FEV1	5. Musculoskeletal	2946	22084	-14.986	0.736944	6.2674e-92	1.75487e-90	Lab test > Spirometry	UK Biobank Assessment Centre > Physical measures > Spirometry	derived	Continuous	0.00721211	6.21451	NA	FEV1 normalized by predicted value	NA
Percentage predicted FEV1	6. Lung	1128	2370	-17.1587	1.14727	1.4229e-50	2.15358e-49	Lab test > Spirometry	UK Biobank Assessment Centre > Physical measures > Spirometry	derived	Continuous	0.00721211	6.21451	NA	FEV1 normalized by predicted value	NA
Percentage predicted FEV1	7. Heart	2332	13072	-21.8477	0.798631	9.04676e-165	4.47016e-163	Lab test > Spirometry	UK Biobank Assessment Centre > Physical measures > Spirometry	derived	Continuous	0.00721211	6.21451	NA	FEV1 normalized by predicted value	NA
Percentage predicted FEV1	8. Cardiovascular	7965	51536	-17.5649	0.429131	0	0	Lab test > Spirometry	UK Biobank Assessment Centre > Physical measures > Spirometry	derived	Continuous	0.00721211	6.21451	NA	FEV1 normalized by predicted value	NA
Percentage predicted FEV1	9. Brain	1185	8261	-16.3337	1.03833	9.31679e-56	1.59716e-54	Lab test > Spirometry	UK Biobank Assessment Centre > Physical measures > Spirometry	derived	Continuous	0.00721211	6.21451	NA	FEV1 normalized by predicted value	NA
Percentage predicted FEV1	10. Thyroid	2004	12118	-16.8262	0.893597	4.31135e-79	1.03472e-77	Lab test > Spirometry	UK Biobank Assessment Centre > Physical measures > Spirometry	derived	Continuous	0.00721211	6.21451	NA	FEV1 normalized by predicted value	NA
Percentage predicted FEV1	11. Psychiatric	939	6107	-15.1312	1.2628	4.39991e-33	4.7999e-32	Lab test > Spirometry	UK Biobank Assessment Centre > Physical measures > Spirometry	derived	Continuous	0.00721211	6.21451	NA	FEV1 normalized by predicted value	NA
Percentage predicted FVC	any CDs	41675	266973	-17.6944	0.33519	0	0	Lab test > Spirometry	UK Biobank Assessment Centre > Physical measures > Spirometry	derived	Continuous	0.00586975	10.1044	NA	FVC normalized by predicted value	NA
Percentage predicted FVC	1. Diabetes	963	4381	-19.1336	2.31515	1.40236e-16	9.06143e-16	Lab test > Spirometry	UK Biobank Assessment Centre > Physical measures > Spirometry	derived	Continuous	0.00586975	10.1044	NA	FVC normalized by predicted value	NA
Percentage predicted FVC	2. Autoimmune	491	3021	-16.9136	3.03625	2.53921e-08	9.92065e-08	Lab test > Spirometry	UK Biobank Assessment Centre > Physical measures > Spirometry	derived	Continuous	0.00586975	10.1044	NA	FVC normalized by predicted value	NA
Percentage predicted FVC	3. GI	8604	51398	-17.2081	0.743275	1.39744e-118	4.69541e-117	Lab test > Spirometry	UK Biobank Assessment Centre > Physical measures > Spirometry	derived	Continuous	0.00586975	10.1044	NA	FVC normalized by predicted value	NA
Percentage predicted FVC	4. Lymphoma	343	2287	-13.4592	3.65727	0.000233129	0.000609109	Lab test > Spirometry	UK Biobank Assessment Centre > Physical measures > Spirometry	derived	Continuous	0.00586975	10.1044	NA	FVC normalized by predicted value	NA
Percentage predicted FVC	5. Musculoskeletal	2946	22084	-11.9969	1.2936	1.79212e-20	1.33811e-19	Lab test > Spirometry	UK Biobank Assessment Centre > Physical measures > Spirometry	derived	Continuous	0.00586975	10.1044	NA	FVC normalized by predicted value	NA
Percentage predicted FVC	6. Lung	1128	2370	-20.2898	2.17286	9.83186e-21	7.50796e-20	Lab test > Spirometry	UK Biobank Assessment Centre > Physical measures > Spirometry	derived	Continuous	0.00586975	10.1044	NA	FVC normalized by predicted value	NA
Percentage predicted FVC	7. Heart	2332	13072	-23.6925	1.39975	2.88292e-64	5.698e-63	Lab test > Spirometry	UK Biobank Assessment Centre > Physical measures > Spirometry	derived	Continuous	0.00586975	10.1044	NA	FVC normalized by predicted value	NA
Percentage predicted FVC	8. Cardiovascular	7965	51536	-18.4209	0.766776	1.56541e-127	5.71716e-126	Lab test > Spirometry	UK Biobank Assessment Centre > Physical measures > Spirometry	derived	Continuous	0.00586975	10.1044	NA	FVC normalized by predicted value	NA
Percentage predicted FVC	9. Brain	1185	8261	-17.5508	1.87373	7.47966e-21	5.73782e-20	Lab test > Spirometry	UK Biobank Assessment Centre > Physical measures > Spirometry	derived	Continuous	0.00586975	10.1044	NA	FVC normalized by predicted value	NA
Percentage predicted FVC	10. Thyroid	2004	12118	-19.388	1.58564	2.22452e-34	2.55972e-33	Lab test > Spirometry	UK Biobank Assessment Centre > Physical measures > Spirometry	derived	Continuous	0.00586975	10.1044	NA	FVC normalized by predicted value	NA
Percentage predicted FVC	11. Psychiatric	939	6107	-15.1045	2.20427	7.26352e-12	3.66448e-11	Lab test > Spirometry	UK Biobank Assessment Centre > Physical measures > Spirometry	derived	Continuous	0.00586975	10.1044	NA	FVC normalized by predicted value	NA
Percentage predicted PEF	any CDs	41675	266973	-2.96464	0.146093	1.48932e-91	4.10174e-90	Lab test > Spirometry	UK Biobank Assessment Centre > Physical measures > Spirometry	derived	Integer	0.0132771	6.06064	NA	PEF normalized by predicted value	NA
Percentage predicted PEF	1. Diabetes	963	4381	-5.04399	0.975497	2.33234e-07	8.39045e-07	Lab test > Spirometry	UK Biobank Assessment Centre > Physical measures > Spirometry	derived	Integer	0.0132771	6.06064	NA	PEF normalized by predicted value	NA
Percentage predicted PEF	2. Autoimmune	491	3021	-1.58408	1.35075	0.240897	0.316921	Lab test > Spirometry	UK Biobank Assessment Centre > Physical measures > Spirometry	derived	Integer	0.0132771	6.06064	NA	PEF normalized by predicted value	NA
Percentage predicted PEF	3. GI	8604	51398	-1.99556	0.32557	8.81839e-10	3.89865e-09	Lab test > Spirometry	UK Biobank Assessment Centre > Physical measures > Spirometry	derived	Integer	0.0132771	6.06064	NA	PEF normalized by predicted value	NA
Percentage predicted PEF	4. Lymphoma	343	2287	-2.01213	1.63213	0.217641	0.291809	Lab test > Spirometry	UK Biobank Assessment Centre > Physical measures > Spirometry	derived	Integer	0.0132771	6.06064	NA	PEF normalized by predicted value	NA
Percentage predicted PEF	5. Musculoskeletal	2946	22084	-1.26786	0.555615	0.0224952	0.0401642	Lab test > Spirometry	UK Biobank Assessment Centre > Physical measures > Spirometry	derived	Integer	0.0132771	6.06064	NA	PEF normalized by predicted value	NA
Percentage predicted PEF	6. Lung	1128	2370	-6.38072	0.955326	2.40408e-11	1.14092e-10	Lab test > Spirometry	UK Biobank Assessment Centre > Physical measures > Spirometry	derived	Integer	0.0132771	6.06064	NA	PEF normalized by predicted value	NA
Percentage predicted PEF	7. Heart	2332	13072	-7.43192	0.597411	1.58057e-35	1.86997e-34	Lab test > Spirometry	UK Biobank Assessment Centre > Physical measures > Spirometry	derived	Integer	0.0132771	6.06064	NA	PEF normalized by predicted value	NA
Percentage predicted PEF	8. Cardiovascular	7965	51536	-3.038	0.32973	3.1537e-20	2.32378e-19	Lab test > Spirometry	UK Biobank Assessment Centre > Physical measures > Spirometry	derived	Integer	0.0132771	6.06064	NA	PEF normalized by predicted value	NA
Percentage predicted PEF	9. Brain	1185	8261	-3.1688	0.822637	0.000117156	0.000318999	Lab test > Spirometry	UK Biobank Assessment Centre > Physical measures > Spirometry	derived	Integer	0.0132771	6.06064	NA	PEF normalized by predicted value	NA
Percentage predicted PEF	10. Thyroid	2004	12118	-1.34544	0.685485	0.0496752	0.0815217	Lab test > Spirometry	UK Biobank Assessment Centre > Physical measures > Spirometry	derived	Integer	0.0132771	6.06064	NA	PEF normalized by predicted value	NA
Percentage predicted PEF	11. Psychiatric	939	6107	-2.89028	0.996685	0.00373284	0.00795835	Lab test > Spirometry	UK Biobank Assessment Centre > Physical measures > Spirometry	derived	Integer	0.0132771	6.06064	NA	PEF normalized by predicted value	NA
Percentage predicted ratio of FEV1 to FVC	any CDs	41744	267233	-6.43483	0.0656811	0	0	Lab test > Spirometry	UK Biobank Assessment Centre > Physical measures > Spirometry	derived	Continuous	0.0855568	1.3591	NA	Ratio of FEV1 to FVC normalized by predicted value	NA
Percentage predicted ratio of FEV1 to FVC	1. Diabetes	970	4394	-6.60014	0.449738	9.24999e-49	1.37522e-47	Lab test > Spirometry	UK Biobank Assessment Centre > Physical measures > Spirometry	derived	Continuous	0.0855568	1.3591	NA	Ratio of FEV1 to FVC normalized by predicted value	NA
Percentage predicted ratio of FEV1 to FVC	2. Autoimmune	494	3025	-6.14662	0.598443	9.51871e-25	8.55157e-24	Lab test > Spirometry	UK Biobank Assessment Centre > Physical measures > Spirometry	derived	Continuous	0.0855568	1.3591	NA	Ratio of FEV1 to FVC normalized by predicted value	NA
Percentage predicted ratio of FEV1 to FVC	3. GI	8617	51426	-6.01959	0.149119	0	0	Lab test > Spirometry	UK Biobank Assessment Centre > Physical measures > Spirometry	derived	Continuous	0.0855568	1.3591	NA	Ratio of FEV1 to FVC normalized by predicted value	NA
Percentage predicted ratio of FEV1 to FVC	4. Lymphoma	344	2289	-6.33339	0.728216	3.40376e-18	2.36294e-17	Lab test > Spirometry	UK Biobank Assessment Centre > Physical measures > Spirometry	derived	Continuous	0.0855568	1.3591	NA	Ratio of FEV1 to FVC normalized by predicted value	NA
Percentage predicted ratio of FEV1 to FVC	5. Musculoskeletal	2951	22101	-6.07257	0.259233	2.36869e-121	8.4668e-120	Lab test > Spirometry	UK Biobank Assessment Centre > Physical measures > Spirometry	derived	Continuous	0.0855568	1.3591	NA	Ratio of FEV1 to FVC normalized by predicted value	NA
Percentage predicted ratio of FEV1 to FVC	6. Lung	1131	2370	-5.62217	0.361568	1.60526e-54	2.72409e-53	Lab test > Spirometry	UK Biobank Assessment Centre > Physical measures > Spirometry	derived	Continuous	0.0855568	1.3591	NA	Ratio of FEV1 to FVC normalized by predicted value	NA
Percentage predicted ratio of FEV1 to FVC	7. Heart	2341	13088	-7.76903	0.274221	1.42486e-176	7.48052e-175	Lab test > Spirometry	UK Biobank Assessment Centre > Physical measures > Spirometry	derived	Continuous	0.0855568	1.3591	NA	Ratio of FEV1 to FVC normalized by predicted value	NA
Percentage predicted ratio of FEV1 to FVC	8. Cardiovascular	7975	51575	-6.36118	0.146777	0	0	Lab test > Spirometry	UK Biobank Assessment Centre > Physical measures > Spirometry	derived	Continuous	0.0855568	1.3591	NA	Ratio of FEV1 to FVC normalized by predicted value	NA
Percentage predicted ratio of FEV1 to FVC	9. Brain	1197	8322	-5.57364	0.342496	1.51907e-59	2.77396e-58	Lab test > Spirometry	UK Biobank Assessment Centre > Physical measures > Spirometry	derived	Continuous	0.0855568	1.3591	NA	Ratio of FEV1 to FVC normalized by predicted value	NA
Percentage predicted ratio of FEV1 to FVC	10. Thyroid	2004	12126	-5.76207	0.317173	9.42994e-74	2.05744e-72	Lab test > Spirometry	UK Biobank Assessment Centre > Physical measures > Spirometry	derived	Continuous	0.0855568	1.3591	NA	Ratio of FEV1 to FVC normalized by predicted value	NA
Percentage predicted ratio of FEV1 to FVC	11. Psychiatric	939	6112	-5.52196	0.450134	1.35596e-34	1.57105e-33	Lab test > Spirometry	UK Biobank Assessment Centre > Physical measures > Spirometry	derived	Continuous	0.0855568	1.3591	NA	Ratio of FEV1 to FVC normalized by predicted value	NA
Forced expiratory volume in 1-second (FEV1)	any CDs	41744	267233	-19.611	0.215786	0	0	Lab test > Spirometry	UK Biobank Assessment Centre > Physical measures > Spirometry	3063	Continuous	0.02	21.56	litres	FEV1 value calculated from blow	http://biobank.ctsu.ox.ac.uk/showcase/field.cgi?id=3063
Forced expiratory volume in 1-second (FEV1)	1. Diabetes	970	4394	-19.802	1.46426	1.13542e-41	1.49023e-40	Lab test > Spirometry	UK Biobank Assessment Centre > Physical measures > Spirometry	3063	Continuous	0.02	21.56	litres	FEV1 value calculated from blow	http://biobank.ctsu.ox.ac.uk/showcase/field.cgi?id=3063
Forced expiratory volume in 1-second (FEV1)	2. Autoimmune	494	3025	-19.3076	2.0754	1.3646e-20	1.02345e-19	Lab test > Spirometry	UK Biobank Assessment Centre > Physical measures > Spirometry	3063	Continuous	0.02	21.56	litres	FEV1 value calculated from blow	http://biobank.ctsu.ox.ac.uk/showcase/field.cgi?id=3063
Forced expiratory volume in 1-second (FEV1)	3. GI	8617	51426	-18.8021	0.48449	0	0	Lab test > Spirometry	UK Biobank Assessment Centre > Physical measures > Spirometry	3063	Continuous	0.02	21.56	litres	FEV1 value calculated from blow	http://biobank.ctsu.ox.ac.uk/showcase/field.cgi?id=3063
Forced expiratory volume in 1-second (FEV1)	4. Lymphoma	344	2289	-16.7485	2.30617	3.80107e-13	2.08006e-12	Lab test > Spirometry	UK Biobank Assessment Centre > Physical measures > Spirometry	3063	Continuous	0.02	21.56	litres	FEV1 value calculated from blow	http://biobank.ctsu.ox.ac.uk/showcase/field.cgi?id=3063
Forced expiratory volume in 1-second (FEV1)	5. Musculoskeletal	2951	22101	-16.9195	0.839428	2.38774e-90	6.46999e-89	Lab test > Spirometry	UK Biobank Assessment Centre > Physical measures > Spirometry	3063	Continuous	0.02	21.56	litres	FEV1 value calculated from blow	http://biobank.ctsu.ox.ac.uk/showcase/field.cgi?id=3063
Forced expiratory volume in 1-second (FEV1)	6. Lung	1131	2370	-19.3838	1.29938	2.52729e-50	3.79094e-49	Lab test > Spirometry	UK Biobank Assessment Centre > Physical measures > Spirometry	3063	Continuous	0.02	21.56	litres	FEV1 value calculated from blow	http://biobank.ctsu.ox.ac.uk/showcase/field.cgi?id=3063
Forced expiratory volume in 1-second (FEV1)	7. Heart	2341	13088	-24.0444	0.883065	3.00517e-163	1.36451e-161	Lab test > Spirometry	UK Biobank Assessment Centre > Physical measures > Spirometry	3063	Continuous	0.02	21.56	litres	FEV1 value calculated from blow	http://biobank.ctsu.ox.ac.uk/showcase/field.cgi?id=3063
Forced expiratory volume in 1-second (FEV1)	8. Cardiovascular	7975	51575	-20.3946	0.498411	0	0	Lab test > Spirometry	UK Biobank Assessment Centre > Physical measures > Spirometry	3063	Continuous	0.02	21.56	litres	FEV1 value calculated from blow	http://biobank.ctsu.ox.ac.uk/showcase/field.cgi?id=3063
Forced expiratory volume in 1-second (FEV1)	9. Brain	1197	8322	-18.2456	1.1792	5.28531e-54	8.7914e-53	Lab test > Spirometry	UK Biobank Assessment Centre > Physical measures > Spirometry	3063	Continuous	0.02	21.56	litres	FEV1 value calculated from blow	http://biobank.ctsu.ox.ac.uk/showcase/field.cgi?id=3063
Forced expiratory volume in 1-second (FEV1)	10. Thyroid	2004	12126	-21.3369	1.14684	2.93038e-77	6.83756e-76	Lab test > Spirometry	UK Biobank Assessment Centre > Physical measures > Spirometry	3063	Continuous	0.02	21.56	litres	FEV1 value calculated from blow	http://biobank.ctsu.ox.ac.uk/showcase/field.cgi?id=3063
Forced expiratory volume in 1-second (FEV1)	11. Psychiatric	939	6112	-16.5553	1.42898	4.88724e-31	4.94612e-30	Lab test > Spirometry	UK Biobank Assessment Centre > Physical measures > Spirometry	3063	Continuous	0.02	21.56	litres	FEV1 value calculated from blow	http://biobank.ctsu.ox.ac.uk/showcase/field.cgi?id=3063
Forced vital capacity (FVC)	any CDs	41744	267233	-13.7417	0.274699	0	0	Lab test > Spirometry	UK Biobank Assessment Centre > Physical measures > Spirometry	3062	Continuous	0.02	32.76	litres	FVC value calculated from blow	http://biobank.ctsu.ox.ac.uk/showcase/field.cgi?id=3062
Forced vital capacity (FVC)	1. Diabetes	970	4394	-14.1421	1.8455	1.81614e-14	1.07813e-13	Lab test > Spirometry	UK Biobank Assessment Centre > Physical measures > Spirometry	3062	Continuous	0.02	32.76	litres	FVC value calculated from blow	http://biobank.ctsu.ox.ac.uk/showcase/field.cgi?id=3062
Forced vital capacity (FVC)	2. Autoimmune	494	3025	-13.8497	2.64769	1.68727e-07	6.14883e-07	Lab test > Spirometry	UK Biobank Assessment Centre > Physical measures > Spirometry	3062	Continuous	0.02	32.76	litres	FVC value calculated from blow	http://biobank.ctsu.ox.ac.uk/showcase/field.cgi?id=3062
Forced vital capacity (FVC)	3. GI	8617	51426	-13.4576	0.614039	1.80501e-106	5.72153e-105	Lab test > Spirometry	UK Biobank Assessment Centre > Physical measures > Spirometry	3062	Continuous	0.02	32.76	litres	FVC value calculated from blow	http://biobank.ctsu.ox.ac.uk/showcase/field.cgi?id=3062
Forced vital capacity (FVC)	4. Lymphoma	344	2289	-10.5942	2.95258	0.000333088	0.000840222	Lab test > Spirometry	UK Biobank Assessment Centre > Physical measures > Spirometry	3062	Continuous	0.02	32.76	litres	FVC value calculated from blow	http://biobank.ctsu.ox.ac.uk/showcase/field.cgi?id=3062
Forced vital capacity (FVC)	5. Musculoskeletal	2951	22101	-9.35197	1.06206	1.30295e-18	9.19726e-18	Lab test > Spirometry	UK Biobank Assessment Centre > Physical measures > Spirometry	3062	Continuous	0.02	32.76	litres	FVC value calculated from blow	http://biobank.ctsu.ox.ac.uk/showcase/field.cgi?id=3062
Forced vital capacity (FVC)	6. Lung	1131	2370	-16.3558	1.75582	1.21684e-20	9.20853e-20	Lab test > Spirometry	UK Biobank Assessment Centre > Physical measures > Spirometry	3062	Continuous	0.02	32.76	litres	FVC value calculated from blow	http://biobank.ctsu.ox.ac.uk/showcase/field.cgi?id=3062
Forced vital capacity (FVC)	7. Heart	2341	13088	-18.2895	1.09588	1.56614e-62	3.02427e-61	Lab test > Spirometry	UK Biobank Assessment Centre > Physical measures > Spirometry	3062	Continuous	0.02	32.76	litres	FVC value calculated from blow	http://biobank.ctsu.ox.ac.uk/showcase/field.cgi?id=3062
Forced vital capacity (FVC)	8. Cardiovascular	7975	51575	-14.8379	0.6364	3.09854e-120	1.06236e-118	Lab test > Spirometry	UK Biobank Assessment Centre > Physical measures > Spirometry	3062	Continuous	0.02	32.76	litres	FVC value calculated from blow	http://biobank.ctsu.ox.ac.uk/showcase/field.cgi?id=3062
Forced vital capacity (FVC)	9. Brain	1197	8322	-13.4482	1.52846	1.38662e-18	9.74696e-18	Lab test > Spirometry	UK Biobank Assessment Centre > Physical measures > Spirometry	3062	Continuous	0.02	32.76	litres	FVC value calculated from blow	http://biobank.ctsu.ox.ac.uk/showcase/field.cgi?id=3062
Forced vital capacity (FVC)	10. Thyroid	2004	12126	-17.4663	1.47039	1.5274e-32	1.63442e-31	Lab test > Spirometry	UK Biobank Assessment Centre > Physical measures > Spirometry	3062	Continuous	0.02	32.76	litres	FVC value calculated from blow	http://biobank.ctsu.ox.ac.uk/showcase/field.cgi?id=3062
Forced vital capacity (FVC)	11. Psychiatric	939	6112	-11.0017	1.80823	1.17027e-09	5.11995e-09	Lab test > Spirometry	UK Biobank Assessment Centre > Physical measures > Spirometry	3062	Continuous	0.02	32.76	litres	FVC value calculated from blow	http://biobank.ctsu.ox.ac.uk/showcase/field.cgi?id=3062
Peak expiratory flow (PEF)	any CDs	41744	267233	-3.35008	0.149056	7.22675e-112	2.38058e-110	Lab test > Spirometry	UK Biobank Assessment Centre > Physical measures > Spirometry	3064	Integer	0.116667	47.35	litres/min	Peak expiratory flow during blow	http://biobank.ctsu.ox.ac.uk/showcase/field.cgi?id=3064
Peak expiratory flow (PEF)	1. Diabetes	970	4394	-5.16248	0.97277	1.11452e-07	4.12421e-07	Lab test > Spirometry	UK Biobank Assessment Centre > Physical measures > Spirometry	3064	Integer	0.116667	47.35	litres/min	Peak expiratory flow during blow	http://biobank.ctsu.ox.ac.uk/showcase/field.cgi?id=3064
Peak expiratory flow (PEF)	2. Autoimmune	494	3025	-2.22938	1.46559	0.128222	0.186022	Lab test > Spirometry	UK Biobank Assessment Centre > Physical measures > Spirometry	3064	Integer	0.116667	47.35	litres/min	Peak expiratory flow during blow	http://biobank.ctsu.ox.ac.uk/showcase/field.cgi?id=3064
Peak expiratory flow (PEF)	3. GI	8617	51426	-2.37451	0.334581	1.27529e-12	6.73739e-12	Lab test > Spirometry	UK Biobank Assessment Centre > Physical measures > Spirometry	3064	Integer	0.116667	47.35	litres/min	Peak expiratory flow during blow	http://biobank.ctsu.ox.ac.uk/showcase/field.cgi?id=3064
Peak expiratory flow (PEF)	4. Lymphoma	344	2289	-2.5059	1.61162	0.11997	0.176334	Lab test > Spirometry	UK Biobank Assessment Centre > Physical measures > Spirometry	3064	Integer	0.116667	47.35	litres/min	Peak expiratory flow during blow	http://biobank.ctsu.ox.ac.uk/showcase/field.cgi?id=3064
Peak expiratory flow (PEF)	5. Musculoskeletal	2951	22101	-1.8097	0.570023	0.00149949	0.0034101	Lab test > Spirometry	UK Biobank Assessment Centre > Physical measures > Spirometry	3064	Integer	0.116667	47.35	litres/min	Peak expiratory flow during blow	http://biobank.ctsu.ox.ac.uk/showcase/field.cgi?id=3064
Peak expiratory flow (PEF)	6. Lung	1131	2370	-6.48973	0.957657	1.22973e-11	6.00564e-11	Lab test > Spirometry	UK Biobank Assessment Centre > Physical measures > Spirometry	3064	Integer	0.116667	47.35	litres/min	Peak expiratory flow during blow	http://biobank.ctsu.ox.ac.uk/showcase/field.cgi?id=3064
Peak expiratory flow (PEF)	7. Heart	2341	13088	-7.50734	0.582914	5.91085e-38	7.35573e-37	Lab test > Spirometry	UK Biobank Assessment Centre > Physical measures > Spirometry	3064	Integer	0.116667	47.35	litres/min	Peak expiratory flow during blow	http://biobank.ctsu.ox.ac.uk/showcase/field.cgi?id=3064
Peak expiratory flow (PEF)	8. Cardiovascular	7975	51575	-3.61634	0.338204	1.10031e-26	1.05029e-25	Lab test > Spirometry	UK Biobank Assessment Centre > Physical measures > Spirometry	3064	Integer	0.116667	47.35	litres/min	Peak expiratory flow during blow	http://biobank.ctsu.ox.ac.uk/showcase/field.cgi?id=3064
Peak expiratory flow (PEF)	9. Brain	1197	8322	-3.51406	0.830315	2.3142e-05	6.82081e-05	Lab test > Spirometry	UK Biobank Assessment Centre > Physical measures > Spirometry	3064	Integer	0.116667	47.35	litres/min	Peak expiratory flow during blow	http://biobank.ctsu.ox.ac.uk/showcase/field.cgi?id=3064
Peak expiratory flow (PEF)	10. Thyroid	2004	12126	-1.76277	0.798696	0.0273097	0.0476927	Lab test > Spirometry	UK Biobank Assessment Centre > Physical measures > Spirometry	3064	Integer	0.116667	47.35	litres/min	Peak expiratory flow during blow	http://biobank.ctsu.ox.ac.uk/showcase/field.cgi?id=3064
Peak expiratory flow (PEF)	11. Psychiatric	939	6112	-3.15475	1.02696	0.00212689	0.00472018	Lab test > Spirometry	UK Biobank Assessment Centre > Physical measures > Spirometry	3064	Integer	0.116667	47.35	litres/min	Peak expiratory flow during blow	http://biobank.ctsu.ox.ac.uk/showcase/field.cgi?id=3064
Ratio of FEV1 to FVC	any CDs	41744	267233	-6.10206	0.0624775	0	0	Lab test > Spirometry	UK Biobank Assessment Centre > Physical measures > Spirometry	derived	Continuous	0.0662393	1	litres	Ratio of FEV1 to FVC	http://biobank.ctsu.ox.ac.uk/showcase/field.cgi?id=3063
Ratio of FEV1 to FVC	1. Diabetes	970	4394	-6.32075	0.432243	1.99927e-48	2.94629e-47	Lab test > Spirometry	UK Biobank Assessment Centre > Physical measures > Spirometry	derived	Continuous	0.0662393	1	litres	Ratio of FEV1 to FVC	http://biobank.ctsu.ox.ac.uk/showcase/field.cgi?id=3063
Ratio of FEV1 to FVC	2. Autoimmune	494	3025	-5.80803	0.568265	1.60279e-24	1.4172e-23	Lab test > Spirometry	UK Biobank Assessment Centre > Physical measures > Spirometry	derived	Continuous	0.0662393	1	litres	Ratio of FEV1 to FVC	http://biobank.ctsu.ox.ac.uk/showcase/field.cgi?id=3063
Ratio of FEV1 to FVC	3. GI	8617	51426	-5.69249	0.141641	0	0	Lab test > Spirometry	UK Biobank Assessment Centre > Physical measures > Spirometry	derived	Continuous	0.0662393	1	litres	Ratio of FEV1 to FVC	http://biobank.ctsu.ox.ac.uk/showcase/field.cgi?id=3063
Ratio of FEV1 to FVC	4. Lymphoma	344	2289	-6.05496	0.696126	3.37543e-18	2.353e-17	Lab test > Spirometry	UK Biobank Assessment Centre > Physical measures > Spirometry	derived	Continuous	0.0662393	1	litres	Ratio of FEV1 to FVC	http://biobank.ctsu.ox.ac.uk/showcase/field.cgi?id=3063
Ratio of FEV1 to FVC	5. Musculoskeletal	2951	22101	-5.73233	0.245507	1.41349e-120	4.94723e-119	Lab test > Spirometry	UK Biobank Assessment Centre > Physical measures > Spirometry	derived	Continuous	0.0662393	1	litres	Ratio of FEV1 to FVC	http://biobank.ctsu.ox.ac.uk/showcase/field.cgi?id=3063
Ratio of FEV1 to FVC	6. Lung	1131	2370	-5.36269	0.345016	1.76635e-54	2.96748e-53	Lab test > Spirometry	UK Biobank Assessment Centre > Physical measures > Spirometry	derived	Continuous	0.0662393	1	litres	Ratio of FEV1 to FVC	http://biobank.ctsu.ox.ac.uk/showcase/field.cgi?id=3063
Ratio of FEV1 to FVC	7. Heart	2341	13088	-7.4806	0.264162	2.0604e-176	1.04893e-174	Lab test > Spirometry	UK Biobank Assessment Centre > Physical measures > Spirometry	derived	Continuous	0.0662393	1	litres	Ratio of FEV1 to FVC	http://biobank.ctsu.ox.ac.uk/showcase/field.cgi?id=3063
Ratio of FEV1 to FVC	8. Cardiovascular	7975	51575	-6.07479	0.140634	0	0	Lab test > Spirometry	UK Biobank Assessment Centre > Physical measures > Spirometry	derived	Continuous	0.0662393	1	litres	Ratio of FEV1 to FVC	http://biobank.ctsu.ox.ac.uk/showcase/field.cgi?id=3063
Ratio of FEV1 to FVC	9. Brain	1197	8322	-5.29043	0.326095	3.43652e-59	6.20791e-58	Lab test > Spirometry	UK Biobank Assessment Centre > Physical measures > Spirometry	derived	Continuous	0.0662393	1	litres	Ratio of FEV1 to FVC	http://biobank.ctsu.ox.ac.uk/showcase/field.cgi?id=3063
Ratio of FEV1 to FVC	10. Thyroid	2004	12126	-5.41494	0.298927	2.4437e-73	5.13177e-72	Lab test > Spirometry	UK Biobank Assessment Centre > Physical measures > Spirometry	derived	Continuous	0.0662393	1	litres	Ratio of FEV1 to FVC	http://biobank.ctsu.ox.ac.uk/showcase/field.cgi?id=3063
Ratio of FEV1 to FVC	11. Psychiatric	939	6112	-5.13661	0.421262	3.37115e-34	3.85274e-33	Lab test > Spirometry	UK Biobank Assessment Centre > Physical measures > Spirometry	derived	Continuous	0.0662393	1	litres	Ratio of FEV1 to FVC	http://biobank.ctsu.ox.ac.uk/showcase/field.cgi?id=3063
White blood cell (leukocyte) count	any CDs	48164	283306	16.9625	0.469426	6.4861e-286	4.95302e-284	Lab test > Blood count	Biological samples > Assay results > Blood assays > Blood count	30000	Continuous	0	189.5	10^9 cells/Litre	Result of White Blood Cell Count assay, performed on blood sample, obtained from UK Biobank assessment centre visit. White blood count is the number of leukocytes. Analyser operating range was 0 to 9x10^11 cells/Litre. Typical reference range is 3.5x10^9 to 9.6x10^9 cells/Litre.""	http://biobank.ctsu.ox.ac.uk/showcase/field.cgi?id=30000
White blood cell (leukocyte) count	1. Diabetes	1230	4866	22.9764	2.8401	5.96603e-16	3.78224e-15	Lab test > Blood count	Biological samples > Assay results > Blood assays > Blood count	30000	Continuous	0	189.5	10^9 cells/Litre	Result of White Blood Cell Count assay, performed on blood sample, obtained from UK Biobank assessment centre visit. White blood count is the number of leukocytes. Analyser operating range was 0 to 9x10^11 cells/Litre. Typical reference range is 3.5x10^9 to 9.6x10^9 cells/Litre.""	http://biobank.ctsu.ox.ac.uk/showcase/field.cgi?id=30000
White blood cell (leukocyte) count	2. Autoimmune	582	3211	26.9136	3.93542	7.98561e-12	3.99647e-11	Lab test > Blood count	Biological samples > Assay results > Blood assays > Blood count	30000	Continuous	0	189.5	10^9 cells/Litre	Result of White Blood Cell Count assay, performed on blood sample, obtained from UK Biobank assessment centre visit. White blood count is the number of leukocytes. Analyser operating range was 0 to 9x10^11 cells/Litre. Typical reference range is 3.5x10^9 to 9.6x10^9 cells/Litre.""	http://biobank.ctsu.ox.ac.uk/showcase/field.cgi?id=30000
White blood cell (leukocyte) count	3. GI	9816	54109	20.1612	1.11088	1.31277e-73	2.79172e-72	Lab test > Blood count	Biological samples > Assay results > Blood assays > Blood count	30000	Continuous	0	189.5	10^9 cells/Litre	Result of White Blood Cell Count assay, performed on blood sample, obtained from UK Biobank assessment centre visit. White blood count is the number of leukocytes. Analyser operating range was 0 to 9x10^11 cells/Litre. Typical reference range is 3.5x10^9 to 9.6x10^9 cells/Litre.""	http://biobank.ctsu.ox.ac.uk/showcase/field.cgi?id=30000
White blood cell (leukocyte) count	4. Lymphoma	402	2418	1.21723	0.946108	0.198244	0.269023	Lab test > Blood count	Biological samples > Assay results > Blood assays > Blood count	30000	Continuous	0	189.5	10^9 cells/Litre	Result of White Blood Cell Count assay, performed on blood sample, obtained from UK Biobank assessment centre visit. White blood count is the number of leukocytes. Analyser operating range was 0 to 9x10^11 cells/Litre. Typical reference range is 3.5x10^9 to 9.6x10^9 cells/Litre.""	http://biobank.ctsu.ox.ac.uk/showcase/field.cgi?id=30000
White blood cell (leukocyte) count	5. Musculoskeletal	3270	22959	15.1611	1.96627	1.25277e-14	7.54358e-14	Lab test > Blood count	Biological samples > Assay results > Blood assays > Blood count	30000	Continuous	0	189.5	10^9 cells/Litre	Result of White Blood Cell Count assay, performed on blood sample, obtained from UK Biobank assessment centre visit. White blood count is the number of leukocytes. Analyser operating range was 0 to 9x10^11 cells/Litre. Typical reference range is 3.5x10^9 to 9.6x10^9 cells/Litre.""	http://biobank.ctsu.ox.ac.uk/showcase/field.cgi?id=30000
White blood cell (leukocyte) count	6. Lung	1607	2854	29.9504	2.94478	2.68048e-24	2.3577e-23	Lab test > Blood count	Biological samples > Assay results > Blood assays > Blood count	30000	Continuous	0	189.5	10^9 cells/Litre	Result of White Blood Cell Count assay, performed on blood sample, obtained from UK Biobank assessment centre visit. White blood count is the number of leukocytes. Analyser operating range was 0 to 9x10^11 cells/Litre. Typical reference range is 3.5x10^9 to 9.6x10^9 cells/Litre.""	http://biobank.ctsu.ox.ac.uk/showcase/field.cgi?id=30000
White blood cell (leukocyte) count	7. Heart	2862	14531	23.5314	1.9729	8.52834e-33	9.24362e-32	Lab test > Blood count	Biological samples > Assay results > Blood assays > Blood count	30000	Continuous	0	189.5	10^9 cells/Litre	Result of White Blood Cell Count assay, performed on blood sample, obtained from UK Biobank assessment centre visit. White blood count is the number of leukocytes. Analyser operating range was 0 to 9x10^11 cells/Litre. Typical reference range is 3.5x10^9 to 9.6x10^9 cells/Litre.""	http://biobank.ctsu.ox.ac.uk/showcase/field.cgi?id=30000
White blood cell (leukocyte) count	8. Cardiovascular	9351	55137	17.4843	1.05846	2.69184e-61	5.08123e-60	Lab test > Blood count	Biological samples > Assay results > Blood assays > Blood count	30000	Continuous	0	189.5	10^9 cells/Litre	Result of White Blood Cell Count assay, performed on blood sample, obtained from UK Biobank assessment centre visit. White blood count is the number of leukocytes. Analyser operating range was 0 to 9x10^11 cells/Litre. Typical reference range is 3.5x10^9 to 9.6x10^9 cells/Litre.""	http://biobank.ctsu.ox.ac.uk/showcase/field.cgi?id=30000
White blood cell (leukocyte) count	9. Brain	1391	8913	12.8212	2.54128	4.53077e-07	1.5976e-06	Lab test > Blood count	Biological samples > Assay results > Blood assays > Blood count	30000	Continuous	0	189.5	10^9 cells/Litre	Result of White Blood Cell Count assay, performed on blood sample, obtained from UK Biobank assessment centre visit. White blood count is the number of leukocytes. Analyser operating range was 0 to 9x10^11 cells/Litre. Typical reference range is 3.5x10^9 to 9.6x10^9 cells/Litre.""	http://biobank.ctsu.ox.ac.uk/showcase/field.cgi?id=30000
White blood cell (leukocyte) count	10. Thyroid	2274	12804	20.2072	2.26587	4.74377e-19	3.43514e-18	Lab test > Blood count	Biological samples > Assay results > Blood assays > Blood count	30000	Continuous	0	189.5	10^9 cells/Litre	Result of White Blood Cell Count assay, performed on blood sample, obtained from UK Biobank assessment centre visit. White blood count is the number of leukocytes. Analyser operating range was 0 to 9x10^11 cells/Litre. Typical reference range is 3.5x10^9 to 9.6x10^9 cells/Litre.""	http://biobank.ctsu.ox.ac.uk/showcase/field.cgi?id=30000
White blood cell (leukocyte) count	11. Psychiatric	1037	6341	19.6642	3.27086	1.8332e-09	7.85658e-09	Lab test > Blood count	Biological samples > Assay results > Blood assays > Blood count	30000	Continuous	0	189.5	10^9 cells/Litre	Result of White Blood Cell Count assay, performed on blood sample, obtained from UK Biobank assessment centre visit. White blood count is the number of leukocytes. Analyser operating range was 0 to 9x10^11 cells/Litre. Typical reference range is 3.5x10^9 to 9.6x10^9 cells/Litre.""	http://biobank.ctsu.ox.ac.uk/showcase/field.cgi?id=30000
Red blood cell (erythrocyte) count	any CDs	48164	283310	0.77123	0.110528	3.00095e-12	1.55605e-11	Lab test > Blood count	Biological samples > Assay results > Blood assays > Blood count	30010	Continuous	0.006	7.911	10^12 cells/Litre	Result of Red Blood Cell Count assay, performed on blood sample, obtained from UK Biobank assessment centre visit. Red blood cells is the number of erythrocytes. Analyser operating range was 0 to 2x10^13 cells/Litre. Typical reference range is 3.9x10^12 to 5.5x10^12 cells/Litre.""	http://biobank.ctsu.ox.ac.uk/showcase/field.cgi?id=30010
Red blood cell (erythrocyte) count	1. Diabetes	1230	4866	-0.076817	0.626103	0.902352	0.926439	Lab test > Blood count	Biological samples > Assay results > Blood assays > Blood count	30010	Continuous	0.006	7.911	10^12 cells/Litre	Result of Red Blood Cell Count assay, performed on blood sample, obtained from UK Biobank assessment centre visit. Red blood cells is the number of erythrocytes. Analyser operating range was 0 to 2x10^13 cells/Litre. Typical reference range is 3.9x10^12 to 5.5x10^12 cells/Litre.""	http://biobank.ctsu.ox.ac.uk/showcase/field.cgi?id=30010
Red blood cell (erythrocyte) count	2. Autoimmune	582	3211	-0.771639	0.899743	0.391101	0.477161	Lab test > Blood count	Biological samples > Assay results > Blood assays > Blood count	30010	Continuous	0.006	7.911	10^12 cells/Litre	Result of Red Blood Cell Count assay, performed on blood sample, obtained from UK Biobank assessment centre visit. Red blood cells is the number of erythrocytes. Analyser operating range was 0 to 2x10^13 cells/Litre. Typical reference range is 3.9x10^12 to 5.5x10^12 cells/Litre.""	http://biobank.ctsu.ox.ac.uk/showcase/field.cgi?id=30010
Red blood cell (erythrocyte) count	3. GI	9816	54109	1.00357	0.252403	7.00714e-05	0.000195548	Lab test > Blood count	Biological samples > Assay results > Blood assays > Blood count	30010	Continuous	0.006	7.911	10^12 cells/Litre	Result of Red Blood Cell Count assay, performed on blood sample, obtained from UK Biobank assessment centre visit. Red blood cells is the number of erythrocytes. Analyser operating range was 0 to 2x10^13 cells/Litre. Typical reference range is 3.9x10^12 to 5.5x10^12 cells/Litre.""	http://biobank.ctsu.ox.ac.uk/showcase/field.cgi?id=30010
Red blood cell (erythrocyte) count	4. Lymphoma	402	2418	-0.0942159	0.877849	0.914531	0.932854	Lab test > Blood count	Biological samples > Assay results > Blood assays > Blood count	30010	Continuous	0.006	7.911	10^12 cells/Litre	Result of Red Blood Cell Count assay, performed on blood sample, obtained from UK Biobank assessment centre visit. Red blood cells is the number of erythrocytes. Analyser operating range was 0 to 2x10^13 cells/Litre. Typical reference range is 3.9x10^12 to 5.5x10^12 cells/Litre.""	http://biobank.ctsu.ox.ac.uk/showcase/field.cgi?id=30010
Red blood cell (erythrocyte) count	5. Musculoskeletal	3270	22960	1.31882	0.444603	0.00301424	0.00652567	Lab test > Blood count	Biological samples > Assay results > Blood assays > Blood count	30010	Continuous	0.006	7.911	10^12 cells/Litre	Result of Red Blood Cell Count assay, performed on blood sample, obtained from UK Biobank assessment centre visit. Red blood cells is the number of erythrocytes. Analyser operating range was 0 to 2x10^13 cells/Litre. Typical reference range is 3.9x10^12 to 5.5x10^12 cells/Litre.""	http://biobank.ctsu.ox.ac.uk/showcase/field.cgi?id=30010
Red blood cell (erythrocyte) count	6. Lung	1607	2854	3.75853	0.710645	1.23057e-07	4.52377e-07	Lab test > Blood count	Biological samples > Assay results > Blood assays > Blood count	30010	Continuous	0.006	7.911	10^12 cells/Litre	Result of Red Blood Cell Count assay, performed on blood sample, obtained from UK Biobank assessment centre visit. Red blood cells is the number of erythrocytes. Analyser operating range was 0 to 2x10^13 cells/Litre. Typical reference range is 3.9x10^12 to 5.5x10^12 cells/Litre.""	http://biobank.ctsu.ox.ac.uk/showcase/field.cgi?id=30010
Red blood cell (erythrocyte) count	7. Heart	2862	14531	-0.238636	0.435186	0.583449	0.66319	Lab test > Blood count	Biological samples > Assay results > Blood assays > Blood count	30010	Continuous	0.006	7.911	10^12 cells/Litre	Result of Red Blood Cell Count assay, performed on blood sample, obtained from UK Biobank assessment centre visit. Red blood cells is the number of erythrocytes. Analyser operating range was 0 to 2x10^13 cells/Litre. Typical reference range is 3.9x10^12 to 5.5x10^12 cells/Litre.""	http://biobank.ctsu.ox.ac.uk/showcase/field.cgi?id=30010
Red blood cell (erythrocyte) count	8. Cardiovascular	9351	55138	0.299942	0.244688	0.220268	0.293558	Lab test > Blood count	Biological samples > Assay results > Blood assays > Blood count	30010	Continuous	0.006	7.911	10^12 cells/Litre	Result of Red Blood Cell Count assay, performed on blood sample, obtained from UK Biobank assessment centre visit. Red blood cells is the number of erythrocytes. Analyser operating range was 0 to 2x10^13 cells/Litre. Typical reference range is 3.9x10^12 to 5.5x10^12 cells/Litre.""	http://biobank.ctsu.ox.ac.uk/showcase/field.cgi?id=30010
Red blood cell (erythrocyte) count	9. Brain	1391	8913	0.746139	0.612522	0.22317	0.296384	Lab test > Blood count	Biological samples > Assay results > Blood assays > Blood count	30010	Continuous	0.006	7.911	10^12 cells/Litre	Result of Red Blood Cell Count assay, performed on blood sample, obtained from UK Biobank assessment centre visit. Red blood cells is the number of erythrocytes. Analyser operating range was 0 to 2x10^13 cells/Litre. Typical reference range is 3.9x10^12 to 5.5x10^12 cells/Litre.""	http://biobank.ctsu.ox.ac.uk/showcase/field.cgi?id=30010
Red blood cell (erythrocyte) count	10. Thyroid	2274	12804	1.45639	0.529	0.00590359	0.0120952	Lab test > Blood count	Biological samples > Assay results > Blood assays > Blood count	30010	Continuous	0.006	7.911	10^12 cells/Litre	Result of Red Blood Cell Count assay, performed on blood sample, obtained from UK Biobank assessment centre visit. Red blood cells is the number of erythrocytes. Analyser operating range was 0 to 2x10^13 cells/Litre. Typical reference range is 3.9x10^12 to 5.5x10^12 cells/Litre.""	http://biobank.ctsu.ox.ac.uk/showcase/field.cgi?id=30010
Red blood cell (erythrocyte) count	11. Psychiatric	1037	6342	0.759634	0.810908	0.348877	0.432875	Lab test > Blood count	Biological samples > Assay results > Blood assays > Blood count	30010	Continuous	0.006	7.911	10^12 cells/Litre	Result of Red Blood Cell Count assay, performed on blood sample, obtained from UK Biobank assessment centre visit. Red blood cells is the number of erythrocytes. Analyser operating range was 0 to 2x10^13 cells/Litre. Typical reference range is 3.9x10^12 to 5.5x10^12 cells/Litre.""	http://biobank.ctsu.ox.ac.uk/showcase/field.cgi?id=30010
Hemoglobin concentration	any CDs	48164	283310	0.353345	0.110466	0.00138057	0.00316419	Lab test > Blood count	Biological samples > Assay results > Blood assays > Blood count	30020	Continuous	0.14	22.27	grams/decilitre	Result of Hemoglobin Concentration assay, performed on blood sample, obtained from UK Biobank assessment centre visit. Analyser operating range was 0 to 99.9g/dL Typical reference range is 12.1 to 16.3g/dL""	http://biobank.ctsu.ox.ac.uk/showcase/field.cgi?id=30020
Hemoglobin concentration	1. Diabetes	1230	4866	-1.19342	0.585516	0.041526	0.0694166	Lab test > Blood count	Biological samples > Assay results > Blood assays > Blood count	30020	Continuous	0.14	22.27	grams/decilitre	Result of Hemoglobin Concentration assay, performed on blood sample, obtained from UK Biobank assessment centre visit. Analyser operating range was 0 to 99.9g/dL Typical reference range is 12.1 to 16.3g/dL""	http://biobank.ctsu.ox.ac.uk/showcase/field.cgi?id=30020
Hemoglobin concentration	2. Autoimmune	582	3211	-0.823314	0.918984	0.370309	0.455098	Lab test > Blood count	Biological samples > Assay results > Blood assays > Blood count	30020	Continuous	0.14	22.27	grams/decilitre	Result of Hemoglobin Concentration assay, performed on blood sample, obtained from UK Biobank assessment centre visit. Analyser operating range was 0 to 99.9g/dL Typical reference range is 12.1 to 16.3g/dL""	http://biobank.ctsu.ox.ac.uk/showcase/field.cgi?id=30020
Hemoglobin concentration	3. GI	9816	54109	0.284334	0.24963	0.254694	0.333245	Lab test > Blood count	Biological samples > Assay results > Blood assays > Blood count	30020	Continuous	0.14	22.27	grams/decilitre	Result of Hemoglobin Concentration assay, performed on blood sample, obtained from UK Biobank assessment centre visit. Analyser operating range was 0 to 99.9g/dL Typical reference range is 12.1 to 16.3g/dL""	http://biobank.ctsu.ox.ac.uk/showcase/field.cgi?id=30020
Hemoglobin concentration	4. Lymphoma	402	2418	-1.16099	0.974397	0.233459	0.308342	Lab test > Blood count	Biological samples > Assay results > Blood assays > Blood count	30020	Continuous	0.14	22.27	grams/decilitre	Result of Hemoglobin Concentration assay, performed on blood sample, obtained from UK Biobank assessment centre visit. Analyser operating range was 0 to 99.9g/dL Typical reference range is 12.1 to 16.3g/dL""	http://biobank.ctsu.ox.ac.uk/showcase/field.cgi?id=30020
Hemoglobin concentration	5. Musculoskeletal	3270	22960	0.852348	0.454396	0.0606854	0.096912	Lab test > Blood count	Biological samples > Assay results > Blood assays > Blood count	30020	Continuous	0.14	22.27	grams/decilitre	Result of Hemoglobin Concentration assay, performed on blood sample, obtained from UK Biobank assessment centre visit. Analyser operating range was 0 to 99.9g/dL Typical reference range is 12.1 to 16.3g/dL""	http://biobank.ctsu.ox.ac.uk/showcase/field.cgi?id=30020
Hemoglobin concentration	6. Lung	1607	2854	3.49822	0.700647	5.94968e-07	2.07375e-06	Lab test > Blood count	Biological samples > Assay results > Blood assays > Blood count	30020	Continuous	0.14	22.27	grams/decilitre	Result of Hemoglobin Concentration assay, performed on blood sample, obtained from UK Biobank assessment centre visit. Analyser operating range was 0 to 99.9g/dL Typical reference range is 12.1 to 16.3g/dL""	http://biobank.ctsu.ox.ac.uk/showcase/field.cgi?id=30020
Hemoglobin concentration	7. Heart	2862	14531	-1.00782	0.436878	0.0210619	0.0378438	Lab test > Blood count	Biological samples > Assay results > Blood assays > Blood count	30020	Continuous	0.14	22.27	grams/decilitre	Result of Hemoglobin Concentration assay, performed on blood sample, obtained from UK Biobank assessment centre visit. Analyser operating range was 0 to 99.9g/dL Typical reference range is 12.1 to 16.3g/dL""	http://biobank.ctsu.ox.ac.uk/showcase/field.cgi?id=30020
Hemoglobin concentration	8. Cardiovascular	9351	55138	-0.41222	0.247323	0.095569	0.144515	Lab test > Blood count	Biological samples > Assay results > Blood assays > Blood count	30020	Continuous	0.14	22.27	grams/decilitre	Result of Hemoglobin Concentration assay, performed on blood sample, obtained from UK Biobank assessment centre visit. Analyser operating range was 0 to 99.9g/dL Typical reference range is 12.1 to 16.3g/dL""	http://biobank.ctsu.ox.ac.uk/showcase/field.cgi?id=30020
Hemoglobin concentration	9. Brain	1391	8913	0.679775	0.630654	0.281083	0.361025	Lab test > Blood count	Biological samples > Assay results > Blood assays > Blood count	30020	Continuous	0.14	22.27	grams/decilitre	Result of Hemoglobin Concentration assay, performed on blood sample, obtained from UK Biobank assessment centre visit. Analyser operating range was 0 to 99.9g/dL Typical reference range is 12.1 to 16.3g/dL""	http://biobank.ctsu.ox.ac.uk/showcase/field.cgi?id=30020
Hemoglobin concentration	10. Thyroid	2274	12804	1.10155	0.529384	0.0374512	0.0637467	Lab test > Blood count	Biological samples > Assay results > Blood assays > Blood count	30020	Continuous	0.14	22.27	grams/decilitre	Result of Hemoglobin Concentration assay, performed on blood sample, obtained from UK Biobank assessment centre visit. Analyser operating range was 0 to 99.9g/dL Typical reference range is 12.1 to 16.3g/dL""	http://biobank.ctsu.ox.ac.uk/showcase/field.cgi?id=30020
Hemoglobin concentration	11. Psychiatric	1037	6342	1.5217	0.809437	0.060116	0.0960941	Lab test > Blood count	Biological samples > Assay results > Blood assays > Blood count	30020	Continuous	0.14	22.27	grams/decilitre	Result of Hemoglobin Concentration assay, performed on blood sample, obtained from UK Biobank assessment centre visit. Analyser operating range was 0 to 99.9g/dL Typical reference range is 12.1 to 16.3g/dL""	http://biobank.ctsu.ox.ac.uk/showcase/field.cgi?id=30020
Hematocrit percentage	any CDs	48164	283310	0.939701	0.123226	2.4249e-14	1.42442e-13	Lab test > Blood count	Biological samples > Assay results > Blood assays > Blood count	30030	Continuous	0.06	72.48	percent	Result of Hematocrit assay, performed on blood sample, obtained from UK Biobank assessment centre visit. Hematocrit Percentage is the relative volume of packed erythrocytes to whole blood, computed by the formula: (red blood cells x mean corpuscular volume) / 10. Analyser operating range was 0 to 99.9% Typical reference range is 35.4 to 47.2%""	http://biobank.ctsu.ox.ac.uk/showcase/field.cgi?id=30030
Hematocrit percentage	1. Diabetes	1230	4866	-0.662693	0.672167	0.32418	0.408262	Lab test > Blood count	Biological samples > Assay results > Blood assays > Blood count	30030	Continuous	0.06	72.48	percent	Result of Hematocrit assay, performed on blood sample, obtained from UK Biobank assessment centre visit. Hematocrit Percentage is the relative volume of packed erythrocytes to whole blood, computed by the formula: (red blood cells x mean corpuscular volume) / 10. Analyser operating range was 0 to 99.9% Typical reference range is 35.4 to 47.2%""	http://biobank.ctsu.ox.ac.uk/showcase/field.cgi?id=30030
Hematocrit percentage	2. Autoimmune	582	3211	-0.738384	1.022	0.469992	0.556439	Lab test > Blood count	Biological samples > Assay results > Blood assays > Blood count	30030	Continuous	0.06	72.48	percent	Result of Hematocrit assay, performed on blood sample, obtained from UK Biobank assessment centre visit. Hematocrit Percentage is the relative volume of packed erythrocytes to whole blood, computed by the formula: (red blood cells x mean corpuscular volume) / 10. Analyser operating range was 0 to 99.9% Typical reference range is 35.4 to 47.2%""	http://biobank.ctsu.ox.ac.uk/showcase/field.cgi?id=30030
Hematocrit percentage	3. GI	9816	54109	0.888129	0.279341	0.00147593	0.00336898	Lab test > Blood count	Biological samples > Assay results > Blood assays > Blood count	30030	Continuous	0.06	72.48	percent	Result of Hematocrit assay, performed on blood sample, obtained from UK Biobank assessment centre visit. Hematocrit Percentage is the relative volume of packed erythrocytes to whole blood, computed by the formula: (red blood cells x mean corpuscular volume) / 10. Analyser operating range was 0 to 99.9% Typical reference range is 35.4 to 47.2%""	http://biobank.ctsu.ox.ac.uk/showcase/field.cgi?id=30030
Hematocrit percentage	4. Lymphoma	402	2418	-0.587877	1.06944	0.582523	0.662704	Lab test > Blood count	Biological samples > Assay results > Blood assays > Blood count	30030	Continuous	0.06	72.48	percent	Result of Hematocrit assay, performed on blood sample, obtained from UK Biobank assessment centre visit. Hematocrit Percentage is the relative volume of packed erythrocytes to whole blood, computed by the formula: (red blood cells x mean corpuscular volume) / 10. Analyser operating range was 0 to 99.9% Typical reference range is 35.4 to 47.2%""	http://biobank.ctsu.ox.ac.uk/showcase/field.cgi?id=30030
Hematocrit percentage	5. Musculoskeletal	3270	22960	1.24824	0.50065	0.0126585	0.0240392	Lab test > Blood count	Biological samples > Assay results > Blood assays > Blood count	30030	Continuous	0.06	72.48	percent	Result of Hematocrit assay, performed on blood sample, obtained from UK Biobank assessment centre visit. Hematocrit Percentage is the relative volume of packed erythrocytes to whole blood, computed by the formula: (red blood cells x mean corpuscular volume) / 10. Analyser operating range was 0 to 99.9% Typical reference range is 35.4 to 47.2%""	http://biobank.ctsu.ox.ac.uk/showcase/field.cgi?id=30030
Hematocrit percentage	6. Lung	1607	2854	5.38484	0.781565	5.58671e-12	2.86148e-11	Lab test > Blood count	Biological samples > Assay results > Blood assays > Blood count	30030	Continuous	0.06	72.48	percent	Result of Hematocrit assay, performed on blood sample, obtained from UK Biobank assessment centre visit. Hematocrit Percentage is the relative volume of packed erythrocytes to whole blood, computed by the formula: (red blood cells x mean corpuscular volume) / 10. Analyser operating range was 0 to 99.9% Typical reference range is 35.4 to 47.2%""	http://biobank.ctsu.ox.ac.uk/showcase/field.cgi?id=30030
Hematocrit percentage	7. Heart	2862	14531	0.0136045	0.485761	0.977657	0.981748	Lab test > Blood count	Biological samples > Assay results > Blood assays > Blood count	30030	Continuous	0.06	72.48	percent	Result of Hematocrit assay, performed on blood sample, obtained from UK Biobank assessment centre visit. Hematocrit Percentage is the relative volume of packed erythrocytes to whole blood, computed by the formula: (red blood cells x mean corpuscular volume) / 10. Analyser operating range was 0 to 99.9% Typical reference range is 35.4 to 47.2%""	http://biobank.ctsu.ox.ac.uk/showcase/field.cgi?id=30030
Hematocrit percentage	8. Cardiovascular	9351	55138	0.0919057	0.274542	0.737806	0.805403	Lab test > Blood count	Biological samples > Assay results > Blood assays > Blood count	30030	Continuous	0.06	72.48	percent	Result of Hematocrit assay, performed on blood sample, obtained from UK Biobank assessment centre visit. Hematocrit Percentage is the relative volume of packed erythrocytes to whole blood, computed by the formula: (red blood cells x mean corpuscular volume) / 10. Analyser operating range was 0 to 99.9% Typical reference range is 35.4 to 47.2%""	http://biobank.ctsu.ox.ac.uk/showcase/field.cgi?id=30030
Hematocrit percentage	9. Brain	1391	8913	1.21898	0.697407	0.0804866	0.124053	Lab test > Blood count	Biological samples > Assay results > Blood assays > Blood count	30030	Continuous	0.06	72.48	percent	Result of Hematocrit assay, performed on blood sample, obtained from UK Biobank assessment centre visit. Hematocrit Percentage is the relative volume of packed erythrocytes to whole blood, computed by the formula: (red blood cells x mean corpuscular volume) / 10. Analyser operating range was 0 to 99.9% Typical reference range is 35.4 to 47.2%""	http://biobank.ctsu.ox.ac.uk/showcase/field.cgi?id=30030
Hematocrit percentage	10. Thyroid	2274	12804	1.9496	0.591848	0.000987434	0.00232337	Lab test > Blood count	Biological samples > Assay results > Blood assays > Blood count	30030	Continuous	0.06	72.48	percent	Result of Hematocrit assay, performed on blood sample, obtained from UK Biobank assessment centre visit. Hematocrit Percentage is the relative volume of packed erythrocytes to whole blood, computed by the formula: (red blood cells x mean corpuscular volume) / 10. Analyser operating range was 0 to 99.9% Typical reference range is 35.4 to 47.2%""	http://biobank.ctsu.ox.ac.uk/showcase/field.cgi?id=30030
Hematocrit percentage	11. Psychiatric	1037	6342	2.4553	0.898377	0.00627526	0.0127787	Lab test > Blood count	Biological samples > Assay results > Blood assays > Blood count	30030	Continuous	0.06	72.48	percent	Result of Hematocrit assay, performed on blood sample, obtained from UK Biobank assessment centre visit. Hematocrit Percentage is the relative volume of packed erythrocytes to whole blood, computed by the formula: (red blood cells x mean corpuscular volume) / 10. Analyser operating range was 0 to 99.9% Typical reference range is 35.4 to 47.2%""	http://biobank.ctsu.ox.ac.uk/showcase/field.cgi?id=30030
Mean corpuscular volume	any CDs	48164	283309	0.0571762	0.099741	0.566478	0.649613	Lab test > Blood count	Biological samples > Assay results > Blood assays > Blood count	30040	Continuous	54.5	143	femtolitres	Result of Mean Corpuscular Volume assay, performed on blood sample, obtained from UK Biobank assessment centre visit. Mean Corpuscular Hemoglobin Concentration (pg) is the weight of hemoglobin in the average erythrocyte, computed by the formula: MCH = (hemoglobin/red blood cells) x 10.""	http://biobank.ctsu.ox.ac.uk/showcase/field.cgi?id=30040
Mean corpuscular volume	1. Diabetes	1230	4866	-0.653442	0.606118	0.281	0.361025	Lab test > Blood count	Biological samples > Assay results > Blood assays > Blood count	30040	Continuous	54.5	143	femtolitres	Result of Mean Corpuscular Volume assay, performed on blood sample, obtained from UK Biobank assessment centre visit. Mean Corpuscular Hemoglobin Concentration (pg) is the weight of hemoglobin in the average erythrocyte, computed by the formula: MCH = (hemoglobin/red blood cells) x 10.""	http://biobank.ctsu.ox.ac.uk/showcase/field.cgi?id=30040
Mean corpuscular volume	2. Autoimmune	582	3211	0.488117	0.788003	0.535629	0.62102	Lab test > Blood count	Biological samples > Assay results > Blood assays > Blood count	30040	Continuous	54.5	143	femtolitres	Result of Mean Corpuscular Volume assay, performed on blood sample, obtained from UK Biobank assessment centre visit. Mean Corpuscular Hemoglobin Concentration (pg) is the weight of hemoglobin in the average erythrocyte, computed by the formula: MCH = (hemoglobin/red blood cells) x 10.""	http://biobank.ctsu.ox.ac.uk/showcase/field.cgi?id=30040
Mean corpuscular volume	3. GI	9816	54109	-0.301339	0.219789	0.170363	0.234984	Lab test > Blood count	Biological samples > Assay results > Blood assays > Blood count	30040	Continuous	54.5	143	femtolitres	Result of Mean Corpuscular Volume assay, performed on blood sample, obtained from UK Biobank assessment centre visit. Mean Corpuscular Hemoglobin Concentration (pg) is the weight of hemoglobin in the average erythrocyte, computed by the formula: MCH = (hemoglobin/red blood cells) x 10.""	http://biobank.ctsu.ox.ac.uk/showcase/field.cgi?id=30040
Mean corpuscular volume	4. Lymphoma	402	2418	-0.646797	0.815539	0.427725	0.514004	Lab test > Blood count	Biological samples > Assay results > Blood assays > Blood count	30040	Continuous	54.5	143	femtolitres	Result of Mean Corpuscular Volume assay, performed on blood sample, obtained from UK Biobank assessment centre visit. Mean Corpuscular Hemoglobin Concentration (pg) is the weight of hemoglobin in the average erythrocyte, computed by the formula: MCH = (hemoglobin/red blood cells) x 10.""	http://biobank.ctsu.ox.ac.uk/showcase/field.cgi?id=30040
Mean corpuscular volume	5. Musculoskeletal	3270	22960	-0.498935	0.398836	0.210943	0.284417	Lab test > Blood count	Biological samples > Assay results > Blood assays > Blood count	30040	Continuous	54.5	143	femtolitres	Result of Mean Corpuscular Volume assay, performed on blood sample, obtained from UK Biobank assessment centre visit. Mean Corpuscular Hemoglobin Concentration (pg) is the weight of hemoglobin in the average erythrocyte, computed by the formula: MCH = (hemoglobin/red blood cells) x 10.""	http://biobank.ctsu.ox.ac.uk/showcase/field.cgi?id=30040
Mean corpuscular volume	6. Lung	1607	2854	1.17583	0.627888	0.0611124	0.0975012	Lab test > Blood count	Biological samples > Assay results > Blood assays > Blood count	30040	Continuous	54.5	143	femtolitres	Result of Mean Corpuscular Volume assay, performed on blood sample, obtained from UK Biobank assessment centre visit. Mean Corpuscular Hemoglobin Concentration (pg) is the weight of hemoglobin in the average erythrocyte, computed by the formula: MCH = (hemoglobin/red blood cells) x 10.""	http://biobank.ctsu.ox.ac.uk/showcase/field.cgi?id=30040
Mean corpuscular volume	7. Heart	2862	14531	0.635592	0.417625	0.128029	0.185902	Lab test > Blood count	Biological samples > Assay results > Blood assays > Blood count	30040	Continuous	54.5	143	femtolitres	Result of Mean Corpuscular Volume assay, performed on blood sample, obtained from UK Biobank assessment centre visit. Mean Corpuscular Hemoglobin Concentration (pg) is the weight of hemoglobin in the average erythrocyte, computed by the formula: MCH = (hemoglobin/red blood cells) x 10.""	http://biobank.ctsu.ox.ac.uk/showcase/field.cgi?id=30040
Mean corpuscular volume	8. Cardiovascular	9351	55137	-0.29583	0.230181	0.198719	0.26945	Lab test > Blood count	Biological samples > Assay results > Blood assays > Blood count	30040	Continuous	54.5	143	femtolitres	Result of Mean Corpuscular Volume assay, performed on blood sample, obtained from UK Biobank assessment centre visit. Mean Corpuscular Hemoglobin Concentration (pg) is the weight of hemoglobin in the average erythrocyte, computed by the formula: MCH = (hemoglobin/red blood cells) x 10.""	http://biobank.ctsu.ox.ac.uk/showcase/field.cgi?id=30040
Mean corpuscular volume	9. Brain	1391	8913	0.34738	0.562917	0.537164	0.622369	Lab test > Blood count	Biological samples > Assay results > Blood assays > Blood count	30040	Continuous	54.5	143	femtolitres	Result of Mean Corpuscular Volume assay, performed on blood sample, obtained from UK Biobank assessment centre visit. Mean Corpuscular Hemoglobin Concentration (pg) is the weight of hemoglobin in the average erythrocyte, computed by the formula: MCH = (hemoglobin/red blood cells) x 10.""	http://biobank.ctsu.ox.ac.uk/showcase/field.cgi?id=30040
Mean corpuscular volume	10. Thyroid	2274	12804	0.218149	0.45968	0.635096	0.712732	Lab test > Blood count	Biological samples > Assay results > Blood assays > Blood count	30040	Continuous	54.5	143	femtolitres	Result of Mean Corpuscular Volume assay, performed on blood sample, obtained from UK Biobank assessment centre visit. Mean Corpuscular Hemoglobin Concentration (pg) is the weight of hemoglobin in the average erythrocyte, computed by the formula: MCH = (hemoglobin/red blood cells) x 10.""	http://biobank.ctsu.ox.ac.uk/showcase/field.cgi?id=30040
Mean corpuscular volume	11. Psychiatric	1037	6342	1.78383	0.681192	0.00882673	0.0172831	Lab test > Blood count	Biological samples > Assay results > Blood assays > Blood count	30040	Continuous	54.5	143	femtolitres	Result of Mean Corpuscular Volume assay, performed on blood sample, obtained from UK Biobank assessment centre visit. Mean Corpuscular Hemoglobin Concentration (pg) is the weight of hemoglobin in the average erythrocyte, computed by the formula: MCH = (hemoglobin/red blood cells) x 10.""	http://biobank.ctsu.ox.ac.uk/showcase/field.cgi?id=30040
Mean corpuscular hemoglobin	any CDs	48164	283307	-1.29002	0.262271	8.71478e-07	2.98184e-06	Lab test > Blood count	Biological samples > Assay results > Blood assays > Blood count	30050	Continuous	0	95.67	picograms	Result of Mean Corpuscular Hemoglobin assay, performed on blood sample, obtained from UK Biobank assessment centre visit.""	http://biobank.ctsu.ox.ac.uk/showcase/field.cgi?id=30050
Mean corpuscular hemoglobin	1. Diabetes	1230	4866	-4.11414	1.63861	0.0120473	0.0229472	Lab test > Blood count	Biological samples > Assay results > Blood assays > Blood count	30050	Continuous	0	95.67	picograms	Result of Mean Corpuscular Hemoglobin assay, performed on blood sample, obtained from UK Biobank assessment centre visit.""	http://biobank.ctsu.ox.ac.uk/showcase/field.cgi?id=30050
Mean corpuscular hemoglobin	2. Autoimmune	582	3211	1.34568	1.45367	0.354595	0.438351	Lab test > Blood count	Biological samples > Assay results > Blood assays > Blood count	30050	Continuous	0	95.67	picograms	Result of Mean Corpuscular Hemoglobin assay, performed on blood sample, obtained from UK Biobank assessment centre visit.""	http://biobank.ctsu.ox.ac.uk/showcase/field.cgi?id=30050
Mean corpuscular hemoglobin	3. GI	9816	54109	-2.15563	0.58558	0.000232154	0.000607507	Lab test > Blood count	Biological samples > Assay results > Blood assays > Blood count	30050	Continuous	0	95.67	picograms	Result of Mean Corpuscular Hemoglobin assay, performed on blood sample, obtained from UK Biobank assessment centre visit.""	http://biobank.ctsu.ox.ac.uk/showcase/field.cgi?id=30050
Mean corpuscular hemoglobin	4. Lymphoma	402	2418	-2.69334	2.16498	0.213482	0.287149	Lab test > Blood count	Biological samples > Assay results > Blood assays > Blood count	30050	Continuous	0	95.67	picograms	Result of Mean Corpuscular Hemoglobin assay, performed on blood sample, obtained from UK Biobank assessment centre visit.""	http://biobank.ctsu.ox.ac.uk/showcase/field.cgi?id=30050
Mean corpuscular hemoglobin	5. Musculoskeletal	3270	22958	-2.21315	1.06791	0.0382271	0.0648904	Lab test > Blood count	Biological samples > Assay results > Blood assays > Blood count	30050	Continuous	0	95.67	picograms	Result of Mean Corpuscular Hemoglobin assay, performed on blood sample, obtained from UK Biobank assessment centre visit.""	http://biobank.ctsu.ox.ac.uk/showcase/field.cgi?id=30050
Mean corpuscular hemoglobin	6. Lung	1607	2854	-1.69116	1.74837	0.333405	0.416446	Lab test > Blood count	Biological samples > Assay results > Blood assays > Blood count	30050	Continuous	0	95.67	picograms	Result of Mean Corpuscular Hemoglobin assay, performed on blood sample, obtained from UK Biobank assessment centre visit.""	http://biobank.ctsu.ox.ac.uk/showcase/field.cgi?id=30050
Mean corpuscular hemoglobin	7. Heart	2862	14531	-1.43944	1.09724	0.189563	0.258705	Lab test > Blood count	Biological samples > Assay results > Blood assays > Blood count	30050	Continuous	0	95.67	picograms	Result of Mean Corpuscular Hemoglobin assay, performed on blood sample, obtained from UK Biobank assessment centre visit.""	http://biobank.ctsu.ox.ac.uk/showcase/field.cgi?id=30050
Mean corpuscular hemoglobin	8. Cardiovascular	9351	55138	-2.21451	0.610158	0.000284082	0.000725315	Lab test > Blood count	Biological samples > Assay results > Blood assays > Blood count	30050	Continuous	0	95.67	picograms	Result of Mean Corpuscular Hemoglobin assay, performed on blood sample, obtained from UK Biobank assessment centre visit.""	http://biobank.ctsu.ox.ac.uk/showcase/field.cgi?id=30050
Mean corpuscular hemoglobin	9. Brain	1391	8913	-0.649021	1.49696	0.664609	0.739455	Lab test > Blood count	Biological samples > Assay results > Blood assays > Blood count	30050	Continuous	0	95.67	picograms	Result of Mean Corpuscular Hemoglobin assay, performed on blood sample, obtained from UK Biobank assessment centre visit.""	http://biobank.ctsu.ox.ac.uk/showcase/field.cgi?id=30050
Mean corpuscular hemoglobin	10. Thyroid	2274	12804	-1.49696	1.2187	0.219322	0.292894	Lab test > Blood count	Biological samples > Assay results > Blood assays > Blood count	30050	Continuous	0	95.67	picograms	Result of Mean Corpuscular Hemoglobin assay, performed on blood sample, obtained from UK Biobank assessment centre visit.""	http://biobank.ctsu.ox.ac.uk/showcase/field.cgi?id=30050
Mean corpuscular hemoglobin	11. Psychiatric	1037	6341	2.30454	1.78684	0.197144	0.267973	Lab test > Blood count	Biological samples > Assay results > Blood assays > Blood count	30050	Continuous	0	95.67	picograms	Result of Mean Corpuscular Hemoglobin assay, performed on blood sample, obtained from UK Biobank assessment centre visit.""	http://biobank.ctsu.ox.ac.uk/showcase/field.cgi?id=30050
Mean corpuscular hemoglobin concentration	any CDs	48163	283306	-4.07671	0.39217	2.60509e-25	2.37856e-24	Lab test > Blood count	Biological samples > Assay results > Blood assays > Blood count	30060	Continuous	19	97.3	grams/decilitre	Result of Mean Corpuscular Hemoglobin Concentration assay, performed on blood sample, obtained from UK Biobank assessment centre visit. Mean Corpuscular Hemoglobin Concentration (g/dL) is the average weight of hemoglobin in a measured dilution, computed by the formula: ( hemoglobin/ hematocrit) x 100.""	http://biobank.ctsu.ox.ac.uk/showcase/field.cgi?id=30060
Mean corpuscular hemoglobin concentration	1. Diabetes	1230	4866	-8.52347	2.55165	0.000836639	0.00198244	Lab test > Blood count	Biological samples > Assay results > Blood assays > Blood count	30060	Continuous	19	97.3	grams/decilitre	Result of Mean Corpuscular Hemoglobin Concentration assay, performed on blood sample, obtained from UK Biobank assessment centre visit. Mean Corpuscular Hemoglobin Concentration (g/dL) is the average weight of hemoglobin in a measured dilution, computed by the formula: ( hemoglobin/ hematocrit) x 100.""	http://biobank.ctsu.ox.ac.uk/showcase/field.cgi?id=30060
Mean corpuscular hemoglobin concentration	2. Autoimmune	582	3211	0.981847	1.63859	0.549038	0.635244	Lab test > Blood count	Biological samples > Assay results > Blood assays > Blood count	30060	Continuous	19	97.3	grams/decilitre	Result of Mean Corpuscular Hemoglobin Concentration assay, performed on blood sample, obtained from UK Biobank assessment centre visit. Mean Corpuscular Hemoglobin Concentration (g/dL) is the average weight of hemoglobin in a measured dilution, computed by the formula: ( hemoglobin/ hematocrit) x 100.""	http://biobank.ctsu.ox.ac.uk/showcase/field.cgi?id=30060
Mean corpuscular hemoglobin concentration	3. GI	9816	54109	-4.35819	0.883243	8.04386e-07	2.7692e-06	Lab test > Blood count	Biological samples > Assay results > Blood assays > Blood count	30060	Continuous	19	97.3	grams/decilitre	Result of Mean Corpuscular Hemoglobin Concentration assay, performed on blood sample, obtained from UK Biobank assessment centre visit. Mean Corpuscular Hemoglobin Concentration (g/dL) is the average weight of hemoglobin in a measured dilution, computed by the formula: ( hemoglobin/ hematocrit) x 100.""	http://biobank.ctsu.ox.ac.uk/showcase/field.cgi?id=30060
Mean corpuscular hemoglobin concentration	4. Lymphoma	402	2418	-4.91227	3.73102	0.187972	0.256952	Lab test > Blood count	Biological samples > Assay results > Blood assays > Blood count	30060	Continuous	19	97.3	grams/decilitre	Result of Mean Corpuscular Hemoglobin Concentration assay, performed on blood sample, obtained from UK Biobank assessment centre visit. Mean Corpuscular Hemoglobin Concentration (g/dL) is the average weight of hemoglobin in a measured dilution, computed by the formula: ( hemoglobin/ hematocrit) x 100.""	http://biobank.ctsu.ox.ac.uk/showcase/field.cgi?id=30060
Mean corpuscular hemoglobin concentration	5. Musculoskeletal	3270	22959	-2.84971	1.47199	0.0528728	0.0859887	Lab test > Blood count	Biological samples > Assay results > Blood assays > Blood count	30060	Continuous	19	97.3	grams/decilitre	Result of Mean Corpuscular Hemoglobin Concentration assay, performed on blood sample, obtained from UK Biobank assessment centre visit. Mean Corpuscular Hemoglobin Concentration (g/dL) is the average weight of hemoglobin in a measured dilution, computed by the formula: ( hemoglobin/ hematocrit) x 100.""	http://biobank.ctsu.ox.ac.uk/showcase/field.cgi?id=30060
Mean corpuscular hemoglobin concentration	6. Lung	1607	2854	-14.1218	2.66206	1.12765e-07	4.16363e-07	Lab test > Blood count	Biological samples > Assay results > Blood assays > Blood count	30060	Continuous	19	97.3	grams/decilitre	Result of Mean Corpuscular Hemoglobin Concentration assay, performed on blood sample, obtained from UK Biobank assessment centre visit. Mean Corpuscular Hemoglobin Concentration (g/dL) is the average weight of hemoglobin in a measured dilution, computed by the formula: ( hemoglobin/ hematocrit) x 100.""	http://biobank.ctsu.ox.ac.uk/showcase/field.cgi?id=30060
Mean corpuscular hemoglobin concentration	7. Heart	2862	14531	-8.981	1.67925	8.88192e-08	3.33817e-07	Lab test > Blood count	Biological samples > Assay results > Blood assays > Blood count	30060	Continuous	19	97.3	grams/decilitre	Result of Mean Corpuscular Hemoglobin Concentration assay, performed on blood sample, obtained from UK Biobank assessment centre visit. Mean Corpuscular Hemoglobin Concentration (g/dL) is the average weight of hemoglobin in a measured dilution, computed by the formula: ( hemoglobin/ hematocrit) x 100.""	http://biobank.ctsu.ox.ac.uk/showcase/field.cgi?id=30060
Mean corpuscular hemoglobin concentration	8. Cardiovascular	9351	55136	-4.428	0.894142	7.33664e-07	2.53612e-06	Lab test > Blood count	Biological samples > Assay results > Blood assays > Blood count	30060	Continuous	19	97.3	grams/decilitre	Result of Mean Corpuscular Hemoglobin Concentration assay, performed on blood sample, obtained from UK Biobank assessment centre visit. Mean Corpuscular Hemoglobin Concentration (g/dL) is the average weight of hemoglobin in a measured dilution, computed by the formula: ( hemoglobin/ hematocrit) x 100.""	http://biobank.ctsu.ox.ac.uk/showcase/field.cgi?id=30060
Mean corpuscular hemoglobin concentration	9. Brain	1391	8913	-4.12558	2.27058	0.0692215	0.108924	Lab test > Blood count	Biological samples > Assay results > Blood assays > Blood count	30060	Continuous	19	97.3	grams/decilitre	Result of Mean Corpuscular Hemoglobin Concentration assay, performed on blood sample, obtained from UK Biobank assessment centre visit. Mean Corpuscular Hemoglobin Concentration (g/dL) is the average weight of hemoglobin in a measured dilution, computed by the formula: ( hemoglobin/ hematocrit) x 100.""	http://biobank.ctsu.ox.ac.uk/showcase/field.cgi?id=30060
Mean corpuscular hemoglobin concentration	10. Thyroid	2274	12804	-5.70937	1.8576	0.00211549	0.00470108	Lab test > Blood count	Biological samples > Assay results > Blood assays > Blood count	30060	Continuous	19	97.3	grams/decilitre	Result of Mean Corpuscular Hemoglobin Concentration assay, performed on blood sample, obtained from UK Biobank assessment centre visit. Mean Corpuscular Hemoglobin Concentration (g/dL) is the average weight of hemoglobin in a measured dilution, computed by the formula: ( hemoglobin/ hematocrit) x 100.""	http://biobank.ctsu.ox.ac.uk/showcase/field.cgi?id=30060
Mean corpuscular hemoglobin concentration	11. Psychiatric	1037	6341	-4.89748	2.72619	0.0724219	0.11297	Lab test > Blood count	Biological samples > Assay results > Blood assays > Blood count	30060	Continuous	19	97.3	grams/decilitre	Result of Mean Corpuscular Hemoglobin Concentration assay, performed on blood sample, obtained from UK Biobank assessment centre visit. Mean Corpuscular Hemoglobin Concentration (g/dL) is the average weight of hemoglobin in a measured dilution, computed by the formula: ( hemoglobin/ hematocrit) x 100.""	http://biobank.ctsu.ox.ac.uk/showcase/field.cgi?id=30060
Red blood cell (erythrocyte) distribution width	any CDs	48164	283309	3.31974	0.131151	2.32966e-141	9.10193e-140	Lab test > Blood count	Biological samples > Assay results > Blood assays > Blood count	30070	Continuous	10.47	38.96	percent	Result of Red Distribution Width assay, performed on blood sample, obtained from UK Biobank assessment centre visit. Red blood cell Distribution Width is the size distribution spread of the erythrocyte population derived from the red blood cell histogram. It is the coefficient of variation (CV) expressed in % of the red blood cell size distribution.""	http://biobank.ctsu.ox.ac.uk/showcase/field.cgi?id=30070
Red blood cell (erythrocyte) distribution width	1. Diabetes	1230	4866	5.66061	0.763842	1.25624e-13	7.12999e-13	Lab test > Blood count	Biological samples > Assay results > Blood assays > Blood count	30070	Continuous	10.47	38.96	percent	Result of Red Distribution Width assay, performed on blood sample, obtained from UK Biobank assessment centre visit. Red blood cell Distribution Width is the size distribution spread of the erythrocyte population derived from the red blood cell histogram. It is the coefficient of variation (CV) expressed in % of the red blood cell size distribution.""	http://biobank.ctsu.ox.ac.uk/showcase/field.cgi?id=30070
Red blood cell (erythrocyte) distribution width	2. Autoimmune	582	3211	3.55588	0.823901	1.58952e-05	4.74314e-05	Lab test > Blood count	Biological samples > Assay results > Blood assays > Blood count	30070	Continuous	10.47	38.96	percent	Result of Red Distribution Width assay, performed on blood sample, obtained from UK Biobank assessment centre visit. Red blood cell Distribution Width is the size distribution spread of the erythrocyte population derived from the red blood cell histogram. It is the coefficient of variation (CV) expressed in % of the red blood cell size distribution.""	http://biobank.ctsu.ox.ac.uk/showcase/field.cgi?id=30070
Red blood cell (erythrocyte) distribution width	3. GI	9816	54109	3.57872	0.289464	4.12968e-35	4.85166e-34	Lab test > Blood count	Biological samples > Assay results > Blood assays > Blood count	30070	Continuous	10.47	38.96	percent	Result of Red Distribution Width assay, performed on blood sample, obtained from UK Biobank assessment centre visit. Red blood cell Distribution Width is the size distribution spread of the erythrocyte population derived from the red blood cell histogram. It is the coefficient of variation (CV) expressed in % of the red blood cell size distribution.""	http://biobank.ctsu.ox.ac.uk/showcase/field.cgi?id=30070
Red blood cell (erythrocyte) distribution width	4. Lymphoma	402	2418	2.02702	0.984785	0.039558	0.0666575	Lab test > Blood count	Biological samples > Assay results > Blood assays > Blood count	30070	Continuous	10.47	38.96	percent	Result of Red Distribution Width assay, performed on blood sample, obtained from UK Biobank assessment centre visit. Red blood cell Distribution Width is the size distribution spread of the erythrocyte population derived from the red blood cell histogram. It is the coefficient of variation (CV) expressed in % of the red blood cell size distribution.""	http://biobank.ctsu.ox.ac.uk/showcase/field.cgi?id=30070
Red blood cell (erythrocyte) distribution width	5. Musculoskeletal	3270	22960	2.27225	0.60107	0.000156613	0.000416312	Lab test > Blood count	Biological samples > Assay results > Blood assays > Blood count	30070	Continuous	10.47	38.96	percent	Result of Red Distribution Width assay, performed on blood sample, obtained from UK Biobank assessment centre visit. Red blood cell Distribution Width is the size distribution spread of the erythrocyte population derived from the red blood cell histogram. It is the coefficient of variation (CV) expressed in % of the red blood cell size distribution.""	http://biobank.ctsu.ox.ac.uk/showcase/field.cgi?id=30070
Red blood cell (erythrocyte) distribution width	6. Lung	1607	2854	5.66343	0.982394	8.16925e-09	3.31506e-08	Lab test > Blood count	Biological samples > Assay results > Blood assays > Blood count	30070	Continuous	10.47	38.96	percent	Result of Red Distribution Width assay, performed on blood sample, obtained from UK Biobank assessment centre visit. Red blood cell Distribution Width is the size distribution spread of the erythrocyte population derived from the red blood cell histogram. It is the coefficient of variation (CV) expressed in % of the red blood cell size distribution.""	http://biobank.ctsu.ox.ac.uk/showcase/field.cgi?id=30070
Red blood cell (erythrocyte) distribution width	7. Heart	2862	14531	6.08637	0.527755	9.04158e-31	9.09572e-30	Lab test > Blood count	Biological samples > Assay results > Blood assays > Blood count	30070	Continuous	10.47	38.96	percent	Result of Red Distribution Width assay, performed on blood sample, obtained from UK Biobank assessment centre visit. Red blood cell Distribution Width is the size distribution spread of the erythrocyte population derived from the red blood cell histogram. It is the coefficient of variation (CV) expressed in % of the red blood cell size distribution.""	http://biobank.ctsu.ox.ac.uk/showcase/field.cgi?id=30070
Red blood cell (erythrocyte) distribution width	8. Cardiovascular	9351	55137	4.46342	0.329851	1.01742e-41	1.34588e-40	Lab test > Blood count	Biological samples > Assay results > Blood assays > Blood count	30070	Continuous	10.47	38.96	percent	Result of Red Distribution Width assay, performed on blood sample, obtained from UK Biobank assessment centre visit. Red blood cell Distribution Width is the size distribution spread of the erythrocyte population derived from the red blood cell histogram. It is the coefficient of variation (CV) expressed in % of the red blood cell size distribution.""	http://biobank.ctsu.ox.ac.uk/showcase/field.cgi?id=30070
Red blood cell (erythrocyte) distribution width	9. Brain	1391	8913	2.31572	0.779952	0.00298715	0.00649212	Lab test > Blood count	Biological samples > Assay results > Blood assays > Blood count	30070	Continuous	10.47	38.96	percent	Result of Red Distribution Width assay, performed on blood sample, obtained from UK Biobank assessment centre visit. Red blood cell Distribution Width is the size distribution spread of the erythrocyte population derived from the red blood cell histogram. It is the coefficient of variation (CV) expressed in % of the red blood cell size distribution.""	http://biobank.ctsu.ox.ac.uk/showcase/field.cgi?id=30070
Red blood cell (erythrocyte) distribution width	10. Thyroid	2274	12804	3.89961	0.575297	1.21486e-11	5.95033e-11	Lab test > Blood count	Biological samples > Assay results > Blood assays > Blood count	30070	Continuous	10.47	38.96	percent	Result of Red Distribution Width assay, performed on blood sample, obtained from UK Biobank assessment centre visit. Red blood cell Distribution Width is the size distribution spread of the erythrocyte population derived from the red blood cell histogram. It is the coefficient of variation (CV) expressed in % of the red blood cell size distribution.""	http://biobank.ctsu.ox.ac.uk/showcase/field.cgi?id=30070
Red blood cell (erythrocyte) distribution width	11. Psychiatric	1037	6342	2.395	0.984387	0.0149751	0.0279535	Lab test > Blood count	Biological samples > Assay results > Blood assays > Blood count	30070	Continuous	10.47	38.96	percent	Result of Red Distribution Width assay, performed on blood sample, obtained from UK Biobank assessment centre visit. Red blood cell Distribution Width is the size distribution spread of the erythrocyte population derived from the red blood cell histogram. It is the coefficient of variation (CV) expressed in % of the red blood cell size distribution.""	http://biobank.ctsu.ox.ac.uk/showcase/field.cgi?id=30070
Platelet count	any CDs	48164	283306	4.19619	0.14731	1.7727e-178	9.60691e-177	Lab test > Blood count	Biological samples > Assay results > Blood assays > Blood count	30080	Continuous	0.4	1821	10^9 cells/Litre	Result of Platelet Count assay, performed on blood sample, obtained from UK Biobank assessment centre visit. Platelet count is the number of thrombocytes derived from the platelet histogram.""	http://biobank.ctsu.ox.ac.uk/showcase/field.cgi?id=30080
Platelet count	1. Diabetes	1230	4866	3.36756	0.935505	0.000318552	0.00080841	Lab test > Blood count	Biological samples > Assay results > Blood assays > Blood count	30080	Continuous	0.4	1821	10^9 cells/Litre	Result of Platelet Count assay, performed on blood sample, obtained from UK Biobank assessment centre visit. Platelet count is the number of thrombocytes derived from the platelet histogram.""	http://biobank.ctsu.ox.ac.uk/showcase/field.cgi?id=30080
Platelet count	2. Autoimmune	582	3211	6.08604	1.21269	5.20444e-07	1.81777e-06	Lab test > Blood count	Biological samples > Assay results > Blood assays > Blood count	30080	Continuous	0.4	1821	10^9 cells/Litre	Result of Platelet Count assay, performed on blood sample, obtained from UK Biobank assessment centre visit. Platelet count is the number of thrombocytes derived from the platelet histogram.""	http://biobank.ctsu.ox.ac.uk/showcase/field.cgi?id=30080
Platelet count	3. GI	9816	54107	4.49828	0.324767	1.25804e-43	1.7183e-42	Lab test > Blood count	Biological samples > Assay results > Blood assays > Blood count	30080	Continuous	0.4	1821	10^9 cells/Litre	Result of Platelet Count assay, performed on blood sample, obtained from UK Biobank assessment centre visit. Platelet count is the number of thrombocytes derived from the platelet histogram.""	http://biobank.ctsu.ox.ac.uk/showcase/field.cgi?id=30080
Platelet count	4. Lymphoma	402	2418	0.571217	1.03322	0.580365	0.661474	Lab test > Blood count	Biological samples > Assay results > Blood assays > Blood count	30080	Continuous	0.4	1821	10^9 cells/Litre	Result of Platelet Count assay, performed on blood sample, obtained from UK Biobank assessment centre visit. Platelet count is the number of thrombocytes derived from the platelet histogram.""	http://biobank.ctsu.ox.ac.uk/showcase/field.cgi?id=30080
Platelet count	5. Musculoskeletal	3270	22960	3.49825	0.586495	2.45129e-09	1.03732e-08	Lab test > Blood count	Biological samples > Assay results > Blood assays > Blood count	30080	Continuous	0.4	1821	10^9 cells/Litre	Result of Platelet Count assay, performed on blood sample, obtained from UK Biobank assessment centre visit. Platelet count is the number of thrombocytes derived from the platelet histogram.""	http://biobank.ctsu.ox.ac.uk/showcase/field.cgi?id=30080
Platelet count	6. Lung	1607	2854	5.7859	0.923698	3.75603e-10	1.70085e-09	Lab test > Blood count	Biological samples > Assay results > Blood assays > Blood count	30080	Continuous	0.4	1821	10^9 cells/Litre	Result of Platelet Count assay, performed on blood sample, obtained from UK Biobank assessment centre visit. Platelet count is the number of thrombocytes derived from the platelet histogram.""	http://biobank.ctsu.ox.ac.uk/showcase/field.cgi?id=30080
Platelet count	7. Heart	2862	14531	6.17595	0.631714	1.42042e-22	1.17552e-21	Lab test > Blood count	Biological samples > Assay results > Blood assays > Blood count	30080	Continuous	0.4	1821	10^9 cells/Litre	Result of Platelet Count assay, performed on blood sample, obtained from UK Biobank assessment centre visit. Platelet count is the number of thrombocytes derived from the platelet histogram.""	http://biobank.ctsu.ox.ac.uk/showcase/field.cgi?id=30080
Platelet count	8. Cardiovascular	9351	55138	4.52261	0.332413	3.71883e-42	4.95844e-41	Lab test > Blood count	Biological samples > Assay results > Blood assays > Blood count	30080	Continuous	0.4	1821	10^9 cells/Litre	Result of Platelet Count assay, performed on blood sample, obtained from UK Biobank assessment centre visit. Platelet count is the number of thrombocytes derived from the platelet histogram.""	http://biobank.ctsu.ox.ac.uk/showcase/field.cgi?id=30080
Platelet count	9. Brain	1391	8913	3.56437	0.853194	2.94494e-05	8.53018e-05	Lab test > Blood count	Biological samples > Assay results > Blood assays > Blood count	30080	Continuous	0.4	1821	10^9 cells/Litre	Result of Platelet Count assay, performed on blood sample, obtained from UK Biobank assessment centre visit. Platelet count is the number of thrombocytes derived from the platelet histogram.""	http://biobank.ctsu.ox.ac.uk/showcase/field.cgi?id=30080
Platelet count	10. Thyroid	2274	12804	4.96527	0.69697	1.0478e-12	5.58827e-12	Lab test > Blood count	Biological samples > Assay results > Blood assays > Blood count	30080	Continuous	0.4	1821	10^9 cells/Litre	Result of Platelet Count assay, performed on blood sample, obtained from UK Biobank assessment centre visit. Platelet count is the number of thrombocytes derived from the platelet histogram.""	http://biobank.ctsu.ox.ac.uk/showcase/field.cgi?id=30080
Platelet count	11. Psychiatric	1037	6342	3.76964	0.995981	0.0001538	0.000409483	Lab test > Blood count	Biological samples > Assay results > Blood assays > Blood count	30080	Continuous	0.4	1821	10^9 cells/Litre	Result of Platelet Count assay, performed on blood sample, obtained from UK Biobank assessment centre visit. Platelet count is the number of thrombocytes derived from the platelet histogram.""	http://biobank.ctsu.ox.ac.uk/showcase/field.cgi?id=30080
Platelet crit	any CDs	48138	283164	3.68123	0.146001	2.8268e-140	1.07932e-138	Lab test > Blood count	Biological samples > Assay results > Blood assays > Blood count	30090	Continuous	0.001	1.445	percent	Result of Platelet Crit assay, performed on blood sample, obtained from UK Biobank assessment centre visit. Platelet Crit is a computed value that represents the platelet packed cell volume.""	http://biobank.ctsu.ox.ac.uk/showcase/field.cgi?id=30090
Platelet crit	1. Diabetes	1230	4864	3.11804	0.89733	0.00051123	0.00125749	Lab test > Blood count	Biological samples > Assay results > Blood assays > Blood count	30090	Continuous	0.001	1.445	percent	Result of Platelet Crit assay, performed on blood sample, obtained from UK Biobank assessment centre visit. Platelet Crit is a computed value that represents the platelet packed cell volume.""	http://biobank.ctsu.ox.ac.uk/showcase/field.cgi?id=30090
Platelet crit	2. Autoimmune	581	3210	4.58976	1.206	0.000141357	0.000378154	Lab test > Blood count	Biological samples > Assay results > Blood assays > Blood count	30090	Continuous	0.001	1.445	percent	Result of Platelet Crit assay, performed on blood sample, obtained from UK Biobank assessment centre visit. Platelet Crit is a computed value that represents the platelet packed cell volume.""	http://biobank.ctsu.ox.ac.uk/showcase/field.cgi?id=30090
Platelet crit	3. GI	9812	54090	3.78783	0.321633	5.13619e-32	5.393e-31	Lab test > Blood count	Biological samples > Assay results > Blood assays > Blood count	30090	Continuous	0.001	1.445	percent	Result of Platelet Crit assay, performed on blood sample, obtained from UK Biobank assessment centre visit. Platelet Crit is a computed value that represents the platelet packed cell volume.""	http://biobank.ctsu.ox.ac.uk/showcase/field.cgi?id=30090
Platelet crit	4. Lymphoma	402	2415	-0.0140993	1.00104	0.988762	0.989351	Lab test > Blood count	Biological samples > Assay results > Blood assays > Blood count	30090	Continuous	0.001	1.445	percent	Result of Platelet Crit assay, performed on blood sample, obtained from UK Biobank assessment centre visit. Platelet Crit is a computed value that represents the platelet packed cell volume.""	http://biobank.ctsu.ox.ac.uk/showcase/field.cgi?id=30090
Platelet crit	5. Musculoskeletal	3268	22949	3.39351	0.581093	5.22413e-09	2.1778e-08	Lab test > Blood count	Biological samples > Assay results > Blood assays > Blood count	30090	Continuous	0.001	1.445	percent	Result of Platelet Crit assay, performed on blood sample, obtained from UK Biobank assessment centre visit. Platelet Crit is a computed value that represents the platelet packed cell volume.""	http://biobank.ctsu.ox.ac.uk/showcase/field.cgi?id=30090
Platelet crit	6. Lung	1606	2853	5.78676	0.929271	4.74833e-10	2.13866e-09	Lab test > Blood count	Biological samples > Assay results > Blood assays > Blood count	30090	Continuous	0.001	1.445	percent	Result of Platelet Crit assay, performed on blood sample, obtained from UK Biobank assessment centre visit. Platelet Crit is a computed value that represents the platelet packed cell volume.""	http://biobank.ctsu.ox.ac.uk/showcase/field.cgi?id=30090
Platelet crit	7. Heart	2861	14527	4.83131	0.616727	4.73348e-15	2.90228e-14	Lab test > Blood count	Biological samples > Assay results > Blood assays > Blood count	30090	Continuous	0.001	1.445	percent	Result of Platelet Crit assay, performed on blood sample, obtained from UK Biobank assessment centre visit. Platelet Crit is a computed value that represents the platelet packed cell volume.""	http://biobank.ctsu.ox.ac.uk/showcase/field.cgi?id=30090
Platelet crit	8. Cardiovascular	9347	55098	3.88208	0.331822	1.28508e-31	1.34095e-30	Lab test > Blood count	Biological samples > Assay results > Blood assays > Blood count	30090	Continuous	0.001	1.445	percent	Result of Platelet Crit assay, performed on blood sample, obtained from UK Biobank assessment centre visit. Platelet Crit is a computed value that represents the platelet packed cell volume.""	http://biobank.ctsu.ox.ac.uk/showcase/field.cgi?id=30090
Platelet crit	9. Brain	1390	8907	2.36497	0.85883	0.00589229	0.0120867	Lab test > Blood count	Biological samples > Assay results > Blood assays > Blood count	30090	Continuous	0.001	1.445	percent	Result of Platelet Crit assay, performed on blood sample, obtained from UK Biobank assessment centre visit. Platelet Crit is a computed value that represents the platelet packed cell volume.""	http://biobank.ctsu.ox.ac.uk/showcase/field.cgi?id=30090
Platelet crit	10. Thyroid	2271	12799	4.6772	0.683934	7.99295e-12	3.99647e-11	Lab test > Blood count	Biological samples > Assay results > Blood assays > Blood count	30090	Continuous	0.001	1.445	percent	Result of Platelet Crit assay, performed on blood sample, obtained from UK Biobank assessment centre visit. Platelet Crit is a computed value that represents the platelet packed cell volume.""	http://biobank.ctsu.ox.ac.uk/showcase/field.cgi?id=30090
Platelet crit	11. Psychiatric	1036	6335	3.29243	1.00145	0.0010102	0.00237031	Lab test > Blood count	Biological samples > Assay results > Blood assays > Blood count	30090	Continuous	0.001	1.445	percent	Result of Platelet Crit assay, performed on blood sample, obtained from UK Biobank assessment centre visit. Platelet Crit is a computed value that represents the platelet packed cell volume.""	http://biobank.ctsu.ox.ac.uk/showcase/field.cgi?id=30090
Mean platelet (thrombocyte) volume	any CDs	48163	283303	-0.604333	0.0500228	1.32866e-33	1.47824e-32	Lab test > Blood count	Biological samples > Assay results > Blood assays > Blood count	30100	Continuous	5.73	16.5	femtolitres	Result of Mean Platelet Volume assay, performed on blood sample, obtained from UK Biobank assessment centre visit. Mean Platelet Volume is the average volume of individual platelets derived from the platelet histogram.""	http://biobank.ctsu.ox.ac.uk/showcase/field.cgi?id=30100
Mean platelet (thrombocyte) volume	1. Diabetes	1230	4866	-0.293344	0.30924	0.342826	0.425681	Lab test > Blood count	Biological samples > Assay results > Blood assays > Blood count	30100	Continuous	5.73	16.5	femtolitres	Result of Mean Platelet Volume assay, performed on blood sample, obtained from UK Biobank assessment centre visit. Mean Platelet Volume is the average volume of individual platelets derived from the platelet histogram.""	http://biobank.ctsu.ox.ac.uk/showcase/field.cgi?id=30100
Mean platelet (thrombocyte) volume	2. Autoimmune	582	3211	-1.37646	0.466561	0.00317545	0.00685701	Lab test > Blood count	Biological samples > Assay results > Blood assays > Blood count	30100	Continuous	5.73	16.5	femtolitres	Result of Mean Platelet Volume assay, performed on blood sample, obtained from UK Biobank assessment centre visit. Mean Platelet Volume is the average volume of individual platelets derived from the platelet histogram.""	http://biobank.ctsu.ox.ac.uk/showcase/field.cgi?id=30100
Mean platelet (thrombocyte) volume	3. GI	9816	54106	-0.771524	0.112516	7.03105e-12	3.55788e-11	Lab test > Blood count	Biological samples > Assay results > Blood assays > Blood count	30100	Continuous	5.73	16.5	femtolitres	Result of Mean Platelet Volume assay, performed on blood sample, obtained from UK Biobank assessment centre visit. Mean Platelet Volume is the average volume of individual platelets derived from the platelet histogram.""	http://biobank.ctsu.ox.ac.uk/showcase/field.cgi?id=30100
Mean platelet (thrombocyte) volume	4. Lymphoma	402	2418	-1.18037	0.518883	0.022916	0.0407217	Lab test > Blood count	Biological samples > Assay results > Blood assays > Blood count	30100	Continuous	5.73	16.5	femtolitres	Result of Mean Platelet Volume assay, performed on blood sample, obtained from UK Biobank assessment centre visit. Mean Platelet Volume is the average volume of individual platelets derived from the platelet histogram.""	http://biobank.ctsu.ox.ac.uk/showcase/field.cgi?id=30100
Mean platelet (thrombocyte) volume	5. Musculoskeletal	3270	22960	-0.286644	0.190205	0.131803	0.190395	Lab test > Blood count	Biological samples > Assay results > Blood assays > Blood count	30100	Continuous	5.73	16.5	femtolitres	Result of Mean Platelet Volume assay, performed on blood sample, obtained from UK Biobank assessment centre visit. Mean Platelet Volume is the average volume of individual platelets derived from the platelet histogram.""	http://biobank.ctsu.ox.ac.uk/showcase/field.cgi?id=30100
Mean platelet (thrombocyte) volume	6. Lung	1607	2854	-0.482434	0.321764	0.133785	0.192926	Lab test > Blood count	Biological samples > Assay results > Blood assays > Blood count	30100	Continuous	5.73	16.5	femtolitres	Result of Mean Platelet Volume assay, performed on blood sample, obtained from UK Biobank assessment centre visit. Mean Platelet Volume is the average volume of individual platelets derived from the platelet histogram.""	http://biobank.ctsu.ox.ac.uk/showcase/field.cgi?id=30100
Mean platelet (thrombocyte) volume	7. Heart	2862	14531	-1.00088	0.203762	9.01383e-07	3.07165e-06	Lab test > Blood count	Biological samples > Assay results > Blood assays > Blood count	30100	Continuous	5.73	16.5	femtolitres	Result of Mean Platelet Volume assay, performed on blood sample, obtained from UK Biobank assessment centre visit. Mean Platelet Volume is the average volume of individual platelets derived from the platelet histogram.""	http://biobank.ctsu.ox.ac.uk/showcase/field.cgi?id=30100
Mean platelet (thrombocyte) volume	8. Cardiovascular	9351	55137	-0.791523	0.113925	3.71199e-12	1.91881e-11	Lab test > Blood count	Biological samples > Assay results > Blood assays > Blood count	30100	Continuous	5.73	16.5	femtolitres	Result of Mean Platelet Volume assay, performed on blood sample, obtained from UK Biobank assessment centre visit. Mean Platelet Volume is the average volume of individual platelets derived from the platelet histogram.""	http://biobank.ctsu.ox.ac.uk/showcase/field.cgi?id=30100
Mean platelet (thrombocyte) volume	9. Brain	1391	8913	-0.915553	0.292222	0.00172989	0.00390097	Lab test > Blood count	Biological samples > Assay results > Blood assays > Blood count	30100	Continuous	5.73	16.5	femtolitres	Result of Mean Platelet Volume assay, performed on blood sample, obtained from UK Biobank assessment centre visit. Mean Platelet Volume is the average volume of individual platelets derived from the platelet histogram.""	http://biobank.ctsu.ox.ac.uk/showcase/field.cgi?id=30100
Mean platelet (thrombocyte) volume	10. Thyroid	2274	12804	-0.691178	0.229164	0.00256063	0.00559409	Lab test > Blood count	Biological samples > Assay results > Blood assays > Blood count	30100	Continuous	5.73	16.5	femtolitres	Result of Mean Platelet Volume assay, performed on blood sample, obtained from UK Biobank assessment centre visit. Mean Platelet Volume is the average volume of individual platelets derived from the platelet histogram.""	http://biobank.ctsu.ox.ac.uk/showcase/field.cgi?id=30100
Mean platelet (thrombocyte) volume	11. Psychiatric	1037	6342	-0.380878	0.348028	0.273784	0.353541	Lab test > Blood count	Biological samples > Assay results > Blood assays > Blood count	30100	Continuous	5.73	16.5	femtolitres	Result of Mean Platelet Volume assay, performed on blood sample, obtained from UK Biobank assessment centre visit. Mean Platelet Volume is the average volume of individual platelets derived from the platelet histogram.""	http://biobank.ctsu.ox.ac.uk/showcase/field.cgi?id=30100
Platelet distribution width	any CDs	48138	283163	-0.646587	0.0630641	1.14907e-24	1.02682e-23	Lab test > Blood count	Biological samples > Assay results > Blood assays > Blood count	30110	Continuous	13.53	20	percent	Result of Platelet Distribution Width assay, performed on blood sample, obtained from UK Biobank assessment centre visit. Platelet Distribution Width is the coefficient of variation of platelet size.""	http://biobank.ctsu.ox.ac.uk/showcase/field.cgi?id=30110
Platelet distribution width	1. Diabetes	1230	4864	-0.448547	0.390229	0.250373	0.328614	Lab test > Blood count	Biological samples > Assay results > Blood assays > Blood count	30110	Continuous	13.53	20	percent	Result of Platelet Distribution Width assay, performed on blood sample, obtained from UK Biobank assessment centre visit. Platelet Distribution Width is the coefficient of variation of platelet size.""	http://biobank.ctsu.ox.ac.uk/showcase/field.cgi?id=30110
Platelet distribution width	2. Autoimmune	581	3210	-1.43974	0.601874	0.0167524	0.030826	Lab test > Blood count	Biological samples > Assay results > Blood assays > Blood count	30110	Continuous	13.53	20	percent	Result of Platelet Distribution Width assay, performed on blood sample, obtained from UK Biobank assessment centre visit. Platelet Distribution Width is the coefficient of variation of platelet size.""	http://biobank.ctsu.ox.ac.uk/showcase/field.cgi?id=30110
Platelet distribution width	3. GI	9812	54090	-0.701147	0.141319	6.99671e-07	2.42861e-06	Lab test > Blood count	Biological samples > Assay results > Blood assays > Blood count	30110	Continuous	13.53	20	percent	Result of Platelet Distribution Width assay, performed on blood sample, obtained from UK Biobank assessment centre visit. Platelet Distribution Width is the coefficient of variation of platelet size.""	http://biobank.ctsu.ox.ac.uk/showcase/field.cgi?id=30110
Platelet distribution width	4. Lymphoma	402	2415	-0.0277604	0.55925	0.96041	0.968481	Lab test > Blood count	Biological samples > Assay results > Blood assays > Blood count	30110	Continuous	13.53	20	percent	Result of Platelet Distribution Width assay, performed on blood sample, obtained from UK Biobank assessment centre visit. Platelet Distribution Width is the coefficient of variation of platelet size.""	http://biobank.ctsu.ox.ac.uk/showcase/field.cgi?id=30110
Platelet distribution width	5. Musculoskeletal	3268	22949	-0.884205	0.242814	0.00027107	0.000694585	Lab test > Blood count	Biological samples > Assay results > Blood assays > Blood count	30110	Continuous	13.53	20	percent	Result of Platelet Distribution Width assay, performed on blood sample, obtained from UK Biobank assessment centre visit. Platelet Distribution Width is the coefficient of variation of platelet size.""	http://biobank.ctsu.ox.ac.uk/showcase/field.cgi?id=30110
Platelet distribution width	6. Lung	1606	2853	0.289442	0.397797	0.46685	0.55389	Lab test > Blood count	Biological samples > Assay results > Blood assays > Blood count	30110	Continuous	13.53	20	percent	Result of Platelet Distribution Width assay, performed on blood sample, obtained from UK Biobank assessment centre visit. Platelet Distribution Width is the coefficient of variation of platelet size.""	http://biobank.ctsu.ox.ac.uk/showcase/field.cgi?id=30110
Platelet distribution width	7. Heart	2861	14527	-1.27696	0.259989	9.03298e-07	3.07194e-06	Lab test > Blood count	Biological samples > Assay results > Blood assays > Blood count	30110	Continuous	13.53	20	percent	Result of Platelet Distribution Width assay, performed on blood sample, obtained from UK Biobank assessment centre visit. Platelet Distribution Width is the coefficient of variation of platelet size.""	http://biobank.ctsu.ox.ac.uk/showcase/field.cgi?id=30110
Platelet distribution width	8. Cardiovascular	9347	55097	-0.786421	0.142331	3.28953e-08	1.26753e-07	Lab test > Blood count	Biological samples > Assay results > Blood assays > Blood count	30110	Continuous	13.53	20	percent	Result of Platelet Distribution Width assay, performed on blood sample, obtained from UK Biobank assessment centre visit. Platelet Distribution Width is the coefficient of variation of platelet size.""	http://biobank.ctsu.ox.ac.uk/showcase/field.cgi?id=30110
Platelet distribution width	9. Brain	1390	8907	0.0440625	0.362591	0.903278	0.926439	Lab test > Blood count	Biological samples > Assay results > Blood assays > Blood count	30110	Continuous	13.53	20	percent	Result of Platelet Distribution Width assay, performed on blood sample, obtained from UK Biobank assessment centre visit. Platelet Distribution Width is the coefficient of variation of platelet size.""	http://biobank.ctsu.ox.ac.uk/showcase/field.cgi?id=30110
Platelet distribution width	10. Thyroid	2271	12799	-0.611294	0.293672	0.0373833	0.0636956	Lab test > Blood count	Biological samples > Assay results > Blood assays > Blood count	30110	Continuous	13.53	20	percent	Result of Platelet Distribution Width assay, performed on blood sample, obtained from UK Biobank assessment centre visit. Platelet Distribution Width is the coefficient of variation of platelet size.""	http://biobank.ctsu.ox.ac.uk/showcase/field.cgi?id=30110
Platelet distribution width	11. Psychiatric	1036	6335	-0.745011	0.434682	0.0865428	0.132054	Lab test > Blood count	Biological samples > Assay results > Blood assays > Blood count	30110	Continuous	13.53	20	percent	Result of Platelet Distribution Width assay, performed on blood sample, obtained from UK Biobank assessment centre visit. Platelet Distribution Width is the coefficient of variation of platelet size.""	http://biobank.ctsu.ox.ac.uk/showcase/field.cgi?id=30110
Lymphocyte count	any CDs	48081	282816	1.46565	0.621405	0.0183439	0.0334386	Lab test > Blood count	Biological samples > Assay results > Blood assays > Blood count	30120	Continuous	0	177	10^9 cells/Litre	Result of Lymphocytes Number assay, performed on blood sample, obtained from UK Biobank assessment centre visit. Lymphocyte count is the proportion of ( lymphoctyes / 100 ) x white blood cell count""	http://biobank.ctsu.ox.ac.uk/showcase/field.cgi?id=30120
Lymphocyte count	1. Diabetes	1230	4857	5.48857	4.60539	0.233351	0.308342	Lab test > Blood count	Biological samples > Assay results > Blood assays > Blood count	30120	Continuous	0	177	10^9 cells/Litre	Result of Lymphocytes Number assay, performed on blood sample, obtained from UK Biobank assessment centre visit. Lymphocyte count is the proportion of ( lymphoctyes / 100 ) x white blood cell count""	http://biobank.ctsu.ox.ac.uk/showcase/field.cgi?id=30120
Lymphocyte count	2. Autoimmune	581	3204	16.2765	10.3851	0.117045	0.172943	Lab test > Blood count	Biological samples > Assay results > Blood assays > Blood count	30120	Continuous	0	177	10^9 cells/Litre	Result of Lymphocytes Number assay, performed on blood sample, obtained from UK Biobank assessment centre visit. Lymphocyte count is the proportion of ( lymphoctyes / 100 ) x white blood cell count""	http://biobank.ctsu.ox.ac.uk/showcase/field.cgi?id=30120
Lymphocyte count	3. GI	9801	54016	2.83975	2.54029	0.263617	0.342518	Lab test > Blood count	Biological samples > Assay results > Blood assays > Blood count	30120	Continuous	0	177	10^9 cells/Litre	Result of Lymphocytes Number assay, performed on blood sample, obtained from UK Biobank assessment centre visit. Lymphocyte count is the proportion of ( lymphoctyes / 100 ) x white blood cell count""	http://biobank.ctsu.ox.ac.uk/showcase/field.cgi?id=30120
Lymphocyte count	4. Lymphoma	402	2416	0.788494	1.01525	0.437367	0.524466	Lab test > Blood count	Biological samples > Assay results > Blood assays > Blood count	30120	Continuous	0	177	10^9 cells/Litre	Result of Lymphocytes Number assay, performed on blood sample, obtained from UK Biobank assessment centre visit. Lymphocyte count is the proportion of ( lymphoctyes / 100 ) x white blood cell count""	http://biobank.ctsu.ox.ac.uk/showcase/field.cgi?id=30120
Lymphocyte count	5. Musculoskeletal	3261	22920	0.795141	3.87003	0.837212	0.880722	Lab test > Blood count	Biological samples > Assay results > Blood assays > Blood count	30120	Continuous	0	177	10^9 cells/Litre	Result of Lymphocytes Number assay, performed on blood sample, obtained from UK Biobank assessment centre visit. Lymphocyte count is the proportion of ( lymphoctyes / 100 ) x white blood cell count""	http://biobank.ctsu.ox.ac.uk/showcase/field.cgi?id=30120
Lymphocyte count	6. Lung	1606	2849	1.44179	5.03391	0.77456	0.832541	Lab test > Blood count	Biological samples > Assay results > Blood assays > Blood count	30120	Continuous	0	177	10^9 cells/Litre	Result of Lymphocytes Number assay, performed on blood sample, obtained from UK Biobank assessment centre visit. Lymphocyte count is the proportion of ( lymphoctyes / 100 ) x white blood cell count""	http://biobank.ctsu.ox.ac.uk/showcase/field.cgi?id=30120
Lymphocyte count	7. Heart	2858	14512	-1.07357	3.64406	0.768292	0.827922	Lab test > Blood count	Biological samples > Assay results > Blood assays > Blood count	30120	Continuous	0	177	10^9 cells/Litre	Result of Lymphocytes Number assay, performed on blood sample, obtained from UK Biobank assessment centre visit. Lymphocyte count is the proportion of ( lymphoctyes / 100 ) x white blood cell count""	http://biobank.ctsu.ox.ac.uk/showcase/field.cgi?id=30120
Lymphocyte count	8. Cardiovascular	9335	55031	-1.13739	2.25186	0.613494	0.692275	Lab test > Blood count	Biological samples > Assay results > Blood assays > Blood count	30120	Continuous	0	177	10^9 cells/Litre	Result of Lymphocytes Number assay, performed on blood sample, obtained from UK Biobank assessment centre visit. Lymphocyte count is the proportion of ( lymphoctyes / 100 ) x white blood cell count""	http://biobank.ctsu.ox.ac.uk/showcase/field.cgi?id=30120
Lymphocyte count	9. Brain	1389	8901	1.46246	3.97709	0.71308	0.783742	Lab test > Blood count	Biological samples > Assay results > Blood assays > Blood count	30120	Continuous	0	177	10^9 cells/Litre	Result of Lymphocytes Number assay, performed on blood sample, obtained from UK Biobank assessment centre visit. Lymphocyte count is the proportion of ( lymphoctyes / 100 ) x white blood cell count""	http://biobank.ctsu.ox.ac.uk/showcase/field.cgi?id=30120
Lymphocyte count	10. Thyroid	2270	12778	2.16121	2.57992	0.402198	0.487162	Lab test > Blood count	Biological samples > Assay results > Blood assays > Blood count	30120	Continuous	0	177	10^9 cells/Litre	Result of Lymphocytes Number assay, performed on blood sample, obtained from UK Biobank assessment centre visit. Lymphocyte count is the proportion of ( lymphoctyes / 100 ) x white blood cell count""	http://biobank.ctsu.ox.ac.uk/showcase/field.cgi?id=30120
Lymphocyte count	11. Psychiatric	1035	6328	24.5791	8.10692	0.00243049	0.00533139	Lab test > Blood count	Biological samples > Assay results > Blood assays > Blood count	30120	Continuous	0	177	10^9 cells/Litre	Result of Lymphocytes Number assay, performed on blood sample, obtained from UK Biobank assessment centre visit. Lymphocyte count is the proportion of ( lymphoctyes / 100 ) x white blood cell count""	http://biobank.ctsu.ox.ac.uk/showcase/field.cgi?id=30120
Monocyte count	any CDs	48081	282816	12.1668	0.706032	1.5116e-66	3.09694e-65	Lab test > Blood count	Biological samples > Assay results > Blood assays > Blood count	30130	Continuous	0	34.26	10^9 cells/Litre	Result of Monocytes Number assay, performed on blood sample, obtained from UK Biobank assessment centre visit. Monocyte count is the proportion of ( monoctyes / 100 ) x white blood cell count.""	http://biobank.ctsu.ox.ac.uk/showcase/field.cgi?id=30130
Monocyte count	1. Diabetes	1230	4857	17.419	4.56355	0.000135089	0.000363146	Lab test > Blood count	Biological samples > Assay results > Blood assays > Blood count	30130	Continuous	0	34.26	10^9 cells/Litre	Result of Monocytes Number assay, performed on blood sample, obtained from UK Biobank assessment centre visit. Monocyte count is the proportion of ( monoctyes / 100 ) x white blood cell count.""	http://biobank.ctsu.ox.ac.uk/showcase/field.cgi?id=30130
Monocyte count	2. Autoimmune	581	3204	19.8717	7.42338	0.00743039	0.0148431	Lab test > Blood count	Biological samples > Assay results > Blood assays > Blood count	30130	Continuous	0	34.26	10^9 cells/Litre	Result of Monocytes Number assay, performed on blood sample, obtained from UK Biobank assessment centre visit. Monocyte count is the proportion of ( monoctyes / 100 ) x white blood cell count.""	http://biobank.ctsu.ox.ac.uk/showcase/field.cgi?id=30130
Monocyte count	3. GI	9801	54016	10.0145	1.65612	1.47593e-09	6.42374e-09	Lab test > Blood count	Biological samples > Assay results > Blood assays > Blood count	30130	Continuous	0	34.26	10^9 cells/Litre	Result of Monocytes Number assay, performed on blood sample, obtained from UK Biobank assessment centre visit. Monocyte count is the proportion of ( monoctyes / 100 ) x white blood cell count.""	http://biobank.ctsu.ox.ac.uk/showcase/field.cgi?id=30130
Monocyte count	4. Lymphoma	402	2416	5.26099	3.44037	0.126217	0.183607	Lab test > Blood count	Biological samples > Assay results > Blood assays > Blood count	30130	Continuous	0	34.26	10^9 cells/Litre	Result of Monocytes Number assay, performed on blood sample, obtained from UK Biobank assessment centre visit. Monocyte count is the proportion of ( monoctyes / 100 ) x white blood cell count.""	http://biobank.ctsu.ox.ac.uk/showcase/field.cgi?id=30130
Monocyte count	5. Musculoskeletal	3261	22920	6.96782	2.70547	0.0100108	0.0193758	Lab test > Blood count	Biological samples > Assay results > Blood assays > Blood count	30130	Continuous	0	34.26	10^9 cells/Litre	Result of Monocytes Number assay, performed on blood sample, obtained from UK Biobank assessment centre visit. Monocyte count is the proportion of ( monoctyes / 100 ) x white blood cell count.""	http://biobank.ctsu.ox.ac.uk/showcase/field.cgi?id=30130
Monocyte count	6. Lung	1606	2849	43.5719	6.09955	9.10065e-13	4.86914e-12	Lab test > Blood count	Biological samples > Assay results > Blood assays > Blood count	30130	Continuous	0	34.26	10^9 cells/Litre	Result of Monocytes Number assay, performed on blood sample, obtained from UK Biobank assessment centre visit. Monocyte count is the proportion of ( monoctyes / 100 ) x white blood cell count.""	http://biobank.ctsu.ox.ac.uk/showcase/field.cgi?id=30130
Monocyte count	7. Heart	2858	14512	17.401	2.87453	1.41728e-09	6.18449e-09	Lab test > Blood count	Biological samples > Assay results > Blood assays > Blood count	30130	Continuous	0	34.26	10^9 cells/Litre	Result of Monocytes Number assay, performed on blood sample, obtained from UK Biobank assessment centre visit. Monocyte count is the proportion of ( monoctyes / 100 ) x white blood cell count.""	http://biobank.ctsu.ox.ac.uk/showcase/field.cgi?id=30130
Monocyte count	8. Cardiovascular	9335	55031	11.0235	1.63331	1.48642e-11	7.19649e-11	Lab test > Blood count	Biological samples > Assay results > Blood assays > Blood count	30130	Continuous	0	34.26	10^9 cells/Litre	Result of Monocytes Number assay, performed on blood sample, obtained from UK Biobank assessment centre visit. Monocyte count is the proportion of ( monoctyes / 100 ) x white blood cell count.""	http://biobank.ctsu.ox.ac.uk/showcase/field.cgi?id=30130
Monocyte count	9. Brain	1389	8901	10.3542	4.34901	0.0172746	0.0317172	Lab test > Blood count	Biological samples > Assay results > Blood assays > Blood count	30130	Continuous	0	34.26	10^9 cells/Litre	Result of Monocytes Number assay, performed on blood sample, obtained from UK Biobank assessment centre visit. Monocyte count is the proportion of ( monoctyes / 100 ) x white blood cell count.""	http://biobank.ctsu.ox.ac.uk/showcase/field.cgi?id=30130
Monocyte count	10. Thyroid	2270	12778	13.6606	3.3264	4.01326e-05	0.000114082	Lab test > Blood count	Biological samples > Assay results > Blood assays > Blood count	30130	Continuous	0	34.26	10^9 cells/Litre	Result of Monocytes Number assay, performed on blood sample, obtained from UK Biobank assessment centre visit. Monocyte count is the proportion of ( monoctyes / 100 ) x white blood cell count.""	http://biobank.ctsu.ox.ac.uk/showcase/field.cgi?id=30130
Monocyte count	11. Psychiatric	1035	6328	9.88985	4.84105	0.0410609	0.0687372	Lab test > Blood count	Biological samples > Assay results > Blood assays > Blood count	30130	Continuous	0	34.26	10^9 cells/Litre	Result of Monocytes Number assay, performed on blood sample, obtained from UK Biobank assessment centre visit. Monocyte count is the proportion of ( monoctyes / 100 ) x white blood cell count.""	http://biobank.ctsu.ox.ac.uk/showcase/field.cgi?id=30130
Neutrophil count	any CDs	48081	282816	7.50735	0.168377	0	0	Lab test > Blood count	Biological samples > Assay results > Blood assays > Blood count	30140	Continuous	0	52.02	10^9 cells/Litre	Result of Neutrophils Number assay, performed on blood sample, obtained from UK Biobank assessment centre visit. Neutrophils count is the proportion of ( neutrophils / 100 ) x white blood cell count.""	http://biobank.ctsu.ox.ac.uk/showcase/field.cgi?id=30140
Neutrophil count	1. Diabetes	1230	4857	9.48736	1.01878	1.24935e-20	9.41212e-20	Lab test > Blood count	Biological samples > Assay results > Blood assays > Blood count	30140	Continuous	0	52.02	10^9 cells/Litre	Result of Neutrophils Number assay, performed on blood sample, obtained from UK Biobank assessment centre visit. Neutrophils count is the proportion of ( neutrophils / 100 ) x white blood cell count.""	http://biobank.ctsu.ox.ac.uk/showcase/field.cgi?id=30140
Neutrophil count	2. Autoimmune	581	3204	7.60558	1.20261	2.54534e-10	1.16517e-09	Lab test > Blood count	Biological samples > Assay results > Blood assays > Blood count	30140	Continuous	0	52.02	10^9 cells/Litre	Result of Neutrophils Number assay, performed on blood sample, obtained from UK Biobank assessment centre visit. Neutrophils count is the proportion of ( neutrophils / 100 ) x white blood cell count.""	http://biobank.ctsu.ox.ac.uk/showcase/field.cgi?id=30140
Neutrophil count	3. GI	9801	54016	7.15815	0.385438	5.46599e-77	1.25793e-75	Lab test > Blood count	Biological samples > Assay results > Blood assays > Blood count	30140	Continuous	0	52.02	10^9 cells/Litre	Result of Neutrophils Number assay, performed on blood sample, obtained from UK Biobank assessment centre visit. Neutrophils count is the proportion of ( neutrophils / 100 ) x white blood cell count.""	http://biobank.ctsu.ox.ac.uk/showcase/field.cgi?id=30140
Neutrophil count	4. Lymphoma	402	2416	2.10828	1.18882	0.0761597	0.117925	Lab test > Blood count	Biological samples > Assay results > Blood assays > Blood count	30140	Continuous	0	52.02	10^9 cells/Litre	Result of Neutrophils Number assay, performed on blood sample, obtained from UK Biobank assessment centre visit. Neutrophils count is the proportion of ( neutrophils / 100 ) x white blood cell count.""	http://biobank.ctsu.ox.ac.uk/showcase/field.cgi?id=30140
Neutrophil count	5. Musculoskeletal	3261	22920	5.823	0.693044	4.38696e-17	2.87894e-16	Lab test > Blood count	Biological samples > Assay results > Blood assays > Blood count	30140	Continuous	0	52.02	10^9 cells/Litre	Result of Neutrophils Number assay, performed on blood sample, obtained from UK Biobank assessment centre visit. Neutrophils count is the proportion of ( neutrophils / 100 ) x white blood cell count.""	http://biobank.ctsu.ox.ac.uk/showcase/field.cgi?id=30140
Neutrophil count	6. Lung	1606	2849	10.4183	0.971232	7.61351e-27	7.39347e-26	Lab test > Blood count	Biological samples > Assay results > Blood assays > Blood count	30140	Continuous	0	52.02	10^9 cells/Litre	Result of Neutrophils Number assay, performed on blood sample, obtained from UK Biobank assessment centre visit. Neutrophils count is the proportion of ( neutrophils / 100 ) x white blood cell count.""	http://biobank.ctsu.ox.ac.uk/showcase/field.cgi?id=30140
Neutrophil count	7. Heart	2858	14512	9.63161	0.67951	1.32086e-45	1.89662e-44	Lab test > Blood count	Biological samples > Assay results > Blood assays > Blood count	30140	Continuous	0	52.02	10^9 cells/Litre	Result of Neutrophils Number assay, performed on blood sample, obtained from UK Biobank assessment centre visit. Neutrophils count is the proportion of ( neutrophils / 100 ) x white blood cell count.""	http://biobank.ctsu.ox.ac.uk/showcase/field.cgi?id=30140
Neutrophil count	8. Cardiovascular	9335	55031	7.47321	0.386636	3.07498e-83	8.19996e-82	Lab test > Blood count	Biological samples > Assay results > Blood assays > Blood count	30140	Continuous	0	52.02	10^9 cells/Litre	Result of Neutrophils Number assay, performed on blood sample, obtained from UK Biobank assessment centre visit. Neutrophils count is the proportion of ( neutrophils / 100 ) x white blood cell count.""	http://biobank.ctsu.ox.ac.uk/showcase/field.cgi?id=30140
Neutrophil count	9. Brain	1389	8901	5.51747	0.91701	1.77896e-09	7.6436e-09	Lab test > Blood count	Biological samples > Assay results > Blood assays > Blood count	30140	Continuous	0	52.02	10^9 cells/Litre	Result of Neutrophils Number assay, performed on blood sample, obtained from UK Biobank assessment centre visit. Neutrophils count is the proportion of ( neutrophils / 100 ) x white blood cell count.""	http://biobank.ctsu.ox.ac.uk/showcase/field.cgi?id=30140
Neutrophil count	10. Thyroid	2270	12778	8.36845	0.804332	2.3718e-25	2.17739e-24	Lab test > Blood count	Biological samples > Assay results > Blood assays > Blood count	30140	Continuous	0	52.02	10^9 cells/Litre	Result of Neutrophils Number assay, performed on blood sample, obtained from UK Biobank assessment centre visit. Neutrophils count is the proportion of ( neutrophils / 100 ) x white blood cell count.""	http://biobank.ctsu.ox.ac.uk/showcase/field.cgi?id=30140
Neutrophil count	11. Psychiatric	1035	6328	5.61167	1.15061	1.07641e-06	3.64589e-06	Lab test > Blood count	Biological samples > Assay results > Blood assays > Blood count	30140	Continuous	0	52.02	10^9 cells/Litre	Result of Neutrophils Number assay, performed on blood sample, obtained from UK Biobank assessment centre visit. Neutrophils count is the proportion of ( neutrophils / 100 ) x white blood cell count.""	http://biobank.ctsu.ox.ac.uk/showcase/field.cgi?id=30140
Eosinophil count	any CDs	48081	282816	24.278	0.317832	0	0	Lab test > Blood count	Biological samples > Assay results > Blood assays > Blood count	30150	Continuous	0	9.6	10^9 cells/Litre	Result of Eosinophils Number assay, performed on blood sample, obtained from UK Biobank assessment centre visit. Eosinophils count is the proportion of ( eosinophils / 100 ) x white blood cell count.""	http://biobank.ctsu.ox.ac.uk/showcase/field.cgi?id=30150
Eosinophil count	1. Diabetes	1230	4857	10.7504	1.71317	3.49333e-10	1.59046e-09	Lab test > Blood count	Biological samples > Assay results > Blood assays > Blood count	30150	Continuous	0	9.6	10^9 cells/Litre	Result of Eosinophils Number assay, performed on blood sample, obtained from UK Biobank assessment centre visit. Eosinophils count is the proportion of ( eosinophils / 100 ) x white blood cell count.""	http://biobank.ctsu.ox.ac.uk/showcase/field.cgi?id=30150
Eosinophil count	2. Autoimmune	581	3204	16.4988	2.91727	1.5535e-08	6.18454e-08	Lab test > Blood count	Biological samples > Assay results > Blood assays > Blood count	30150	Continuous	0	9.6	10^9 cells/Litre	Result of Eosinophils Number assay, performed on blood sample, obtained from UK Biobank assessment centre visit. Eosinophils count is the proportion of ( eosinophils / 100 ) x white blood cell count.""	http://biobank.ctsu.ox.ac.uk/showcase/field.cgi?id=30150
Eosinophil count	3. GI	9801	54016	25.2425	0.736001	8.73601e-258	5.43574e-256	Lab test > Blood count	Biological samples > Assay results > Blood assays > Blood count	30150	Continuous	0	9.6	10^9 cells/Litre	Result of Eosinophils Number assay, performed on blood sample, obtained from UK Biobank assessment centre visit. Eosinophils count is the proportion of ( eosinophils / 100 ) x white blood cell count.""	http://biobank.ctsu.ox.ac.uk/showcase/field.cgi?id=30150
Eosinophil count	4. Lymphoma	402	2416	17.1736	3.0706	2.2331e-08	8.78598e-08	Lab test > Blood count	Biological samples > Assay results > Blood assays > Blood count	30150	Continuous	0	9.6	10^9 cells/Litre	Result of Eosinophils Number assay, performed on blood sample, obtained from UK Biobank assessment centre visit. Eosinophils count is the proportion of ( eosinophils / 100 ) x white blood cell count.""	http://biobank.ctsu.ox.ac.uk/showcase/field.cgi?id=30150
Eosinophil count	5. Musculoskeletal	3261	22920	23.7554	1.24508	3.7472e-81	9.53833e-80	Lab test > Blood count	Biological samples > Assay results > Blood assays > Blood count	30150	Continuous	0	9.6	10^9 cells/Litre	Result of Eosinophils Number assay, performed on blood sample, obtained from UK Biobank assessment centre visit. Eosinophils count is the proportion of ( eosinophils / 100 ) x white blood cell count.""	http://biobank.ctsu.ox.ac.uk/showcase/field.cgi?id=30150
Eosinophil count	6. Lung	1606	2849	18.9268	2.04893	2.52532e-20	1.86896e-19	Lab test > Blood count	Biological samples > Assay results > Blood assays > Blood count	30150	Continuous	0	9.6	10^9 cells/Litre	Result of Eosinophils Number assay, performed on blood sample, obtained from UK Biobank assessment centre visit. Eosinophils count is the proportion of ( eosinophils / 100 ) x white blood cell count.""	http://biobank.ctsu.ox.ac.uk/showcase/field.cgi?id=30150
Eosinophil count	7. Heart	2858	14512	19.7608	1.25482	7.10554e-56	1.23065e-54	Lab test > Blood count	Biological samples > Assay results > Blood assays > Blood count	30150	Continuous	0	9.6	10^9 cells/Litre	Result of Eosinophils Number assay, performed on blood sample, obtained from UK Biobank assessment centre visit. Eosinophils count is the proportion of ( eosinophils / 100 ) x white blood cell count.""	http://biobank.ctsu.ox.ac.uk/showcase/field.cgi?id=30150
Eosinophil count	8. Cardiovascular	9335	55031	20.5825	0.715746	7.47114e-182	4.18384e-180	Lab test > Blood count	Biological samples > Assay results > Blood assays > Blood count	30150	Continuous	0	9.6	10^9 cells/Litre	Result of Eosinophils Number assay, performed on blood sample, obtained from UK Biobank assessment centre visit. Eosinophils count is the proportion of ( eosinophils / 100 ) x white blood cell count.""	http://biobank.ctsu.ox.ac.uk/showcase/field.cgi?id=30150
Eosinophil count	9. Brain	1389	8901	23.4638	1.78689	2.18457e-39	2.78036e-38	Lab test > Blood count	Biological samples > Assay results > Blood assays > Blood count	30150	Continuous	0	9.6	10^9 cells/Litre	Result of Eosinophils Number assay, performed on blood sample, obtained from UK Biobank assessment centre visit. Eosinophils count is the proportion of ( eosinophils / 100 ) x white blood cell count.""	http://biobank.ctsu.ox.ac.uk/showcase/field.cgi?id=30150
Eosinophil count	10. Thyroid	2270	12778	24.3261	1.47352	3.16887e-61	5.91522e-60	Lab test > Blood count	Biological samples > Assay results > Blood assays > Blood count	30150	Continuous	0	9.6	10^9 cells/Litre	Result of Eosinophils Number assay, performed on blood sample, obtained from UK Biobank assessment centre visit. Eosinophils count is the proportion of ( eosinophils / 100 ) x white blood cell count.""	http://biobank.ctsu.ox.ac.uk/showcase/field.cgi?id=30150
Eosinophil count	11. Psychiatric	1035	6328	21.1644	2.19856	6.18273e-22	4.89953e-21	Lab test > Blood count	Biological samples > Assay results > Blood assays > Blood count	30150	Continuous	0	9.6	10^9 cells/Litre	Result of Eosinophils Number assay, performed on blood sample, obtained from UK Biobank assessment centre visit. Eosinophils count is the proportion of ( eosinophils / 100 ) x white blood cell count.""	http://biobank.ctsu.ox.ac.uk/showcase/field.cgi?id=30150
Basophil count	any CDs	48081	282816	3.05896	0.215632	1.11884e-45	1.62038e-44	Lab test > Blood count	Biological samples > Assay results > Blood assays > Blood count	30160	Continuous	0	2.6	10^9 cells/Litre	Result of Basophils Number assay, performed on blood sample, obtained from UK Biobank assessment centre visit. Basophils count is the proportion of ( basophils / 100 ) x white blood cell count.""	http://biobank.ctsu.ox.ac.uk/showcase/field.cgi?id=30160
Basophil count	1. Diabetes	1230	4857	3.58246	1.21044	0.0030801	0.00665966	Lab test > Blood count	Biological samples > Assay results > Blood assays > Blood count	30160	Continuous	0	2.6	10^9 cells/Litre	Result of Basophils Number assay, performed on blood sample, obtained from UK Biobank assessment centre visit. Basophils count is the proportion of ( basophils / 100 ) x white blood cell count.""	http://biobank.ctsu.ox.ac.uk/showcase/field.cgi?id=30160
Basophil count	2. Autoimmune	581	3204	3.74577	1.86873	0.0450224	0.0747407	Lab test > Blood count	Biological samples > Assay results > Blood assays > Blood count	30160	Continuous	0	2.6	10^9 cells/Litre	Result of Basophils Number assay, performed on blood sample, obtained from UK Biobank assessment centre visit. Basophils count is the proportion of ( basophils / 100 ) x white blood cell count.""	http://biobank.ctsu.ox.ac.uk/showcase/field.cgi?id=30160
Basophil count	3. GI	9801	54016	3.38917	0.498649	1.0705e-11	5.28955e-11	Lab test > Blood count	Biological samples > Assay results > Blood assays > Blood count	30160	Continuous	0	2.6	10^9 cells/Litre	Result of Basophils Number assay, performed on blood sample, obtained from UK Biobank assessment centre visit. Basophils count is the proportion of ( basophils / 100 ) x white blood cell count.""	http://biobank.ctsu.ox.ac.uk/showcase/field.cgi?id=30160
Basophil count	4. Lymphoma	402	2416	1.83405	1.4851	0.216841	0.290969	Lab test > Blood count	Biological samples > Assay results > Blood assays > Blood count	30160	Continuous	0	2.6	10^9 cells/Litre	Result of Basophils Number assay, performed on blood sample, obtained from UK Biobank assessment centre visit. Basophils count is the proportion of ( basophils / 100 ) x white blood cell count.""	http://biobank.ctsu.ox.ac.uk/showcase/field.cgi?id=30160
Basophil count	5. Musculoskeletal	3261	22920	3.03255	0.926406	0.00106241	0.00247748	Lab test > Blood count	Biological samples > Assay results > Blood assays > Blood count	30160	Continuous	0	2.6	10^9 cells/Litre	Result of Basophils Number assay, performed on blood sample, obtained from UK Biobank assessment centre visit. Basophils count is the proportion of ( basophils / 100 ) x white blood cell count.""	http://biobank.ctsu.ox.ac.uk/showcase/field.cgi?id=30160
Basophil count	6. Lung	1606	2849	6.95665	1.69345	3.99143e-05	0.000113823	Lab test > Blood count	Biological samples > Assay results > Blood assays > Blood count	30160	Continuous	0	2.6	10^9 cells/Litre	Result of Basophils Number assay, performed on blood sample, obtained from UK Biobank assessment centre visit. Basophils count is the proportion of ( basophils / 100 ) x white blood cell count.""	http://biobank.ctsu.ox.ac.uk/showcase/field.cgi?id=30160
Basophil count	7. Heart	2858	14512	1.95475	0.852634	0.0218711	0.0392139	Lab test > Blood count	Biological samples > Assay results > Blood assays > Blood count	30160	Continuous	0	2.6	10^9 cells/Litre	Result of Basophils Number assay, performed on blood sample, obtained from UK Biobank assessment centre visit. Basophils count is the proportion of ( basophils / 100 ) x white blood cell count.""	http://biobank.ctsu.ox.ac.uk/showcase/field.cgi?id=30160
Basophil count	8. Cardiovascular	9335	55031	3.37894	0.505284	2.27467e-11	1.08256e-10	Lab test > Blood count	Biological samples > Assay results > Blood assays > Blood count	30160	Continuous	0	2.6	10^9 cells/Litre	Result of Basophils Number assay, performed on blood sample, obtained from UK Biobank assessment centre visit. Basophils count is the proportion of ( basophils / 100 ) x white blood cell count.""	http://biobank.ctsu.ox.ac.uk/showcase/field.cgi?id=30160
Basophil count	9. Brain	1389	8901	0.537458	1.14072	0.637529	0.714986	Lab test > Blood count	Biological samples > Assay results > Blood assays > Blood count	30160	Continuous	0	2.6	10^9 cells/Litre	Result of Basophils Number assay, performed on blood sample, obtained from UK Biobank assessment centre visit. Basophils count is the proportion of ( basophils / 100 ) x white blood cell count.""	http://biobank.ctsu.ox.ac.uk/showcase/field.cgi?id=30160
Basophil count	10. Thyroid	2270	12778	2.48193	0.928046	0.00748721	0.0149277	Lab test > Blood count	Biological samples > Assay results > Blood assays > Blood count	30160	Continuous	0	2.6	10^9 cells/Litre	Result of Basophils Number assay, performed on blood sample, obtained from UK Biobank assessment centre visit. Basophils count is the proportion of ( basophils / 100 ) x white blood cell count.""	http://biobank.ctsu.ox.ac.uk/showcase/field.cgi?id=30160
Basophil count	11. Psychiatric	1035	6328	1.99699	1.33525	0.134761	0.194167	Lab test > Blood count	Biological samples > Assay results > Blood assays > Blood count	30160	Continuous	0	2.6	10^9 cells/Litre	Result of Basophils Number assay, performed on blood sample, obtained from UK Biobank assessment centre visit. Basophils count is the proportion of ( basophils / 100 ) x white blood cell count.""	http://biobank.ctsu.ox.ac.uk/showcase/field.cgi?id=30160
Nucleated red blood cell count	any CDs	48052	282668	-0.457463	1.11617	0.681916	0.756184	Lab test > Blood count	Biological samples > Assay results > Blood assays > Blood count	30170	Continuous	0	6.56	10^9 cells/Litre	Result of Nucleated Red Blood Cells Number assay, performed on blood sample, obtained from UK Biobank assessment centre visit. Nucleated Red Blood Cells count is calculated as: Nucleated Red Blood Cells (percentage) x white blood cell count .""	http://biobank.ctsu.ox.ac.uk/showcase/field.cgi?id=30170
Nucleated red blood cell count	1. Diabetes	1229	4855	-4.29965	6.86446	0.531076	0.617018	Lab test > Blood count	Biological samples > Assay results > Blood assays > Blood count	30170	Continuous	0	6.56	10^9 cells/Litre	Result of Nucleated Red Blood Cells Number assay, performed on blood sample, obtained from UK Biobank assessment centre visit. Nucleated Red Blood Cells count is calculated as: Nucleated Red Blood Cells (percentage) x white blood cell count .""	http://biobank.ctsu.ox.ac.uk/showcase/field.cgi?id=30170
Nucleated red blood cell count	2. Autoimmune	580	3203	-17.9255	17.6444	0.309661	0.392923	Lab test > Blood count	Biological samples > Assay results > Blood assays > Blood count	30170	Continuous	0	6.56	10^9 cells/Litre	Result of Nucleated Red Blood Cells Number assay, performed on blood sample, obtained from UK Biobank assessment centre visit. Nucleated Red Blood Cells count is calculated as: Nucleated Red Blood Cells (percentage) x white blood cell count .""	http://biobank.ctsu.ox.ac.uk/showcase/field.cgi?id=30170
Nucleated red blood cell count	3. GI	9797	53999	-0.342867	1.89901	0.85672	0.895638	Lab test > Blood count	Biological samples > Assay results > Blood assays > Blood count	30170	Continuous	0	6.56	10^9 cells/Litre	Result of Nucleated Red Blood Cells Number assay, performed on blood sample, obtained from UK Biobank assessment centre visit. Nucleated Red Blood Cells count is calculated as: Nucleated Red Blood Cells (percentage) x white blood cell count .""	http://biobank.ctsu.ox.ac.uk/showcase/field.cgi?id=30170
Nucleated red blood cell count	4. Lymphoma	402	2413	-5.25618	9.59657	0.583888	0.66324	Lab test > Blood count	Biological samples > Assay results > Blood assays > Blood count	30170	Continuous	0	6.56	10^9 cells/Litre	Result of Nucleated Red Blood Cells Number assay, performed on blood sample, obtained from UK Biobank assessment centre visit. Nucleated Red Blood Cells count is calculated as: Nucleated Red Blood Cells (percentage) x white blood cell count .""	http://biobank.ctsu.ox.ac.uk/showcase/field.cgi?id=30170
Nucleated red blood cell count	5. Musculoskeletal	3258	22908	-2.52527	4.52858	0.577097	0.658196	Lab test > Blood count	Biological samples > Assay results > Blood assays > Blood count	30170	Continuous	0	6.56	10^9 cells/Litre	Result of Nucleated Red Blood Cells Number assay, performed on blood sample, obtained from UK Biobank assessment centre visit. Nucleated Red Blood Cells count is calculated as: Nucleated Red Blood Cells (percentage) x white blood cell count .""	http://biobank.ctsu.ox.ac.uk/showcase/field.cgi?id=30170
Nucleated red blood cell count	6. Lung	1605	2848	-11.8784	7.80097	0.127838	0.185785	Lab test > Blood count	Biological samples > Assay results > Blood assays > Blood count	30170	Continuous	0	6.56	10^9 cells/Litre	Result of Nucleated Red Blood Cells Number assay, performed on blood sample, obtained from UK Biobank assessment centre visit. Nucleated Red Blood Cells count is calculated as: Nucleated Red Blood Cells (percentage) x white blood cell count .""	http://biobank.ctsu.ox.ac.uk/showcase/field.cgi?id=30170
Nucleated red blood cell count	7. Heart	2857	14508	6.95164	4.58525	0.129497	0.187709	Lab test > Blood count	Biological samples > Assay results > Blood assays > Blood count	30170	Continuous	0	6.56	10^9 cells/Litre	Result of Nucleated Red Blood Cells Number assay, performed on blood sample, obtained from UK Biobank assessment centre visit. Nucleated Red Blood Cells count is calculated as: Nucleated Red Blood Cells (percentage) x white blood cell count .""	http://biobank.ctsu.ox.ac.uk/showcase/field.cgi?id=30170
Nucleated red blood cell count	8. Cardiovascular	9330	54988	0.52477	2.95554	0.859073	0.895867	Lab test > Blood count	Biological samples > Assay results > Blood assays > Blood count	30170	Continuous	0	6.56	10^9 cells/Litre	Result of Nucleated Red Blood Cells Number assay, performed on blood sample, obtained from UK Biobank assessment centre visit. Nucleated Red Blood Cells count is calculated as: Nucleated Red Blood Cells (percentage) x white blood cell count .""	http://biobank.ctsu.ox.ac.uk/showcase/field.cgi?id=30170
Nucleated red blood cell count	9. Brain	1388	8895	8.15715	5.53561	0.140595	0.199999	Lab test > Blood count	Biological samples > Assay results > Blood assays > Blood count	30170	Continuous	0	6.56	10^9 cells/Litre	Result of Nucleated Red Blood Cells Number assay, performed on blood sample, obtained from UK Biobank assessment centre visit. Nucleated Red Blood Cells count is calculated as: Nucleated Red Blood Cells (percentage) x white blood cell count .""	http://biobank.ctsu.ox.ac.uk/showcase/field.cgi?id=30170
Nucleated red blood cell count	10. Thyroid	2267	12773	2.20224	3.63184	0.544268	0.630166	Lab test > Blood count	Biological samples > Assay results > Blood assays > Blood count	30170	Continuous	0	6.56	10^9 cells/Litre	Result of Nucleated Red Blood Cells Number assay, performed on blood sample, obtained from UK Biobank assessment centre visit. Nucleated Red Blood Cells count is calculated as: Nucleated Red Blood Cells (percentage) x white blood cell count .""	http://biobank.ctsu.ox.ac.uk/showcase/field.cgi?id=30170
Nucleated red blood cell count	11. Psychiatric	1034	6321	-42.5671	20.054	0.0337857	0.0579774	Lab test > Blood count	Biological samples > Assay results > Blood assays > Blood count	30170	Continuous	0	6.56	10^9 cells/Litre	Result of Nucleated Red Blood Cells Number assay, performed on blood sample, obtained from UK Biobank assessment centre visit. Nucleated Red Blood Cells count is calculated as: Nucleated Red Blood Cells (percentage) x white blood cell count .""	http://biobank.ctsu.ox.ac.uk/showcase/field.cgi?id=30170
Lymphocyte percentage	any CDs	48081	282820	-2.4562	0.0688833	1.81165e-278	1.21743e-276	Lab test > Blood count	Biological samples > Assay results > Blood assays > Blood count	30180	Continuous	0	98.7	percent	Result of Lymphocytes Percentage assay, performed on blood sample, obtained from UK Biobank assessment centre visit. Lymphocytes (Percentage) is calculated as the proportion of lymphocytes in the leukocytes.""	http://biobank.ctsu.ox.ac.uk/showcase/field.cgi?id=30180
Lymphocyte percentage	1. Diabetes	1230	4857	-3.16693	0.442519	8.27e-13	4.43885e-12	Lab test > Blood count	Biological samples > Assay results > Blood assays > Blood count	30180	Continuous	0	98.7	percent	Result of Lymphocytes Percentage assay, performed on blood sample, obtained from UK Biobank assessment centre visit. Lymphocytes (Percentage) is calculated as the proportion of lymphocytes in the leukocytes.""	http://biobank.ctsu.ox.ac.uk/showcase/field.cgi?id=30180
Lymphocyte percentage	2. Autoimmune	581	3204	-2.18325	0.554337	8.1996e-05	0.000226568	Lab test > Blood count	Biological samples > Assay results > Blood assays > Blood count	30180	Continuous	0	98.7	percent	Result of Lymphocytes Percentage assay, performed on blood sample, obtained from UK Biobank assessment centre visit. Lymphocytes (Percentage) is calculated as the proportion of lymphocytes in the leukocytes.""	http://biobank.ctsu.ox.ac.uk/showcase/field.cgi?id=30180
Lymphocyte percentage	3. GI	9801	54016	-2.37529	0.153971	1.0794e-53	1.74364e-52	Lab test > Blood count	Biological samples > Assay results > Blood assays > Blood count	30180	Continuous	0	98.7	percent	Result of Lymphocytes Percentage assay, performed on blood sample, obtained from UK Biobank assessment centre visit. Lymphocytes (Percentage) is calculated as the proportion of lymphocytes in the leukocytes.""	http://biobank.ctsu.ox.ac.uk/showcase/field.cgi?id=30180
Lymphocyte percentage	4. Lymphoma	402	2416	-0.303654	0.411554	0.460623	0.54805	Lab test > Blood count	Biological samples > Assay results > Blood assays > Blood count	30180	Continuous	0	98.7	percent	Result of Lymphocytes Percentage assay, performed on blood sample, obtained from UK Biobank assessment centre visit. Lymphocytes (Percentage) is calculated as the proportion of lymphocytes in the leukocytes.""	http://biobank.ctsu.ox.ac.uk/showcase/field.cgi?id=30180
Lymphocyte percentage	5. Musculoskeletal	3261	22921	-2.15694	0.267906	8.20449e-16	5.16237e-15	Lab test > Blood count	Biological samples > Assay results > Blood assays > Blood count	30180	Continuous	0	98.7	percent	Result of Lymphocytes Percentage assay, performed on blood sample, obtained from UK Biobank assessment centre visit. Lymphocytes (Percentage) is calculated as the proportion of lymphocytes in the leukocytes.""	http://biobank.ctsu.ox.ac.uk/showcase/field.cgi?id=30180
Lymphocyte percentage	6. Lung	1606	2849	-3.79784	0.414719	5.30593e-20	3.85886e-19	Lab test > Blood count	Biological samples > Assay results > Blood assays > Blood count	30180	Continuous	0	98.7	percent	Result of Lymphocytes Percentage assay, performed on blood sample, obtained from UK Biobank assessment centre visit. Lymphocytes (Percentage) is calculated as the proportion of lymphocytes in the leukocytes.""	http://biobank.ctsu.ox.ac.uk/showcase/field.cgi?id=30180
Lymphocyte percentage	7. Heart	2858	14512	-3.32436	0.289975	1.99373e-30	1.99373e-29	Lab test > Blood count	Biological samples > Assay results > Blood assays > Blood count	30180	Continuous	0	98.7	percent	Result of Lymphocytes Percentage assay, performed on blood sample, obtained from UK Biobank assessment centre visit. Lymphocytes (Percentage) is calculated as the proportion of lymphocytes in the leukocytes.""	http://biobank.ctsu.ox.ac.uk/showcase/field.cgi?id=30180
Lymphocyte percentage	8. Cardiovascular	9335	55032	-2.68317	0.159819	2.94633e-63	5.75563e-62	Lab test > Blood count	Biological samples > Assay results > Blood assays > Blood count	30180	Continuous	0	98.7	percent	Result of Lymphocytes Percentage assay, performed on blood sample, obtained from UK Biobank assessment centre visit. Lymphocytes (Percentage) is calculated as the proportion of lymphocytes in the leukocytes.""	http://biobank.ctsu.ox.ac.uk/showcase/field.cgi?id=30180
Lymphocyte percentage	9. Brain	1389	8901	-1.83056	0.392612	3.1238e-06	1.01312e-05	Lab test > Blood count	Biological samples > Assay results > Blood assays > Blood count	30180	Continuous	0	98.7	percent	Result of Lymphocytes Percentage assay, performed on blood sample, obtained from UK Biobank assessment centre visit. Lymphocytes (Percentage) is calculated as the proportion of lymphocytes in the leukocytes.""	http://biobank.ctsu.ox.ac.uk/showcase/field.cgi?id=30180
Lymphocyte percentage	10. Thyroid	2270	12778	-2.39331	0.320562	8.26829e-14	4.70872e-13	Lab test > Blood count	Biological samples > Assay results > Blood assays > Blood count	30180	Continuous	0	98.7	percent	Result of Lymphocytes Percentage assay, performed on blood sample, obtained from UK Biobank assessment centre visit. Lymphocytes (Percentage) is calculated as the proportion of lymphocytes in the leukocytes.""	http://biobank.ctsu.ox.ac.uk/showcase/field.cgi?id=30180
Lymphocyte percentage	11. Psychiatric	1035	6329	-1.08652	0.476565	0.0226136	0.04033	Lab test > Blood count	Biological samples > Assay results > Blood assays > Blood count	30180	Continuous	0	98.7	percent	Result of Lymphocytes Percentage assay, performed on blood sample, obtained from UK Biobank assessment centre visit. Lymphocytes (Percentage) is calculated as the proportion of lymphocytes in the leukocytes.""	http://biobank.ctsu.ox.ac.uk/showcase/field.cgi?id=30180
Monocyte percentage	any CDs	48081	282820	-1.41558	0.197202	7.05685e-13	3.79984e-12	Lab test > Blood count	Biological samples > Assay results > Blood assays > Blood count	30190	Continuous	0	96.9	percent	Result of Monocytes Percentage assay, performed on blood sample, obtained from UK Biobank assessment centre visit. Monocytes (percentage) is calculated as the proportion of monocytes in the leukocytes.""	http://biobank.ctsu.ox.ac.uk/showcase/field.cgi?id=30190
Monocyte percentage	1. Diabetes	1230	4857	-0.715394	1.22918	0.560561	0.645914	Lab test > Blood count	Biological samples > Assay results > Blood assays > Blood count	30190	Continuous	0	96.9	percent	Result of Monocytes Percentage assay, performed on blood sample, obtained from UK Biobank assessment centre visit. Monocytes (percentage) is calculated as the proportion of monocytes in the leukocytes.""	http://biobank.ctsu.ox.ac.uk/showcase/field.cgi?id=30190
Monocyte percentage	2. Autoimmune	581	3204	-2.7955	1.75831	0.111863	0.166752	Lab test > Blood count	Biological samples > Assay results > Blood assays > Blood count	30190	Continuous	0	96.9	percent	Result of Monocytes Percentage assay, performed on blood sample, obtained from UK Biobank assessment centre visit. Monocytes (percentage) is calculated as the proportion of monocytes in the leukocytes.""	http://biobank.ctsu.ox.ac.uk/showcase/field.cgi?id=30190
Monocyte percentage	3. GI	9801	54016	-1.35139	0.436655	0.00196894	0.00440245	Lab test > Blood count	Biological samples > Assay results > Blood assays > Blood count	30190	Continuous	0	96.9	percent	Result of Monocytes Percentage assay, performed on blood sample, obtained from UK Biobank assessment centre visit. Monocytes (percentage) is calculated as the proportion of monocytes in the leukocytes.""	http://biobank.ctsu.ox.ac.uk/showcase/field.cgi?id=30190
Monocyte percentage	4. Lymphoma	402	2416	0.762903	0.996264	0.443817	0.531441	Lab test > Blood count	Biological samples > Assay results > Blood assays > Blood count	30190	Continuous	0	96.9	percent	Result of Monocytes Percentage assay, performed on blood sample, obtained from UK Biobank assessment centre visit. Monocytes (percentage) is calculated as the proportion of monocytes in the leukocytes.""	http://biobank.ctsu.ox.ac.uk/showcase/field.cgi?id=30190
Monocyte percentage	5. Musculoskeletal	3261	22921	-1.93357	0.807342	0.0166213	0.0306519	Lab test > Blood count	Biological samples > Assay results > Blood assays > Blood count	30190	Continuous	0	96.9	percent	Result of Monocytes Percentage assay, performed on blood sample, obtained from UK Biobank assessment centre visit. Monocytes (percentage) is calculated as the proportion of monocytes in the leukocytes.""	http://biobank.ctsu.ox.ac.uk/showcase/field.cgi?id=30190
Monocyte percentage	6. Lung	1606	2849	0.193413	1.15494	0.867003	0.89967	Lab test > Blood count	Biological samples > Assay results > Blood assays > Blood count	30190	Continuous	0	96.9	percent	Result of Monocytes Percentage assay, performed on blood sample, obtained from UK Biobank assessment centre visit. Monocytes (percentage) is calculated as the proportion of monocytes in the leukocytes.""	http://biobank.ctsu.ox.ac.uk/showcase/field.cgi?id=30190
Monocyte percentage	7. Heart	2858	14512	-0.223707	0.697035	0.748256	0.812585	Lab test > Blood count	Biological samples > Assay results > Blood assays > Blood count	30190	Continuous	0	96.9	percent	Result of Monocytes Percentage assay, performed on blood sample, obtained from UK Biobank assessment centre visit. Monocytes (percentage) is calculated as the proportion of monocytes in the leukocytes.""	http://biobank.ctsu.ox.ac.uk/showcase/field.cgi?id=30190
Monocyte percentage	8. Cardiovascular	9335	55032	-1.97486	0.47122	2.77786e-05	8.08806e-05	Lab test > Blood count	Biological samples > Assay results > Blood assays > Blood count	30190	Continuous	0	96.9	percent	Result of Monocytes Percentage assay, performed on blood sample, obtained from UK Biobank assessment centre visit. Monocytes (percentage) is calculated as the proportion of monocytes in the leukocytes.""	http://biobank.ctsu.ox.ac.uk/showcase/field.cgi?id=30190
Monocyte percentage	9. Brain	1389	8901	-2.30985	1.17592	0.0494956	0.0814424	Lab test > Blood count	Biological samples > Assay results > Blood assays > Blood count	30190	Continuous	0	96.9	percent	Result of Monocytes Percentage assay, performed on blood sample, obtained from UK Biobank assessment centre visit. Monocytes (percentage) is calculated as the proportion of monocytes in the leukocytes.""	http://biobank.ctsu.ox.ac.uk/showcase/field.cgi?id=30190
Monocyte percentage	10. Thyroid	2270	12778	-2.27738	0.947537	0.0162403	0.0300812	Lab test > Blood count	Biological samples > Assay results > Blood assays > Blood count	30190	Continuous	0	96.9	percent	Result of Monocytes Percentage assay, performed on blood sample, obtained from UK Biobank assessment centre visit. Monocytes (percentage) is calculated as the proportion of monocytes in the leukocytes.""	http://biobank.ctsu.ox.ac.uk/showcase/field.cgi?id=30190
Monocyte percentage	11. Psychiatric	1035	6329	-2.55486	1.47007	0.0822248	0.126268	Lab test > Blood count	Biological samples > Assay results > Blood assays > Blood count	30190	Continuous	0	96.9	percent	Result of Monocytes Percentage assay, performed on blood sample, obtained from UK Biobank assessment centre visit. Monocytes (percentage) is calculated as the proportion of monocytes in the leukocytes.""	http://biobank.ctsu.ox.ac.uk/showcase/field.cgi?id=30190
Neutrophil percentage	any CDs	48081	282820	0.966578	0.0580642	3.19695e-62	6.10326e-61	Lab test > Blood count	Biological samples > Assay results > Blood assays > Blood count	30200	Continuous	0	97.9	percent	Result of Neutrophils Percentage assay, performed on blood sample, obtained from UK Biobank assessment centre visit. Neutrophils (Percentage) is calculated as the proportion of neutrophils in the leukocytes.""	http://biobank.ctsu.ox.ac.uk/showcase/field.cgi?id=30200
Neutrophil percentage	1. Diabetes	1230	4857	1.95653	0.375503	1.88426e-07	6.82232e-07	Lab test > Blood count	Biological samples > Assay results > Blood assays > Blood count	30200	Continuous	0	97.9	percent	Result of Neutrophils Percentage assay, performed on blood sample, obtained from UK Biobank assessment centre visit. Neutrophils (Percentage) is calculated as the proportion of neutrophils in the leukocytes.""	http://biobank.ctsu.ox.ac.uk/showcase/field.cgi?id=30200
Neutrophil percentage	2. Autoimmune	581	3204	1.23866	0.456775	0.00669288	0.0134659	Lab test > Blood count	Biological samples > Assay results > Blood assays > Blood count	30200	Continuous	0	97.9	percent	Result of Neutrophils Percentage assay, performed on blood sample, obtained from UK Biobank assessment centre visit. Neutrophils (Percentage) is calculated as the proportion of neutrophils in the leukocytes.""	http://biobank.ctsu.ox.ac.uk/showcase/field.cgi?id=30200
Neutrophil percentage	3. GI	9801	54016	0.909688	0.130221	2.83407e-12	1.47407e-11	Lab test > Blood count	Biological samples > Assay results > Blood assays > Blood count	30200	Continuous	0	97.9	percent	Result of Neutrophils Percentage assay, performed on blood sample, obtained from UK Biobank assessment centre visit. Neutrophils (Percentage) is calculated as the proportion of neutrophils in the leukocytes.""	http://biobank.ctsu.ox.ac.uk/showcase/field.cgi?id=30200
Neutrophil percentage	4. Lymphoma	402	2416	-0.219343	0.38091	0.564722	0.649377	Lab test > Blood count	Biological samples > Assay results > Blood assays > Blood count	30200	Continuous	0	97.9	percent	Result of Neutrophils Percentage assay, performed on blood sample, obtained from UK Biobank assessment centre visit. Neutrophils (Percentage) is calculated as the proportion of neutrophils in the leukocytes.""	http://biobank.ctsu.ox.ac.uk/showcase/field.cgi?id=30200
Neutrophil percentage	5. Musculoskeletal	3261	22921	0.746001	0.226973	0.00101356	0.00237487	Lab test > Blood count	Biological samples > Assay results > Blood assays > Blood count	30200	Continuous	0	97.9	percent	Result of Neutrophils Percentage assay, performed on blood sample, obtained from UK Biobank assessment centre visit. Neutrophils (Percentage) is calculated as the proportion of neutrophils in the leukocytes.""	http://biobank.ctsu.ox.ac.uk/showcase/field.cgi?id=30200
Neutrophil percentage	6. Lung	1606	2849	2.12146	0.345833	8.55025e-10	3.79009e-09	Lab test > Blood count	Biological samples > Assay results > Blood assays > Blood count	30200	Continuous	0	97.9	percent	Result of Neutrophils Percentage assay, performed on blood sample, obtained from UK Biobank assessment centre visit. Neutrophils (Percentage) is calculated as the proportion of neutrophils in the leukocytes.""	http://biobank.ctsu.ox.ac.uk/showcase/field.cgi?id=30200
Neutrophil percentage	7. Heart	2858	14512	1.64739	0.242633	1.12405e-11	5.52165e-11	Lab test > Blood count	Biological samples > Assay results > Blood assays > Blood count	30200	Continuous	0	97.9	percent	Result of Neutrophils Percentage assay, performed on blood sample, obtained from UK Biobank assessment centre visit. Neutrophils (Percentage) is calculated as the proportion of neutrophils in the leukocytes.""	http://biobank.ctsu.ox.ac.uk/showcase/field.cgi?id=30200
Neutrophil percentage	8. Cardiovascular	9335	55032	1.31029	0.134633	2.19521e-22	1.79027e-21	Lab test > Blood count	Biological samples > Assay results > Blood assays > Blood count	30200	Continuous	0	97.9	percent	Result of Neutrophils Percentage assay, performed on blood sample, obtained from UK Biobank assessment centre visit. Neutrophils (Percentage) is calculated as the proportion of neutrophils in the leukocytes.""	http://biobank.ctsu.ox.ac.uk/showcase/field.cgi?id=30200
Neutrophil percentage	9. Brain	1389	8901	0.620977	0.332504	0.0618206	0.098351	Lab test > Blood count	Biological samples > Assay results > Blood assays > Blood count	30200	Continuous	0	97.9	percent	Result of Neutrophils Percentage assay, performed on blood sample, obtained from UK Biobank assessment centre visit. Neutrophils (Percentage) is calculated as the proportion of neutrophils in the leukocytes.""	http://biobank.ctsu.ox.ac.uk/showcase/field.cgi?id=30200
Neutrophil percentage	10. Thyroid	2270	12778	1.09515	0.272105	5.70381e-05	0.000160241	Lab test > Blood count	Biological samples > Assay results > Blood assays > Blood count	30200	Continuous	0	97.9	percent	Result of Neutrophils Percentage assay, performed on blood sample, obtained from UK Biobank assessment centre visit. Neutrophils (Percentage) is calculated as the proportion of neutrophils in the leukocytes.""	http://biobank.ctsu.ox.ac.uk/showcase/field.cgi?id=30200
Neutrophil percentage	11. Psychiatric	1035	6329	0.0829669	0.401874	0.836439	0.880463	Lab test > Blood count	Biological samples > Assay results > Blood assays > Blood count	30200	Continuous	0	97.9	percent	Result of Neutrophils Percentage assay, performed on blood sample, obtained from UK Biobank assessment centre visit. Neutrophils (Percentage) is calculated as the proportion of neutrophils in the leukocytes.""	http://biobank.ctsu.ox.ac.uk/showcase/field.cgi?id=30200
Eosinophil percentage	any CDs	48081	282820	16.9714	0.241323	0	0	Lab test > Blood count	Biological samples > Assay results > Blood assays > Blood count	30210	Continuous	0	100	percent	Result of Eosinophils Percentage assay, performed on blood sample, obtained from UK Biobank assessment centre visit. Eosinophils (Percentage) is calculated as the proportion of eosinophils in the leukocytes.""	http://biobank.ctsu.ox.ac.uk/showcase/field.cgi?id=30210
Eosinophil percentage	1. Diabetes	1230	4857	6.97591	1.49124	2.89772e-06	9.45275e-06	Lab test > Blood count	Biological samples > Assay results > Blood assays > Blood count	30210	Continuous	0	100	percent	Result of Eosinophils Percentage assay, performed on blood sample, obtained from UK Biobank assessment centre visit. Eosinophils (Percentage) is calculated as the proportion of eosinophils in the leukocytes.""	http://biobank.ctsu.ox.ac.uk/showcase/field.cgi?id=30210
Eosinophil percentage	2. Autoimmune	581	3204	10.6483	2.1654	8.76771e-07	2.99385e-06	Lab test > Blood count	Biological samples > Assay results > Blood assays > Blood count	30210	Continuous	0	100	percent	Result of Eosinophils Percentage assay, performed on blood sample, obtained from UK Biobank assessment centre visit. Eosinophils (Percentage) is calculated as the proportion of eosinophils in the leukocytes.""	http://biobank.ctsu.ox.ac.uk/showcase/field.cgi?id=30210
Eosinophil percentage	3. GI	9801	54016	18.1567	0.558674	1.07518e-231	6.22864e-230	Lab test > Blood count	Biological samples > Assay results > Blood assays > Blood count	30210	Continuous	0	100	percent	Result of Eosinophils Percentage assay, performed on blood sample, obtained from UK Biobank assessment centre visit. Eosinophils (Percentage) is calculated as the proportion of eosinophils in the leukocytes.""	http://biobank.ctsu.ox.ac.uk/showcase/field.cgi?id=30210
Eosinophil percentage	4. Lymphoma	402	2416	12.6783	2.27914	2.65544e-08	1.03267e-07	Lab test > Blood count	Biological samples > Assay results > Blood assays > Blood count	30210	Continuous	0	100	percent	Result of Eosinophils Percentage assay, performed on blood sample, obtained from UK Biobank assessment centre visit. Eosinophils (Percentage) is calculated as the proportion of eosinophils in the leukocytes.""	http://biobank.ctsu.ox.ac.uk/showcase/field.cgi?id=30210
Eosinophil percentage	5. Musculoskeletal	3261	22921	16.8995	0.91823	1.20987e-75	2.74673e-74	Lab test > Blood count	Biological samples > Assay results > Blood assays > Blood count	30210	Continuous	0	100	percent	Result of Eosinophils Percentage assay, performed on blood sample, obtained from UK Biobank assessment centre visit. Eosinophils (Percentage) is calculated as the proportion of eosinophils in the leukocytes.""	http://biobank.ctsu.ox.ac.uk/showcase/field.cgi?id=30210
Eosinophil percentage	6. Lung	1606	2849	11.2024	1.53773	3.21593e-13	1.7714e-12	Lab test > Blood count	Biological samples > Assay results > Blood assays > Blood count	30210	Continuous	0	100	percent	Result of Eosinophils Percentage assay, performed on blood sample, obtained from UK Biobank assessment centre visit. Eosinophils (Percentage) is calculated as the proportion of eosinophils in the leukocytes.""	http://biobank.ctsu.ox.ac.uk/showcase/field.cgi?id=30210
Eosinophil percentage	7. Heart	2858	14512	13.4953	0.973734	1.11766e-43	1.53907e-42	Lab test > Blood count	Biological samples > Assay results > Blood assays > Blood count	30210	Continuous	0	100	percent	Result of Eosinophils Percentage assay, performed on blood sample, obtained from UK Biobank assessment centre visit. Eosinophils (Percentage) is calculated as the proportion of eosinophils in the leukocytes.""	http://biobank.ctsu.ox.ac.uk/showcase/field.cgi?id=30210
Eosinophil percentage	8. Cardiovascular	9335	55032	14.5771	0.568274	4.06818e-145	1.62727e-143	Lab test > Blood count	Biological samples > Assay results > Blood assays > Blood count	30210	Continuous	0	100	percent	Result of Eosinophils Percentage assay, performed on blood sample, obtained from UK Biobank assessment centre visit. Eosinophils (Percentage) is calculated as the proportion of eosinophils in the leukocytes.""	http://biobank.ctsu.ox.ac.uk/showcase/field.cgi?id=30210
Eosinophil percentage	9. Brain	1389	8901	17.0969	1.36146	3.60004e-36	4.38266e-35	Lab test > Blood count	Biological samples > Assay results > Blood assays > Blood count	30210	Continuous	0	100	percent	Result of Eosinophils Percentage assay, performed on blood sample, obtained from UK Biobank assessment centre visit. Eosinophils (Percentage) is calculated as the proportion of eosinophils in the leukocytes.""	http://biobank.ctsu.ox.ac.uk/showcase/field.cgi?id=30210
Eosinophil percentage	10. Thyroid	2270	12778	15.7708	1.11971	4.71203e-45	6.70865e-44	Lab test > Blood count	Biological samples > Assay results > Blood assays > Blood count	30210	Continuous	0	100	percent	Result of Eosinophils Percentage assay, performed on blood sample, obtained from UK Biobank assessment centre visit. Eosinophils (Percentage) is calculated as the proportion of eosinophils in the leukocytes.""	http://biobank.ctsu.ox.ac.uk/showcase/field.cgi?id=30210
Eosinophil percentage	11. Psychiatric	1035	6329	16.806	1.66244	5.02752e-24	4.37629e-23	Lab test > Blood count	Biological samples > Assay results > Blood assays > Blood count	30210	Continuous	0	100	percent	Result of Eosinophils Percentage assay, performed on blood sample, obtained from UK Biobank assessment centre visit. Eosinophils (Percentage) is calculated as the proportion of eosinophils in the leukocytes.""	http://biobank.ctsu.ox.ac.uk/showcase/field.cgi?id=30210
Basophil percentage	any CDs	48081	282820	1.33669	0.255077	1.60286e-07	5.85391e-07	Lab test > Blood count	Biological samples > Assay results > Blood assays > Blood count	30220	Continuous	0	33.8	percent	Result of Basophils Percentage assay, performed on blood sample, obtained from UK Biobank assessment centre visit. Basophils (Percentage) is calculated as the proportion of basophils in the leukocytes.""	http://biobank.ctsu.ox.ac.uk/showcase/field.cgi?id=30220
Basophil percentage	1. Diabetes	1230	4857	2.22575	1.37075	0.10443	0.156366	Lab test > Blood count	Biological samples > Assay results > Blood assays > Blood count	30220	Continuous	0	33.8	percent	Result of Basophils Percentage assay, performed on blood sample, obtained from UK Biobank assessment centre visit. Basophils (Percentage) is calculated as the proportion of basophils in the leukocytes.""	http://biobank.ctsu.ox.ac.uk/showcase/field.cgi?id=30220
Basophil percentage	2. Autoimmune	581	3204	2.09016	2.08769	0.316739	0.400091	Lab test > Blood count	Biological samples > Assay results > Blood assays > Blood count	30220	Continuous	0	33.8	percent	Result of Basophils Percentage assay, performed on blood sample, obtained from UK Biobank assessment centre visit. Basophils (Percentage) is calculated as the proportion of basophils in the leukocytes.""	http://biobank.ctsu.ox.ac.uk/showcase/field.cgi?id=30220
Basophil percentage	3. GI	9801	54016	1.62482	0.563061	0.00390554	0.00830546	Lab test > Blood count	Biological samples > Assay results > Blood assays > Blood count	30220	Continuous	0	33.8	percent	Result of Basophils Percentage assay, performed on blood sample, obtained from UK Biobank assessment centre visit. Basophils (Percentage) is calculated as the proportion of basophils in the leukocytes.""	http://biobank.ctsu.ox.ac.uk/showcase/field.cgi?id=30220
Basophil percentage	4. Lymphoma	402	2416	4.33573	2.01453	0.0313792	0.0542916	Lab test > Blood count	Biological samples > Assay results > Blood assays > Blood count	30220	Continuous	0	33.8	percent	Result of Basophils Percentage assay, performed on blood sample, obtained from UK Biobank assessment centre visit. Basophils (Percentage) is calculated as the proportion of basophils in the leukocytes.""	http://biobank.ctsu.ox.ac.uk/showcase/field.cgi?id=30220
Basophil percentage	5. Musculoskeletal	3261	22921	1.47519	1.02417	0.14976	0.210189	Lab test > Blood count	Biological samples > Assay results > Blood assays > Blood count	30220	Continuous	0	33.8	percent	Result of Basophils Percentage assay, performed on blood sample, obtained from UK Biobank assessment centre visit. Basophils (Percentage) is calculated as the proportion of basophils in the leukocytes.""	http://biobank.ctsu.ox.ac.uk/showcase/field.cgi?id=30220
Basophil percentage	6. Lung	1606	2849	3.40265	1.86067	0.0674403	0.106485	Lab test > Blood count	Biological samples > Assay results > Blood assays > Blood count	30220	Continuous	0	33.8	percent	Result of Basophils Percentage assay, performed on blood sample, obtained from UK Biobank assessment centre visit. Basophils (Percentage) is calculated as the proportion of basophils in the leukocytes.""	http://biobank.ctsu.ox.ac.uk/showcase/field.cgi?id=30220
Basophil percentage	7. Heart	2858	14512	-0.272818	1.17665	0.816647	0.865595	Lab test > Blood count	Biological samples > Assay results > Blood assays > Blood count	30220	Continuous	0	33.8	percent	Result of Basophils Percentage assay, performed on blood sample, obtained from UK Biobank assessment centre visit. Basophils (Percentage) is calculated as the proportion of basophils in the leukocytes.""	http://biobank.ctsu.ox.ac.uk/showcase/field.cgi?id=30220
Basophil percentage	8. Cardiovascular	9335	55032	1.84167	0.641943	0.00411913	0.00873754	Lab test > Blood count	Biological samples > Assay results > Blood assays > Blood count	30220	Continuous	0	33.8	percent	Result of Basophils Percentage assay, performed on blood sample, obtained from UK Biobank assessment centre visit. Basophils (Percentage) is calculated as the proportion of basophils in the leukocytes.""	http://biobank.ctsu.ox.ac.uk/showcase/field.cgi?id=30220
Basophil percentage	9. Brain	1389	8901	-1.36802	1.61076	0.395716	0.481254	Lab test > Blood count	Biological samples > Assay results > Blood assays > Blood count	30220	Continuous	0	33.8	percent	Result of Basophils Percentage assay, performed on blood sample, obtained from UK Biobank assessment centre visit. Basophils (Percentage) is calculated as the proportion of basophils in the leukocytes.""	http://biobank.ctsu.ox.ac.uk/showcase/field.cgi?id=30220
Basophil percentage	10. Thyroid	2270	12778	0.820983	1.04402	0.431651	0.518351	Lab test > Blood count	Biological samples > Assay results > Blood assays > Blood count	30220	Continuous	0	33.8	percent	Result of Basophils Percentage assay, performed on blood sample, obtained from UK Biobank assessment centre visit. Basophils (Percentage) is calculated as the proportion of basophils in the leukocytes.""	http://biobank.ctsu.ox.ac.uk/showcase/field.cgi?id=30220
Basophil percentage	11. Psychiatric	1035	6329	-0.685342	1.71822	0.689991	0.763919	Lab test > Blood count	Biological samples > Assay results > Blood assays > Blood count	30220	Continuous	0	33.8	percent	Result of Basophils Percentage assay, performed on blood sample, obtained from UK Biobank assessment centre visit. Basophils (Percentage) is calculated as the proportion of basophils in the leukocytes.""	http://biobank.ctsu.ox.ac.uk/showcase/field.cgi?id=30220
Nucleated red blood cell percentage	any CDs	48051	282668	-0.749053	0.602632	0.213879	0.287453	Lab test > Blood count	Biological samples > Assay results > Blood assays > Blood count	30230	Continuous	0	48.86	percent	Result of Nucleated Red Blood Cells Percentage assay, performed on blood sample, obtained from UK Biobank assessment centre visit. Nucleated Red Blood Cells (Percentage) is defined as the number of nucleated red blood cells per 100 white blood cells.""	http://biobank.ctsu.ox.ac.uk/showcase/field.cgi?id=30230
Nucleated red blood cell percentage	1. Diabetes	1229	4855	-4.31176	4.46827	0.334559	0.417577	Lab test > Blood count	Biological samples > Assay results > Blood assays > Blood count	30230	Continuous	0	48.86	percent	Result of Nucleated Red Blood Cells Percentage assay, performed on blood sample, obtained from UK Biobank assessment centre visit. Nucleated Red Blood Cells (Percentage) is defined as the number of nucleated red blood cells per 100 white blood cells.""	http://biobank.ctsu.ox.ac.uk/showcase/field.cgi?id=30230
Nucleated red blood cell percentage	2. Autoimmune	580	3203	-16.142	11.9683	0.177426	0.243327	Lab test > Blood count	Biological samples > Assay results > Blood assays > Blood count	30230	Continuous	0	48.86	percent	Result of Nucleated Red Blood Cells Percentage assay, performed on blood sample, obtained from UK Biobank assessment centre visit. Nucleated Red Blood Cells (Percentage) is defined as the number of nucleated red blood cells per 100 white blood cells.""	http://biobank.ctsu.ox.ac.uk/showcase/field.cgi?id=30230
Nucleated red blood cell percentage	3. GI	9797	53998	0.116793	1.05482	0.911836	0.932022	Lab test > Blood count	Biological samples > Assay results > Blood assays > Blood count	30230	Continuous	0	48.86	percent	Result of Nucleated Red Blood Cells Percentage assay, performed on blood sample, obtained from UK Biobank assessment centre visit. Nucleated Red Blood Cells (Percentage) is defined as the number of nucleated red blood cells per 100 white blood cells.""	http://biobank.ctsu.ox.ac.uk/showcase/field.cgi?id=30230
Nucleated red blood cell percentage	4. Lymphoma	402	2413	-1.05799	5.81638	0.855662	0.895468	Lab test > Blood count	Biological samples > Assay results > Blood assays > Blood count	30230	Continuous	0	48.86	percent	Result of Nucleated Red Blood Cells Percentage assay, performed on blood sample, obtained from UK Biobank assessment centre visit. Nucleated Red Blood Cells (Percentage) is defined as the number of nucleated red blood cells per 100 white blood cells.""	http://biobank.ctsu.ox.ac.uk/showcase/field.cgi?id=30230
Nucleated red blood cell percentage	5. Musculoskeletal	3258	22908	-2.16802	2.39239	0.364822	0.449671	Lab test > Blood count	Biological samples > Assay results > Blood assays > Blood count	30230	Continuous	0	48.86	percent	Result of Nucleated Red Blood Cells Percentage assay, performed on blood sample, obtained from UK Biobank assessment centre visit. Nucleated Red Blood Cells (Percentage) is defined as the number of nucleated red blood cells per 100 white blood cells.""	http://biobank.ctsu.ox.ac.uk/showcase/field.cgi?id=30230
Nucleated red blood cell percentage	6. Lung	1605	2848	-6.673	3.95821	0.0918225	0.139225	Lab test > Blood count	Biological samples > Assay results > Blood assays > Blood count	30230	Continuous	0	48.86	percent	Result of Nucleated Red Blood Cells Percentage assay, performed on blood sample, obtained from UK Biobank assessment centre visit. Nucleated Red Blood Cells (Percentage) is defined as the number of nucleated red blood cells per 100 white blood cells.""	http://biobank.ctsu.ox.ac.uk/showcase/field.cgi?id=30230
Nucleated red blood cell percentage	7. Heart	2857	14508	3.54568	2.31032	0.124854	0.182271	Lab test > Blood count	Biological samples > Assay results > Blood assays > Blood count	30230	Continuous	0	48.86	percent	Result of Nucleated Red Blood Cells Percentage assay, performed on blood sample, obtained from UK Biobank assessment centre visit. Nucleated Red Blood Cells (Percentage) is defined as the number of nucleated red blood cells per 100 white blood cells.""	http://biobank.ctsu.ox.ac.uk/showcase/field.cgi?id=30230
Nucleated red blood cell percentage	8. Cardiovascular	9330	54988	-0.183879	1.53385	0.904578	0.927206	Lab test > Blood count	Biological samples > Assay results > Blood assays > Blood count	30230	Continuous	0	48.86	percent	Result of Nucleated Red Blood Cells Percentage assay, performed on blood sample, obtained from UK Biobank assessment centre visit. Nucleated Red Blood Cells (Percentage) is defined as the number of nucleated red blood cells per 100 white blood cells.""	http://biobank.ctsu.ox.ac.uk/showcase/field.cgi?id=30230
Nucleated red blood cell percentage	9. Brain	1388	8895	2.34051	2.71308	0.388315	0.474106	Lab test > Blood count	Biological samples > Assay results > Blood assays > Blood count	30230	Continuous	0	48.86	percent	Result of Nucleated Red Blood Cells Percentage assay, performed on blood sample, obtained from UK Biobank assessment centre visit. Nucleated Red Blood Cells (Percentage) is defined as the number of nucleated red blood cells per 100 white blood cells.""	http://biobank.ctsu.ox.ac.uk/showcase/field.cgi?id=30230
Nucleated red blood cell percentage	10. Thyroid	2266	12773	-3.71247	2.91677	0.203089	0.274488	Lab test > Blood count	Biological samples > Assay results > Blood assays > Blood count	30230	Continuous	0	48.86	percent	Result of Nucleated Red Blood Cells Percentage assay, performed on blood sample, obtained from UK Biobank assessment centre visit. Nucleated Red Blood Cells (Percentage) is defined as the number of nucleated red blood cells per 100 white blood cells.""	http://biobank.ctsu.ox.ac.uk/showcase/field.cgi?id=30230
Nucleated red blood cell percentage	11. Psychiatric	1034	6321	-19.8096	9.21404	0.0315602	0.0545485	Lab test > Blood count	Biological samples > Assay results > Blood assays > Blood count	30230	Continuous	0	48.86	percent	Result of Nucleated Red Blood Cells Percentage assay, performed on blood sample, obtained from UK Biobank assessment centre visit. Nucleated Red Blood Cells (Percentage) is defined as the number of nucleated red blood cells per 100 white blood cells.""	http://biobank.ctsu.ox.ac.uk/showcase/field.cgi?id=30230
Reticulocyte percentage	any CDs	47389	278991	3.73933	0.396118	3.73078e-21	2.90172e-20	Lab test > Blood count	Biological samples > Assay results > Blood assays > Blood count	30240	Continuous	0.001	85.714	percent	Result of Reticulocytes Percentage assay, performed on blood sample, obtained from UK Biobank assessment centre visit. Reticulocytes (Percentage) is the number of reticulocytes as a percentage of red blood cells.""	http://biobank.ctsu.ox.ac.uk/showcase/field.cgi?id=30240
Reticulocyte percentage	1. Diabetes	1210	4789	6.87513	3.0953	0.0263407	0.0462407	Lab test > Blood count	Biological samples > Assay results > Blood assays > Blood count	30240	Continuous	0.001	85.714	percent	Result of Reticulocytes Percentage assay, performed on blood sample, obtained from UK Biobank assessment centre visit. Reticulocytes (Percentage) is the number of reticulocytes as a percentage of red blood cells.""	http://biobank.ctsu.ox.ac.uk/showcase/field.cgi?id=30240
Reticulocyte percentage	2. Autoimmune	571	3154	12.6379	6.51042	0.0522359	0.0850351	Lab test > Blood count	Biological samples > Assay results > Blood assays > Blood count	30240	Continuous	0.001	85.714	percent	Result of Reticulocytes Percentage assay, performed on blood sample, obtained from UK Biobank assessment centre visit. Reticulocytes (Percentage) is the number of reticulocytes as a percentage of red blood cells.""	http://biobank.ctsu.ox.ac.uk/showcase/field.cgi?id=30240
Reticulocyte percentage	3. GI	9676	53285	3.16653	0.904033	0.000460625	0.00114475	Lab test > Blood count	Biological samples > Assay results > Blood assays > Blood count	30240	Continuous	0.001	85.714	percent	Result of Reticulocytes Percentage assay, performed on blood sample, obtained from UK Biobank assessment centre visit. Reticulocytes (Percentage) is the number of reticulocytes as a percentage of red blood cells.""	http://biobank.ctsu.ox.ac.uk/showcase/field.cgi?id=30240
Reticulocyte percentage	4. Lymphoma	400	2386	6.97651	6.95296	0.315674	0.399046	Lab test > Blood count	Biological samples > Assay results > Blood assays > Blood count	30240	Continuous	0.001	85.714	percent	Result of Reticulocytes Percentage assay, performed on blood sample, obtained from UK Biobank assessment centre visit. Reticulocytes (Percentage) is the number of reticulocytes as a percentage of red blood cells.""	http://biobank.ctsu.ox.ac.uk/showcase/field.cgi?id=30240
Reticulocyte percentage	5. Musculoskeletal	3224	22588	2.92981	1.41062	0.0378048	0.0642834	Lab test > Blood count	Biological samples > Assay results > Blood assays > Blood count	30240	Continuous	0.001	85.714	percent	Result of Reticulocytes Percentage assay, performed on blood sample, obtained from UK Biobank assessment centre visit. Reticulocytes (Percentage) is the number of reticulocytes as a percentage of red blood cells.""	http://biobank.ctsu.ox.ac.uk/showcase/field.cgi?id=30240
Reticulocyte percentage	6. Lung	1573	2797	22.8181	4.87283	2.83098e-06	9.28914e-06	Lab test > Blood count	Biological samples > Assay results > Blood assays > Blood count	30240	Continuous	0.001	85.714	percent	Result of Reticulocytes Percentage assay, performed on blood sample, obtained from UK Biobank assessment centre visit. Reticulocytes (Percentage) is the number of reticulocytes as a percentage of red blood cells.""	http://biobank.ctsu.ox.ac.uk/showcase/field.cgi?id=30240
Reticulocyte percentage	7. Heart	2826	14340	5.98175	1.82095	0.00101994	0.0023865	Lab test > Blood count	Biological samples > Assay results > Blood assays > Blood count	30240	Continuous	0.001	85.714	percent	Result of Reticulocytes Percentage assay, performed on blood sample, obtained from UK Biobank assessment centre visit. Reticulocytes (Percentage) is the number of reticulocytes as a percentage of red blood cells.""	http://biobank.ctsu.ox.ac.uk/showcase/field.cgi?id=30240
Reticulocyte percentage	8. Cardiovascular	9192	54308	1.792	0.784933	0.0224309	0.040132	Lab test > Blood count	Biological samples > Assay results > Blood assays > Blood count	30240	Continuous	0.001	85.714	percent	Result of Reticulocytes Percentage assay, performed on blood sample, obtained from UK Biobank assessment centre visit. Reticulocytes (Percentage) is the number of reticulocytes as a percentage of red blood cells.""	http://biobank.ctsu.ox.ac.uk/showcase/field.cgi?id=30240
Reticulocyte percentage	9. Brain	1367	8783	10.0054	4.12681	0.0153304	0.0285533	Lab test > Blood count	Biological samples > Assay results > Blood assays > Blood count	30240	Continuous	0.001	85.714	percent	Result of Reticulocytes Percentage assay, performed on blood sample, obtained from UK Biobank assessment centre visit. Reticulocytes (Percentage) is the number of reticulocytes as a percentage of red blood cells.""	http://biobank.ctsu.ox.ac.uk/showcase/field.cgi?id=30240
Reticulocyte percentage	10. Thyroid	2232	12587	3.98419	2.05083	0.0520502	0.084815	Lab test > Blood count	Biological samples > Assay results > Blood assays > Blood count	30240	Continuous	0.001	85.714	percent	Result of Reticulocytes Percentage assay, performed on blood sample, obtained from UK Biobank assessment centre visit. Reticulocytes (Percentage) is the number of reticulocytes as a percentage of red blood cells.""	http://biobank.ctsu.ox.ac.uk/showcase/field.cgi?id=30240
Reticulocyte percentage	11. Psychiatric	1020	6241	12.2085	4.80422	0.0110471	0.0211621	Lab test > Blood count	Biological samples > Assay results > Blood assays > Blood count	30240	Continuous	0.001	85.714	percent	Result of Reticulocytes Percentage assay, performed on blood sample, obtained from UK Biobank assessment centre visit. Reticulocytes (Percentage) is the number of reticulocytes as a percentage of red blood cells.""	http://biobank.ctsu.ox.ac.uk/showcase/field.cgi?id=30240
Reticulocyte count	any CDs	47389	278991	2.42365	0.250101	3.3038e-22	2.64304e-21	Lab test > Blood count	Biological samples > Assay results > Blood assays > Blood count	30250	Continuous	0	2.385	10^12 cells/Litre	Result of Reticulocytes Number assay, performed on blood sample, obtained from UK Biobank assessment centre visit. Reticulocytes count is computed from the reticulocyte per cent multiplied by the red blood cell count.""	http://biobank.ctsu.ox.ac.uk/showcase/field.cgi?id=30250
Reticulocyte count	1. Diabetes	1210	4789	3.77798	1.79602	0.0354201	0.0605349	Lab test > Blood count	Biological samples > Assay results > Blood assays > Blood count	30250	Continuous	0	2.385	10^12 cells/Litre	Result of Reticulocytes Number assay, performed on blood sample, obtained from UK Biobank assessment centre visit. Reticulocytes count is computed from the reticulocyte per cent multiplied by the red blood cell count.""	http://biobank.ctsu.ox.ac.uk/showcase/field.cgi?id=30250
Reticulocyte count	2. Autoimmune	571	3154	7.85044	4.30766	0.0683887	0.10778	Lab test > Blood count	Biological samples > Assay results > Blood assays > Blood count	30250	Continuous	0	2.385	10^12 cells/Litre	Result of Reticulocytes Number assay, performed on blood sample, obtained from UK Biobank assessment centre visit. Reticulocytes count is computed from the reticulocyte per cent multiplied by the red blood cell count.""	http://biobank.ctsu.ox.ac.uk/showcase/field.cgi?id=30250
Reticulocyte count	3. GI	9676	53285	2.07886	0.557619	0.000192924	0.00050961	Lab test > Blood count	Biological samples > Assay results > Blood assays > Blood count	30250	Continuous	0	2.385	10^12 cells/Litre	Result of Reticulocytes Number assay, performed on blood sample, obtained from UK Biobank assessment centre visit. Reticulocytes count is computed from the reticulocyte per cent multiplied by the red blood cell count.""	http://biobank.ctsu.ox.ac.uk/showcase/field.cgi?id=30250
Reticulocyte count	4. Lymphoma	400	2386	4.24351	4.576	0.353749	0.437951	Lab test > Blood count	Biological samples > Assay results > Blood assays > Blood count	30250	Continuous	0	2.385	10^12 cells/Litre	Result of Reticulocytes Number assay, performed on blood sample, obtained from UK Biobank assessment centre visit. Reticulocytes count is computed from the reticulocyte per cent multiplied by the red blood cell count.""	http://biobank.ctsu.ox.ac.uk/showcase/field.cgi?id=30250
Reticulocyte count	5. Musculoskeletal	3224	22588	1.44077	1.15401	0.211855	0.285189	Lab test > Blood count	Biological samples > Assay results > Blood assays > Blood count	30250	Continuous	0	2.385	10^12 cells/Litre	Result of Reticulocytes Number assay, performed on blood sample, obtained from UK Biobank assessment centre visit. Reticulocytes count is computed from the reticulocyte per cent multiplied by the red blood cell count.""	http://biobank.ctsu.ox.ac.uk/showcase/field.cgi?id=30250
Reticulocyte count	6. Lung	1573	2797	16.2083	2.99713	6.37593e-08	2.42893e-07	Lab test > Blood count	Biological samples > Assay results > Blood assays > Blood count	30250	Continuous	0	2.385	10^12 cells/Litre	Result of Reticulocytes Number assay, performed on blood sample, obtained from UK Biobank assessment centre visit. Reticulocytes count is computed from the reticulocyte per cent multiplied by the red blood cell count.""	http://biobank.ctsu.ox.ac.uk/showcase/field.cgi?id=30250
Reticulocyte count	7. Heart	2826	14340	3.50235	1.10322	0.00150004	0.0034101	Lab test > Blood count	Biological samples > Assay results > Blood assays > Blood count	30250	Continuous	0	2.385	10^12 cells/Litre	Result of Reticulocytes Number assay, performed on blood sample, obtained from UK Biobank assessment centre visit. Reticulocytes count is computed from the reticulocyte per cent multiplied by the red blood cell count.""	http://biobank.ctsu.ox.ac.uk/showcase/field.cgi?id=30250
Reticulocyte count	8. Cardiovascular	9192	54308	1.26728	0.503304	0.0118052	0.0225372	Lab test > Blood count	Biological samples > Assay results > Blood assays > Blood count	30250	Continuous	0	2.385	10^12 cells/Litre	Result of Reticulocytes Number assay, performed on blood sample, obtained from UK Biobank assessment centre visit. Reticulocytes count is computed from the reticulocyte per cent multiplied by the red blood cell count.""	http://biobank.ctsu.ox.ac.uk/showcase/field.cgi?id=30250
Reticulocyte count	9. Brain	1367	8783	6.2873	2.54377	0.0134493	0.0253021	Lab test > Blood count	Biological samples > Assay results > Blood assays > Blood count	30250	Continuous	0	2.385	10^12 cells/Litre	Result of Reticulocytes Number assay, performed on blood sample, obtained from UK Biobank assessment centre visit. Reticulocytes count is computed from the reticulocyte per cent multiplied by the red blood cell count.""	http://biobank.ctsu.ox.ac.uk/showcase/field.cgi?id=30250
Reticulocyte count	10. Thyroid	2232	12587	2.91363	1.30327	0.0253759	0.0446403	Lab test > Blood count	Biological samples > Assay results > Blood assays > Blood count	30250	Continuous	0	2.385	10^12 cells/Litre	Result of Reticulocytes Number assay, performed on blood sample, obtained from UK Biobank assessment centre visit. Reticulocytes count is computed from the reticulocyte per cent multiplied by the red blood cell count.""	http://biobank.ctsu.ox.ac.uk/showcase/field.cgi?id=30250
Reticulocyte count	11. Psychiatric	1020	6241	7.94487	2.97092	0.00749051	0.0149277	Lab test > Blood count	Biological samples > Assay results > Blood assays > Blood count	30250	Continuous	0	2.385	10^12 cells/Litre	Result of Reticulocytes Number assay, performed on blood sample, obtained from UK Biobank assessment centre visit. Reticulocytes count is computed from the reticulocyte per cent multiplied by the red blood cell count.""	http://biobank.ctsu.ox.ac.uk/showcase/field.cgi?id=30250
Mean reticulocyte volume	any CDs	47389	278992	1.18574	0.128762	3.29801e-20	2.40898e-19	Lab test > Blood count	Biological samples > Assay results > Blood assays > Blood count	30260	Continuous	46	249.45	femtolitres	Result of Mean Reticulocytes Volume assay, performed on blood sample, obtained from UK Biobank assessment centre visit. Mean Reticulocytes volume is the average volume of all reticulocytes, calculated from the reticulocytes (percentage).""	http://biobank.ctsu.ox.ac.uk/showcase/field.cgi?id=30260
Mean reticulocyte volume	1. Diabetes	1210	4789	1.38127	0.799616	0.0840935	0.128668	Lab test > Blood count	Biological samples > Assay results > Blood assays > Blood count	30260	Continuous	46	249.45	femtolitres	Result of Mean Reticulocytes Volume assay, performed on blood sample, obtained from UK Biobank assessment centre visit. Mean Reticulocytes volume is the average volume of all reticulocytes, calculated from the reticulocytes (percentage).""	http://biobank.ctsu.ox.ac.uk/showcase/field.cgi?id=30260
Mean reticulocyte volume	2. Autoimmune	571	3154	3.55012	0.926199	0.000126591	0.000343561	Lab test > Blood count	Biological samples > Assay results > Blood assays > Blood count	30260	Continuous	46	249.45	femtolitres	Result of Mean Reticulocytes Volume assay, performed on blood sample, obtained from UK Biobank assessment centre visit. Mean Reticulocytes volume is the average volume of all reticulocytes, calculated from the reticulocytes (percentage).""	http://biobank.ctsu.ox.ac.uk/showcase/field.cgi?id=30260
Mean reticulocyte volume	3. GI	9676	53285	1.09836	0.290043	0.000152548	0.000407442	Lab test > Blood count	Biological samples > Assay results > Blood assays > Blood count	30260	Continuous	46	249.45	femtolitres	Result of Mean Reticulocytes Volume assay, performed on blood sample, obtained from UK Biobank assessment centre visit. Mean Reticulocytes volume is the average volume of all reticulocytes, calculated from the reticulocytes (percentage).""	http://biobank.ctsu.ox.ac.uk/showcase/field.cgi?id=30260
Mean reticulocyte volume	4. Lymphoma	400	2386	1.55776	1.03229	0.131288	0.189815	Lab test > Blood count	Biological samples > Assay results > Blood assays > Blood count	30260	Continuous	46	249.45	femtolitres	Result of Mean Reticulocytes Volume assay, performed on blood sample, obtained from UK Biobank assessment centre visit. Mean Reticulocytes volume is the average volume of all reticulocytes, calculated from the reticulocytes (percentage).""	http://biobank.ctsu.ox.ac.uk/showcase/field.cgi?id=30260
Mean reticulocyte volume	5. Musculoskeletal	3224	22588	0.073375	0.506364	0.884785	0.913546	Lab test > Blood count	Biological samples > Assay results > Blood assays > Blood count	30260	Continuous	46	249.45	femtolitres	Result of Mean Reticulocytes Volume assay, performed on blood sample, obtained from UK Biobank assessment centre visit. Mean Reticulocytes volume is the average volume of all reticulocytes, calculated from the reticulocytes (percentage).""	http://biobank.ctsu.ox.ac.uk/showcase/field.cgi?id=30260
Mean reticulocyte volume	6. Lung	1573	2797	1.81702	0.808472	0.02461	0.0434294	Lab test > Blood count	Biological samples > Assay results > Blood assays > Blood count	30260	Continuous	46	249.45	femtolitres	Result of Mean Reticulocytes Volume assay, performed on blood sample, obtained from UK Biobank assessment centre visit. Mean Reticulocytes volume is the average volume of all reticulocytes, calculated from the reticulocytes (percentage).""	http://biobank.ctsu.ox.ac.uk/showcase/field.cgi?id=30260
Mean reticulocyte volume	7. Heart	2826	14340	2.50732	0.535654	2.85662e-06	9.355e-06	Lab test > Blood count	Biological samples > Assay results > Blood assays > Blood count	30260	Continuous	46	249.45	femtolitres	Result of Mean Reticulocytes Volume assay, performed on blood sample, obtained from UK Biobank assessment centre visit. Mean Reticulocytes volume is the average volume of all reticulocytes, calculated from the reticulocytes (percentage).""	http://biobank.ctsu.ox.ac.uk/showcase/field.cgi?id=30260
Mean reticulocyte volume	8. Cardiovascular	9192	54309	1.40909	0.291103	1.29492e-06	4.34226e-06	Lab test > Blood count	Biological samples > Assay results > Blood assays > Blood count	30260	Continuous	46	249.45	femtolitres	Result of Mean Reticulocytes Volume assay, performed on blood sample, obtained from UK Biobank assessment centre visit. Mean Reticulocytes volume is the average volume of all reticulocytes, calculated from the reticulocytes (percentage).""	http://biobank.ctsu.ox.ac.uk/showcase/field.cgi?id=30260
Mean reticulocyte volume	9. Brain	1367	8783	1.5344	0.748524	0.0403744	0.0678289	Lab test > Blood count	Biological samples > Assay results > Blood assays > Blood count	30260	Continuous	46	249.45	femtolitres	Result of Mean Reticulocytes Volume assay, performed on blood sample, obtained from UK Biobank assessment centre visit. Mean Reticulocytes volume is the average volume of all reticulocytes, calculated from the reticulocytes (percentage).""	http://biobank.ctsu.ox.ac.uk/showcase/field.cgi?id=30260
Mean reticulocyte volume	10. Thyroid	2232	12587	1.77902	0.585447	0.0023757	0.0052309	Lab test > Blood count	Biological samples > Assay results > Blood assays > Blood count	30260	Continuous	46	249.45	femtolitres	Result of Mean Reticulocytes Volume assay, performed on blood sample, obtained from UK Biobank assessment centre visit. Mean Reticulocytes volume is the average volume of all reticulocytes, calculated from the reticulocytes (percentage).""	http://biobank.ctsu.ox.ac.uk/showcase/field.cgi?id=30260
Mean reticulocyte volume	11. Psychiatric	1020	6241	1.84671	0.893368	0.0387218	0.0655554	Lab test > Blood count	Biological samples > Assay results > Blood assays > Blood count	30260	Continuous	46	249.45	femtolitres	Result of Mean Reticulocytes Volume assay, performed on blood sample, obtained from UK Biobank assessment centre visit. Mean Reticulocytes volume is the average volume of all reticulocytes, calculated from the reticulocytes (percentage).""	http://biobank.ctsu.ox.ac.uk/showcase/field.cgi?id=30260
Mean sphered cell volume	any CDs	47357	278822	0.837314	0.149102	1.95755e-08	7.7199e-08	Lab test > Blood count	Biological samples > Assay results > Blood assays > Blood count	30270	Continuous	43.31	205.2	femtolitres	Result of Mean Sphered Cells Volume assay, performed on blood sample, obtained from UK Biobank assessment centre visit.""	http://biobank.ctsu.ox.ac.uk/showcase/field.cgi?id=30270
Mean sphered cell volume	1. Diabetes	1210	4788	1.09269	0.981919	0.265788	0.345073	Lab test > Blood count	Biological samples > Assay results > Blood assays > Blood count	30270	Continuous	43.31	205.2	femtolitres	Result of Mean Sphered Cells Volume assay, performed on blood sample, obtained from UK Biobank assessment centre visit.""	http://biobank.ctsu.ox.ac.uk/showcase/field.cgi?id=30270
Mean sphered cell volume	2. Autoimmune	570	3153	3.19282	1.20625	0.00812353	0.0160748	Lab test > Blood count	Biological samples > Assay results > Blood assays > Blood count	30270	Continuous	43.31	205.2	femtolitres	Result of Mean Sphered Cells Volume assay, performed on blood sample, obtained from UK Biobank assessment centre visit.""	http://biobank.ctsu.ox.ac.uk/showcase/field.cgi?id=30270
Mean sphered cell volume	3. GI	9672	53263	0.465729	0.33318	0.162164	0.225526	Lab test > Blood count	Biological samples > Assay results > Blood assays > Blood count	30270	Continuous	43.31	205.2	femtolitres	Result of Mean Sphered Cells Volume assay, performed on blood sample, obtained from UK Biobank assessment centre visit.""	http://biobank.ctsu.ox.ac.uk/showcase/field.cgi?id=30270
Mean sphered cell volume	4. Lymphoma	400	2382	-0.081363	1.30505	0.950288	0.96058	Lab test > Blood count	Biological samples > Assay results > Blood assays > Blood count	30270	Continuous	43.31	205.2	femtolitres	Result of Mean Sphered Cells Volume assay, performed on blood sample, obtained from UK Biobank assessment centre visit.""	http://biobank.ctsu.ox.ac.uk/showcase/field.cgi?id=30270
Mean sphered cell volume	5. Musculoskeletal	3222	22573	0.0483921	0.586086	0.934195	0.948424	Lab test > Blood count	Biological samples > Assay results > Blood assays > Blood count	30270	Continuous	43.31	205.2	femtolitres	Result of Mean Sphered Cells Volume assay, performed on blood sample, obtained from UK Biobank assessment centre visit.""	http://biobank.ctsu.ox.ac.uk/showcase/field.cgi?id=30270
Mean sphered cell volume	6. Lung	1572	2796	1.12943	0.917582	0.218369	0.291949	Lab test > Blood count	Biological samples > Assay results > Blood assays > Blood count	30270	Continuous	43.31	205.2	femtolitres	Result of Mean Sphered Cells Volume assay, performed on blood sample, obtained from UK Biobank assessment centre visit.""	http://biobank.ctsu.ox.ac.uk/showcase/field.cgi?id=30270
Mean sphered cell volume	7. Heart	2825	14336	1.78727	0.609318	0.00335463	0.00720688	Lab test > Blood count	Biological samples > Assay results > Blood assays > Blood count	30270	Continuous	43.31	205.2	femtolitres	Result of Mean Sphered Cells Volume assay, performed on blood sample, obtained from UK Biobank assessment centre visit.""	http://biobank.ctsu.ox.ac.uk/showcase/field.cgi?id=30270
Mean sphered cell volume	8. Cardiovascular	9187	54261	1.18291	0.338172	0.000468852	0.00116347	Lab test > Blood count	Biological samples > Assay results > Blood assays > Blood count	30270	Continuous	43.31	205.2	femtolitres	Result of Mean Sphered Cells Volume assay, performed on blood sample, obtained from UK Biobank assessment centre visit.""	http://biobank.ctsu.ox.ac.uk/showcase/field.cgi?id=30270
Mean sphered cell volume	9. Brain	1366	8776	1.27398	0.833134	0.12623	0.183607	Lab test > Blood count	Biological samples > Assay results > Blood assays > Blood count	30270	Continuous	43.31	205.2	femtolitres	Result of Mean Sphered Cells Volume assay, performed on blood sample, obtained from UK Biobank assessment centre visit.""	http://biobank.ctsu.ox.ac.uk/showcase/field.cgi?id=30270
Mean sphered cell volume	10. Thyroid	2229	12581	1.01814	0.688645	0.139281	0.198658	Lab test > Blood count	Biological samples > Assay results > Blood assays > Blood count	30270	Continuous	43.31	205.2	femtolitres	Result of Mean Sphered Cells Volume assay, performed on blood sample, obtained from UK Biobank assessment centre visit.""	http://biobank.ctsu.ox.ac.uk/showcase/field.cgi?id=30270
Mean sphered cell volume	11. Psychiatric	1017	6235	2.01271	0.997991	0.0437204	0.0728673	Lab test > Blood count	Biological samples > Assay results > Blood assays > Blood count	30270	Continuous	43.31	205.2	femtolitres	Result of Mean Sphered Cells Volume assay, performed on blood sample, obtained from UK Biobank assessment centre visit.""	http://biobank.ctsu.ox.ac.uk/showcase/field.cgi?id=30270
Immature reticulocyte fraction	any CDs	47357	278822	2.24302	0.082009	1.05423e-164	5.06029e-163	Lab test > Blood count	Biological samples > Assay results > Blood assays > Blood count	30280	Continuous	0	1	ratio	Result of Immature Reticulocytes Fraction assay, performed on blood sample, obtained from UK Biobank assessment centre visit. Immature Reticulocytes Fraction (Percentage) is an indication of new reticulocyte synthesis and is calculated from the reticulocytes (Percentage) as the total number of reticulocyte events in the outermost light scattering region, corresponding to immature reticulocytes, r…	http://biobank.ctsu.ox.ac.uk/showcase/field.cgi?id=30280
Immature reticulocyte fraction	1. Diabetes	1210	4788	2.58695	0.497135	1.95336e-07	7.05729e-07	Lab test > Blood count	Biological samples > Assay results > Blood assays > Blood count	30280	Continuous	0	1	ratio	Result of Immature Reticulocytes Fraction assay, performed on blood sample, obtained from UK Biobank assessment centre visit. Immature Reticulocytes Fraction (Percentage) is an indication of new reticulocyte synthesis and is calculated from the reticulocytes (Percentage) as the total number of reticulocyte events in the outermost light scattering region, corresponding to immature reticulocytes, r…	http://biobank.ctsu.ox.ac.uk/showcase/field.cgi?id=30280
Immature reticulocyte fraction	2. Autoimmune	570	3153	2.33824	0.692438	0.000733288	0.00175738	Lab test > Blood count	Biological samples > Assay results > Blood assays > Blood count	30280	Continuous	0	1	ratio	Result of Immature Reticulocytes Fraction assay, performed on blood sample, obtained from UK Biobank assessment centre visit. Immature Reticulocytes Fraction (Percentage) is an indication of new reticulocyte synthesis and is calculated from the reticulocytes (Percentage) as the total number of reticulocyte events in the outermost light scattering region, corresponding to immature reticulocytes, r…	http://biobank.ctsu.ox.ac.uk/showcase/field.cgi?id=30280
Immature reticulocyte fraction	3. GI	9672	53263	1.84003	0.184949	2.55169e-23	2.16507e-22	Lab test > Blood count	Biological samples > Assay results > Blood assays > Blood count	30280	Continuous	0	1	ratio	Result of Immature Reticulocytes Fraction assay, performed on blood sample, obtained from UK Biobank assessment centre visit. Immature Reticulocytes Fraction (Percentage) is an indication of new reticulocyte synthesis and is calculated from the reticulocytes (Percentage) as the total number of reticulocyte events in the outermost light scattering region, corresponding to immature reticulocytes, r…	http://biobank.ctsu.ox.ac.uk/showcase/field.cgi?id=30280
Immature reticulocyte fraction	4. Lymphoma	400	2382	1.89827	0.810958	0.019244	0.0348008	Lab test > Blood count	Biological samples > Assay results > Blood assays > Blood count	30280	Continuous	0	1	ratio	Result of Immature Reticulocytes Fraction assay, performed on blood sample, obtained from UK Biobank assessment centre visit. Immature Reticulocytes Fraction (Percentage) is an indication of new reticulocyte synthesis and is calculated from the reticulocytes (Percentage) as the total number of reticulocyte events in the outermost light scattering region, corresponding to immature reticulocytes, r…	http://biobank.ctsu.ox.ac.uk/showcase/field.cgi?id=30280
Immature reticulocyte fraction	5. Musculoskeletal	3222	22573	1.84879	0.319968	7.55751e-09	3.0892e-08	Lab test > Blood count	Biological samples > Assay results > Blood assays > Blood count	30280	Continuous	0	1	ratio	Result of Immature Reticulocytes Fraction assay, performed on blood sample, obtained from UK Biobank assessment centre visit. Immature Reticulocytes Fraction (Percentage) is an indication of new reticulocyte synthesis and is calculated from the reticulocytes (Percentage) as the total number of reticulocyte events in the outermost light scattering region, corresponding to immature reticulocytes, r…	http://biobank.ctsu.ox.ac.uk/showcase/field.cgi?id=30280
Immature reticulocyte fraction	6. Lung	1572	2796	3.08337	0.528659	5.4625e-09	2.26035e-08	Lab test > Blood count	Biological samples > Assay results > Blood assays > Blood count	30280	Continuous	0	1	ratio	Result of Immature Reticulocytes Fraction assay, performed on blood sample, obtained from UK Biobank assessment centre visit. Immature Reticulocytes Fraction (Percentage) is an indication of new reticulocyte synthesis and is calculated from the reticulocytes (Percentage) as the total number of reticulocyte events in the outermost light scattering region, corresponding to immature reticulocytes, r…	http://biobank.ctsu.ox.ac.uk/showcase/field.cgi?id=30280
Immature reticulocyte fraction	7. Heart	2825	14336	2.87634	0.338021	1.74927e-17	1.16618e-16	Lab test > Blood count	Biological samples > Assay results > Blood assays > Blood count	30280	Continuous	0	1	ratio	Result of Immature Reticulocytes Fraction assay, performed on blood sample, obtained from UK Biobank assessment centre visit. Immature Reticulocytes Fraction (Percentage) is an indication of new reticulocyte synthesis and is calculated from the reticulocytes (Percentage) as the total number of reticulocyte events in the outermost light scattering region, corresponding to immature reticulocytes, r…	http://biobank.ctsu.ox.ac.uk/showcase/field.cgi?id=30280
Immature reticulocyte fraction	8. Cardiovascular	9187	54261	2.33994	0.186508	4.17636e-36	5.04768e-35	Lab test > Blood count	Biological samples > Assay results > Blood assays > Blood count	30280	Continuous	0	1	ratio	Result of Immature Reticulocytes Fraction assay, performed on blood sample, obtained from UK Biobank assessment centre visit. Immature Reticulocytes Fraction (Percentage) is an indication of new reticulocyte synthesis and is calculated from the reticulocytes (Percentage) as the total number of reticulocyte events in the outermost light scattering region, corresponding to immature reticulocytes, r…	http://biobank.ctsu.ox.ac.uk/showcase/field.cgi?id=30280
Immature reticulocyte fraction	9. Brain	1366	8776	2.09289	0.479229	1.25843e-05	3.78204e-05	Lab test > Blood count	Biological samples > Assay results > Blood assays > Blood count	30280	Continuous	0	1	ratio	Result of Immature Reticulocytes Fraction assay, performed on blood sample, obtained from UK Biobank assessment centre visit. Immature Reticulocytes Fraction (Percentage) is an indication of new reticulocyte synthesis and is calculated from the reticulocytes (Percentage) as the total number of reticulocyte events in the outermost light scattering region, corresponding to immature reticulocytes, r…	http://biobank.ctsu.ox.ac.uk/showcase/field.cgi?id=30280
Immature reticulocyte fraction	10. Thyroid	2229	12581	2.35757	0.374011	2.91067e-10	1.32878e-09	Lab test > Blood count	Biological samples > Assay results > Blood assays > Blood count	30280	Continuous	0	1	ratio	Result of Immature Reticulocytes Fraction assay, performed on blood sample, obtained from UK Biobank assessment centre visit. Immature Reticulocytes Fraction (Percentage) is an indication of new reticulocyte synthesis and is calculated from the reticulocytes (Percentage) as the total number of reticulocyte events in the outermost light scattering region, corresponding to immature reticulocytes, r…	http://biobank.ctsu.ox.ac.uk/showcase/field.cgi?id=30280
Immature reticulocyte fraction	11. Psychiatric	1017	6235	2.21943	0.562851	8.03997e-05	0.000222523	Lab test > Blood count	Biological samples > Assay results > Blood assays > Blood count	30280	Continuous	0	1	ratio	Result of Immature Reticulocytes Fraction assay, performed on blood sample, obtained from UK Biobank assessment centre visit. Immature Reticulocytes Fraction (Percentage) is an indication of new reticulocyte synthesis and is calculated from the reticulocytes (Percentage) as the total number of reticulocyte events in the outermost light scattering region, corresponding to immature reticulocytes, r…	http://biobank.ctsu.ox.ac.uk/showcase/field.cgi?id=30280
High light scatter reticulocyte percentage	any CDs	47357	278822	30.7481	1.6404	2.15785e-78	5.1059e-77	Lab test > Blood count	Biological samples > Assay results > Blood assays > Blood count	30290	Continuous	0	80	percent	Result of High Light Scatter Reticulocytes Percentage assay, performed on blood sample, obtained from UK Biobank assessment centre visit. High Light Scatter Reticulocytes (Percentage) is computed as: (HLR / Total Erythrocytes) x 100.""	http://biobank.ctsu.ox.ac.uk/showcase/field.cgi?id=30290
High light scatter reticulocyte percentage	1. Diabetes	1210	4788	38.1747	9.48202	5.6732e-05	0.000159648	Lab test > Blood count	Biological samples > Assay results > Blood assays > Blood count	30290	Continuous	0	80	percent	Result of High Light Scatter Reticulocytes Percentage assay, performed on blood sample, obtained from UK Biobank assessment centre visit. High Light Scatter Reticulocytes (Percentage) is computed as: (HLR / Total Erythrocytes) x 100.""	http://biobank.ctsu.ox.ac.uk/showcase/field.cgi?id=30290
High light scatter reticulocyte percentage	2. Autoimmune	570	3153	39.3548	14.4936	0.00662115	0.0133376	Lab test > Blood count	Biological samples > Assay results > Blood assays > Blood count	30290	Continuous	0	80	percent	Result of High Light Scatter Reticulocytes Percentage assay, performed on blood sample, obtained from UK Biobank assessment centre visit. High Light Scatter Reticulocytes (Percentage) is computed as: (HLR / Total Erythrocytes) x 100.""	http://biobank.ctsu.ox.ac.uk/showcase/field.cgi?id=30290
High light scatter reticulocyte percentage	3. GI	9672	53263	29.8695	3.76797	2.24132e-15	1.37928e-14	Lab test > Blood count	Biological samples > Assay results > Blood assays > Blood count	30290	Continuous	0	80	percent	Result of High Light Scatter Reticulocytes Percentage assay, performed on blood sample, obtained from UK Biobank assessment centre visit. High Light Scatter Reticulocytes (Percentage) is computed as: (HLR / Total Erythrocytes) x 100.""	http://biobank.ctsu.ox.ac.uk/showcase/field.cgi?id=30290
High light scatter reticulocyte percentage	4. Lymphoma	400	2382	23.4684	14.3025	0.100827	0.151646	Lab test > Blood count	Biological samples > Assay results > Blood assays > Blood count	30290	Continuous	0	80	percent	Result of High Light Scatter Reticulocytes Percentage assay, performed on blood sample, obtained from UK Biobank assessment centre visit. High Light Scatter Reticulocytes (Percentage) is computed as: (HLR / Total Erythrocytes) x 100.""	http://biobank.ctsu.ox.ac.uk/showcase/field.cgi?id=30290
High light scatter reticulocyte percentage	5. Musculoskeletal	3222	22573	30.9772	7.02775	1.04407e-05	3.16042e-05	Lab test > Blood count	Biological samples > Assay results > Blood assays > Blood count	30290	Continuous	0	80	percent	Result of High Light Scatter Reticulocytes Percentage assay, performed on blood sample, obtained from UK Biobank assessment centre visit. High Light Scatter Reticulocytes (Percentage) is computed as: (HLR / Total Erythrocytes) x 100.""	http://biobank.ctsu.ox.ac.uk/showcase/field.cgi?id=30290
High light scatter reticulocyte percentage	6. Lung	1572	2796	74.6367	12.4229	1.87822e-09	8.02905e-09	Lab test > Blood count	Biological samples > Assay results > Blood assays > Blood count	30290	Continuous	0	80	percent	Result of High Light Scatter Reticulocytes Percentage assay, performed on blood sample, obtained from UK Biobank assessment centre visit. High Light Scatter Reticulocytes (Percentage) is computed as: (HLR / Total Erythrocytes) x 100.""	http://biobank.ctsu.ox.ac.uk/showcase/field.cgi?id=30290
High light scatter reticulocyte percentage	7. Heart	2825	14336	44.1353	7.03664	3.55944e-10	1.61618e-09	Lab test > Blood count	Biological samples > Assay results > Blood assays > Blood count	30290	Continuous	0	80	percent	Result of High Light Scatter Reticulocytes Percentage assay, performed on blood sample, obtained from UK Biobank assessment centre visit. High Light Scatter Reticulocytes (Percentage) is computed as: (HLR / Total Erythrocytes) x 100.""	http://biobank.ctsu.ox.ac.uk/showcase/field.cgi?id=30290
High light scatter reticulocyte percentage	8. Cardiovascular	9187	54261	11.7945	3.36004	0.000447725	0.00111434	Lab test > Blood count	Biological samples > Assay results > Blood assays > Blood count	30290	Continuous	0	80	percent	Result of High Light Scatter Reticulocytes Percentage assay, performed on blood sample, obtained from UK Biobank assessment centre visit. High Light Scatter Reticulocytes (Percentage) is computed as: (HLR / Total Erythrocytes) x 100.""	http://biobank.ctsu.ox.ac.uk/showcase/field.cgi?id=30290
High light scatter reticulocyte percentage	9. Brain	1366	8776	37.2184	10.386	0.000339005	0.000853865	Lab test > Blood count	Biological samples > Assay results > Blood assays > Blood count	30290	Continuous	0	80	percent	Result of High Light Scatter Reticulocytes Percentage assay, performed on blood sample, obtained from UK Biobank assessment centre visit. High Light Scatter Reticulocytes (Percentage) is computed as: (HLR / Total Erythrocytes) x 100.""	http://biobank.ctsu.ox.ac.uk/showcase/field.cgi?id=30290
High light scatter reticulocyte percentage	10. Thyroid	2229	12581	32.7899	7.75406	2.35e-05	6.91418e-05	Lab test > Blood count	Biological samples > Assay results > Blood assays > Blood count	30290	Continuous	0	80	percent	Result of High Light Scatter Reticulocytes Percentage assay, performed on blood sample, obtained from UK Biobank assessment centre visit. High Light Scatter Reticulocytes (Percentage) is computed as: (HLR / Total Erythrocytes) x 100.""	http://biobank.ctsu.ox.ac.uk/showcase/field.cgi?id=30290
High light scatter reticulocyte percentage	11. Psychiatric	1017	6235	54.5033	12.9121	2.43125e-05	7.14072e-05	Lab test > Blood count	Biological samples > Assay results > Blood assays > Blood count	30290	Continuous	0	80	percent	Result of High Light Scatter Reticulocytes Percentage assay, performed on blood sample, obtained from UK Biobank assessment centre visit. High Light Scatter Reticulocytes (Percentage) is computed as: (HLR / Total Erythrocytes) x 100.""	http://biobank.ctsu.ox.ac.uk/showcase/field.cgi?id=30290
High light scatter reticulocyte count	any CDs	47357	278821	5.95581	0.278541	1.95832e-101	5.77188e-100	Lab test > Blood count	Biological samples > Assay results > Blood assays > Blood count	30300	Continuous	0	0.6	10^12 cells/Litre	Result of High Light Scatter Reticulocytes Number assay, performed on blood sample, obtained from UK Biobank assessment centre visit. High Light Scatter Reticulocytes Count is calculated as: (HLR / Total Erythrocytes) x red blood cells""	http://biobank.ctsu.ox.ac.uk/showcase/field.cgi?id=30300
High light scatter reticulocyte count	1. Diabetes	1210	4788	6.07809	1.57139	0.000109746	0.000299795	Lab test > Blood count	Biological samples > Assay results > Blood assays > Blood count	30300	Continuous	0	0.6	10^12 cells/Litre	Result of High Light Scatter Reticulocytes Number assay, performed on blood sample, obtained from UK Biobank assessment centre visit. High Light Scatter Reticulocytes Count is calculated as: (HLR / Total Erythrocytes) x red blood cells""	http://biobank.ctsu.ox.ac.uk/showcase/field.cgi?id=30300
High light scatter reticulocyte count	2. Autoimmune	570	3153	6.92858	2.6315	0.00846496	0.0166524	Lab test > Blood count	Biological samples > Assay results > Blood assays > Blood count	30300	Continuous	0	0.6	10^12 cells/Litre	Result of High Light Scatter Reticulocytes Number assay, performed on blood sample, obtained from UK Biobank assessment centre visit. High Light Scatter Reticulocytes Count is calculated as: (HLR / Total Erythrocytes) x red blood cells""	http://biobank.ctsu.ox.ac.uk/showcase/field.cgi?id=30300
High light scatter reticulocyte count	3. GI	9672	53263	5.15465	0.633562	4.08603e-16	2.6002e-15	Lab test > Blood count	Biological samples > Assay results > Blood assays > Blood count	30300	Continuous	0	0.6	10^12 cells/Litre	Result of High Light Scatter Reticulocytes Number assay, performed on blood sample, obtained from UK Biobank assessment centre visit. High Light Scatter Reticulocytes Count is calculated as: (HLR / Total Erythrocytes) x red blood cells""	http://biobank.ctsu.ox.ac.uk/showcase/field.cgi?id=30300
High light scatter reticulocyte count	4. Lymphoma	400	2382	4.51882	2.61467	0.0839418	0.128553	Lab test > Blood count	Biological samples > Assay results > Blood assays > Blood count	30300	Continuous	0	0.6	10^12 cells/Litre	Result of High Light Scatter Reticulocytes Number assay, performed on blood sample, obtained from UK Biobank assessment centre visit. High Light Scatter Reticulocytes Count is calculated as: (HLR / Total Erythrocytes) x red blood cells""	http://biobank.ctsu.ox.ac.uk/showcase/field.cgi?id=30300
High light scatter reticulocyte count	5. Musculoskeletal	3222	22573	5.35586	1.16968	4.67394e-06	1.47598e-05	Lab test > Blood count	Biological samples > Assay results > Blood assays > Blood count	30300	Continuous	0	0.6	10^12 cells/Litre	Result of High Light Scatter Reticulocytes Number assay, performed on blood sample, obtained from UK Biobank assessment centre visit. High Light Scatter Reticulocytes Count is calculated as: (HLR / Total Erythrocytes) x red blood cells""	http://biobank.ctsu.ox.ac.uk/showcase/field.cgi?id=30300
High light scatter reticulocyte count	6. Lung	1572	2796	13.7038	2.05657	2.67534e-11	1.26608e-10	Lab test > Blood count	Biological samples > Assay results > Blood assays > Blood count	30300	Continuous	0	0.6	10^12 cells/Litre	Result of High Light Scatter Reticulocytes Number assay, performed on blood sample, obtained from UK Biobank assessment centre visit. High Light Scatter Reticulocytes Count is calculated as: (HLR / Total Erythrocytes) x red blood cells""	http://biobank.ctsu.ox.ac.uk/showcase/field.cgi?id=30300
High light scatter reticulocyte count	7. Heart	2825	14336	6.92714	1.14871	1.63568e-09	7.08233e-09	Lab test > Blood count	Biological samples > Assay results > Blood assays > Blood count	30300	Continuous	0	0.6	10^12 cells/Litre	Result of High Light Scatter Reticulocytes Number assay, performed on blood sample, obtained from UK Biobank assessment centre visit. High Light Scatter Reticulocytes Count is calculated as: (HLR / Total Erythrocytes) x red blood cells""	http://biobank.ctsu.ox.ac.uk/showcase/field.cgi?id=30300
High light scatter reticulocyte count	8. Cardiovascular	9187	54260	4.70231	0.556557	2.94008e-17	1.9523e-16	Lab test > Blood count	Biological samples > Assay results > Blood assays > Blood count	30300	Continuous	0	0.6	10^12 cells/Litre	Result of High Light Scatter Reticulocytes Number assay, performed on blood sample, obtained from UK Biobank assessment centre visit. High Light Scatter Reticulocytes Count is calculated as: (HLR / Total Erythrocytes) x red blood cells""	http://biobank.ctsu.ox.ac.uk/showcase/field.cgi?id=30300
High light scatter reticulocyte count	9. Brain	1366	8776	6.38401	1.77849	0.000331243	0.000836825	Lab test > Blood count	Biological samples > Assay results > Blood assays > Blood count	30300	Continuous	0	0.6	10^12 cells/Litre	Result of High Light Scatter Reticulocytes Number assay, performed on blood sample, obtained from UK Biobank assessment centre visit. High Light Scatter Reticulocytes Count is calculated as: (HLR / Total Erythrocytes) x red blood cells""	http://biobank.ctsu.ox.ac.uk/showcase/field.cgi?id=30300
High light scatter reticulocyte count	10. Thyroid	2229	12581	6.1289	1.35084	5.70273e-06	1.77418e-05	Lab test > Blood count	Biological samples > Assay results > Blood assays > Blood count	30300	Continuous	0	0.6	10^12 cells/Litre	Result of High Light Scatter Reticulocytes Number assay, performed on blood sample, obtained from UK Biobank assessment centre visit. High Light Scatter Reticulocytes Count is calculated as: (HLR / Total Erythrocytes) x red blood cells""	http://biobank.ctsu.ox.ac.uk/showcase/field.cgi?id=30300
High light scatter reticulocyte count	11. Psychiatric	1017	6235	9.30062	2.17192	1.85041e-05	5.49239e-05	Lab test > Blood count	Biological samples > Assay results > Blood assays > Blood count	30300	Continuous	0	0.6	10^12 cells/Litre	Result of High Light Scatter Reticulocytes Number assay, performed on blood sample, obtained from UK Biobank assessment centre visit. High Light Scatter Reticulocytes Count is calculated as: (HLR / Total Erythrocytes) x red blood cells""	http://biobank.ctsu.ox.ac.uk/showcase/field.cgi?id=30300
Albumin	any CDs	43662	255689	-2.05994	0.082168	1.05956e-138	3.95571e-137	Lab test > Blood biochemistry	Biological samples > Assay results > Blood assays > Blood biochemistry	30600	Continuous	18.87	59.8	g/L	Measured by BCG analysis on a Beckman Coulter AU5800	http://biobank.ctsu.ox.ac.uk/showcase/field.cgi?id=30600
Albumin	1. Diabetes	1095	4383	-2.37795	0.495602	1.60175e-06	5.30756e-06	Lab test > Blood biochemistry	Biological samples > Assay results > Blood assays > Blood biochemistry	30600	Continuous	18.87	59.8	g/L	Measured by BCG analysis on a Beckman Coulter AU5800	http://biobank.ctsu.ox.ac.uk/showcase/field.cgi?id=30600
Albumin	2. Autoimmune	540	2885	-1.72439	0.672608	0.010355	0.019973	Lab test > Blood biochemistry	Biological samples > Assay results > Blood assays > Blood biochemistry	30600	Continuous	18.87	59.8	g/L	Measured by BCG analysis on a Beckman Coulter AU5800	http://biobank.ctsu.ox.ac.uk/showcase/field.cgi?id=30600
Albumin	3. GI	8877	48821	-2.01417	0.182322	2.25777e-28	2.21816e-27	Lab test > Blood biochemistry	Biological samples > Assay results > Blood assays > Blood biochemistry	30600	Continuous	18.87	59.8	g/L	Measured by BCG analysis on a Beckman Coulter AU5800	http://biobank.ctsu.ox.ac.uk/showcase/field.cgi?id=30600
Albumin	4. Lymphoma	366	2194	-0.595819	0.817539	0.466127	0.553423	Lab test > Blood biochemistry	Biological samples > Assay results > Blood assays > Blood biochemistry	30600	Continuous	18.87	59.8	g/L	Measured by BCG analysis on a Beckman Coulter AU5800	http://biobank.ctsu.ox.ac.uk/showcase/field.cgi?id=30600
Albumin	5. Musculoskeletal	2975	20786	-1.63789	0.325593	4.89257e-07	1.71699e-06	Lab test > Blood biochemistry	Biological samples > Assay results > Blood assays > Blood biochemistry	30600	Continuous	18.87	59.8	g/L	Measured by BCG analysis on a Beckman Coulter AU5800	http://biobank.ctsu.ox.ac.uk/showcase/field.cgi?id=30600
Albumin	6. Lung	1459	2525	-3.01695	0.519026	6.14648e-09	2.53712e-08	Lab test > Blood biochemistry	Biological samples > Assay results > Blood assays > Blood biochemistry	30600	Continuous	18.87	59.8	g/L	Measured by BCG analysis on a Beckman Coulter AU5800	http://biobank.ctsu.ox.ac.uk/showcase/field.cgi?id=30600
Albumin	7. Heart	2615	13157	-2.92992	0.339966	6.7961e-18	4.58792e-17	Lab test > Blood biochemistry	Biological samples > Assay results > Blood assays > Blood biochemistry	30600	Continuous	18.87	59.8	g/L	Measured by BCG analysis on a Beckman Coulter AU5800	http://biobank.ctsu.ox.ac.uk/showcase/field.cgi?id=30600
Albumin	8. Cardiovascular	8479	49912	-1.81326	0.183972	6.44626e-23	5.38792e-22	Lab test > Blood biochemistry	Biological samples > Assay results > Blood assays > Blood biochemistry	30600	Continuous	18.87	59.8	g/L	Measured by BCG analysis on a Beckman Coulter AU5800	http://biobank.ctsu.ox.ac.uk/showcase/field.cgi?id=30600
Albumin	9. Brain	1285	8059	-1.71651	0.470295	0.000262379	0.000674002	Lab test > Blood biochemistry	Biological samples > Assay results > Blood assays > Blood biochemistry	30600	Continuous	18.87	59.8	g/L	Measured by BCG analysis on a Beckman Coulter AU5800	http://biobank.ctsu.ox.ac.uk/showcase/field.cgi?id=30600
Albumin	10. Thyroid	2042	11438	-1.59083	0.381216	3.00567e-05	8.67617e-05	Lab test > Blood biochemistry	Biological samples > Assay results > Blood assays > Blood biochemistry	30600	Continuous	18.87	59.8	g/L	Measured by BCG analysis on a Beckman Coulter AU5800	http://biobank.ctsu.ox.ac.uk/showcase/field.cgi?id=30600
Albumin	11. Psychiatric	944	5693	-1.92176	0.566698	0.000695986	0.00167515	Lab test > Blood biochemistry	Biological samples > Assay results > Blood assays > Blood biochemistry	30600	Continuous	18.87	59.8	g/L	Measured by BCG analysis on a Beckman Coulter AU5800	http://biobank.ctsu.ox.ac.uk/showcase/field.cgi?id=30600
Alkaline phosphatase	any CDs	47398	278439	3.71684	0.241836	2.63258e-53	4.1724e-52	Lab test > Blood biochemistry	Biological samples > Assay results > Blood assays > Blood biochemistry	30610	Continuous	8	1416.7	U/L	Measured by AMP(IFCC) analysis on a Beckman Coulter AU5800	http://biobank.ctsu.ox.ac.uk/showcase/field.cgi?id=30610
Alkaline phosphatase	1. Diabetes	1199	4783	4.87063	1.41637	0.000584243	0.0014225	Lab test > Blood biochemistry	Biological samples > Assay results > Blood assays > Blood biochemistry	30610	Continuous	8	1416.7	U/L	Measured by AMP(IFCC) analysis on a Beckman Coulter AU5800	http://biobank.ctsu.ox.ac.uk/showcase/field.cgi?id=30610
Alkaline phosphatase	2. Autoimmune	582	3154	5.16545	2.34559	0.0276514	0.0481392	Lab test > Blood biochemistry	Biological samples > Assay results > Blood assays > Blood biochemistry	30610	Continuous	8	1416.7	U/L	Measured by AMP(IFCC) analysis on a Beckman Coulter AU5800	http://biobank.ctsu.ox.ac.uk/showcase/field.cgi?id=30610
Alkaline phosphatase	3. GI	9657	53161	2.90502	0.481121	1.56028e-09	6.7733e-09	Lab test > Blood biochemistry	Biological samples > Assay results > Blood assays > Blood biochemistry	30610	Continuous	8	1416.7	U/L	Measured by AMP(IFCC) analysis on a Beckman Coulter AU5800	http://biobank.ctsu.ox.ac.uk/showcase/field.cgi?id=30610
Alkaline phosphatase	4. Lymphoma	396	2386	7.69239	2.40225	0.00136402	0.00313054	Lab test > Blood biochemistry	Biological samples > Assay results > Blood assays > Blood biochemistry	30610	Continuous	8	1416.7	U/L	Measured by AMP(IFCC) analysis on a Beckman Coulter AU5800	http://biobank.ctsu.ox.ac.uk/showcase/field.cgi?id=30610
Alkaline phosphatase	5. Musculoskeletal	3213	22628	1.86194	1.00432	0.0637474	0.101129	Lab test > Blood biochemistry	Biological samples > Assay results > Blood assays > Blood biochemistry	30610	Continuous	8	1416.7	U/L	Measured by AMP(IFCC) analysis on a Beckman Coulter AU5800	http://biobank.ctsu.ox.ac.uk/showcase/field.cgi?id=30610
Alkaline phosphatase	6. Lung	1578	2778	4.03404	1.80643	0.0255384	0.0448792	Lab test > Blood biochemistry	Biological samples > Assay results > Blood assays > Blood biochemistry	30610	Continuous	8	1416.7	U/L	Measured by AMP(IFCC) analysis on a Beckman Coulter AU5800	http://biobank.ctsu.ox.ac.uk/showcase/field.cgi?id=30610
Alkaline phosphatase	7. Heart	2823	14238	6.99941	1.01755	6.04166e-12	3.07575e-11	Lab test > Blood biochemistry	Biological samples > Assay results > Blood assays > Blood biochemistry	30610	Continuous	8	1416.7	U/L	Measured by AMP(IFCC) analysis on a Beckman Coulter AU5800	http://biobank.ctsu.ox.ac.uk/showcase/field.cgi?id=30610
Alkaline phosphatase	8. Cardiovascular	9204	54135	3.51805	0.59317	3.01226e-09	1.26199e-08	Lab test > Blood biochemistry	Biological samples > Assay results > Blood assays > Blood biochemistry	30610	Continuous	8	1416.7	U/L	Measured by AMP(IFCC) analysis on a Beckman Coulter AU5800	http://biobank.ctsu.ox.ac.uk/showcase/field.cgi?id=30610
Alkaline phosphatase	9. Brain	1382	8781	4.72134	1.32401	0.000362568	0.000909126	Lab test > Blood biochemistry	Biological samples > Assay results > Blood assays > Blood biochemistry	30610	Continuous	8	1416.7	U/L	Measured by AMP(IFCC) analysis on a Beckman Coulter AU5800	http://biobank.ctsu.ox.ac.uk/showcase/field.cgi?id=30610
Alkaline phosphatase	10. Thyroid	2248	12523	5.14236	1.1246	4.81726e-06	1.51838e-05	Lab test > Blood biochemistry	Biological samples > Assay results > Blood assays > Blood biochemistry	30610	Continuous	8	1416.7	U/L	Measured by AMP(IFCC) analysis on a Beckman Coulter AU5800	http://biobank.ctsu.ox.ac.uk/showcase/field.cgi?id=30610
Alkaline phosphatase	11. Psychiatric	1020	6234	6.16924	1.76754	0.000482467	0.00119549	Lab test > Blood biochemistry	Biological samples > Assay results > Blood assays > Blood biochemistry	30610	Continuous	8	1416.7	U/L	Measured by AMP(IFCC) analysis on a Beckman Coulter AU5800	http://biobank.ctsu.ox.ac.uk/showcase/field.cgi?id=30610
Alanine aminotransferase	any CDs	47382	278326	1.22112	0.167497	3.09113e-13	1.70826e-12	Lab test > Blood biochemistry	Biological samples > Assay results > Blood assays > Blood biochemistry	30620	Continuous	3.1	495.19	U/L	Measured by IFCC analysis on a Beckman Coulter AU5800	http://biobank.ctsu.ox.ac.uk/showcase/field.cgi?id=30620
Alanine aminotransferase	1. Diabetes	1199	4775	0.561821	0.898952	0.531988	0.617651	Lab test > Blood biochemistry	Biological samples > Assay results > Blood assays > Blood biochemistry	30620	Continuous	3.1	495.19	U/L	Measured by IFCC analysis on a Beckman Coulter AU5800	http://biobank.ctsu.ox.ac.uk/showcase/field.cgi?id=30620
Alanine aminotransferase	2. Autoimmune	583	3154	0.521267	1.72924	0.763077	0.823359	Lab test > Blood biochemistry	Biological samples > Assay results > Blood assays > Blood biochemistry	30620	Continuous	3.1	495.19	U/L	Measured by IFCC analysis on a Beckman Coulter AU5800	http://biobank.ctsu.ox.ac.uk/showcase/field.cgi?id=30620
Alanine aminotransferase	3. GI	9654	53141	1.43618	0.346545	3.40872e-05	9.8059e-05	Lab test > Blood biochemistry	Biological samples > Assay results > Blood assays > Blood biochemistry	30620	Continuous	3.1	495.19	U/L	Measured by IFCC analysis on a Beckman Coulter AU5800	http://biobank.ctsu.ox.ac.uk/showcase/field.cgi?id=30620
Alanine aminotransferase	4. Lymphoma	396	2384	-0.207993	1.90725	0.91316	0.932022	Lab test > Blood biochemistry	Biological samples > Assay results > Blood assays > Blood biochemistry	30620	Continuous	3.1	495.19	U/L	Measured by IFCC analysis on a Beckman Coulter AU5800	http://biobank.ctsu.ox.ac.uk/showcase/field.cgi?id=30620
Alanine aminotransferase	5. Musculoskeletal	3210	22620	2.30772	0.672688	0.000602253	0.00146001	Lab test > Blood biochemistry	Biological samples > Assay results > Blood assays > Blood biochemistry	30620	Continuous	3.1	495.19	U/L	Measured by IFCC analysis on a Beckman Coulter AU5800	http://biobank.ctsu.ox.ac.uk/showcase/field.cgi?id=30620
Alanine aminotransferase	6. Lung	1578	2777	1.60853	1.30655	0.218277	0.291949	Lab test > Blood biochemistry	Biological samples > Assay results > Blood assays > Blood biochemistry	30620	Continuous	3.1	495.19	U/L	Measured by IFCC analysis on a Beckman Coulter AU5800	http://biobank.ctsu.ox.ac.uk/showcase/field.cgi?id=30620
Alanine aminotransferase	7. Heart	2820	14233	-0.814587	0.763599	0.286074	0.366315	Lab test > Blood biochemistry	Biological samples > Assay results > Blood assays > Blood biochemistry	30620	Continuous	3.1	495.19	U/L	Measured by IFCC analysis on a Beckman Coulter AU5800	http://biobank.ctsu.ox.ac.uk/showcase/field.cgi?id=30620
Alanine aminotransferase	8. Cardiovascular	9200	54118	0.713715	0.370797	0.0542523	0.0877512	Lab test > Blood biochemistry	Biological samples > Assay results > Blood assays > Blood biochemistry	30620	Continuous	3.1	495.19	U/L	Measured by IFCC analysis on a Beckman Coulter AU5800	http://biobank.ctsu.ox.ac.uk/showcase/field.cgi?id=30620
Alanine aminotransferase	9. Brain	1380	8773	0.150207	1.00073	0.880688	0.910496	Lab test > Blood biochemistry	Biological samples > Assay results > Blood assays > Blood biochemistry	30620	Continuous	3.1	495.19	U/L	Measured by IFCC analysis on a Beckman Coulter AU5800	http://biobank.ctsu.ox.ac.uk/showcase/field.cgi?id=30620
Alanine aminotransferase	10. Thyroid	2247	12521	2.61946	0.847766	0.0020027	0.00446224	Lab test > Blood biochemistry	Biological samples > Assay results > Blood assays > Blood biochemistry	30620	Continuous	3.1	495.19	U/L	Measured by IFCC analysis on a Beckman Coulter AU5800	http://biobank.ctsu.ox.ac.uk/showcase/field.cgi?id=30620
Alanine aminotransferase	11. Psychiatric	1020	6232	1.12849	1.1525	0.327499	0.410596	Lab test > Blood biochemistry	Biological samples > Assay results > Blood assays > Blood biochemistry	30620	Continuous	3.1	495.19	U/L	Measured by IFCC analysis on a Beckman Coulter AU5800	http://biobank.ctsu.ox.ac.uk/showcase/field.cgi?id=30620
Apolipoprotein A	any CDs	43344	254205	-0.0575544	0.0432152	0.182922	0.250252	Lab test > Blood biochemistry	Biological samples > Assay results > Blood assays > Blood biochemistry	30630	Continuous	0.42	2.499	g/L	Measured by immunoturbidimetric analysis on a Beckman Coulter AU5800	http://biobank.ctsu.ox.ac.uk/showcase/field.cgi?id=30630
Apolipoprotein A	1. Diabetes	1092	4371	0.053312	0.300131	0.859014	0.895867	Lab test > Blood biochemistry	Biological samples > Assay results > Blood assays > Blood biochemistry	30630	Continuous	0.42	2.499	g/L	Measured by immunoturbidimetric analysis on a Beckman Coulter AU5800	http://biobank.ctsu.ox.ac.uk/showcase/field.cgi?id=30630
Apolipoprotein A	2. Autoimmune	533	2863	-0.0441608	0.381614	0.907873	0.92945	Lab test > Blood biochemistry	Biological samples > Assay results > Blood assays > Blood biochemistry	30630	Continuous	0.42	2.499	g/L	Measured by immunoturbidimetric analysis on a Beckman Coulter AU5800	http://biobank.ctsu.ox.ac.uk/showcase/field.cgi?id=30630
Apolipoprotein A	3. GI	8820	48553	0.0388593	0.0965392	0.687299	0.76165	Lab test > Blood biochemistry	Biological samples > Assay results > Blood assays > Blood biochemistry	30630	Continuous	0.42	2.499	g/L	Measured by immunoturbidimetric analysis on a Beckman Coulter AU5800	http://biobank.ctsu.ox.ac.uk/showcase/field.cgi?id=30630
Apolipoprotein A	4. Lymphoma	365	2184	0.0689642	0.459077	0.880588	0.910496	Lab test > Blood biochemistry	Biological samples > Assay results > Blood assays > Blood biochemistry	30630	Continuous	0.42	2.499	g/L	Measured by immunoturbidimetric analysis on a Beckman Coulter AU5800	http://biobank.ctsu.ox.ac.uk/showcase/field.cgi?id=30630
Apolipoprotein A	5. Musculoskeletal	2959	20642	0.0437079	0.164715	0.790737	0.843988	Lab test > Blood biochemistry	Biological samples > Assay results > Blood assays > Blood biochemistry	30630	Continuous	0.42	2.499	g/L	Measured by immunoturbidimetric analysis on a Beckman Coulter AU5800	http://biobank.ctsu.ox.ac.uk/showcase/field.cgi?id=30630
Apolipoprotein A	6. Lung	1441	2514	0.486477	0.269874	0.07145	0.111974	Lab test > Blood biochemistry	Biological samples > Assay results > Blood assays > Blood biochemistry	30630	Continuous	0.42	2.499	g/L	Measured by immunoturbidimetric analysis on a Beckman Coulter AU5800	http://biobank.ctsu.ox.ac.uk/showcase/field.cgi?id=30630
Apolipoprotein A	7. Heart	2599	13110	-0.0174984	0.185244	0.924743	0.941792	Lab test > Blood biochemistry	Biological samples > Assay results > Blood assays > Blood biochemistry	30630	Continuous	0.42	2.499	g/L	Measured by immunoturbidimetric analysis on a Beckman Coulter AU5800	http://biobank.ctsu.ox.ac.uk/showcase/field.cgi?id=30630
Apolipoprotein A	8. Cardiovascular	8402	49626	0.264489	0.0973357	0.00658207	0.0132748	Lab test > Blood biochemistry	Biological samples > Assay results > Blood assays > Blood biochemistry	30630	Continuous	0.42	2.499	g/L	Measured by immunoturbidimetric analysis on a Beckman Coulter AU5800	http://biobank.ctsu.ox.ac.uk/showcase/field.cgi?id=30630
Apolipoprotein A	9. Brain	1275	7999	-0.121036	0.24301	0.618436	0.69593	Lab test > Blood biochemistry	Biological samples > Assay results > Blood assays > Blood biochemistry	30630	Continuous	0.42	2.499	g/L	Measured by immunoturbidimetric analysis on a Beckman Coulter AU5800	http://biobank.ctsu.ox.ac.uk/showcase/field.cgi?id=30630
Apolipoprotein A	10. Thyroid	2031	11358	-0.105378	0.197239	0.593158	0.672406	Lab test > Blood biochemistry	Biological samples > Assay results > Blood assays > Blood biochemistry	30630	Continuous	0.42	2.499	g/L	Measured by immunoturbidimetric analysis on a Beckman Coulter AU5800	http://biobank.ctsu.ox.ac.uk/showcase/field.cgi?id=30630
Apolipoprotein A	11. Psychiatric	938	5653	-0.692584	0.292893	0.018048	0.0329573	Lab test > Blood biochemistry	Biological samples > Assay results > Blood assays > Blood biochemistry	30630	Continuous	0.42	2.499	g/L	Measured by immunoturbidimetric analysis on a Beckman Coulter AU5800	http://biobank.ctsu.ox.ac.uk/showcase/field.cgi?id=30630
Apolipoprotein B	any CDs	47182	277093	-0.193411	0.0335159	7.89335e-09	3.21865e-08	Lab test > Blood biochemistry	Biological samples > Assay results > Blood assays > Blood biochemistry	30640	Continuous	0.4	2	g/L	Measured by immunoturbidimetric analysis on a Beckman Coulter AU5800	http://biobank.ctsu.ox.ac.uk/showcase/field.cgi?id=30640
Apolipoprotein B	1. Diabetes	1191	4728	0.0413469	0.216406	0.848477	0.889789	Lab test > Blood biochemistry	Biological samples > Assay results > Blood assays > Blood biochemistry	30640	Continuous	0.4	2	g/L	Measured by immunoturbidimetric analysis on a Beckman Coulter AU5800	http://biobank.ctsu.ox.ac.uk/showcase/field.cgi?id=30640
Apolipoprotein B	2. Autoimmune	581	3138	-0.397784	0.3183	0.211404	0.284811	Lab test > Blood biochemistry	Biological samples > Assay results > Blood assays > Blood biochemistry	30640	Continuous	0.4	2	g/L	Measured by immunoturbidimetric analysis on a Beckman Coulter AU5800	http://biobank.ctsu.ox.ac.uk/showcase/field.cgi?id=30640
Apolipoprotein B	3. GI	9611	52906	-0.142634	0.0753353	0.0583144	0.0935727	Lab test > Blood biochemistry	Biological samples > Assay results > Blood assays > Blood biochemistry	30640	Continuous	0.4	2	g/L	Measured by immunoturbidimetric analysis on a Beckman Coulter AU5800	http://biobank.ctsu.ox.ac.uk/showcase/field.cgi?id=30640
Apolipoprotein B	4. Lymphoma	392	2370	-0.0948114	0.36122	0.792955	0.845282	Lab test > Blood biochemistry	Biological samples > Assay results > Blood assays > Blood biochemistry	30640	Continuous	0.4	2	g/L	Measured by immunoturbidimetric analysis on a Beckman Coulter AU5800	http://biobank.ctsu.ox.ac.uk/showcase/field.cgi?id=30640
Apolipoprotein B	5. Musculoskeletal	3200	22534	0.119966	0.131495	0.361601	0.446355	Lab test > Blood biochemistry	Biological samples > Assay results > Blood assays > Blood biochemistry	30640	Continuous	0.4	2	g/L	Measured by immunoturbidimetric analysis on a Beckman Coulter AU5800	http://biobank.ctsu.ox.ac.uk/showcase/field.cgi?id=30640
Apolipoprotein B	6. Lung	1566	2758	-0.147683	0.215703	0.493559	0.580252	Lab test > Blood biochemistry	Biological samples > Assay results > Blood assays > Blood biochemistry	30640	Continuous	0.4	2	g/L	Measured by immunoturbidimetric analysis on a Beckman Coulter AU5800	http://biobank.ctsu.ox.ac.uk/showcase/field.cgi?id=30640
Apolipoprotein B	7. Heart	2806	14170	-0.512938	0.139426	0.000234208	0.000610978	Lab test > Blood biochemistry	Biological samples > Assay results > Blood assays > Blood biochemistry	30640	Continuous	0.4	2	g/L	Measured by immunoturbidimetric analysis on a Beckman Coulter AU5800	http://biobank.ctsu.ox.ac.uk/showcase/field.cgi?id=30640
Apolipoprotein B	8. Cardiovascular	9157	53892	-0.249458	0.0765228	0.00111445	0.00258959	Lab test > Blood biochemistry	Biological samples > Assay results > Blood assays > Blood biochemistry	30640	Continuous	0.4	2	g/L	Measured by immunoturbidimetric analysis on a Beckman Coulter AU5800	http://biobank.ctsu.ox.ac.uk/showcase/field.cgi?id=30640
Apolipoprotein B	9. Brain	1373	8721	-0.153893	0.188559	0.414412	0.500152	Lab test > Blood biochemistry	Biological samples > Assay results > Blood assays > Blood biochemistry	30640	Continuous	0.4	2	g/L	Measured by immunoturbidimetric analysis on a Beckman Coulter AU5800	http://biobank.ctsu.ox.ac.uk/showcase/field.cgi?id=30640
Apolipoprotein B	10. Thyroid	2239	12468	0.110892	0.154118	0.471816	0.558141	Lab test > Blood biochemistry	Biological samples > Assay results > Blood assays > Blood biochemistry	30640	Continuous	0.4	2	g/L	Measured by immunoturbidimetric analysis on a Beckman Coulter AU5800	http://biobank.ctsu.ox.ac.uk/showcase/field.cgi?id=30640
Apolipoprotein B	11. Psychiatric	1016	6203	0.229728	0.22833	0.314356	0.39768	Lab test > Blood biochemistry	Biological samples > Assay results > Blood assays > Blood biochemistry	30640	Continuous	0.4	2	g/L	Measured by immunoturbidimetric analysis on a Beckman Coulter AU5800	http://biobank.ctsu.ox.ac.uk/showcase/field.cgi?id=30640
Aspartate aminotransferase	any CDs	47187	277487	0.81604	0.422245	0.0532825	0.0864876	Lab test > Blood biochemistry	Biological samples > Assay results > Blood assays > Blood biochemistry	30650	Continuous	3.3	947.2	U/L	Measured by IFCC analysis on a Beckman Coulter AU5800	http://biobank.ctsu.ox.ac.uk/showcase/field.cgi?id=30650
Aspartate aminotransferase	1. Diabetes	1195	4761	1.26398	2.12774	0.552482	0.638251	Lab test > Blood biochemistry	Biological samples > Assay results > Blood assays > Blood biochemistry	30650	Continuous	3.3	947.2	U/L	Measured by IFCC analysis on a Beckman Coulter AU5800	http://biobank.ctsu.ox.ac.uk/showcase/field.cgi?id=30650
Aspartate aminotransferase	2. Autoimmune	578	3147	-4.64743	4.75993	0.328884	0.412025	Lab test > Blood biochemistry	Biological samples > Assay results > Blood assays > Blood biochemistry	30650	Continuous	3.3	947.2	U/L	Measured by IFCC analysis on a Beckman Coulter AU5800	http://biobank.ctsu.ox.ac.uk/showcase/field.cgi?id=30650
Aspartate aminotransferase	3. GI	9623	52993	2.13067	0.886823	0.0162798	0.0301213	Lab test > Blood biochemistry	Biological samples > Assay results > Blood assays > Blood biochemistry	30650	Continuous	3.3	947.2	U/L	Measured by IFCC analysis on a Beckman Coulter AU5800	http://biobank.ctsu.ox.ac.uk/showcase/field.cgi?id=30650
Aspartate aminotransferase	4. Lymphoma	394	2376	-0.621025	3.55078	0.86116	0.89693	Lab test > Blood biochemistry	Biological samples > Assay results > Blood assays > Blood biochemistry	30650	Continuous	3.3	947.2	U/L	Measured by IFCC analysis on a Beckman Coulter AU5800	http://biobank.ctsu.ox.ac.uk/showcase/field.cgi?id=30650
Aspartate aminotransferase	5. Musculoskeletal	3197	22546	3.62375	1.76529	0.0400938	0.0674251	Lab test > Blood biochemistry	Biological samples > Assay results > Blood assays > Blood biochemistry	30650	Continuous	3.3	947.2	U/L	Measured by IFCC analysis on a Beckman Coulter AU5800	http://biobank.ctsu.ox.ac.uk/showcase/field.cgi?id=30650
Aspartate aminotransferase	6. Lung	1565	2763	-1.2417	3.26631	0.703832	0.776897	Lab test > Blood biochemistry	Biological samples > Assay results > Blood assays > Blood biochemistry	30650	Continuous	3.3	947.2	U/L	Measured by IFCC analysis on a Beckman Coulter AU5800	http://biobank.ctsu.ox.ac.uk/showcase/field.cgi?id=30650
Aspartate aminotransferase	7. Heart	2811	14192	-3.2444	1.9894	0.102923	0.154522	Lab test > Blood biochemistry	Biological samples > Assay results > Blood assays > Blood biochemistry	30650	Continuous	3.3	947.2	U/L	Measured by IFCC analysis on a Beckman Coulter AU5800	http://biobank.ctsu.ox.ac.uk/showcase/field.cgi?id=30650
Aspartate aminotransferase	8. Cardiovascular	9156	53959	-0.501418	0.988307	0.611909	0.691329	Lab test > Blood biochemistry	Biological samples > Assay results > Blood assays > Blood biochemistry	30650	Continuous	3.3	947.2	U/L	Measured by IFCC analysis on a Beckman Coulter AU5800	http://biobank.ctsu.ox.ac.uk/showcase/field.cgi?id=30650
Aspartate aminotransferase	9. Brain	1375	8748	-1.31221	2.55384	0.607379	0.686673	Lab test > Blood biochemistry	Biological samples > Assay results > Blood assays > Blood biochemistry	30650	Continuous	3.3	947.2	U/L	Measured by IFCC analysis on a Beckman Coulter AU5800	http://biobank.ctsu.ox.ac.uk/showcase/field.cgi?id=30650
Aspartate aminotransferase	10. Thyroid	2232	12492	1.19135	2.09859	0.570245	0.651708	Lab test > Blood biochemistry	Biological samples > Assay results > Blood assays > Blood biochemistry	30650	Continuous	3.3	947.2	U/L	Measured by IFCC analysis on a Beckman Coulter AU5800	http://biobank.ctsu.ox.ac.uk/showcase/field.cgi?id=30650
Aspartate aminotransferase	11. Psychiatric	1017	6213	1.89948	2.34923	0.418771	0.504688	Lab test > Blood biochemistry	Biological samples > Assay results > Blood assays > Blood biochemistry	30650	Continuous	3.3	947.2	U/L	Measured by IFCC analysis on a Beckman Coulter AU5800	http://biobank.ctsu.ox.ac.uk/showcase/field.cgi?id=30650
Direct bilirubin	any CDs	39475	238296	-4.64867	0.502007	2.04126e-20	1.5174e-19	Lab test > Blood biochemistry	Biological samples > Assay results > Blood assays > Blood biochemistry	30660	Continuous	1	70.06	umol/L	Measured by DPD analysis on a Beckman Coulter AU5800	http://biobank.ctsu.ox.ac.uk/showcase/field.cgi?id=30660
Direct bilirubin	1. Diabetes	1021	4246	-5.44557	3.02241	0.0715875	0.112085	Lab test > Blood biochemistry	Biological samples > Assay results > Blood assays > Blood biochemistry	30660	Continuous	1	70.06	umol/L	Measured by DPD analysis on a Beckman Coulter AU5800	http://biobank.ctsu.ox.ac.uk/showcase/field.cgi?id=30660
Direct bilirubin	2. Autoimmune	459	2563	-0.482173	5.0689	0.924216	0.941792	Lab test > Blood biochemistry	Biological samples > Assay results > Blood assays > Blood biochemistry	30660	Continuous	1	70.06	umol/L	Measured by DPD analysis on a Beckman Coulter AU5800	http://biobank.ctsu.ox.ac.uk/showcase/field.cgi?id=30660
Direct bilirubin	3. GI	7912	44847	-3.54363	1.0492	0.000731569	0.00175577	Lab test > Blood biochemistry	Biological samples > Assay results > Blood assays > Blood biochemistry	30660	Continuous	1	70.06	umol/L	Measured by DPD analysis on a Beckman Coulter AU5800	http://biobank.ctsu.ox.ac.uk/showcase/field.cgi?id=30660
Direct bilirubin	4. Lymphoma	335	2066	-8.39376	5.29834	0.113142	0.16836	Lab test > Blood biochemistry	Biological samples > Assay results > Blood assays > Blood biochemistry	30660	Continuous	1	70.06	umol/L	Measured by DPD analysis on a Beckman Coulter AU5800	http://biobank.ctsu.ox.ac.uk/showcase/field.cgi?id=30660
Direct bilirubin	5. Musculoskeletal	2641	19151	-6.88032	2.10904	0.0011051	0.00257142	Lab test > Blood biochemistry	Biological samples > Assay results > Blood assays > Blood biochemistry	30660	Continuous	1	70.06	umol/L	Measured by DPD analysis on a Beckman Coulter AU5800	http://biobank.ctsu.ox.ac.uk/showcase/field.cgi?id=30660
Direct bilirubin	6. Lung	1330	2328	-2.8128	3.34551	0.400478	0.48613	Lab test > Blood biochemistry	Biological samples > Assay results > Blood assays > Blood biochemistry	30660	Continuous	1	70.06	umol/L	Measured by DPD analysis on a Beckman Coulter AU5800	http://biobank.ctsu.ox.ac.uk/showcase/field.cgi?id=30660
Direct bilirubin	7. Heart	2543	13015	-3.75483	1.6455	0.0224968	0.0401642	Lab test > Blood biochemistry	Biological samples > Assay results > Blood assays > Blood biochemistry	30660	Continuous	1	70.06	umol/L	Measured by DPD analysis on a Beckman Coulter AU5800	http://biobank.ctsu.ox.ac.uk/showcase/field.cgi?id=30660
Direct bilirubin	8. Cardiovascular	7876	47908	-6.49274	1.16842	2.74684e-08	1.06575e-07	Lab test > Blood biochemistry	Biological samples > Assay results > Blood assays > Blood biochemistry	30660	Continuous	1	70.06	umol/L	Measured by DPD analysis on a Beckman Coulter AU5800	http://biobank.ctsu.ox.ac.uk/showcase/field.cgi?id=30660
Direct bilirubin	9. Brain	1111	7355	-12.6693	3.28704	0.000116052	0.000316505	Lab test > Blood biochemistry	Biological samples > Assay results > Blood assays > Blood biochemistry	30660	Continuous	1	70.06	umol/L	Measured by DPD analysis on a Beckman Coulter AU5800	http://biobank.ctsu.ox.ac.uk/showcase/field.cgi?id=30660
Direct bilirubin	10. Thyroid	1718	10133	-4.32697	2.7772	0.119226	0.175394	Lab test > Blood biochemistry	Biological samples > Assay results > Blood assays > Blood biochemistry	30660	Continuous	1	70.06	umol/L	Measured by DPD analysis on a Beckman Coulter AU5800	http://biobank.ctsu.ox.ac.uk/showcase/field.cgi?id=30660
Direct bilirubin	11. Psychiatric	810	4931	-3.02093	3.76781	0.422684	0.508675	Lab test > Blood biochemistry	Biological samples > Assay results > Blood assays > Blood biochemistry	30660	Continuous	1	70.06	umol/L	Measured by DPD analysis on a Beckman Coulter AU5800	http://biobank.ctsu.ox.ac.uk/showcase/field.cgi?id=30660
Urea	any CDs	47360	278239	-0.706529	0.152761	3.74516e-06	1.19845e-05	Lab test > Blood biochemistry	Biological samples > Assay results > Blood assays > Blood biochemistry	30670	Continuous	0.81	41.83	mmol/L	Measured by GLDH, kinetic analysis on a Beckman Coulter AU5800	http://biobank.ctsu.ox.ac.uk/showcase/field.cgi?id=30670
Urea	1. Diabetes	1199	4778	0.0491907	0.635092	0.938262	0.951286	Lab test > Blood biochemistry	Biological samples > Assay results > Blood assays > Blood biochemistry	30670	Continuous	0.81	41.83	mmol/L	Measured by GLDH, kinetic analysis on a Beckman Coulter AU5800	http://biobank.ctsu.ox.ac.uk/showcase/field.cgi?id=30670
Urea	2. Autoimmune	583	3147	-0.307156	1.31763	0.815674	0.865109	Lab test > Blood biochemistry	Biological samples > Assay results > Blood assays > Blood biochemistry	30670	Continuous	0.81	41.83	mmol/L	Measured by GLDH, kinetic analysis on a Beckman Coulter AU5800	http://biobank.ctsu.ox.ac.uk/showcase/field.cgi?id=30670
Urea	3. GI	9645	53131	-2.28506	0.380506	1.90949e-09	8.142e-09	Lab test > Blood biochemistry	Biological samples > Assay results > Blood assays > Blood biochemistry	30670	Continuous	0.81	41.83	mmol/L	Measured by GLDH, kinetic analysis on a Beckman Coulter AU5800	http://biobank.ctsu.ox.ac.uk/showcase/field.cgi?id=30670
Urea	4. Lymphoma	396	2385	-0.677762	1.54817	0.661543	0.73733	Lab test > Blood biochemistry	Biological samples > Assay results > Blood assays > Blood biochemistry	30670	Continuous	0.81	41.83	mmol/L	Measured by GLDH, kinetic analysis on a Beckman Coulter AU5800	http://biobank.ctsu.ox.ac.uk/showcase/field.cgi?id=30670
Urea	5. Musculoskeletal	3211	22614	-0.921974	0.635466	0.146818	0.206925	Lab test > Blood biochemistry	Biological samples > Assay results > Blood assays > Blood biochemistry	30670	Continuous	0.81	41.83	mmol/L	Measured by GLDH, kinetic analysis on a Beckman Coulter AU5800	http://biobank.ctsu.ox.ac.uk/showcase/field.cgi?id=30670
Urea	6. Lung	1574	2776	-3.45258	1.03032	0.000805256	0.00191619	Lab test > Blood biochemistry	Biological samples > Assay results > Blood assays > Blood biochemistry	30670	Continuous	0.81	41.83	mmol/L	Measured by GLDH, kinetic analysis on a Beckman Coulter AU5800	http://biobank.ctsu.ox.ac.uk/showcase/field.cgi?id=30670
Urea	7. Heart	2818	14234	0.0499895	0.531508	0.925068	0.941792	Lab test > Blood biochemistry	Biological samples > Assay results > Blood assays > Blood biochemistry	30670	Continuous	0.81	41.83	mmol/L	Measured by GLDH, kinetic analysis on a Beckman Coulter AU5800	http://biobank.ctsu.ox.ac.uk/showcase/field.cgi?id=30670
Urea	8. Cardiovascular	9199	54095	0.110439	0.308083	0.719991	0.789547	Lab test > Blood biochemistry	Biological samples > Assay results > Blood assays > Blood biochemistry	30670	Continuous	0.81	41.83	mmol/L	Measured by GLDH, kinetic analysis on a Beckman Coulter AU5800	http://biobank.ctsu.ox.ac.uk/showcase/field.cgi?id=30670
Urea	9. Brain	1379	8772	-1.53744	0.888362	0.0835159	0.128017	Lab test > Blood biochemistry	Biological samples > Assay results > Blood assays > Blood biochemistry	30670	Continuous	0.81	41.83	mmol/L	Measured by GLDH, kinetic analysis on a Beckman Coulter AU5800	http://biobank.ctsu.ox.ac.uk/showcase/field.cgi?id=30670
Urea	10. Thyroid	2246	12510	-0.747562	0.751239	0.319685	0.40351	Lab test > Blood biochemistry	Biological samples > Assay results > Blood assays > Blood biochemistry	30670	Continuous	0.81	41.83	mmol/L	Measured by GLDH, kinetic analysis on a Beckman Coulter AU5800	http://biobank.ctsu.ox.ac.uk/showcase/field.cgi?id=30670
Urea	11. Psychiatric	1020	6233	-3.33378	1.19774	0.00537928	0.0111159	Lab test > Blood biochemistry	Biological samples > Assay results > Blood assays > Blood biochemistry	30670	Continuous	0.81	41.83	mmol/L	Measured by GLDH, kinetic analysis on a Beckman Coulter AU5800	http://biobank.ctsu.ox.ac.uk/showcase/field.cgi?id=30670
Calcium	any CDs	43640	255596	-1.2851	0.132044	2.19388e-22	1.79027e-21	Lab test > Blood biochemistry	Biological samples > Assay results > Blood assays > Blood biochemistry	30680	Continuous	1.192	3.572	mmol/L	Measured by Arsenazo III analysis on a Beckman Coulter AU5800	http://biobank.ctsu.ox.ac.uk/showcase/field.cgi?id=30680
Calcium	1. Diabetes	1095	4381	-2.58846	0.800029	0.00121451	0.00280657	Lab test > Blood biochemistry	Biological samples > Assay results > Blood assays > Blood biochemistry	30680	Continuous	1.192	3.572	mmol/L	Measured by Arsenazo III analysis on a Beckman Coulter AU5800	http://biobank.ctsu.ox.ac.uk/showcase/field.cgi?id=30680
Calcium	2. Autoimmune	539	2883	-1.71907	1.155	0.136651	0.195716	Lab test > Blood biochemistry	Biological samples > Assay results > Blood assays > Blood biochemistry	30680	Continuous	1.192	3.572	mmol/L	Measured by Arsenazo III analysis on a Beckman Coulter AU5800	http://biobank.ctsu.ox.ac.uk/showcase/field.cgi?id=30680
Calcium	3. GI	8871	48810	-0.791103	0.295113	0.00734743	0.0147124	Lab test > Blood biochemistry	Biological samples > Assay results > Blood assays > Blood biochemistry	30680	Continuous	1.192	3.572	mmol/L	Measured by Arsenazo III analysis on a Beckman Coulter AU5800	http://biobank.ctsu.ox.ac.uk/showcase/field.cgi?id=30680
Calcium	4. Lymphoma	366	2194	-1.89135	1.4665	0.197152	0.267973	Lab test > Blood biochemistry	Biological samples > Assay results > Blood assays > Blood biochemistry	30680	Continuous	1.192	3.572	mmol/L	Measured by Arsenazo III analysis on a Beckman Coulter AU5800	http://biobank.ctsu.ox.ac.uk/showcase/field.cgi?id=30680
Calcium	5. Musculoskeletal	2976	20780	-1.8834	0.513303	0.000243335	0.000631843	Lab test > Blood biochemistry	Biological samples > Assay results > Blood assays > Blood biochemistry	30680	Continuous	1.192	3.572	mmol/L	Measured by Arsenazo III analysis on a Beckman Coulter AU5800	http://biobank.ctsu.ox.ac.uk/showcase/field.cgi?id=30680
Calcium	6. Lung	1457	2526	-1.44343	0.860945	0.0936283	0.141836	Lab test > Blood biochemistry	Biological samples > Assay results > Blood assays > Blood biochemistry	30680	Continuous	1.192	3.572	mmol/L	Measured by Arsenazo III analysis on a Beckman Coulter AU5800	http://biobank.ctsu.ox.ac.uk/showcase/field.cgi?id=30680
Calcium	7. Heart	2612	13152	-1.93254	0.556134	0.000510932	0.00125749	Lab test > Blood biochemistry	Biological samples > Assay results > Blood assays > Blood biochemistry	30680	Continuous	1.192	3.572	mmol/L	Measured by Arsenazo III analysis on a Beckman Coulter AU5800	http://biobank.ctsu.ox.ac.uk/showcase/field.cgi?id=30680
Calcium	8. Cardiovascular	8475	49888	-1.39509	0.294269	2.12811e-06	7.01024e-06	Lab test > Blood biochemistry	Biological samples > Assay results > Blood assays > Blood biochemistry	30680	Continuous	1.192	3.572	mmol/L	Measured by Arsenazo III analysis on a Beckman Coulter AU5800	http://biobank.ctsu.ox.ac.uk/showcase/field.cgi?id=30680
Calcium	9. Brain	1285	8053	-1.80372	0.753728	0.0167086	0.0307789	Lab test > Blood biochemistry	Biological samples > Assay results > Blood assays > Blood biochemistry	30680	Continuous	1.192	3.572	mmol/L	Measured by Arsenazo III analysis on a Beckman Coulter AU5800	http://biobank.ctsu.ox.ac.uk/showcase/field.cgi?id=30680
Calcium	10. Thyroid	2042	11431	-0.429294	0.593412	0.469414	0.556146	Lab test > Blood biochemistry	Biological samples > Assay results > Blood assays > Blood biochemistry	30680	Continuous	1.192	3.572	mmol/L	Measured by Arsenazo III analysis on a Beckman Coulter AU5800	http://biobank.ctsu.ox.ac.uk/showcase/field.cgi?id=30680
Calcium	11. Psychiatric	942	5694	-0.97255	0.928027	0.29465	0.375863	Lab test > Blood biochemistry	Biological samples > Assay results > Blood assays > Blood biochemistry	30680	Continuous	1.192	3.572	mmol/L	Measured by Arsenazo III analysis on a Beckman Coulter AU5800	http://biobank.ctsu.ox.ac.uk/showcase/field.cgi?id=30680
Cholesterol	any CDs	47395	278423	-0.482281	0.0541854	5.55591e-19	3.98886e-18	Lab test > Blood biochemistry	Biological samples > Assay results > Blood assays > Blood biochemistry	30690	Continuous	1.432	13.719	mmol/L	Measured by CHO-POD analysis on a Beckman Coulter AU5800	http://biobank.ctsu.ox.ac.uk/showcase/field.cgi?id=30690
Cholesterol	1. Diabetes	1200	4783	0.0522214	0.349995	0.881391	0.910662	Lab test > Blood biochemistry	Biological samples > Assay results > Blood assays > Blood biochemistry	30690	Continuous	1.432	13.719	mmol/L	Measured by CHO-POD analysis on a Beckman Coulter AU5800	http://biobank.ctsu.ox.ac.uk/showcase/field.cgi?id=30690
Cholesterol	2. Autoimmune	582	3151	-0.573633	0.504479	0.255505	0.333696	Lab test > Blood biochemistry	Biological samples > Assay results > Blood assays > Blood biochemistry	30690	Continuous	1.432	13.719	mmol/L	Measured by CHO-POD analysis on a Beckman Coulter AU5800	http://biobank.ctsu.ox.ac.uk/showcase/field.cgi?id=30690
Cholesterol	3. GI	9654	53160	-0.339267	0.123955	0.00620004	0.0126409	Lab test > Blood biochemistry	Biological samples > Assay results > Blood assays > Blood biochemistry	30690	Continuous	1.432	13.719	mmol/L	Measured by CHO-POD analysis on a Beckman Coulter AU5800	http://biobank.ctsu.ox.ac.uk/showcase/field.cgi?id=30690
Cholesterol	4. Lymphoma	396	2386	-0.342155	0.584942	0.558589	0.644084	Lab test > Blood biochemistry	Biological samples > Assay results > Blood assays > Blood biochemistry	30690	Continuous	1.432	13.719	mmol/L	Measured by CHO-POD analysis on a Beckman Coulter AU5800	http://biobank.ctsu.ox.ac.uk/showcase/field.cgi?id=30690
Cholesterol	5. Musculoskeletal	3212	22631	0.0674929	0.21782	0.75667	0.818548	Lab test > Blood biochemistry	Biological samples > Assay results > Blood assays > Blood biochemistry	30690	Continuous	1.432	13.719	mmol/L	Measured by CHO-POD analysis on a Beckman Coulter AU5800	http://biobank.ctsu.ox.ac.uk/showcase/field.cgi?id=30690
Cholesterol	6. Lung	1578	2777	-0.308028	0.356192	0.387159	0.473037	Lab test > Blood biochemistry	Biological samples > Assay results > Blood assays > Blood biochemistry	30690	Continuous	1.432	13.719	mmol/L	Measured by CHO-POD analysis on a Beckman Coulter AU5800	http://biobank.ctsu.ox.ac.uk/showcase/field.cgi?id=30690
Cholesterol	7. Heart	2821	14238	-0.865289	0.218395	7.43129e-05	0.000206698	Lab test > Blood biochemistry	Biological samples > Assay results > Blood assays > Blood biochemistry	30690	Continuous	1.432	13.719	mmol/L	Measured by CHO-POD analysis on a Beckman Coulter AU5800	http://biobank.ctsu.ox.ac.uk/showcase/field.cgi?id=30690
Cholesterol	8. Cardiovascular	9204	54132	-0.365519	0.122037	0.00274325	0.0059775	Lab test > Blood biochemistry	Biological samples > Assay results > Blood assays > Blood biochemistry	30690	Continuous	1.432	13.719	mmol/L	Measured by CHO-POD analysis on a Beckman Coulter AU5800	http://biobank.ctsu.ox.ac.uk/showcase/field.cgi?id=30690
Cholesterol	9. Brain	1382	8780	-0.411906	0.301515	0.171902	0.236911	Lab test > Blood biochemistry	Biological samples > Assay results > Blood assays > Blood biochemistry	30690	Continuous	1.432	13.719	mmol/L	Measured by CHO-POD analysis on a Beckman Coulter AU5800	http://biobank.ctsu.ox.ac.uk/showcase/field.cgi?id=30690
Cholesterol	10. Thyroid	2248	12522	-0.0943342	0.248555	0.704294	0.776897	Lab test > Blood biochemistry	Biological samples > Assay results > Blood assays > Blood biochemistry	30690	Continuous	1.432	13.719	mmol/L	Measured by CHO-POD analysis on a Beckman Coulter AU5800	http://biobank.ctsu.ox.ac.uk/showcase/field.cgi?id=30690
Cholesterol	11. Psychiatric	1020	6236	-0.285546	0.384879	0.458141	0.545704	Lab test > Blood biochemistry	Biological samples > Assay results > Blood assays > Blood biochemistry	30690	Continuous	1.432	13.719	mmol/L	Measured by CHO-POD analysis on a Beckman Coulter AU5800	http://biobank.ctsu.ox.ac.uk/showcase/field.cgi?id=30690
Creatinine	any CDs	47372	278284	0.710817	0.429131	0.0976393	0.147248	Lab test > Blood biochemistry	Biological samples > Assay results > Blood assays > Blood biochemistry	30700	Continuous	10.8	1499.3	umol/L	Measured by enzymatic analysis on a Beckman Coulter AU5800	http://biobank.ctsu.ox.ac.uk/showcase/field.cgi?id=30700
Creatinine	1. Diabetes	1200	4781	-0.586769	2.14425	0.784356	0.840918	Lab test > Blood biochemistry	Biological samples > Assay results > Blood assays > Blood biochemistry	30700	Continuous	10.8	1499.3	umol/L	Measured by enzymatic analysis on a Beckman Coulter AU5800	http://biobank.ctsu.ox.ac.uk/showcase/field.cgi?id=30700
Creatinine	2. Autoimmune	583	3151	7.36948	4.96234	0.137522	0.19646	Lab test > Blood biochemistry	Biological samples > Assay results > Blood assays > Blood biochemistry	30700	Continuous	10.8	1499.3	umol/L	Measured by enzymatic analysis on a Beckman Coulter AU5800	http://biobank.ctsu.ox.ac.uk/showcase/field.cgi?id=30700
Creatinine	3. GI	9651	53148	-2.03018	1.44315	0.159497	0.22237	Lab test > Blood biochemistry	Biological samples > Assay results > Blood assays > Blood biochemistry	30700	Continuous	10.8	1499.3	umol/L	Measured by enzymatic analysis on a Beckman Coulter AU5800	http://biobank.ctsu.ox.ac.uk/showcase/field.cgi?id=30700
Creatinine	4. Lymphoma	396	2383	-4.82875	5.37186	0.368707	0.454126	Lab test > Blood biochemistry	Biological samples > Assay results > Blood assays > Blood biochemistry	30700	Continuous	10.8	1499.3	umol/L	Measured by enzymatic analysis on a Beckman Coulter AU5800	http://biobank.ctsu.ox.ac.uk/showcase/field.cgi?id=30700
Creatinine	5. Musculoskeletal	3210	22616	-7.33399	2.62792	0.00525785	0.0108917	Lab test > Blood biochemistry	Biological samples > Assay results > Blood assays > Blood biochemistry	30700	Continuous	10.8	1499.3	umol/L	Measured by enzymatic analysis on a Beckman Coulter AU5800	http://biobank.ctsu.ox.ac.uk/showcase/field.cgi?id=30700
Creatinine	6. Lung	1576	2776	-3.8919	3.99809	0.330336	0.413327	Lab test > Blood biochemistry	Biological samples > Assay results > Blood assays > Blood biochemistry	30700	Continuous	10.8	1499.3	umol/L	Measured by enzymatic analysis on a Beckman Coulter AU5800	http://biobank.ctsu.ox.ac.uk/showcase/field.cgi?id=30700
Creatinine	7. Heart	2817	14237	2.68405	1.84081	0.144817	0.204448	Lab test > Blood biochemistry	Biological samples > Assay results > Blood assays > Blood biochemistry	30700	Continuous	10.8	1499.3	umol/L	Measured by enzymatic analysis on a Beckman Coulter AU5800	http://biobank.ctsu.ox.ac.uk/showcase/field.cgi?id=30700
Creatinine	8. Cardiovascular	9200	54102	1.38255	0.743837	0.0630739	0.10025	Lab test > Blood biochemistry	Biological samples > Assay results > Blood assays > Blood biochemistry	30700	Continuous	10.8	1499.3	umol/L	Measured by enzymatic analysis on a Beckman Coulter AU5800	http://biobank.ctsu.ox.ac.uk/showcase/field.cgi?id=30700
Creatinine	9. Brain	1380	8775	-2.00738	3.22333	0.533437	0.618905	Lab test > Blood biochemistry	Biological samples > Assay results > Blood assays > Blood biochemistry	30700	Continuous	10.8	1499.3	umol/L	Measured by enzymatic analysis on a Beckman Coulter AU5800	http://biobank.ctsu.ox.ac.uk/showcase/field.cgi?id=30700
Creatinine	10. Thyroid	2247	12512	0.845597	2.73813	0.757456	0.818871	Lab test > Blood biochemistry	Biological samples > Assay results > Blood assays > Blood biochemistry	30700	Continuous	10.8	1499.3	umol/L	Measured by enzymatic analysis on a Beckman Coulter AU5800	http://biobank.ctsu.ox.ac.uk/showcase/field.cgi?id=30700
Creatinine	11. Psychiatric	1020	6232	-2.68517	4.7035	0.568076	0.650557	Lab test > Blood biochemistry	Biological samples > Assay results > Blood assays > Blood biochemistry	30700	Continuous	10.8	1499.3	umol/L	Measured by enzymatic analysis on a Beckman Coulter AU5800	http://biobank.ctsu.ox.ac.uk/showcase/field.cgi?id=30700
C-reactive protein	any CDs	47266	277867	2.5838	0.0721917	1.53289e-280	1.11968e-278	Lab test > Blood biochemistry	Biological samples > Assay results > Blood assays > Blood biochemistry	30710	Continuous	0.08	79.95	mg/L	Measured by immunoturbidimetric - high sensitivity analysis on a Beckman Coulter AU5800	http://biobank.ctsu.ox.ac.uk/showcase/field.cgi?id=30710
C-reactive protein	1. Diabetes	1199	4770	3.20952	0.434537	1.51219e-13	8.49657e-13	Lab test > Blood biochemistry	Biological samples > Assay results > Blood assays > Blood biochemistry	30710	Continuous	0.08	79.95	mg/L	Measured by immunoturbidimetric - high sensitivity analysis on a Beckman Coulter AU5800	http://biobank.ctsu.ox.ac.uk/showcase/field.cgi?id=30710
C-reactive protein	2. Autoimmune	580	3146	1.88498	0.366507	2.70249e-07	9.70124e-07	Lab test > Blood biochemistry	Biological samples > Assay results > Blood assays > Blood biochemistry	30710	Continuous	0.08	79.95	mg/L	Measured by immunoturbidimetric - high sensitivity analysis on a Beckman Coulter AU5800	http://biobank.ctsu.ox.ac.uk/showcase/field.cgi?id=30710
C-reactive protein	3. GI	9625	53048	2.5837	0.168305	3.47378e-53	5.45416e-52	Lab test > Blood biochemistry	Biological samples > Assay results > Blood assays > Blood biochemistry	30710	Continuous	0.08	79.95	mg/L	Measured by immunoturbidimetric - high sensitivity analysis on a Beckman Coulter AU5800	http://biobank.ctsu.ox.ac.uk/showcase/field.cgi?id=30710
C-reactive protein	4. Lymphoma	395	2383	1.37736	0.61572	0.0252871	0.0445308	Lab test > Blood biochemistry	Biological samples > Assay results > Blood assays > Blood biochemistry	30710	Continuous	0.08	79.95	mg/L	Measured by immunoturbidimetric - high sensitivity analysis on a Beckman Coulter AU5800	http://biobank.ctsu.ox.ac.uk/showcase/field.cgi?id=30710
C-reactive protein	5. Musculoskeletal	3204	22590	2.12697	0.312504	1.00214e-11	4.96635e-11	Lab test > Blood biochemistry	Biological samples > Assay results > Blood assays > Blood biochemistry	30710	Continuous	0.08	79.95	mg/L	Measured by immunoturbidimetric - high sensitivity analysis on a Beckman Coulter AU5800	http://biobank.ctsu.ox.ac.uk/showcase/field.cgi?id=30710
C-reactive protein	6. Lung	1567	2773	3.24179	0.459987	1.8209e-12	9.58968e-12	Lab test > Blood biochemistry	Biological samples > Assay results > Blood assays > Blood biochemistry	30710	Continuous	0.08	79.95	mg/L	Measured by immunoturbidimetric - high sensitivity analysis on a Beckman Coulter AU5800	http://biobank.ctsu.ox.ac.uk/showcase/field.cgi?id=30710
C-reactive protein	7. Heart	2811	14204	3.03231	0.279019	1.6416e-27	1.60343e-26	Lab test > Blood biochemistry	Biological samples > Assay results > Blood assays > Blood biochemistry	30710	Continuous	0.08	79.95	mg/L	Measured by immunoturbidimetric - high sensitivity analysis on a Beckman Coulter AU5800	http://biobank.ctsu.ox.ac.uk/showcase/field.cgi?id=30710
C-reactive protein	8. Cardiovascular	9183	54024	2.34137	0.161626	1.47833e-47	2.15964e-46	Lab test > Blood biochemistry	Biological samples > Assay results > Blood assays > Blood biochemistry	30710	Continuous	0.08	79.95	mg/L	Measured by immunoturbidimetric - high sensitivity analysis on a Beckman Coulter AU5800	http://biobank.ctsu.ox.ac.uk/showcase/field.cgi?id=30710
C-reactive protein	9. Brain	1380	8758	1.96287	0.38528	3.49381e-07	1.24356e-06	Lab test > Blood biochemistry	Biological samples > Assay results > Blood assays > Blood biochemistry	30710	Continuous	0.08	79.95	mg/L	Measured by immunoturbidimetric - high sensitivity analysis on a Beckman Coulter AU5800	http://biobank.ctsu.ox.ac.uk/showcase/field.cgi?id=30710
C-reactive protein	10. Thyroid	2241	12504	3.02686	0.350257	5.53142e-18	3.76226e-17	Lab test > Blood biochemistry	Biological samples > Assay results > Blood assays > Blood biochemistry	30710	Continuous	0.08	79.95	mg/L	Measured by immunoturbidimetric - high sensitivity analysis on a Beckman Coulter AU5800	http://biobank.ctsu.ox.ac.uk/showcase/field.cgi?id=30710
C-reactive protein	11. Psychiatric	1017	6223	3.10146	0.551075	1.82303e-08	7.22333e-08	Lab test > Blood biochemistry	Biological samples > Assay results > Blood assays > Blood biochemistry	30710	Continuous	0.08	79.95	mg/L	Measured by immunoturbidimetric - high sensitivity analysis on a Beckman Coulter AU5800	http://biobank.ctsu.ox.ac.uk/showcase/field.cgi?id=30710
Cystatin C	any CDs	47395	278400	5.35014	0.196619	4.85032e-163	2.14435e-161	Lab test > Blood biochemistry	Biological samples > Assay results > Blood assays > Blood biochemistry	30720	Continuous	0.295	7.487	mg/L	Measured by latex enhanced immunoturbidimetric analysis on a Siemens ADVIA 1800	http://biobank.ctsu.ox.ac.uk/showcase/field.cgi?id=30720
Cystatin C	1. Diabetes	1200	4781	3.79651	0.795363	1.8122e-06	5.98134e-06	Lab test > Blood biochemistry	Biological samples > Assay results > Blood assays > Blood biochemistry	30720	Continuous	0.295	7.487	mg/L	Measured by latex enhanced immunoturbidimetric analysis on a Siemens ADVIA 1800	http://biobank.ctsu.ox.ac.uk/showcase/field.cgi?id=30720
Cystatin C	2. Autoimmune	582	3153	5.73119	1.5413	0.00020047	0.000528711	Lab test > Blood biochemistry	Biological samples > Assay results > Blood assays > Blood biochemistry	30720	Continuous	0.295	7.487	mg/L	Measured by latex enhanced immunoturbidimetric analysis on a Siemens ADVIA 1800	http://biobank.ctsu.ox.ac.uk/showcase/field.cgi?id=30720
Cystatin C	3. GI	9656	53159	6.57835	0.548457	3.80692e-33	4.18014e-32	Lab test > Blood biochemistry	Biological samples > Assay results > Blood assays > Blood biochemistry	30720	Continuous	0.295	7.487	mg/L	Measured by latex enhanced immunoturbidimetric analysis on a Siemens ADVIA 1800	http://biobank.ctsu.ox.ac.uk/showcase/field.cgi?id=30720
Cystatin C	4. Lymphoma	395	2386	2.97884	1.78208	0.0946119	0.143196	Lab test > Blood biochemistry	Biological samples > Assay results > Blood assays > Blood biochemistry	30720	Continuous	0.295	7.487	mg/L	Measured by latex enhanced immunoturbidimetric analysis on a Siemens ADVIA 1800	http://biobank.ctsu.ox.ac.uk/showcase/field.cgi?id=30720
Cystatin C	5. Musculoskeletal	3215	22628	4.80749	1.04534	4.24607e-06	1.35102e-05	Lab test > Blood biochemistry	Biological samples > Assay results > Blood assays > Blood biochemistry	30720	Continuous	0.295	7.487	mg/L	Measured by latex enhanced immunoturbidimetric analysis on a Siemens ADVIA 1800	http://biobank.ctsu.ox.ac.uk/showcase/field.cgi?id=30720
Cystatin C	6. Lung	1576	2778	7.58617	1.62155	2.89209e-06	9.45275e-06	Lab test > Blood biochemistry	Biological samples > Assay results > Blood assays > Blood biochemistry	30720	Continuous	0.295	7.487	mg/L	Measured by latex enhanced immunoturbidimetric analysis on a Siemens ADVIA 1800	http://biobank.ctsu.ox.ac.uk/showcase/field.cgi?id=30720
Cystatin C	7. Heart	2825	14238	7.33671	0.70847	3.94282e-25	3.5805e-24	Lab test > Blood biochemistry	Biological samples > Assay results > Blood assays > Blood biochemistry	30720	Continuous	0.295	7.487	mg/L	Measured by latex enhanced immunoturbidimetric analysis on a Siemens ADVIA 1800	http://biobank.ctsu.ox.ac.uk/showcase/field.cgi?id=30720
Cystatin C	8. Cardiovascular	9198	54127	4.54156	0.384907	3.94451e-32	4.16778e-31	Lab test > Blood biochemistry	Biological samples > Assay results > Blood assays > Blood biochemistry	30720	Continuous	0.295	7.487	mg/L	Measured by latex enhanced immunoturbidimetric analysis on a Siemens ADVIA 1800	http://biobank.ctsu.ox.ac.uk/showcase/field.cgi?id=30720
Cystatin C	9. Brain	1381	8780	5.11001	1.20051	2.07633e-05	6.14127e-05	Lab test > Blood biochemistry	Biological samples > Assay results > Blood assays > Blood biochemistry	30720	Continuous	0.295	7.487	mg/L	Measured by latex enhanced immunoturbidimetric analysis on a Siemens ADVIA 1800	http://biobank.ctsu.ox.ac.uk/showcase/field.cgi?id=30720
Cystatin C	10. Thyroid	2249	12518	7.56315	0.988979	2.05035e-14	1.20863e-13	Lab test > Blood biochemistry	Biological samples > Assay results > Blood assays > Blood biochemistry	30720	Continuous	0.295	7.487	mg/L	Measured by latex enhanced immunoturbidimetric analysis on a Siemens ADVIA 1800	http://biobank.ctsu.ox.ac.uk/showcase/field.cgi?id=30720
Cystatin C	11. Psychiatric	1019	6232	10.7477	1.85739	7.18992e-09	2.94611e-08	Lab test > Blood biochemistry	Biological samples > Assay results > Blood assays > Blood biochemistry	30720	Continuous	0.295	7.487	mg/L	Measured by latex enhanced immunoturbidimetric analysis on a Siemens ADVIA 1800	http://biobank.ctsu.ox.ac.uk/showcase/field.cgi?id=30720
Gamma glutamyltransferase	any CDs	47366	278282	1.54168	0.119119	2.59545e-38	3.27846e-37	Lab test > Blood biochemistry	Biological samples > Assay results > Blood assays > Blood biochemistry	30730	Continuous	5	1167.2	U/L	Measured by IFCC analysis on a Beckman Coulter AU5800	http://biobank.ctsu.ox.ac.uk/showcase/field.cgi?id=30730
Gamma glutamyltransferase	1. Diabetes	1197	4779	2.59255	0.536748	1.36459e-06	4.56676e-06	Lab test > Blood biochemistry	Biological samples > Assay results > Blood assays > Blood biochemistry	30730	Continuous	5	1167.2	U/L	Measured by IFCC analysis on a Beckman Coulter AU5800	http://biobank.ctsu.ox.ac.uk/showcase/field.cgi?id=30730
Gamma glutamyltransferase	2. Autoimmune	581	3150	2.26179	1.1935	0.0580805	0.0933734	Lab test > Blood biochemistry	Biological samples > Assay results > Blood assays > Blood biochemistry	30730	Continuous	5	1167.2	U/L	Measured by IFCC analysis on a Beckman Coulter AU5800	http://biobank.ctsu.ox.ac.uk/showcase/field.cgi?id=30730
Gamma glutamyltransferase	3. GI	9650	53125	1.36802	0.245865	2.63491e-08	1.02706e-07	Lab test > Blood biochemistry	Biological samples > Assay results > Blood assays > Blood biochemistry	30730	Continuous	5	1167.2	U/L	Measured by IFCC analysis on a Beckman Coulter AU5800	http://biobank.ctsu.ox.ac.uk/showcase/field.cgi?id=30730
Gamma glutamyltransferase	4. Lymphoma	396	2385	2.91376	1.26144	0.0208955	0.0375851	Lab test > Blood biochemistry	Biological samples > Assay results > Blood assays > Blood biochemistry	30730	Continuous	5	1167.2	U/L	Measured by IFCC analysis on a Beckman Coulter AU5800	http://biobank.ctsu.ox.ac.uk/showcase/field.cgi?id=30730
Gamma glutamyltransferase	5. Musculoskeletal	3212	22609	1.41176	0.557091	0.0112719	0.0215435	Lab test > Blood biochemistry	Biological samples > Assay results > Blood assays > Blood biochemistry	30730	Continuous	5	1167.2	U/L	Measured by IFCC analysis on a Beckman Coulter AU5800	http://biobank.ctsu.ox.ac.uk/showcase/field.cgi?id=30730
Gamma glutamyltransferase	6. Lung	1575	2776	2.71217	1.03643	0.00887463	0.0173365	Lab test > Blood biochemistry	Biological samples > Assay results > Blood assays > Blood biochemistry	30730	Continuous	5	1167.2	U/L	Measured by IFCC analysis on a Beckman Coulter AU5800	http://biobank.ctsu.ox.ac.uk/showcase/field.cgi?id=30730
Gamma glutamyltransferase	7. Heart	2822	14234	2.06657	0.422279	9.88866e-07	3.35615e-06	Lab test > Blood biochemistry	Biological samples > Assay results > Blood assays > Blood biochemistry	30730	Continuous	5	1167.2	U/L	Measured by IFCC analysis on a Beckman Coulter AU5800	http://biobank.ctsu.ox.ac.uk/showcase/field.cgi?id=30730
Gamma glutamyltransferase	8. Cardiovascular	9198	54105	1.00233	0.263068	0.000138882	0.000372124	Lab test > Blood biochemistry	Biological samples > Assay results > Blood assays > Blood biochemistry	30730	Continuous	5	1167.2	U/L	Measured by IFCC analysis on a Beckman Coulter AU5800	http://biobank.ctsu.ox.ac.uk/showcase/field.cgi?id=30730
Gamma glutamyltransferase	9. Brain	1382	8771	0.919745	0.558466	0.0995756	0.149899	Lab test > Blood biochemistry	Biological samples > Assay results > Blood assays > Blood biochemistry	30730	Continuous	5	1167.2	U/L	Measured by IFCC analysis on a Beckman Coulter AU5800	http://biobank.ctsu.ox.ac.uk/showcase/field.cgi?id=30730
Gamma glutamyltransferase	10. Thyroid	2246	12515	2.68193	0.59639	6.89395e-06	2.1219e-05	Lab test > Blood biochemistry	Biological samples > Assay results > Blood assays > Blood biochemistry	30730	Continuous	5	1167.2	U/L	Measured by IFCC analysis on a Beckman Coulter AU5800	http://biobank.ctsu.ox.ac.uk/showcase/field.cgi?id=30730
Gamma glutamyltransferase	11. Psychiatric	1018	6229	2.41758	0.834999	0.00378787	0.00806543	Lab test > Blood biochemistry	Biological samples > Assay results > Blood assays > Blood biochemistry	30730	Continuous	5	1167.2	U/L	Measured by IFCC analysis on a Beckman Coulter AU5800	http://biobank.ctsu.ox.ac.uk/showcase/field.cgi?id=30730
Glucose	any CDs	43609	255421	1.11591	0.139467	1.23152e-15	7.71999e-15	Lab test > Blood biochemistry	Biological samples > Assay results > Blood assays > Blood biochemistry	30740	Continuous	1.005	36.813	mmol/L	Measured by hexokinase analysis on a Beckman Coulter AU5800	http://biobank.ctsu.ox.ac.uk/showcase/field.cgi?id=30740
Glucose	1. Diabetes	1092	4377	0.525736	0.341932	0.124159	0.181539	Lab test > Blood biochemistry	Biological samples > Assay results > Blood assays > Blood biochemistry	30740	Continuous	1.005	36.813	mmol/L	Measured by hexokinase analysis on a Beckman Coulter AU5800	http://biobank.ctsu.ox.ac.uk/showcase/field.cgi?id=30740
Glucose	2. Autoimmune	538	2882	-1.94686	1.62584	0.231131	0.306472	Lab test > Blood biochemistry	Biological samples > Assay results > Blood assays > Blood biochemistry	30740	Continuous	1.005	36.813	mmol/L	Measured by hexokinase analysis on a Beckman Coulter AU5800	http://biobank.ctsu.ox.ac.uk/showcase/field.cgi?id=30740
Glucose	3. GI	8868	48770	1.35997	0.371568	0.000252136	0.000652678	Lab test > Blood biochemistry	Biological samples > Assay results > Blood assays > Blood biochemistry	30740	Continuous	1.005	36.813	mmol/L	Measured by hexokinase analysis on a Beckman Coulter AU5800	http://biobank.ctsu.ox.ac.uk/showcase/field.cgi?id=30740
Glucose	4. Lymphoma	366	2193	2.48397	1.82609	0.173745	0.23906	Lab test > Blood biochemistry	Biological samples > Assay results > Blood assays > Blood biochemistry	30740	Continuous	1.005	36.813	mmol/L	Measured by hexokinase analysis on a Beckman Coulter AU5800	http://biobank.ctsu.ox.ac.uk/showcase/field.cgi?id=30740
Glucose	5. Musculoskeletal	2973	20770	1.23447	0.728356	0.0900997	0.136984	Lab test > Blood biochemistry	Biological samples > Assay results > Blood assays > Blood biochemistry	30740	Continuous	1.005	36.813	mmol/L	Measured by hexokinase analysis on a Beckman Coulter AU5800	http://biobank.ctsu.ox.ac.uk/showcase/field.cgi?id=30740
Glucose	6. Lung	1456	2525	2.20298	1.35262	0.103382	0.154935	Lab test > Blood biochemistry	Biological samples > Assay results > Blood assays > Blood biochemistry	30740	Continuous	1.005	36.813	mmol/L	Measured by hexokinase analysis on a Beckman Coulter AU5800	http://biobank.ctsu.ox.ac.uk/showcase/field.cgi?id=30740
Glucose	7. Heart	2610	13152	1.7697	0.507887	0.00049319	0.00121668	Lab test > Blood biochemistry	Biological samples > Assay results > Blood assays > Blood biochemistry	30740	Continuous	1.005	36.813	mmol/L	Measured by hexokinase analysis on a Beckman Coulter AU5800	http://biobank.ctsu.ox.ac.uk/showcase/field.cgi?id=30740
Glucose	8. Cardiovascular	8469	49864	-0.0401027	0.321837	0.900836	0.926029	Lab test > Blood biochemistry	Biological samples > Assay results > Blood assays > Blood biochemistry	30740	Continuous	1.005	36.813	mmol/L	Measured by hexokinase analysis on a Beckman Coulter AU5800	http://biobank.ctsu.ox.ac.uk/showcase/field.cgi?id=30740
Glucose	9. Brain	1283	8048	1.59929	0.80829	0.0478597	0.0792941	Lab test > Blood biochemistry	Biological samples > Assay results > Blood assays > Blood biochemistry	30740	Continuous	1.005	36.813	mmol/L	Measured by hexokinase analysis on a Beckman Coulter AU5800	http://biobank.ctsu.ox.ac.uk/showcase/field.cgi?id=30740
Glucose	10. Thyroid	2041	11425	0.798071	0.669212	0.233044	0.308279	Lab test > Blood biochemistry	Biological samples > Assay results > Blood assays > Blood biochemistry	30740	Continuous	1.005	36.813	mmol/L	Measured by hexokinase analysis on a Beckman Coulter AU5800	http://biobank.ctsu.ox.ac.uk/showcase/field.cgi?id=30740
Glucose	11. Psychiatric	941	5685	0.370218	1.34312	0.782825	0.839812	Lab test > Blood biochemistry	Biological samples > Assay results > Blood assays > Blood biochemistry	30740	Continuous	1.005	36.813	mmol/L	Measured by hexokinase analysis on a Beckman Coulter AU5800	http://biobank.ctsu.ox.ac.uk/showcase/field.cgi?id=30740
Glycated hemoglobin (HbA1c)	any CDs	47313	278553	7.63715	0.339907	8.46441e-112	2.73466e-110	Lab test > Blood biochemistry	Biological samples > Assay results > Blood assays > Blood biochemistry	30750	Continuous	15.2	515.2	mmol/mol	Measured by HPLC analysis on a Bio-Rad VARIANT II Turbo	http://biobank.ctsu.ox.ac.uk/showcase/field.cgi?id=30750
Glycated hemoglobin (HbA1c)	1. Diabetes	1213	4807	2.93214	1.08997	0.00714309	0.0143374	Lab test > Blood biochemistry	Biological samples > Assay results > Blood assays > Blood biochemistry	30750	Continuous	15.2	515.2	mmol/mol	Measured by HPLC analysis on a Bio-Rad VARIANT II Turbo	http://biobank.ctsu.ox.ac.uk/showcase/field.cgi?id=30750
Glycated hemoglobin (HbA1c)	2. Autoimmune	577	3163	4.76485	3.19412	0.135762	0.194992	Lab test > Blood biochemistry	Biological samples > Assay results > Blood assays > Blood biochemistry	30750	Continuous	15.2	515.2	mmol/mol	Measured by HPLC analysis on a Bio-Rad VARIANT II Turbo	http://biobank.ctsu.ox.ac.uk/showcase/field.cgi?id=30750
Glycated hemoglobin (HbA1c)	3. GI	9668	53180	8.02175	0.915295	1.88254e-18	1.31778e-17	Lab test > Blood biochemistry	Biological samples > Assay results > Blood assays > Blood biochemistry	30750	Continuous	15.2	515.2	mmol/mol	Measured by HPLC analysis on a Bio-Rad VARIANT II Turbo	http://biobank.ctsu.ox.ac.uk/showcase/field.cgi?id=30750
Glycated hemoglobin (HbA1c)	4. Lymphoma	391	2396	12.1305	4.21336	0.00398885	0.00847189	Lab test > Blood biochemistry	Biological samples > Assay results > Blood assays > Blood biochemistry	30750	Continuous	15.2	515.2	mmol/mol	Measured by HPLC analysis on a Bio-Rad VARIANT II Turbo	http://biobank.ctsu.ox.ac.uk/showcase/field.cgi?id=30750
Glycated hemoglobin (HbA1c)	5. Musculoskeletal	3183	22583	10.74	1.79567	2.21691e-09	9.40509e-09	Lab test > Blood biochemistry	Biological samples > Assay results > Blood assays > Blood biochemistry	30750	Continuous	15.2	515.2	mmol/mol	Measured by HPLC analysis on a Bio-Rad VARIANT II Turbo	http://biobank.ctsu.ox.ac.uk/showcase/field.cgi?id=30750
Glycated hemoglobin (HbA1c)	6. Lung	1574	2797	11.6776	3.31026	0.000419211	0.00104803	Lab test > Blood biochemistry	Biological samples > Assay results > Blood assays > Blood biochemistry	30750	Continuous	15.2	515.2	mmol/mol	Measured by HPLC analysis on a Bio-Rad VARIANT II Turbo	http://biobank.ctsu.ox.ac.uk/showcase/field.cgi?id=30750
Glycated hemoglobin (HbA1c)	7. Heart	2812	14263	10.5229	1.24927	3.66162e-17	2.41236e-16	Lab test > Blood biochemistry	Biological samples > Assay results > Blood assays > Blood biochemistry	30750	Continuous	15.2	515.2	mmol/mol	Measured by HPLC analysis on a Bio-Rad VARIANT II Turbo	http://biobank.ctsu.ox.ac.uk/showcase/field.cgi?id=30750
Glycated hemoglobin (HbA1c)	8. Cardiovascular	9180	54164	5.22925	0.745433	2.29878e-12	1.2031e-11	Lab test > Blood biochemistry	Biological samples > Assay results > Blood assays > Blood biochemistry	30750	Continuous	15.2	515.2	mmol/mol	Measured by HPLC analysis on a Bio-Rad VARIANT II Turbo	http://biobank.ctsu.ox.ac.uk/showcase/field.cgi?id=30750
Glycated hemoglobin (HbA1c)	9. Brain	1380	8789	4.14191	1.84629	0.0248728	0.0438472	Lab test > Blood biochemistry	Biological samples > Assay results > Blood assays > Blood biochemistry	30750	Continuous	15.2	515.2	mmol/mol	Measured by HPLC analysis on a Bio-Rad VARIANT II Turbo	http://biobank.ctsu.ox.ac.uk/showcase/field.cgi?id=30750
Glycated hemoglobin (HbA1c)	10. Thyroid	2229	12567	7.00501	1.64617	2.08742e-05	6.16322e-05	Lab test > Blood biochemistry	Biological samples > Assay results > Blood assays > Blood biochemistry	30750	Continuous	15.2	515.2	mmol/mol	Measured by HPLC analysis on a Bio-Rad VARIANT II Turbo	http://biobank.ctsu.ox.ac.uk/showcase/field.cgi?id=30750
Glycated hemoglobin (HbA1c)	11. Psychiatric	1029	6255	10.3802	3.26765	0.00148976	0.00339592	Lab test > Blood biochemistry	Biological samples > Assay results > Blood assays > Blood biochemistry	30750	Continuous	15.2	515.2	mmol/mol	Measured by HPLC analysis on a Bio-Rad VARIANT II Turbo	http://biobank.ctsu.ox.ac.uk/showcase/field.cgi?id=30750
HDL cholesterol	any CDs	43632	255584	-0.383566	0.062414	7.97019e-10	3.54231e-09	Lab test > Blood biochemistry	Biological samples > Assay results > Blood assays > Blood biochemistry	30760	Continuous	0.219	4.401	mmol/L	Measured by enzyme immunoinhibition analysis on a Beckman Coulter AU5800	http://biobank.ctsu.ox.ac.uk/showcase/field.cgi?id=30760
HDL cholesterol	1. Diabetes	1095	4374	-0.703595	0.466061	0.131129	0.189815	Lab test > Blood biochemistry	Biological samples > Assay results > Blood assays > Blood biochemistry	30760	Continuous	0.219	4.401	mmol/L	Measured by enzyme immunoinhibition analysis on a Beckman Coulter AU5800	http://biobank.ctsu.ox.ac.uk/showcase/field.cgi?id=30760
HDL cholesterol	2. Autoimmune	539	2882	-0.451437	0.545606	0.408008	0.493132	Lab test > Blood biochemistry	Biological samples > Assay results > Blood assays > Blood biochemistry	30760	Continuous	0.219	4.401	mmol/L	Measured by enzyme immunoinhibition analysis on a Beckman Coulter AU5800	http://biobank.ctsu.ox.ac.uk/showcase/field.cgi?id=30760
HDL cholesterol	3. GI	8875	48800	-0.275986	0.140621	0.0496894	0.0815217	Lab test > Blood biochemistry	Biological samples > Assay results > Blood assays > Blood biochemistry	30760	Continuous	0.219	4.401	mmol/L	Measured by enzyme immunoinhibition analysis on a Beckman Coulter AU5800	http://biobank.ctsu.ox.ac.uk/showcase/field.cgi?id=30760
HDL cholesterol	4. Lymphoma	366	2194	0.388545	0.663356	0.558059	0.643915	Lab test > Blood biochemistry	Biological samples > Assay results > Blood assays > Blood biochemistry	30760	Continuous	0.219	4.401	mmol/L	Measured by enzyme immunoinhibition analysis on a Beckman Coulter AU5800	http://biobank.ctsu.ox.ac.uk/showcase/field.cgi?id=30760
HDL cholesterol	5. Musculoskeletal	2975	20778	-0.457112	0.236496	0.0532541	0.0864876	Lab test > Blood biochemistry	Biological samples > Assay results > Blood assays > Blood biochemistry	30760	Continuous	0.219	4.401	mmol/L	Measured by enzyme immunoinhibition analysis on a Beckman Coulter AU5800	http://biobank.ctsu.ox.ac.uk/showcase/field.cgi?id=30760
HDL cholesterol	6. Lung	1458	2527	0.824022	0.382358	0.0311536	0.0539568	Lab test > Blood biochemistry	Biological samples > Assay results > Blood assays > Blood biochemistry	30760	Continuous	0.219	4.401	mmol/L	Measured by enzyme immunoinhibition analysis on a Beckman Coulter AU5800	http://biobank.ctsu.ox.ac.uk/showcase/field.cgi?id=30760
HDL cholesterol	7. Heart	2611	13155	0.100437	0.264097	0.703719	0.776897	Lab test > Blood biochemistry	Biological samples > Assay results > Blood assays > Blood biochemistry	30760	Continuous	0.219	4.401	mmol/L	Measured by enzyme immunoinhibition analysis on a Beckman Coulter AU5800	http://biobank.ctsu.ox.ac.uk/showcase/field.cgi?id=30760
HDL cholesterol	8. Cardiovascular	8472	49889	0.21684	0.141299	0.124877	0.182271	Lab test > Blood biochemistry	Biological samples > Assay results > Blood assays > Blood biochemistry	30760	Continuous	0.219	4.401	mmol/L	Measured by enzyme immunoinhibition analysis on a Beckman Coulter AU5800	http://biobank.ctsu.ox.ac.uk/showcase/field.cgi?id=30760
HDL cholesterol	9. Brain	1284	8056	-0.721646	0.349872	0.0391508	0.0660374	Lab test > Blood biochemistry	Biological samples > Assay results > Blood assays > Blood biochemistry	30760	Continuous	0.219	4.401	mmol/L	Measured by enzyme immunoinhibition analysis on a Beckman Coulter AU5800	http://biobank.ctsu.ox.ac.uk/showcase/field.cgi?id=30760
HDL cholesterol	10. Thyroid	2043	11432	-0.700898	0.286523	0.0144362	0.0270076	Lab test > Blood biochemistry	Biological samples > Assay results > Blood assays > Blood biochemistry	30760	Continuous	0.219	4.401	mmol/L	Measured by enzyme immunoinhibition analysis on a Beckman Coulter AU5800	http://biobank.ctsu.ox.ac.uk/showcase/field.cgi?id=30760
HDL cholesterol	11. Psychiatric	944	5692	-1.56187	0.427278	0.000256791	0.000662688	Lab test > Blood biochemistry	Biological samples > Assay results > Blood assays > Blood biochemistry	30760	Continuous	0.219	4.401	mmol/L	Measured by enzyme immunoinhibition analysis on a Beckman Coulter AU5800	http://biobank.ctsu.ox.ac.uk/showcase/field.cgi?id=30760
IGF-1	any CDs	47137	277003	-2.22408	0.116071	7.78206e-82	2.01136e-80	Lab test > Blood biochemistry	Biological samples > Assay results > Blood assays > Blood biochemistry	30770	Continuous	1.445	126.766	nmol/L	Measured by CLIA analysis on a DiaSorin Ltd. LIASON XL	http://biobank.ctsu.ox.ac.uk/showcase/field.cgi?id=30770
IGF-1	1. Diabetes	1199	4754	-2.54515	0.654214	0.000100082	0.000274734	Lab test > Blood biochemistry	Biological samples > Assay results > Blood assays > Blood biochemistry	30770	Continuous	1.445	126.766	nmol/L	Measured by CLIA analysis on a DiaSorin Ltd. LIASON XL	http://biobank.ctsu.ox.ac.uk/showcase/field.cgi?id=30770
IGF-1	2. Autoimmune	577	3137	0.047545	0.988147	0.961624	0.969123	Lab test > Blood biochemistry	Biological samples > Assay results > Blood assays > Blood biochemistry	30770	Continuous	1.445	126.766	nmol/L	Measured by CLIA analysis on a DiaSorin Ltd. LIASON XL	http://biobank.ctsu.ox.ac.uk/showcase/field.cgi?id=30770
IGF-1	3. GI	9611	52906	-2.77146	0.26252	4.70842e-26	4.39452e-25	Lab test > Blood biochemistry	Biological samples > Assay results > Blood assays > Blood biochemistry	30770	Continuous	1.445	126.766	nmol/L	Measured by CLIA analysis on a DiaSorin Ltd. LIASON XL	http://biobank.ctsu.ox.ac.uk/showcase/field.cgi?id=30770
IGF-1	4. Lymphoma	394	2370	-2.31975	1.28381	0.0707749	0.111019	Lab test > Blood biochemistry	Biological samples > Assay results > Blood assays > Blood biochemistry	30770	Continuous	1.445	126.766	nmol/L	Measured by CLIA analysis on a DiaSorin Ltd. LIASON XL	http://biobank.ctsu.ox.ac.uk/showcase/field.cgi?id=30770
IGF-1	5. Musculoskeletal	3199	22510	-2.02846	0.454447	8.05992e-06	2.46194e-05	Lab test > Blood biochemistry	Biological samples > Assay results > Blood assays > Blood biochemistry	30770	Continuous	1.445	126.766	nmol/L	Measured by CLIA analysis on a DiaSorin Ltd. LIASON XL	http://biobank.ctsu.ox.ac.uk/showcase/field.cgi?id=30770
IGF-1	6. Lung	1566	2768	0.368951	0.741704	0.618881	0.69593	Lab test > Blood biochemistry	Biological samples > Assay results > Blood assays > Blood biochemistry	30770	Continuous	1.445	126.766	nmol/L	Measured by CLIA analysis on a DiaSorin Ltd. LIASON XL	http://biobank.ctsu.ox.ac.uk/showcase/field.cgi?id=30770
IGF-1	7. Heart	2804	14155	-1.32427	0.470791	0.00491035	0.0102514	Lab test > Blood biochemistry	Biological samples > Assay results > Blood assays > Blood biochemistry	30770	Continuous	1.445	126.766	nmol/L	Measured by CLIA analysis on a DiaSorin Ltd. LIASON XL	http://biobank.ctsu.ox.ac.uk/showcase/field.cgi?id=30770
IGF-1	8. Cardiovascular	9146	53858	-2.43709	0.259528	5.97519e-21	4.62595e-20	Lab test > Blood biochemistry	Biological samples > Assay results > Blood assays > Blood biochemistry	30770	Continuous	1.445	126.766	nmol/L	Measured by CLIA analysis on a DiaSorin Ltd. LIASON XL	http://biobank.ctsu.ox.ac.uk/showcase/field.cgi?id=30770
IGF-1	9. Brain	1375	8730	-1.64251	0.655768	0.0122554	0.0233171	Lab test > Blood biochemistry	Biological samples > Assay results > Blood assays > Blood biochemistry	30770	Continuous	1.445	126.766	nmol/L	Measured by CLIA analysis on a DiaSorin Ltd. LIASON XL	http://biobank.ctsu.ox.ac.uk/showcase/field.cgi?id=30770
IGF-1	10. Thyroid	2236	12459	-1.8889	0.528738	0.00035363	0.000889369	Lab test > Blood biochemistry	Biological samples > Assay results > Blood assays > Blood biochemistry	30770	Continuous	1.445	126.766	nmol/L	Measured by CLIA analysis on a DiaSorin Ltd. LIASON XL	http://biobank.ctsu.ox.ac.uk/showcase/field.cgi?id=30770
IGF-1	11. Psychiatric	1020	6209	-2.6994	0.786237	0.000596247	0.00144754	Lab test > Blood biochemistry	Biological samples > Assay results > Blood assays > Blood biochemistry	30770	Continuous	1.445	126.766	nmol/L	Measured by CLIA analysis on a DiaSorin Ltd. LIASON XL	http://biobank.ctsu.ox.ac.uk/showcase/field.cgi?id=30770
LDL direct	any CDs	47308	277932	-0.505082	0.0530917	1.84554e-21	1.44883e-20	Lab test > Blood biochemistry	Biological samples > Assay results > Blood assays > Blood biochemistry	30780	Continuous	0.546	9.797	mmol/L	Measured by enzymatic protective selection analysis on a Beckman Coulter AU5800	http://biobank.ctsu.ox.ac.uk/showcase/field.cgi?id=30780
LDL direct	1. Diabetes	1196	4765	0.0544188	0.353506	0.877657	0.909601	Lab test > Blood biochemistry	Biological samples > Assay results > Blood assays > Blood biochemistry	30780	Continuous	0.546	9.797	mmol/L	Measured by enzymatic protective selection analysis on a Beckman Coulter AU5800	http://biobank.ctsu.ox.ac.uk/showcase/field.cgi?id=30780
LDL direct	2. Autoimmune	583	3147	-0.740904	0.497727	0.136599	0.195716	Lab test > Blood biochemistry	Biological samples > Assay results > Blood assays > Blood biochemistry	30780	Continuous	0.546	9.797	mmol/L	Measured by enzymatic protective selection analysis on a Beckman Coulter AU5800	http://biobank.ctsu.ox.ac.uk/showcase/field.cgi?id=30780
LDL direct	3. GI	9636	53069	-0.380665	0.120753	0.00161923	0.00365632	Lab test > Blood biochemistry	Biological samples > Assay results > Blood assays > Blood biochemistry	30780	Continuous	0.546	9.797	mmol/L	Measured by enzymatic protective selection analysis on a Beckman Coulter AU5800	http://biobank.ctsu.ox.ac.uk/showcase/field.cgi?id=30780
LDL direct	4. Lymphoma	395	2381	-0.311139	0.578497	0.590687	0.670057	Lab test > Blood biochemistry	Biological samples > Assay results > Blood assays > Blood biochemistry	30780	Continuous	0.546	9.797	mmol/L	Measured by enzymatic protective selection analysis on a Beckman Coulter AU5800	http://biobank.ctsu.ox.ac.uk/showcase/field.cgi?id=30780
LDL direct	5. Musculoskeletal	3206	22596	0.0159574	0.212464	0.94013	0.952177	Lab test > Blood biochemistry	Biological samples > Assay results > Blood assays > Blood biochemistry	30780	Continuous	0.546	9.797	mmol/L	Measured by enzymatic protective selection analysis on a Beckman Coulter AU5800	http://biobank.ctsu.ox.ac.uk/showcase/field.cgi?id=30780
LDL direct	6. Lung	1576	2773	-0.502421	0.34373	0.143831	0.203398	Lab test > Blood biochemistry	Biological samples > Assay results > Blood assays > Blood biochemistry	30780	Continuous	0.546	9.797	mmol/L	Measured by enzymatic protective selection analysis on a Beckman Coulter AU5800	http://biobank.ctsu.ox.ac.uk/showcase/field.cgi?id=30780
LDL direct	7. Heart	2819	14211	-1.03771	0.216932	1.722e-06	5.69481e-06	Lab test > Blood biochemistry	Biological samples > Assay results > Blood assays > Blood biochemistry	30780	Continuous	0.546	9.797	mmol/L	Measured by enzymatic protective selection analysis on a Beckman Coulter AU5800	http://biobank.ctsu.ox.ac.uk/showcase/field.cgi?id=30780
LDL direct	8. Cardiovascular	9188	54042	-0.489011	0.120545	4.9776e-05	0.000140781	Lab test > Blood biochemistry	Biological samples > Assay results > Blood assays > Blood biochemistry	30780	Continuous	0.546	9.797	mmol/L	Measured by enzymatic protective selection analysis on a Beckman Coulter AU5800	http://biobank.ctsu.ox.ac.uk/showcase/field.cgi?id=30780
LDL direct	9. Brain	1378	8765	-0.482582	0.295317	0.102235	0.153627	Lab test > Blood biochemistry	Biological samples > Assay results > Blood assays > Blood biochemistry	30780	Continuous	0.546	9.797	mmol/L	Measured by enzymatic protective selection analysis on a Beckman Coulter AU5800	http://biobank.ctsu.ox.ac.uk/showcase/field.cgi?id=30780
LDL direct	10. Thyroid	2243	12510	-0.0955012	0.24209	0.693222	0.766697	Lab test > Blood biochemistry	Biological samples > Assay results > Blood assays > Blood biochemistry	30780	Continuous	0.546	9.797	mmol/L	Measured by enzymatic protective selection analysis on a Beckman Coulter AU5800	http://biobank.ctsu.ox.ac.uk/showcase/field.cgi?id=30780
LDL direct	11. Psychiatric	1020	6224	-0.0408704	0.370527	0.912169	0.932022	Lab test > Blood biochemistry	Biological samples > Assay results > Blood assays > Blood biochemistry	30780	Continuous	0.546	9.797	mmol/L	Measured by enzymatic protective selection analysis on a Beckman Coulter AU5800	http://biobank.ctsu.ox.ac.uk/showcase/field.cgi?id=30780
Lipoprotein A	any CDs	37549	221920	0.0135735	0.0208154	0.514346	0.599768	Lab test > Blood biochemistry	Biological samples > Assay results > Blood assays > Blood biochemistry	30790	Continuous	3.8	189	nmol/L	Measured by immunoturbidimetric analysis on a Randox AU5800	http://biobank.ctsu.ox.ac.uk/showcase/field.cgi?id=30790
Lipoprotein A	1. Diabetes	880	3594	0.0026492	0.13936	0.984833	0.986852	Lab test > Blood biochemistry	Biological samples > Assay results > Blood assays > Blood biochemistry	30790	Continuous	3.8	189	nmol/L	Measured by immunoturbidimetric analysis on a Randox AU5800	http://biobank.ctsu.ox.ac.uk/showcase/field.cgi?id=30790
Lipoprotein A	2. Autoimmune	462	2580	0.215089	0.184303	0.243195	0.319693	Lab test > Blood biochemistry	Biological samples > Assay results > Blood assays > Blood biochemistry	30790	Continuous	3.8	189	nmol/L	Measured by immunoturbidimetric analysis on a Randox AU5800	http://biobank.ctsu.ox.ac.uk/showcase/field.cgi?id=30790
Lipoprotein A	3. GI	7692	42648	0.0267975	0.0465588	0.564912	0.649377	Lab test > Blood biochemistry	Biological samples > Assay results > Blood assays > Blood biochemistry	30790	Continuous	3.8	189	nmol/L	Measured by immunoturbidimetric analysis on a Randox AU5800	http://biobank.ctsu.ox.ac.uk/showcase/field.cgi?id=30790
Lipoprotein A	4. Lymphoma	304	1941	-0.585355	0.252426	0.0203998	0.0367328	Lab test > Blood biochemistry	Biological samples > Assay results > Blood assays > Blood biochemistry	30790	Continuous	3.8	189	nmol/L	Measured by immunoturbidimetric analysis on a Randox AU5800	http://biobank.ctsu.ox.ac.uk/showcase/field.cgi?id=30790
Lipoprotein A	5. Musculoskeletal	2521	18202	-0.0215238	0.0802069	0.788427	0.84313	Lab test > Blood biochemistry	Biological samples > Assay results > Blood assays > Blood biochemistry	30790	Continuous	3.8	189	nmol/L	Measured by immunoturbidimetric analysis on a Randox AU5800	http://biobank.ctsu.ox.ac.uk/showcase/field.cgi?id=30790
Lipoprotein A	6. Lung	1279	2257	0.113514	0.130019	0.382631	0.468187	Lab test > Blood biochemistry	Biological samples > Assay results > Blood assays > Blood biochemistry	30790	Continuous	3.8	189	nmol/L	Measured by immunoturbidimetric analysis on a Randox AU5800	http://biobank.ctsu.ox.ac.uk/showcase/field.cgi?id=30790
Lipoprotein A	7. Heart	2215	11139	0.0862664	0.082127	0.293534	0.375294	Lab test > Blood biochemistry	Biological samples > Assay results > Blood assays > Blood biochemistry	30790	Continuous	3.8	189	nmol/L	Measured by immunoturbidimetric analysis on a Randox AU5800	http://biobank.ctsu.ox.ac.uk/showcase/field.cgi?id=30790
Lipoprotein A	8. Cardiovascular	7251	42660	0.0301911	0.0469509	0.520202	0.605641	Lab test > Blood biochemistry	Biological samples > Assay results > Blood assays > Blood biochemistry	30790	Continuous	3.8	189	nmol/L	Measured by immunoturbidimetric analysis on a Randox AU5800	http://biobank.ctsu.ox.ac.uk/showcase/field.cgi?id=30790
Lipoprotein A	9. Brain	1110	6904	0.0394262	0.120195	0.742898	0.807812	Lab test > Blood biochemistry	Biological samples > Assay results > Blood assays > Blood biochemistry	30790	Continuous	3.8	189	nmol/L	Measured by immunoturbidimetric analysis on a Randox AU5800	http://biobank.ctsu.ox.ac.uk/showcase/field.cgi?id=30790
Lipoprotein A	10. Thyroid	1782	9955	0.00678359	0.0965812	0.944005	0.954803	Lab test > Blood biochemistry	Biological samples > Assay results > Blood assays > Blood biochemistry	30790	Continuous	3.8	189	nmol/L	Measured by immunoturbidimetric analysis on a Randox AU5800	http://biobank.ctsu.ox.ac.uk/showcase/field.cgi?id=30790
Lipoprotein A	11. Psychiatric	854	5022	-0.0956269	0.139661	0.49353	0.580252	Lab test > Blood biochemistry	Biological samples > Assay results > Blood assays > Blood biochemistry	30790	Continuous	3.8	189	nmol/L	Measured by immunoturbidimetric analysis on a Randox AU5800	http://biobank.ctsu.ox.ac.uk/showcase/field.cgi?id=30790
Oestradiol	any CDs	7794	42592	0.142392	0.429374	0.740171	0.806935	Lab test > Blood biochemistry	Biological samples > Assay results > Blood assays > Blood biochemistry	30800	Continuous	175	14588	pmol/L	Measured by two step competitive analysis on a Beckman Coulter Unicel Dxl 800	http://biobank.ctsu.ox.ac.uk/showcase/field.cgi?id=30800
Oestradiol	1. Diabetes	125	514	-0.596997	4.90904	0.903207	0.926439	Lab test > Blood biochemistry	Biological samples > Assay results > Blood assays > Blood biochemistry	30800	Continuous	175	14588	pmol/L	Measured by two step competitive analysis on a Beckman Coulter Unicel Dxl 800	http://biobank.ctsu.ox.ac.uk/showcase/field.cgi?id=30800
Oestradiol	2. Autoimmune	91	453	-5.44573	4.79054	0.255635	0.333696	Lab test > Blood biochemistry	Biological samples > Assay results > Blood assays > Blood biochemistry	30800	Continuous	175	14588	pmol/L	Measured by two step competitive analysis on a Beckman Coulter Unicel Dxl 800	http://biobank.ctsu.ox.ac.uk/showcase/field.cgi?id=30800
Oestradiol	3. GI	1538	8150	-0.385845	1.05916	0.71564	0.785801	Lab test > Blood biochemistry	Biological samples > Assay results > Blood assays > Blood biochemistry	30800	Continuous	175	14588	pmol/L	Measured by two step competitive analysis on a Beckman Coulter Unicel Dxl 800	http://biobank.ctsu.ox.ac.uk/showcase/field.cgi?id=30800
Oestradiol	4. Lymphoma	47	302	2.27116	6.6729	0.733589	0.802363	Lab test > Blood biochemistry	Biological samples > Assay results > Blood assays > Blood biochemistry	30800	Continuous	175	14588	pmol/L	Measured by two step competitive analysis on a Beckman Coulter Unicel Dxl 800	http://biobank.ctsu.ox.ac.uk/showcase/field.cgi?id=30800
Oestradiol	5. Musculoskeletal	571	3423	0.626629	1.66122	0.706018	0.778288	Lab test > Blood biochemistry	Biological samples > Assay results > Blood assays > Blood biochemistry	30800	Continuous	175	14588	pmol/L	Measured by two step competitive analysis on a Beckman Coulter Unicel Dxl 800	http://biobank.ctsu.ox.ac.uk/showcase/field.cgi?id=30800
Oestradiol	6. Lung	208	383	0.462177	3.64788	0.89918	0.925059	Lab test > Blood biochemistry	Biological samples > Assay results > Blood assays > Blood biochemistry	30800	Continuous	175	14588	pmol/L	Measured by two step competitive analysis on a Beckman Coulter Unicel Dxl 800	http://biobank.ctsu.ox.ac.uk/showcase/field.cgi?id=30800
Oestradiol	7. Heart	314	1692	-7.65374	3.80497	0.0442713	0.0737124	Lab test > Blood biochemistry	Biological samples > Assay results > Blood assays > Blood biochemistry	30800	Continuous	175	14588	pmol/L	Measured by two step competitive analysis on a Beckman Coulter Unicel Dxl 800	http://biobank.ctsu.ox.ac.uk/showcase/field.cgi?id=30800
Oestradiol	8. Cardiovascular	1185	5943	-1.73402	1.42343	0.223147	0.296384	Lab test > Blood biochemistry	Biological samples > Assay results > Blood assays > Blood biochemistry	30800	Continuous	175	14588	pmol/L	Measured by two step competitive analysis on a Beckman Coulter Unicel Dxl 800	http://biobank.ctsu.ox.ac.uk/showcase/field.cgi?id=30800
Oestradiol	9. Brain	211	1267	-2.35781	2.79996	0.399738	0.485582	Lab test > Blood biochemistry	Biological samples > Assay results > Blood assays > Blood biochemistry	30800	Continuous	175	14588	pmol/L	Measured by two step competitive analysis on a Beckman Coulter Unicel Dxl 800	http://biobank.ctsu.ox.ac.uk/showcase/field.cgi?id=30800
Oestradiol	10. Thyroid	440	2180	1.47573	1.98262	0.456673	0.544894	Lab test > Blood biochemistry	Biological samples > Assay results > Blood assays > Blood biochemistry	30800	Continuous	175	14588	pmol/L	Measured by two step competitive analysis on a Beckman Coulter Unicel Dxl 800	http://biobank.ctsu.ox.ac.uk/showcase/field.cgi?id=30800
Oestradiol	11. Psychiatric	276	1560	0.209222	1.8308	0.909017	0.930054	Lab test > Blood biochemistry	Biological samples > Assay results > Blood assays > Blood biochemistry	30800	Continuous	175	14588	pmol/L	Measured by two step competitive analysis on a Beckman Coulter Unicel Dxl 800	http://biobank.ctsu.ox.ac.uk/showcase/field.cgi?id=30800
Phosphate	any CDs	43578	255203	-0.544851	0.142357	0.000129533	0.000350426	Lab test > Blood biochemistry	Biological samples > Assay results > Blood assays > Blood biochemistry	30810	Continuous	0.423	4.702	mmol/L	Measured by phophomolybdate complex analysis on a Beckman Coulter AU5800	http://biobank.ctsu.ox.ac.uk/showcase/field.cgi?id=30810
Phosphate	1. Diabetes	1093	4375	-1.41825	0.880436	0.107212	0.160103	Lab test > Blood biochemistry	Biological samples > Assay results > Blood assays > Blood biochemistry	30810	Continuous	0.423	4.702	mmol/L	Measured by phophomolybdate complex analysis on a Beckman Coulter AU5800	http://biobank.ctsu.ox.ac.uk/showcase/field.cgi?id=30810
Phosphate	2. Autoimmune	540	2879	0.561634	1.31578	0.669492	0.744292	Lab test > Blood biochemistry	Biological samples > Assay results > Blood assays > Blood biochemistry	30810	Continuous	0.423	4.702	mmol/L	Measured by phophomolybdate complex analysis on a Beckman Coulter AU5800	http://biobank.ctsu.ox.ac.uk/showcase/field.cgi?id=30810
Phosphate	3. GI	8850	48725	-0.844066	0.317166	0.00778454	0.0154587	Lab test > Blood biochemistry	Biological samples > Assay results > Blood assays > Blood biochemistry	30810	Continuous	0.423	4.702	mmol/L	Measured by phophomolybdate complex analysis on a Beckman Coulter AU5800	http://biobank.ctsu.ox.ac.uk/showcase/field.cgi?id=30810
Phosphate	4. Lymphoma	365	2190	1.19944	1.55149	0.439472	0.526614	Lab test > Blood biochemistry	Biological samples > Assay results > Blood assays > Blood biochemistry	30810	Continuous	0.423	4.702	mmol/L	Measured by phophomolybdate complex analysis on a Beckman Coulter AU5800	http://biobank.ctsu.ox.ac.uk/showcase/field.cgi?id=30810
Phosphate	5. Musculoskeletal	2975	20745	-0.449027	0.553506	0.417227	0.503189	Lab test > Blood biochemistry	Biological samples > Assay results > Blood assays > Blood biochemistry	30810	Continuous	0.423	4.702	mmol/L	Measured by phophomolybdate complex analysis on a Beckman Coulter AU5800	http://biobank.ctsu.ox.ac.uk/showcase/field.cgi?id=30810
Phosphate	6. Lung	1452	2520	-0.957826	0.896873	0.285538	0.365907	Lab test > Blood biochemistry	Biological samples > Assay results > Blood assays > Blood biochemistry	30810	Continuous	0.423	4.702	mmol/L	Measured by phophomolybdate complex analysis on a Beckman Coulter AU5800	http://biobank.ctsu.ox.ac.uk/showcase/field.cgi?id=30810
Phosphate	7. Heart	2612	13124	-0.866298	0.588321	0.140888	0.200078	Lab test > Blood biochemistry	Biological samples > Assay results > Blood assays > Blood biochemistry	30810	Continuous	0.423	4.702	mmol/L	Measured by phophomolybdate complex analysis on a Beckman Coulter AU5800	http://biobank.ctsu.ox.ac.uk/showcase/field.cgi?id=30810
Phosphate	8. Cardiovascular	8466	49827	-0.41037	0.318918	0.19818	0.269023	Lab test > Blood biochemistry	Biological samples > Assay results > Blood assays > Blood biochemistry	30810	Continuous	0.423	4.702	mmol/L	Measured by phophomolybdate complex analysis on a Beckman Coulter AU5800	http://biobank.ctsu.ox.ac.uk/showcase/field.cgi?id=30810
Phosphate	9. Brain	1282	8049	0.0356525	0.822777	0.965437	0.9718	Lab test > Blood biochemistry	Biological samples > Assay results > Blood assays > Blood biochemistry	30810	Continuous	0.423	4.702	mmol/L	Measured by phophomolybdate complex analysis on a Beckman Coulter AU5800	http://biobank.ctsu.ox.ac.uk/showcase/field.cgi?id=30810
Phosphate	10. Thyroid	2041	11413	-0.928959	0.682233	0.17331	0.238657	Lab test > Blood biochemistry	Biological samples > Assay results > Blood assays > Blood biochemistry	30810	Continuous	0.423	4.702	mmol/L	Measured by phophomolybdate complex analysis on a Beckman Coulter AU5800	http://biobank.ctsu.ox.ac.uk/showcase/field.cgi?id=30810
Phosphate	11. Psychiatric	944	5689	-0.655022	0.957874	0.494083	0.580461	Lab test > Blood biochemistry	Biological samples > Assay results > Blood assays > Blood biochemistry	30810	Continuous	0.423	4.702	mmol/L	Measured by phophomolybdate complex analysis on a Beckman Coulter AU5800	http://biobank.ctsu.ox.ac.uk/showcase/field.cgi?id=30810
Rheumatoid factor	any CDs	4793	25116	0.156813	0.085441	0.0664548	0.105027	Lab test > Blood biochemistry	Biological samples > Assay results > Blood assays > Blood biochemistry	30820	Continuous	10	120	IU/ml	Measured by immunoturbidimetric analysis on a Beckman Coulter AU5800	http://biobank.ctsu.ox.ac.uk/showcase/field.cgi?id=30820
Rheumatoid factor	1. Diabetes	101	363	0.638228	0.561435	0.25563	0.333696	Lab test > Blood biochemistry	Biological samples > Assay results > Blood assays > Blood biochemistry	30820	Continuous	10	120	IU/ml	Measured by immunoturbidimetric analysis on a Beckman Coulter AU5800	http://biobank.ctsu.ox.ac.uk/showcase/field.cgi?id=30820
Rheumatoid factor	2. Autoimmune	199	888	0.49636	0.278952	0.0751787	0.116728	Lab test > Blood biochemistry	Biological samples > Assay results > Blood assays > Blood biochemistry	30820	Continuous	10	120	IU/ml	Measured by immunoturbidimetric analysis on a Beckman Coulter AU5800	http://biobank.ctsu.ox.ac.uk/showcase/field.cgi?id=30820
Rheumatoid factor	3. GI	893	4441	-0.0275733	0.214673	0.897799	0.924204	Lab test > Blood biochemistry	Biological samples > Assay results > Blood assays > Blood biochemistry	30820	Continuous	10	120	IU/ml	Measured by immunoturbidimetric analysis on a Beckman Coulter AU5800	http://biobank.ctsu.ox.ac.uk/showcase/field.cgi?id=30820
Rheumatoid factor	4. Lymphoma	54	232	-1.54565	0.966437	0.109747	0.163743	Lab test > Blood biochemistry	Biological samples > Assay results > Blood assays > Blood biochemistry	30820	Continuous	10	120	IU/ml	Measured by immunoturbidimetric analysis on a Beckman Coulter AU5800	http://biobank.ctsu.ox.ac.uk/showcase/field.cgi?id=30820
Rheumatoid factor	5. Musculoskeletal	309	1956	0.446329	0.341044	0.190632	0.259742	Lab test > Blood biochemistry	Biological samples > Assay results > Blood assays > Blood biochemistry	30820	Continuous	10	120	IU/ml	Measured by immunoturbidimetric analysis on a Beckman Coulter AU5800	http://biobank.ctsu.ox.ac.uk/showcase/field.cgi?id=30820
Rheumatoid factor	6. Lung	218	293	0.361246	0.494167	0.464767	0.552199	Lab test > Blood biochemistry	Biological samples > Assay results > Blood assays > Blood biochemistry	30820	Continuous	10	120	IU/ml	Measured by immunoturbidimetric analysis on a Beckman Coulter AU5800	http://biobank.ctsu.ox.ac.uk/showcase/field.cgi?id=30820
Rheumatoid factor	7. Heart	305	1288	-0.410956	0.391953	0.294416	0.37585	Lab test > Blood biochemistry	Biological samples > Assay results > Blood assays > Blood biochemistry	30820	Continuous	10	120	IU/ml	Measured by immunoturbidimetric analysis on a Beckman Coulter AU5800	http://biobank.ctsu.ox.ac.uk/showcase/field.cgi?id=30820
Rheumatoid factor	8. Cardiovascular	975	5210	0.267601	0.192431	0.164336	0.227981	Lab test > Blood biochemistry	Biological samples > Assay results > Blood assays > Blood biochemistry	30820	Continuous	10	120	IU/ml	Measured by immunoturbidimetric analysis on a Beckman Coulter AU5800	http://biobank.ctsu.ox.ac.uk/showcase/field.cgi?id=30820
Rheumatoid factor	9. Brain	135	774	-0.106295	0.602794	0.860029	0.896308	Lab test > Blood biochemistry	Biological samples > Assay results > Blood assays > Blood biochemistry	30820	Continuous	10	120	IU/ml	Measured by immunoturbidimetric analysis on a Beckman Coulter AU5800	http://biobank.ctsu.ox.ac.uk/showcase/field.cgi?id=30820
Rheumatoid factor	10. Thyroid	219	1095	-0.463924	0.460496	0.313721	0.397338	Lab test > Blood biochemistry	Biological samples > Assay results > Blood assays > Blood biochemistry	30820	Continuous	10	120	IU/ml	Measured by immunoturbidimetric analysis on a Beckman Coulter AU5800	http://biobank.ctsu.ox.ac.uk/showcase/field.cgi?id=30820
Rheumatoid factor	11. Psychiatric	79	484	0.637634	0.642864	0.321264	0.405198	Lab test > Blood biochemistry	Biological samples > Assay results > Blood assays > Blood biochemistry	30820	Continuous	10	120	IU/ml	Measured by immunoturbidimetric analysis on a Beckman Coulter AU5800	http://biobank.ctsu.ox.ac.uk/showcase/field.cgi?id=30820
SHBG	any CDs	43196	253344	-0.509131	0.0504521	6.03119e-24	5.22289e-23	Lab test > Blood biochemistry	Biological samples > Assay results > Blood assays > Blood biochemistry	30830	Continuous	0.39	241.92	nmol/L	Measured by two step sandwich immunoassay analysis on a Beckman Coulter Unicel Dxl 800	http://biobank.ctsu.ox.ac.uk/showcase/field.cgi?id=30830
SHBG	1. Diabetes	1080	4353	-0.622601	0.392493	0.112677	0.167818	Lab test > Blood biochemistry	Biological samples > Assay results > Blood assays > Blood biochemistry	30830	Continuous	0.39	241.92	nmol/L	Measured by two step sandwich immunoassay analysis on a Beckman Coulter Unicel Dxl 800	http://biobank.ctsu.ox.ac.uk/showcase/field.cgi?id=30830
SHBG	2. Autoimmune	531	2859	-0.0840228	0.406828	0.836376	0.880463	Lab test > Blood biochemistry	Biological samples > Assay results > Blood assays > Blood biochemistry	30830	Continuous	0.39	241.92	nmol/L	Measured by two step sandwich immunoassay analysis on a Beckman Coulter Unicel Dxl 800	http://biobank.ctsu.ox.ac.uk/showcase/field.cgi?id=30830
SHBG	3. GI	8782	48382	-0.596941	0.11237	1.0827e-07	4.0153e-07	Lab test > Blood biochemistry	Biological samples > Assay results > Blood assays > Blood biochemistry	30830	Continuous	0.39	241.92	nmol/L	Measured by two step sandwich immunoassay analysis on a Beckman Coulter Unicel Dxl 800	http://biobank.ctsu.ox.ac.uk/showcase/field.cgi?id=30830
SHBG	4. Lymphoma	363	2180	-0.130891	0.545497	0.810371	0.860571	Lab test > Blood biochemistry	Biological samples > Assay results > Blood assays > Blood biochemistry	30830	Continuous	0.39	241.92	nmol/L	Measured by two step sandwich immunoassay analysis on a Beckman Coulter Unicel Dxl 800	http://biobank.ctsu.ox.ac.uk/showcase/field.cgi?id=30830
SHBG	5. Musculoskeletal	2949	20597	-0.460859	0.19035	0.0154729	0.0287549	Lab test > Blood biochemistry	Biological samples > Assay results > Blood assays > Blood biochemistry	30830	Continuous	0.39	241.92	nmol/L	Measured by two step sandwich immunoassay analysis on a Beckman Coulter Unicel Dxl 800	http://biobank.ctsu.ox.ac.uk/showcase/field.cgi?id=30830
SHBG	6. Lung	1434	2509	-0.158178	0.317246	0.618063	0.69593	Lab test > Blood biochemistry	Biological samples > Assay results > Blood assays > Blood biochemistry	30830	Continuous	0.39	241.92	nmol/L	Measured by two step sandwich immunoassay analysis on a Beckman Coulter Unicel Dxl 800	http://biobank.ctsu.ox.ac.uk/showcase/field.cgi?id=30830
SHBG	7. Heart	2585	13036	-0.512935	0.231606	0.0267814	0.0469164	Lab test > Blood biochemistry	Biological samples > Assay results > Blood assays > Blood biochemistry	30830	Continuous	0.39	241.92	nmol/L	Measured by two step sandwich immunoassay analysis on a Beckman Coulter Unicel Dxl 800	http://biobank.ctsu.ox.ac.uk/showcase/field.cgi?id=30830
SHBG	8. Cardiovascular	8391	49491	-0.424018	0.127642	0.000893936	0.00211523	Lab test > Blood biochemistry	Biological samples > Assay results > Blood assays > Blood biochemistry	30830	Continuous	0.39	241.92	nmol/L	Measured by two step sandwich immunoassay analysis on a Beckman Coulter Unicel Dxl 800	http://biobank.ctsu.ox.ac.uk/showcase/field.cgi?id=30830
SHBG	9. Brain	1272	7989	-0.471224	0.260008	0.069933	0.109904	Lab test > Blood biochemistry	Biological samples > Assay results > Blood assays > Blood biochemistry	30830	Continuous	0.39	241.92	nmol/L	Measured by two step sandwich immunoassay analysis on a Beckman Coulter Unicel Dxl 800	http://biobank.ctsu.ox.ac.uk/showcase/field.cgi?id=30830
SHBG	10. Thyroid	2023	11296	-0.951562	0.206151	3.91493e-06	1.25039e-05	Lab test > Blood biochemistry	Biological samples > Assay results > Blood assays > Blood biochemistry	30830	Continuous	0.39	241.92	nmol/L	Measured by two step sandwich immunoassay analysis on a Beckman Coulter Unicel Dxl 800	http://biobank.ctsu.ox.ac.uk/showcase/field.cgi?id=30830
SHBG	11. Psychiatric	932	5643	0.403703	0.306881	0.188342	0.257247	Lab test > Blood biochemistry	Biological samples > Assay results > Blood assays > Blood biochemistry	30830	Continuous	0.39	241.92	nmol/L	Measured by two step sandwich immunoassay analysis on a Beckman Coulter Unicel Dxl 800	http://biobank.ctsu.ox.ac.uk/showcase/field.cgi?id=30830
Total bilirubin	any CDs	47168	277343	-3.56954	0.188023	2.28804e-80	5.6528e-79	Lab test > Blood biochemistry	Biological samples > Assay results > Blood assays > Blood biochemistry	30840	Continuous	1.08	144.52	umol/L	Measured by photometric colour analysis on a Beckman Coulter AU5800	http://biobank.ctsu.ox.ac.uk/showcase/field.cgi?id=30840
Total bilirubin	1. Diabetes	1197	4760	-4.32904	1.26667	0.000631627	0.00152681	Lab test > Blood biochemistry	Biological samples > Assay results > Blood assays > Blood biochemistry	30840	Continuous	1.08	144.52	umol/L	Measured by photometric colour analysis on a Beckman Coulter AU5800	http://biobank.ctsu.ox.ac.uk/showcase/field.cgi?id=30840
Total bilirubin	2. Autoimmune	578	3144	-3.95874	1.9244	0.039674	0.0667859	Lab test > Blood biochemistry	Biological samples > Assay results > Blood assays > Blood biochemistry	30840	Continuous	1.08	144.52	umol/L	Measured by photometric colour analysis on a Beckman Coulter AU5800	http://biobank.ctsu.ox.ac.uk/showcase/field.cgi?id=30840
Total bilirubin	3. GI	9617	52980	-3.0189	0.402985	6.81776e-14	3.92255e-13	Lab test > Blood biochemistry	Biological samples > Assay results > Blood assays > Blood biochemistry	30840	Continuous	1.08	144.52	umol/L	Measured by photometric colour analysis on a Beckman Coulter AU5800	http://biobank.ctsu.ox.ac.uk/showcase/field.cgi?id=30840
Total bilirubin	4. Lymphoma	394	2374	-5.81934	2.06976	0.00492946	0.0102748	Lab test > Blood biochemistry	Biological samples > Assay results > Blood assays > Blood biochemistry	30840	Continuous	1.08	144.52	umol/L	Measured by photometric colour analysis on a Beckman Coulter AU5800	http://biobank.ctsu.ox.ac.uk/showcase/field.cgi?id=30840
Total bilirubin	5. Musculoskeletal	3194	22532	-3.1316	0.727986	1.69472e-05	5.0481e-05	Lab test > Blood biochemistry	Biological samples > Assay results > Blood assays > Blood biochemistry	30840	Continuous	1.08	144.52	umol/L	Measured by photometric colour analysis on a Beckman Coulter AU5800	http://biobank.ctsu.ox.ac.uk/showcase/field.cgi?id=30840
Total bilirubin	6. Lung	1565	2761	-1.08994	1.17619	0.354095	0.438056	Lab test > Blood biochemistry	Biological samples > Assay results > Blood assays > Blood biochemistry	30840	Continuous	1.08	144.52	umol/L	Measured by photometric colour analysis on a Beckman Coulter AU5800	http://biobank.ctsu.ox.ac.uk/showcase/field.cgi?id=30840
Total bilirubin	7. Heart	2809	14187	-4.70843	0.722243	7.06904e-11	3.28975e-10	Lab test > Blood biochemistry	Biological samples > Assay results > Blood assays > Blood biochemistry	30840	Continuous	1.08	144.52	umol/L	Measured by photometric colour analysis on a Beckman Coulter AU5800	http://biobank.ctsu.ox.ac.uk/showcase/field.cgi?id=30840
Total bilirubin	8. Cardiovascular	9152	53925	-4.43391	0.441973	1.10146e-23	9.44107e-23	Lab test > Blood biochemistry	Biological samples > Assay results > Blood assays > Blood biochemistry	30840	Continuous	1.08	144.52	umol/L	Measured by photometric colour analysis on a Beckman Coulter AU5800	http://biobank.ctsu.ox.ac.uk/showcase/field.cgi?id=30840
Total bilirubin	9. Brain	1374	8742	-6.70137	1.23177	5.31539e-08	2.03414e-07	Lab test > Blood biochemistry	Biological samples > Assay results > Blood assays > Blood biochemistry	30840	Continuous	1.08	144.52	umol/L	Measured by photometric colour analysis on a Beckman Coulter AU5800	http://biobank.ctsu.ox.ac.uk/showcase/field.cgi?id=30840
Total bilirubin	10. Thyroid	2233	12480	-4.51139	0.990925	5.29612e-06	1.65381e-05	Lab test > Blood biochemistry	Biological samples > Assay results > Blood assays > Blood biochemistry	30840	Continuous	1.08	144.52	umol/L	Measured by photometric colour analysis on a Beckman Coulter AU5800	http://biobank.ctsu.ox.ac.uk/showcase/field.cgi?id=30840
Total bilirubin	11. Psychiatric	1017	6214	-2.10968	1.30803	0.106774	0.159591	Lab test > Blood biochemistry	Biological samples > Assay results > Blood assays > Blood biochemistry	30840	Continuous	1.08	144.52	umol/L	Measured by photometric colour analysis on a Beckman Coulter AU5800	http://biobank.ctsu.ox.ac.uk/showcase/field.cgi?id=30840
Testosterone	any CDs	40833	253931	-1.15465	0.110491	1.46189e-25	1.34944e-24	Lab test > Blood biochemistry	Biological samples > Assay results > Blood assays > Blood biochemistry	30850	Continuous	0.35	54.342	nmol/L	Measured by one step competitive analysis on a Beckman Coulter Unicel Dxl 800	http://biobank.ctsu.ox.ac.uk/showcase/field.cgi?id=30850
Testosterone	1. Diabetes	1069	4476	-2.04589	0.661601	0.00198596	0.00443082	Lab test > Blood biochemistry	Biological samples > Assay results > Blood assays > Blood biochemistry	30850	Continuous	0.35	54.342	nmol/L	Measured by one step competitive analysis on a Beckman Coulter Unicel Dxl 800	http://biobank.ctsu.ox.ac.uk/showcase/field.cgi?id=30850
Testosterone	2. Autoimmune	416	2541	-1.60063	1.18032	0.175068	0.240683	Lab test > Blood biochemistry	Biological samples > Assay results > Blood assays > Blood biochemistry	30850	Continuous	0.35	54.342	nmol/L	Measured by one step competitive analysis on a Beckman Coulter Unicel Dxl 800	http://biobank.ctsu.ox.ac.uk/showcase/field.cgi?id=30850
Testosterone	3. GI	8187	48034	-1.08474	0.252617	1.75495e-05	5.21826e-05	Lab test > Blood biochemistry	Biological samples > Assay results > Blood assays > Blood biochemistry	30850	Continuous	0.35	54.342	nmol/L	Measured by one step competitive analysis on a Beckman Coulter Unicel Dxl 800	http://biobank.ctsu.ox.ac.uk/showcase/field.cgi?id=30850
Testosterone	4. Lymphoma	346	2170	-1.02943	1.08186	0.341333	0.425029	Lab test > Blood biochemistry	Biological samples > Assay results > Blood assays > Blood biochemistry	30850	Continuous	0.35	54.342	nmol/L	Measured by one step competitive analysis on a Beckman Coulter Unicel Dxl 800	http://biobank.ctsu.ox.ac.uk/showcase/field.cgi?id=30850
Testosterone	5. Musculoskeletal	2736	20560	-0.845288	0.451614	0.0612477	0.0976244	Lab test > Blood biochemistry	Biological samples > Assay results > Blood assays > Blood biochemistry	30850	Continuous	0.35	54.342	nmol/L	Measured by one step competitive analysis on a Beckman Coulter Unicel Dxl 800	http://biobank.ctsu.ox.ac.uk/showcase/field.cgi?id=30850
Testosterone	6. Lung	1296	2546	-0.695329	0.632526	0.271642	0.351586	Lab test > Blood biochemistry	Biological samples > Assay results > Blood assays > Blood biochemistry	30850	Continuous	0.35	54.342	nmol/L	Measured by one step competitive analysis on a Beckman Coulter Unicel Dxl 800	http://biobank.ctsu.ox.ac.uk/showcase/field.cgi?id=30850
Testosterone	7. Heart	2535	13387	-1.17436	0.383067	0.00217171	0.00480063	Lab test > Blood biochemistry	Biological samples > Assay results > Blood assays > Blood biochemistry	30850	Continuous	0.35	54.342	nmol/L	Measured by one step competitive analysis on a Beckman Coulter Unicel Dxl 800	http://biobank.ctsu.ox.ac.uk/showcase/field.cgi?id=30850
Testosterone	8. Cardiovascular	8004	50248	-1.3823	0.251308	3.78856e-08	1.45647e-07	Lab test > Blood biochemistry	Biological samples > Assay results > Blood assays > Blood biochemistry	30850	Continuous	0.35	54.342	nmol/L	Measured by one step competitive analysis on a Beckman Coulter Unicel Dxl 800	http://biobank.ctsu.ox.ac.uk/showcase/field.cgi?id=30850
Testosterone	9. Brain	1219	8044	-1.77956	0.607727	0.0034091	0.0072959	Lab test > Blood biochemistry	Biological samples > Assay results > Blood assays > Blood biochemistry	30850	Continuous	0.35	54.342	nmol/L	Measured by one step competitive analysis on a Beckman Coulter Unicel Dxl 800	http://biobank.ctsu.ox.ac.uk/showcase/field.cgi?id=30850
Testosterone	10. Thyroid	1758	10648	-0.953513	0.797954	0.232107	0.307282	Lab test > Blood biochemistry	Biological samples > Assay results > Blood assays > Blood biochemistry	30850	Continuous	0.35	54.342	nmol/L	Measured by one step competitive analysis on a Beckman Coulter Unicel Dxl 800	http://biobank.ctsu.ox.ac.uk/showcase/field.cgi?id=30850
Testosterone	11. Psychiatric	885	5672	0.169755	0.810419	0.834085	0.879085	Lab test > Blood biochemistry	Biological samples > Assay results > Blood assays > Blood biochemistry	30850	Continuous	0.35	54.342	nmol/L	Measured by one step competitive analysis on a Beckman Coulter Unicel Dxl 800	http://biobank.ctsu.ox.ac.uk/showcase/field.cgi?id=30850
Total protein	any CDs	43604	255401	-0.753019	0.104311	5.23791e-13	2.83861e-12	Lab test > Blood biochemistry	Biological samples > Assay results > Blood assays > Blood biochemistry	30860	Continuous	36.27	117.36	g/L	Measured by biuret analysis on a Beckman Coulter AU5800	http://biobank.ctsu.ox.ac.uk/showcase/field.cgi?id=30860
Total protein	1. Diabetes	1094	4380	-1.56058	0.664736	0.0188911	0.0342733	Lab test > Blood biochemistry	Biological samples > Assay results > Blood assays > Blood biochemistry	30860	Continuous	36.27	117.36	g/L	Measured by biuret analysis on a Beckman Coulter AU5800	http://biobank.ctsu.ox.ac.uk/showcase/field.cgi?id=30860
Total protein	2. Autoimmune	539	2882	-1.99829	0.877105	0.0227099	0.0404587	Lab test > Blood biochemistry	Biological samples > Assay results > Blood assays > Blood biochemistry	30860	Continuous	36.27	117.36	g/L	Measured by biuret analysis on a Beckman Coulter AU5800	http://biobank.ctsu.ox.ac.uk/showcase/field.cgi?id=30860
Total protein	3. GI	8861	48770	-0.603746	0.234961	0.0101829	0.0196635	Lab test > Blood biochemistry	Biological samples > Assay results > Blood assays > Blood biochemistry	30860	Continuous	36.27	117.36	g/L	Measured by biuret analysis on a Beckman Coulter AU5800	http://biobank.ctsu.ox.ac.uk/showcase/field.cgi?id=30860
Total protein	4. Lymphoma	366	2191	-0.149884	0.88853	0.866043	0.89967	Lab test > Blood biochemistry	Biological samples > Assay results > Blood assays > Blood biochemistry	30860	Continuous	36.27	117.36	g/L	Measured by biuret analysis on a Beckman Coulter AU5800	http://biobank.ctsu.ox.ac.uk/showcase/field.cgi?id=30860
Total protein	5. Musculoskeletal	2974	20760	-1.10005	0.409816	0.00726929	0.0145733	Lab test > Blood biochemistry	Biological samples > Assay results > Blood assays > Blood biochemistry	30860	Continuous	36.27	117.36	g/L	Measured by biuret analysis on a Beckman Coulter AU5800	http://biobank.ctsu.ox.ac.uk/showcase/field.cgi?id=30860
Total protein	6. Lung	1455	2523	-1.2921	0.656901	0.0491877	0.0810946	Lab test > Blood biochemistry	Biological samples > Assay results > Blood assays > Blood biochemistry	30860	Continuous	36.27	117.36	g/L	Measured by biuret analysis on a Beckman Coulter AU5800	http://biobank.ctsu.ox.ac.uk/showcase/field.cgi?id=30860
Total protein	7. Heart	2606	13141	-0.657355	0.425553	0.122417	0.179303	Lab test > Blood biochemistry	Biological samples > Assay results > Blood assays > Blood biochemistry	30860	Continuous	36.27	117.36	g/L	Measured by biuret analysis on a Beckman Coulter AU5800	http://biobank.ctsu.ox.ac.uk/showcase/field.cgi?id=30860
Total protein	8. Cardiovascular	8470	49859	-0.916093	0.235267	9.86686e-05	0.000271743	Lab test > Blood biochemistry	Biological samples > Assay results > Blood assays > Blood biochemistry	30860	Continuous	36.27	117.36	g/L	Measured by biuret analysis on a Beckman Coulter AU5800	http://biobank.ctsu.ox.ac.uk/showcase/field.cgi?id=30860
Total protein	9. Brain	1285	8052	-0.531728	0.592903	0.369814	0.454969	Lab test > Blood biochemistry	Biological samples > Assay results > Blood assays > Blood biochemistry	30860	Continuous	36.27	117.36	g/L	Measured by biuret analysis on a Beckman Coulter AU5800	http://biobank.ctsu.ox.ac.uk/showcase/field.cgi?id=30860
Total protein	10. Thyroid	2039	11420	-0.569714	0.47887	0.234162	0.309028	Lab test > Blood biochemistry	Biological samples > Assay results > Blood assays > Blood biochemistry	30860	Continuous	36.27	117.36	g/L	Measured by biuret analysis on a Beckman Coulter AU5800	http://biobank.ctsu.ox.ac.uk/showcase/field.cgi?id=30860
Total protein	11. Psychiatric	943	5691	-0.973859	0.728095	0.181045	0.247885	Lab test > Blood biochemistry	Biological samples > Assay results > Blood assays > Blood biochemistry	30860	Continuous	36.27	117.36	g/L	Measured by biuret analysis on a Beckman Coulter AU5800	http://biobank.ctsu.ox.ac.uk/showcase/field.cgi?id=30860
Triglycerides	any CDs	47347	278207	0.387654	0.0535252	4.40633e-13	2.40345e-12	Lab test > Blood biochemistry	Biological samples > Assay results > Blood assays > Blood biochemistry	30870	Continuous	0.231	11.278	mmol/L	Measured by GPO-POD analysis on a Beckman Coulter AU5800	http://biobank.ctsu.ox.ac.uk/showcase/field.cgi?id=30870
Triglycerides	1. Diabetes	1197	4774	0.662748	0.269224	0.0138282	0.0259568	Lab test > Blood biochemistry	Biological samples > Assay results > Blood assays > Blood biochemistry	30870	Continuous	0.231	11.278	mmol/L	Measured by GPO-POD analysis on a Beckman Coulter AU5800	http://biobank.ctsu.ox.ac.uk/showcase/field.cgi?id=30870
Triglycerides	2. Autoimmune	582	3151	1.09871	0.49552	0.0266036	0.0466535	Lab test > Blood biochemistry	Biological samples > Assay results > Blood assays > Blood biochemistry	30870	Continuous	0.231	11.278	mmol/L	Measured by GPO-POD analysis on a Beckman Coulter AU5800	http://biobank.ctsu.ox.ac.uk/showcase/field.cgi?id=30870
Triglycerides	3. GI	9644	53134	0.44072	0.119367	0.000222378	0.000584657	Lab test > Blood biochemistry	Biological samples > Assay results > Blood assays > Blood biochemistry	30870	Continuous	0.231	11.278	mmol/L	Measured by GPO-POD analysis on a Beckman Coulter AU5800	http://biobank.ctsu.ox.ac.uk/showcase/field.cgi?id=30870
Triglycerides	4. Lymphoma	396	2383	-0.928345	0.630208	0.14073	0.200023	Lab test > Blood biochemistry	Biological samples > Assay results > Blood assays > Blood biochemistry	30870	Continuous	0.231	11.278	mmol/L	Measured by GPO-POD analysis on a Beckman Coulter AU5800	http://biobank.ctsu.ox.ac.uk/showcase/field.cgi?id=30870
Triglycerides	5. Musculoskeletal	3211	22610	0.635548	0.205724	0.00200613	0.00446398	Lab test > Blood biochemistry	Biological samples > Assay results > Blood assays > Blood biochemistry	30870	Continuous	0.231	11.278	mmol/L	Measured by GPO-POD analysis on a Beckman Coulter AU5800	http://biobank.ctsu.ox.ac.uk/showcase/field.cgi?id=30870
Triglycerides	6. Lung	1576	2775	-0.453317	0.369258	0.21958	0.293006	Lab test > Blood biochemistry	Biological samples > Assay results > Blood assays > Blood biochemistry	30870	Continuous	0.231	11.278	mmol/L	Measured by GPO-POD analysis on a Beckman Coulter AU5800	http://biobank.ctsu.ox.ac.uk/showcase/field.cgi?id=30870
Triglycerides	7. Heart	2817	14231	-0.0707181	0.222978	0.751128	0.814651	Lab test > Blood biochemistry	Biological samples > Assay results > Blood assays > Blood biochemistry	30870	Continuous	0.231	11.278	mmol/L	Measured by GPO-POD analysis on a Beckman Coulter AU5800	http://biobank.ctsu.ox.ac.uk/showcase/field.cgi?id=30870
Triglycerides	8. Cardiovascular	9196	54084	0.0688394	0.118797	0.56227	0.647439	Lab test > Blood biochemistry	Biological samples > Assay results > Blood assays > Blood biochemistry	30870	Continuous	0.231	11.278	mmol/L	Measured by GPO-POD analysis on a Beckman Coulter AU5800	http://biobank.ctsu.ox.ac.uk/showcase/field.cgi?id=30870
Triglycerides	9. Brain	1380	8767	1.00888	0.305382	0.000954325	0.00225178	Lab test > Blood biochemistry	Biological samples > Assay results > Blood assays > Blood biochemistry	30870	Continuous	0.231	11.278	mmol/L	Measured by GPO-POD analysis on a Beckman Coulter AU5800	http://biobank.ctsu.ox.ac.uk/showcase/field.cgi?id=30870
Triglycerides	10. Thyroid	2246	12513	1.09194	0.262758	3.24306e-05	9.34535e-05	Lab test > Blood biochemistry	Biological samples > Assay results > Blood assays > Blood biochemistry	30870	Continuous	0.231	11.278	mmol/L	Measured by GPO-POD analysis on a Beckman Coulter AU5800	http://biobank.ctsu.ox.ac.uk/showcase/field.cgi?id=30870
Triglycerides	11. Psychiatric	1020	6233	0.709287	0.337759	0.0357308	0.0609419	Lab test > Blood biochemistry	Biological samples > Assay results > Blood assays > Blood biochemistry	30870	Continuous	0.231	11.278	mmol/L	Measured by GPO-POD analysis on a Beckman Coulter AU5800	http://biobank.ctsu.ox.ac.uk/showcase/field.cgi?id=30870
Urate	any CDs	47323	278098	0.850799	0.0565955	4.46491e-51	6.88169e-50	Lab test > Blood biochemistry	Biological samples > Assay results > Blood assays > Blood biochemistry	30880	Continuous	89.1	884.3	umol/L	Measured by uricase PAP analysis on a Beckman Coulter AU5800	http://biobank.ctsu.ox.ac.uk/showcase/field.cgi?id=30880
Urate	1. Diabetes	1199	4777	0.426042	0.305623	0.163314	0.226938	Lab test > Blood biochemistry	Biological samples > Assay results > Blood assays > Blood biochemistry	30880	Continuous	89.1	884.3	umol/L	Measured by uricase PAP analysis on a Beckman Coulter AU5800	http://biobank.ctsu.ox.ac.uk/showcase/field.cgi?id=30880
Urate	2. Autoimmune	582	3147	0.9369	0.524172	0.0738747	0.115023	Lab test > Blood biochemistry	Biological samples > Assay results > Blood assays > Blood biochemistry	30880	Continuous	89.1	884.3	umol/L	Measured by uricase PAP analysis on a Beckman Coulter AU5800	http://biobank.ctsu.ox.ac.uk/showcase/field.cgi?id=30880
Urate	3. GI	9639	53100	0.825107	0.133189	5.82813e-10	2.60212e-09	Lab test > Blood biochemistry	Biological samples > Assay results > Blood assays > Blood biochemistry	30880	Continuous	89.1	884.3	umol/L	Measured by uricase PAP analysis on a Beckman Coulter AU5800	http://biobank.ctsu.ox.ac.uk/showcase/field.cgi?id=30880
Urate	4. Lymphoma	393	2380	0.0198496	0.610919	0.97408	0.979327	Lab test > Blood biochemistry	Biological samples > Assay results > Blood assays > Blood biochemistry	30880	Continuous	89.1	884.3	umol/L	Measured by uricase PAP analysis on a Beckman Coulter AU5800	http://biobank.ctsu.ox.ac.uk/showcase/field.cgi?id=30880
Urate	5. Musculoskeletal	3207	22606	0.708901	0.23108	0.0021566	0.0047735	Lab test > Blood biochemistry	Biological samples > Assay results > Blood assays > Blood biochemistry	30880	Continuous	89.1	884.3	umol/L	Measured by uricase PAP analysis on a Beckman Coulter AU5800	http://biobank.ctsu.ox.ac.uk/showcase/field.cgi?id=30880
Urate	6. Lung	1576	2776	1.19202	0.383742	0.00189438	0.00425475	Lab test > Blood biochemistry	Biological samples > Assay results > Blood assays > Blood biochemistry	30880	Continuous	89.1	884.3	umol/L	Measured by uricase PAP analysis on a Beckman Coulter AU5800	http://biobank.ctsu.ox.ac.uk/showcase/field.cgi?id=30880
Urate	7. Heart	2816	14235	0.673295	0.213312	0.00159741	0.00361191	Lab test > Blood biochemistry	Biological samples > Assay results > Blood assays > Blood biochemistry	30880	Continuous	89.1	884.3	umol/L	Measured by uricase PAP analysis on a Beckman Coulter AU5800	http://biobank.ctsu.ox.ac.uk/showcase/field.cgi?id=30880
Urate	8. Cardiovascular	9197	54077	0.618845	0.119583	2.27892e-07	8.21586e-07	Lab test > Blood biochemistry	Biological samples > Assay results > Blood assays > Blood biochemistry	30880	Continuous	89.1	884.3	umol/L	Measured by uricase PAP analysis on a Beckman Coulter AU5800	http://biobank.ctsu.ox.ac.uk/showcase/field.cgi?id=30880
Urate	9. Brain	1376	8760	-0.0454063	0.315161	0.885443	0.913546	Lab test > Blood biochemistry	Biological samples > Assay results > Blood assays > Blood biochemistry	30880	Continuous	89.1	884.3	umol/L	Measured by uricase PAP analysis on a Beckman Coulter AU5800	http://biobank.ctsu.ox.ac.uk/showcase/field.cgi?id=30880
Urate	10. Thyroid	2239	12502	1.30099	0.264124	8.40693e-07	2.88237e-06	Lab test > Blood biochemistry	Biological samples > Assay results > Blood assays > Blood biochemistry	30880	Continuous	89.1	884.3	umol/L	Measured by uricase PAP analysis on a Beckman Coulter AU5800	http://biobank.ctsu.ox.ac.uk/showcase/field.cgi?id=30880
Urate	11. Psychiatric	1019	6230	1.20182	0.421287	0.00433451	0.00913674	Lab test > Blood biochemistry	Biological samples > Assay results > Blood assays > Blood biochemistry	30880	Continuous	89.1	884.3	umol/L	Measured by uricase PAP analysis on a Beckman Coulter AU5800	http://biobank.ctsu.ox.ac.uk/showcase/field.cgi?id=30880
Vitamin D	any CDs	45320	266460	-1.56148	0.0818959	4.78396e-81	1.19956e-79	Lab test > Blood biochemistry	Biological samples > Assay results > Blood assays > Blood biochemistry	30890	Continuous	10	340	nmol/L	Measured by CLIA analysis on a DiaSorin Ltd. LIASON XL	http://biobank.ctsu.ox.ac.uk/showcase/field.cgi?id=30890
Vitamin D	1. Diabetes	1170	4681	-3.31904	0.559278	2.94744e-09	1.23793e-08	Lab test > Blood biochemistry	Biological samples > Assay results > Blood assays > Blood biochemistry	30890	Continuous	10	340	nmol/L	Measured by CLIA analysis on a DiaSorin Ltd. LIASON XL	http://biobank.ctsu.ox.ac.uk/showcase/field.cgi?id=30890
Vitamin D	2. Autoimmune	556	3013	-2.99706	0.74626	5.91682e-05	0.000165948	Lab test > Blood biochemistry	Biological samples > Assay results > Blood assays > Blood biochemistry	30890	Continuous	10	340	nmol/L	Measured by CLIA analysis on a DiaSorin Ltd. LIASON XL	http://biobank.ctsu.ox.ac.uk/showcase/field.cgi?id=30890
Vitamin D	3. GI	9216	50661	-1.58522	0.183413	5.47857e-18	3.74146e-17	Lab test > Blood biochemistry	Biological samples > Assay results > Blood assays > Blood biochemistry	30890	Continuous	10	340	nmol/L	Measured by CLIA analysis on a DiaSorin Ltd. LIASON XL	http://biobank.ctsu.ox.ac.uk/showcase/field.cgi?id=30890
Vitamin D	4. Lymphoma	378	2316	-2.91314	0.91493	0.00145253	0.00332007	Lab test > Blood biochemistry	Biological samples > Assay results > Blood assays > Blood biochemistry	30890	Continuous	10	340	nmol/L	Measured by CLIA analysis on a DiaSorin Ltd. LIASON XL	http://biobank.ctsu.ox.ac.uk/showcase/field.cgi?id=30890
Vitamin D	5. Musculoskeletal	3050	21574	-1.30111	0.310908	2.85338e-05	8.27924e-05	Lab test > Blood biochemistry	Biological samples > Assay results > Blood assays > Blood biochemistry	30890	Continuous	10	340	nmol/L	Measured by CLIA analysis on a DiaSorin Ltd. LIASON XL	http://biobank.ctsu.ox.ac.uk/showcase/field.cgi?id=30890
Vitamin D	6. Lung	1501	2653	-1.37714	0.509124	0.00683209	0.0137296	Lab test > Blood biochemistry	Biological samples > Assay results > Blood assays > Blood biochemistry	30890	Continuous	10	340	nmol/L	Measured by CLIA analysis on a DiaSorin Ltd. LIASON XL	http://biobank.ctsu.ox.ac.uk/showcase/field.cgi?id=30890
Vitamin D	7. Heart	2724	13801	-2.16612	0.340619	2.02567e-10	9.31062e-10	Lab test > Blood biochemistry	Biological samples > Assay results > Blood assays > Blood biochemistry	30890	Continuous	10	340	nmol/L	Measured by CLIA analysis on a DiaSorin Ltd. LIASON XL	http://biobank.ctsu.ox.ac.uk/showcase/field.cgi?id=30890
Vitamin D	8. Cardiovascular	8857	52276	-1.57053	0.18784	6.22088e-17	4.03516e-16	Lab test > Blood biochemistry	Biological samples > Assay results > Blood assays > Blood biochemistry	30890	Continuous	10	340	nmol/L	Measured by CLIA analysis on a DiaSorin Ltd. LIASON XL	http://biobank.ctsu.ox.ac.uk/showcase/field.cgi?id=30890
Vitamin D	9. Brain	1323	8386	-2.44239	0.461684	1.22197e-07	4.50198e-07	Lab test > Blood biochemistry	Biological samples > Assay results > Blood assays > Blood biochemistry	30890	Continuous	10	340	nmol/L	Measured by CLIA analysis on a DiaSorin Ltd. LIASON XL	http://biobank.ctsu.ox.ac.uk/showcase/field.cgi?id=30890
Vitamin D	10. Thyroid	2118	11866	-1.67235	0.385038	1.40332e-05	4.19497e-05	Lab test > Blood biochemistry	Biological samples > Assay results > Blood assays > Blood biochemistry	30890	Continuous	10	340	nmol/L	Measured by CLIA analysis on a DiaSorin Ltd. LIASON XL	http://biobank.ctsu.ox.ac.uk/showcase/field.cgi?id=30890
Vitamin D	11. Psychiatric	952	5887	-0.590197	0.554722	0.287351	0.367669	Lab test > Blood biochemistry	Biological samples > Assay results > Blood assays > Blood biochemistry	30890	Continuous	10	340	nmol/L	Measured by CLIA analysis on a DiaSorin Ltd. LIASON XL	http://biobank.ctsu.ox.ac.uk/showcase/field.cgi?id=30890
Microalbumin in urine	any CDs	16458	91382	1.65031	0.316542	1.85247e-07	6.7217e-07	Lab test > Urine assays	Biological samples > Assay results > Urine assays	30500	Continuous	6.7	5599	mg/L	Measured by immunoturbidimetric analysis on a Beckman Coulter AU5400.	http://biobank.ctsu.ox.ac.uk/showcase/field.cgi?id=30500
Microalbumin in urine	1. Diabetes	718	2576	1.47374	1.06079	0.164745	0.228171	Lab test > Urine assays	Biological samples > Assay results > Urine assays	30500	Continuous	6.7	5599	mg/L	Measured by immunoturbidimetric analysis on a Beckman Coulter AU5400.	http://biobank.ctsu.ox.ac.uk/showcase/field.cgi?id=30500
Microalbumin in urine	2. Autoimmune	197	965	0.903173	2.0389	0.657786	0.734273	Lab test > Urine assays	Biological samples > Assay results > Urine assays	30500	Continuous	6.7	5599	mg/L	Measured by immunoturbidimetric analysis on a Beckman Coulter AU5400.	http://biobank.ctsu.ox.ac.uk/showcase/field.cgi?id=30500
Microalbumin in urine	3. GI	3019	15643	1.21292	1.03228	0.239996	0.315983	Lab test > Urine assays	Biological samples > Assay results > Urine assays	30500	Continuous	6.7	5599	mg/L	Measured by immunoturbidimetric analysis on a Beckman Coulter AU5400.	http://biobank.ctsu.ox.ac.uk/showcase/field.cgi?id=30500
Microalbumin in urine	4. Lymphoma	143	809	2.03216	2.55539	0.426471	0.512864	Lab test > Urine assays	Biological samples > Assay results > Urine assays	30500	Continuous	6.7	5599	mg/L	Measured by immunoturbidimetric analysis on a Beckman Coulter AU5400.	http://biobank.ctsu.ox.ac.uk/showcase/field.cgi?id=30500
Microalbumin in urine	5. Musculoskeletal	943	6243	-0.693749	3.24894	0.830913	0.877394	Lab test > Urine assays	Biological samples > Assay results > Urine assays	30500	Continuous	6.7	5599	mg/L	Measured by immunoturbidimetric analysis on a Beckman Coulter AU5400.	http://biobank.ctsu.ox.ac.uk/showcase/field.cgi?id=30500
Microalbumin in urine	6. Lung	540	838	-2.44218	4.29392	0.569523	0.651708	Lab test > Urine assays	Biological samples > Assay results > Urine assays	30500	Continuous	6.7	5599	mg/L	Measured by immunoturbidimetric analysis on a Beckman Coulter AU5400.	http://biobank.ctsu.ox.ac.uk/showcase/field.cgi?id=30500
Microalbumin in urine	7. Heart	1151	5436	2.84354	0.850928	0.00083268	0.00197585	Lab test > Urine assays	Biological samples > Assay results > Urine assays	30500	Continuous	6.7	5599	mg/L	Measured by immunoturbidimetric analysis on a Beckman Coulter AU5400.	http://biobank.ctsu.ox.ac.uk/showcase/field.cgi?id=30500
Microalbumin in urine	8. Cardiovascular	3855	22019	1.44828	0.548785	0.00831357	0.0164122	Lab test > Urine assays	Biological samples > Assay results > Urine assays	30500	Continuous	6.7	5599	mg/L	Measured by immunoturbidimetric analysis on a Beckman Coulter AU5400.	http://biobank.ctsu.ox.ac.uk/showcase/field.cgi?id=30500
Microalbumin in urine	9. Brain	524	3103	0.889531	2.42096	0.713299	0.783742	Lab test > Urine assays	Biological samples > Assay results > Urine assays	30500	Continuous	6.7	5599	mg/L	Measured by immunoturbidimetric analysis on a Beckman Coulter AU5400.	http://biobank.ctsu.ox.ac.uk/showcase/field.cgi?id=30500
Microalbumin in urine	10. Thyroid	705	3593	-1.04634	3.48467	0.763971	0.823794	Lab test > Urine assays	Biological samples > Assay results > Urine assays	30500	Continuous	6.7	5599	mg/L	Measured by immunoturbidimetric analysis on a Beckman Coulter AU5400.	http://biobank.ctsu.ox.ac.uk/showcase/field.cgi?id=30500
Microalbumin in urine	11. Psychiatric	296	1825	2.53399	2.79089	0.363905	0.44887	Lab test > Urine assays	Biological samples > Assay results > Urine assays	30500	Continuous	6.7	5599	mg/L	Measured by immunoturbidimetric analysis on a Beckman Coulter AU5400.	http://biobank.ctsu.ox.ac.uk/showcase/field.cgi?id=30500
Creatinine (enzymatic) in urine	any CDs	48055	283272	0.723743	0.0785602	3.18323e-20	2.3353e-19	Lab test > Urine assays	Biological samples > Assay results > Urine assays	30510	Continuous	88	88160	micromole/L	Measured by enzymatic analysis on a Beckman Coulter AU5400.	http://biobank.ctsu.ox.ac.uk/showcase/field.cgi?id=30510
Creatinine (enzymatic) in urine	1. Diabetes	1206	4833	1.42032	0.471463	0.00259047	0.00565194	Lab test > Urine assays	Biological samples > Assay results > Urine assays	30510	Continuous	88	88160	micromole/L	Measured by enzymatic analysis on a Beckman Coulter AU5400.	http://biobank.ctsu.ox.ac.uk/showcase/field.cgi?id=30510
Creatinine (enzymatic) in urine	2. Autoimmune	576	3213	1.63393	0.694203	0.018589	0.0337617	Lab test > Urine assays	Biological samples > Assay results > Urine assays	30510	Continuous	88	88160	micromole/L	Measured by enzymatic analysis on a Beckman Coulter AU5400.	http://biobank.ctsu.ox.ac.uk/showcase/field.cgi?id=30510
Creatinine (enzymatic) in urine	3. GI	9852	54265	0.650043	0.176734	0.00023499	0.000612068	Lab test > Urine assays	Biological samples > Assay results > Urine assays	30510	Continuous	88	88160	micromole/L	Measured by enzymatic analysis on a Beckman Coulter AU5400.	http://biobank.ctsu.ox.ac.uk/showcase/field.cgi?id=30510
Creatinine (enzymatic) in urine	4. Lymphoma	404	2424	0.196456	0.86095	0.819502	0.868073	Lab test > Urine assays	Biological samples > Assay results > Urine assays	30510	Continuous	88	88160	micromole/L	Measured by enzymatic analysis on a Beckman Coulter AU5400.	http://biobank.ctsu.ox.ac.uk/showcase/field.cgi?id=30510
Creatinine (enzymatic) in urine	5. Musculoskeletal	3256	23001	0.785251	0.302521	0.00944007	0.0183133	Lab test > Urine assays	Biological samples > Assay results > Urine assays	30510	Continuous	88	88160	micromole/L	Measured by enzymatic analysis on a Beckman Coulter AU5400.	http://biobank.ctsu.ox.ac.uk/showcase/field.cgi?id=30510
Creatinine (enzymatic) in urine	6. Lung	1602	2835	0.489974	0.497483	0.32467	0.408573	Lab test > Urine assays	Biological samples > Assay results > Urine assays	30510	Continuous	88	88160	micromole/L	Measured by enzymatic analysis on a Beckman Coulter AU5400.	http://biobank.ctsu.ox.ac.uk/showcase/field.cgi?id=30510
Creatinine (enzymatic) in urine	7. Heart	2859	14466	0.210361	0.311407	0.499347	0.585009	Lab test > Urine assays	Biological samples > Assay results > Urine assays	30510	Continuous	88	88160	micromole/L	Measured by enzymatic analysis on a Beckman Coulter AU5400.	http://biobank.ctsu.ox.ac.uk/showcase/field.cgi?id=30510
Creatinine (enzymatic) in urine	8. Cardiovascular	9297	55077	0.617535	0.175395	0.000430195	0.00107389	Lab test > Urine assays	Biological samples > Assay results > Urine assays	30510	Continuous	88	88160	micromole/L	Measured by enzymatic analysis on a Beckman Coulter AU5400.	http://biobank.ctsu.ox.ac.uk/showcase/field.cgi?id=30510
Creatinine (enzymatic) in urine	9. Brain	1379	8741	0.299685	0.45791	0.512815	0.598789	Lab test > Urine assays	Biological samples > Assay results > Urine assays	30510	Continuous	88	88160	micromole/L	Measured by enzymatic analysis on a Beckman Coulter AU5400.	http://biobank.ctsu.ox.ac.uk/showcase/field.cgi?id=30510
Creatinine (enzymatic) in urine	10. Thyroid	2269	12724	1.29493	0.384705	0.000762576	0.00182237	Lab test > Urine assays	Biological samples > Assay results > Urine assays	30510	Continuous	88	88160	micromole/L	Measured by enzymatic analysis on a Beckman Coulter AU5400.	http://biobank.ctsu.ox.ac.uk/showcase/field.cgi?id=30510
Creatinine (enzymatic) in urine	11. Psychiatric	1047	6326	0.959652	0.498322	0.0541333	0.0877512	Lab test > Urine assays	Biological samples > Assay results > Urine assays	30510	Continuous	88	88160	micromole/L	Measured by enzymatic analysis on a Beckman Coulter AU5400.	http://biobank.ctsu.ox.ac.uk/showcase/field.cgi?id=30510
Potassium in urine	any CDs	47961	282684	-0.0351479	0.02919	0.228548	0.303287	Lab test > Urine assays	Biological samples > Assay results > Urine assays	30520	Continuous	2.4	200	millimole/L	Measured by ISE (ion selective electrode) analysis on a Beckman Coulter AU5400.	http://biobank.ctsu.ox.ac.uk/showcase/field.cgi?id=30520
Potassium in urine	1. Diabetes	1202	4827	0.0536756	0.197388	0.785676	0.841796	Lab test > Urine assays	Biological samples > Assay results > Urine assays	30520	Continuous	2.4	200	millimole/L	Measured by ISE (ion selective electrode) analysis on a Beckman Coulter AU5400.	http://biobank.ctsu.ox.ac.uk/showcase/field.cgi?id=30520
Potassium in urine	2. Autoimmune	575	3205	-0.171152	0.270082	0.526275	0.611863	Lab test > Urine assays	Biological samples > Assay results > Urine assays	30520	Continuous	2.4	200	millimole/L	Measured by ISE (ion selective electrode) analysis on a Beckman Coulter AU5400.	http://biobank.ctsu.ox.ac.uk/showcase/field.cgi?id=30520
Potassium in urine	3. GI	9830	54148	-0.0338157	0.064926	0.602482	0.681595	Lab test > Urine assays	Biological samples > Assay results > Urine assays	30520	Continuous	2.4	200	millimole/L	Measured by ISE (ion selective electrode) analysis on a Beckman Coulter AU5400.	http://biobank.ctsu.ox.ac.uk/showcase/field.cgi?id=30520
Potassium in urine	4. Lymphoma	403	2419	-0.0629989	0.322373	0.845062	0.88787	Lab test > Urine assays	Biological samples > Assay results > Urine assays	30520	Continuous	2.4	200	millimole/L	Measured by ISE (ion selective electrode) analysis on a Beckman Coulter AU5400.	http://biobank.ctsu.ox.ac.uk/showcase/field.cgi?id=30520
Potassium in urine	5. Musculoskeletal	3250	22962	0.10445	0.109427	0.339822	0.423832	Lab test > Urine assays	Biological samples > Assay results > Urine assays	30520	Continuous	2.4	200	millimole/L	Measured by ISE (ion selective electrode) analysis on a Beckman Coulter AU5400.	http://biobank.ctsu.ox.ac.uk/showcase/field.cgi?id=30520
Potassium in urine	6. Lung	1602	2831	-0.124413	0.183698	0.498233	0.584519	Lab test > Urine assays	Biological samples > Assay results > Urine assays	30520	Continuous	2.4	200	millimole/L	Measured by ISE (ion selective electrode) analysis on a Beckman Coulter AU5400.	http://biobank.ctsu.ox.ac.uk/showcase/field.cgi?id=30520
Potassium in urine	7. Heart	2853	14444	-0.349428	0.12351	0.00466738	0.00981377	Lab test > Urine assays	Biological samples > Assay results > Urine assays	30520	Continuous	2.4	200	millimole/L	Measured by ISE (ion selective electrode) analysis on a Beckman Coulter AU5400.	http://biobank.ctsu.ox.ac.uk/showcase/field.cgi?id=30520
Potassium in urine	8. Cardiovascular	9288	54950	-0.056123	0.0668686	0.401299	0.486774	Lab test > Urine assays	Biological samples > Assay results > Urine assays	30520	Continuous	2.4	200	millimole/L	Measured by ISE (ion selective electrode) analysis on a Beckman Coulter AU5400.	http://biobank.ctsu.ox.ac.uk/showcase/field.cgi?id=30520
Potassium in urine	9. Brain	1374	8716	-0.222325	0.17311	0.199038	0.269664	Lab test > Urine assays	Biological samples > Assay results > Urine assays	30520	Continuous	2.4	200	millimole/L	Measured by ISE (ion selective electrode) analysis on a Beckman Coulter AU5400.	http://biobank.ctsu.ox.ac.uk/showcase/field.cgi?id=30520
Potassium in urine	10. Thyroid	2265	12706	0.129915	0.136734	0.342048	0.425029	Lab test > Urine assays	Biological samples > Assay results > Urine assays	30520	Continuous	2.4	200	millimole/L	Measured by ISE (ion selective electrode) analysis on a Beckman Coulter AU5400.	http://biobank.ctsu.ox.ac.uk/showcase/field.cgi?id=30520
Potassium in urine	11. Psychiatric	1042	6301	0.0319937	0.185424	0.86301	0.8983	Lab test > Urine assays	Biological samples > Assay results > Urine assays	30520	Continuous	2.4	200	millimole/L	Measured by ISE (ion selective electrode) analysis on a Beckman Coulter AU5400.	http://biobank.ctsu.ox.ac.uk/showcase/field.cgi?id=30520
Sodium in urine	any CDs	47939	282696	0.380804	0.0431466	1.08667e-18	7.70297e-18	Lab test > Urine assays	Biological samples > Assay results > Urine assays	30530	Continuous	10	380.7	millimole/L	Measured by ISE (ion selective electrode) analysis using Beckman Coulter AU5400.	http://biobank.ctsu.ox.ac.uk/showcase/field.cgi?id=30530
Sodium in urine	1. Diabetes	1201	4824	0.728421	0.273679	0.00777742	0.0154587	Lab test > Urine assays	Biological samples > Assay results > Urine assays	30530	Continuous	10	380.7	millimole/L	Measured by ISE (ion selective electrode) analysis using Beckman Coulter AU5400.	http://biobank.ctsu.ox.ac.uk/showcase/field.cgi?id=30530
Sodium in urine	2. Autoimmune	573	3204	0.453493	0.417849	0.277788	0.358436	Lab test > Urine assays	Biological samples > Assay results > Urine assays	30530	Continuous	10	380.7	millimole/L	Measured by ISE (ion selective electrode) analysis using Beckman Coulter AU5400.	http://biobank.ctsu.ox.ac.uk/showcase/field.cgi?id=30530
Sodium in urine	3. GI	9817	54118	0.285022	0.0954584	0.00282817	0.00615458	Lab test > Urine assays	Biological samples > Assay results > Urine assays	30530	Continuous	10	380.7	millimole/L	Measured by ISE (ion selective electrode) analysis using Beckman Coulter AU5400.	http://biobank.ctsu.ox.ac.uk/showcase/field.cgi?id=30530
Sodium in urine	4. Lymphoma	403	2418	-0.165976	0.485958	0.732694	0.801906	Lab test > Urine assays	Biological samples > Assay results > Urine assays	30530	Continuous	10	380.7	millimole/L	Measured by ISE (ion selective electrode) analysis using Beckman Coulter AU5400.	http://biobank.ctsu.ox.ac.uk/showcase/field.cgi?id=30530
Sodium in urine	5. Musculoskeletal	3248	22968	0.309829	0.166957	0.0634893	0.100815	Lab test > Urine assays	Biological samples > Assay results > Urine assays	30530	Continuous	10	380.7	millimole/L	Measured by ISE (ion selective electrode) analysis using Beckman Coulter AU5400.	http://biobank.ctsu.ox.ac.uk/showcase/field.cgi?id=30530
Sodium in urine	6. Lung	1598	2829	0.0907021	0.27268	0.739412	0.806631	Lab test > Urine assays	Biological samples > Assay results > Urine assays	30530	Continuous	10	380.7	millimole/L	Measured by ISE (ion selective electrode) analysis using Beckman Coulter AU5400.	http://biobank.ctsu.ox.ac.uk/showcase/field.cgi?id=30530
Sodium in urine	7. Heart	2847	14424	0.104665	0.1824	0.56609	0.649613	Lab test > Urine assays	Biological samples > Assay results > Urine assays	30530	Continuous	10	380.7	millimole/L	Measured by ISE (ion selective electrode) analysis using Beckman Coulter AU5400.	http://biobank.ctsu.ox.ac.uk/showcase/field.cgi?id=30530
Sodium in urine	8. Cardiovascular	9284	54976	0.585626	0.095653	9.21768e-10	4.06449e-09	Lab test > Urine assays	Biological samples > Assay results > Urine assays	30530	Continuous	10	380.7	millimole/L	Measured by ISE (ion selective electrode) analysis using Beckman Coulter AU5400.	http://biobank.ctsu.ox.ac.uk/showcase/field.cgi?id=30530
Sodium in urine	9. Brain	1373	8716	-0.135995	0.256778	0.596375	0.675597	Lab test > Urine assays	Biological samples > Assay results > Urine assays	30530	Continuous	10	380.7	millimole/L	Measured by ISE (ion selective electrode) analysis using Beckman Coulter AU5400.	http://biobank.ctsu.ox.ac.uk/showcase/field.cgi?id=30530
Sodium in urine	10. Thyroid	2263	12695	0.40005	0.212275	0.0594859	0.095359	Lab test > Urine assays	Biological samples > Assay results > Urine assays	30530	Continuous	10	380.7	millimole/L	Measured by ISE (ion selective electrode) analysis using Beckman Coulter AU5400.	http://biobank.ctsu.ox.ac.uk/showcase/field.cgi?id=30530
Sodium in urine	11. Psychiatric	1043	6299	-0.169078	0.293914	0.565113	0.649377	Lab test > Urine assays	Biological samples > Assay results > Urine assays	30530	Continuous	10	380.7	millimole/L	Measured by ISE (ion selective electrode) analysis using Beckman Coulter AU5400.	http://biobank.ctsu.ox.ac.uk/showcase/field.cgi?id=30530
Breastfed as a baby	any CDs	37341	220805	-0.0719855	0.0125217	8.9843e-09	3.61333e-08	Medical history and mental health > Early life factors	UK Biobank Assessment Centre > Touchscreen > Early life factors	1677	Categorical single	0	1	NA	ACE touchscreen question Were you breastfed when you were a baby?""	http://biobank.ctsu.ox.ac.uk/showcase/field.cgi?id=1677
Breastfed as a baby	1. Diabetes	877	3501	-0.0270158	0.0868343	0.75571	0.818548	Medical history and mental health > Early life factors	UK Biobank Assessment Centre > Touchscreen > Early life factors	1677	Categorical single	0	1	NA	ACE touchscreen question Were you breastfed when you were a baby?""	http://biobank.ctsu.ox.ac.uk/showcase/field.cgi?id=1677
Breastfed as a baby	2. Autoimmune	440	2478	-0.223769	0.113748	0.0491549	0.0810946	Medical history and mental health > Early life factors	UK Biobank Assessment Centre > Touchscreen > Early life factors	1677	Categorical single	0	1	NA	ACE touchscreen question Were you breastfed when you were a baby?""	http://biobank.ctsu.ox.ac.uk/showcase/field.cgi?id=1677
Breastfed as a baby	3. GI	7531	42186	-0.0668095	0.027617	0.0155571	0.0288795	Medical history and mental health > Early life factors	UK Biobank Assessment Centre > Touchscreen > Early life factors	1677	Categorical single	0	1	NA	ACE touchscreen question Were you breastfed when you were a baby?""	http://biobank.ctsu.ox.ac.uk/showcase/field.cgi?id=1677
Breastfed as a baby	4. Lymphoma	317	1884	-0.247292	0.136112	0.0692446	0.108924	Medical history and mental health > Early life factors	UK Biobank Assessment Centre > Touchscreen > Early life factors	1677	Categorical single	0	1	NA	ACE touchscreen question Were you breastfed when you were a baby?""	http://biobank.ctsu.ox.ac.uk/showcase/field.cgi?id=1677
Breastfed as a baby	5. Musculoskeletal	2615	18383	0.00617486	0.0474696	0.896503	0.923436	Medical history and mental health > Early life factors	UK Biobank Assessment Centre > Touchscreen > Early life factors	1677	Categorical single	0	1	NA	ACE touchscreen question Were you breastfed when you were a baby?""	http://biobank.ctsu.ox.ac.uk/showcase/field.cgi?id=1677
Breastfed as a baby	6. Lung	1253	2248	-0.00661471	0.080254	0.934311	0.948424	Medical history and mental health > Early life factors	UK Biobank Assessment Centre > Touchscreen > Early life factors	1677	Categorical single	0	1	NA	ACE touchscreen question Were you breastfed when you were a baby?""	http://biobank.ctsu.ox.ac.uk/showcase/field.cgi?id=1677
Breastfed as a baby	7. Heart	2077	10568	-0.0555239	0.0565094	0.325824	0.409412	Medical history and mental health > Early life factors	UK Biobank Assessment Centre > Touchscreen > Early life factors	1677	Categorical single	0	1	NA	ACE touchscreen question Were you breastfed when you were a baby?""	http://biobank.ctsu.ox.ac.uk/showcase/field.cgi?id=1677
Breastfed as a baby	8. Cardiovascular	6987	40972	-0.0470409	0.0297476	0.113802	0.169042	Medical history and mental health > Early life factors	UK Biobank Assessment Centre > Touchscreen > Early life factors	1677	Categorical single	0	1	NA	ACE touchscreen question Were you breastfed when you were a baby?""	http://biobank.ctsu.ox.ac.uk/showcase/field.cgi?id=1677
Breastfed as a baby	9. Brain	1044	6748	0.0266201	0.0754855	0.724349	0.793439	Medical history and mental health > Early life factors	UK Biobank Assessment Centre > Touchscreen > Early life factors	1677	Categorical single	0	1	NA	ACE touchscreen question Were you breastfed when you were a baby?""	http://biobank.ctsu.ox.ac.uk/showcase/field.cgi?id=1677
Breastfed as a baby	10. Thyroid	1827	10315	-0.126269	0.0554761	0.0228403	0.040648	Medical history and mental health > Early life factors	UK Biobank Assessment Centre > Touchscreen > Early life factors	1677	Categorical single	0	1	NA	ACE touchscreen question Were you breastfed when you were a baby?""	http://biobank.ctsu.ox.ac.uk/showcase/field.cgi?id=1677
Breastfed as a baby	11. Psychiatric	841	5189	-0.216819	0.0786115	0.0058136	0.0119545	Medical history and mental health > Early life factors	UK Biobank Assessment Centre > Touchscreen > Early life factors	1677	Categorical single	0	1	NA	ACE touchscreen question Were you breastfed when you were a baby?""	http://biobank.ctsu.ox.ac.uk/showcase/field.cgi?id=1677
Maternal smoking around birth	any CDs	42491	250887	0.149489	0.0111839	9.49206e-41	1.2173e-39	Medical history and mental health > Early life factors	UK Biobank Assessment Centre > Touchscreen > Early life factors	1787	Categorical single	0	1	NA	ACE touchscreen question Did your mother smoke regularly around the time when you were born? ~F1787~ was collected from all participants except those who indicated they were adopted as a child, as defined by their answers to ~F1767~""	http://biobank.ctsu.ox.ac.uk/showcase/field.cgi?id=1787
Maternal smoking around birth	1. Diabetes	1040	4176	0.175031	0.0722364	0.0153917	0.0286358	Medical history and mental health > Early life factors	UK Biobank Assessment Centre > Touchscreen > Early life factors	1787	Categorical single	0	1	NA	ACE touchscreen question Did your mother smoke regularly around the time when you were born? ~F1787~ was collected from all participants except those who indicated they were adopted as a child, as defined by their answers to ~F1767~""	http://biobank.ctsu.ox.ac.uk/showcase/field.cgi?id=1787
Maternal smoking around birth	2. Autoimmune	496	2828	0.159129	0.105424	0.131191	0.189815	Medical history and mental health > Early life factors	UK Biobank Assessment Centre > Touchscreen > Early life factors	1787	Categorical single	0	1	NA	ACE touchscreen question Did your mother smoke regularly around the time when you were born? ~F1787~ was collected from all participants except those who indicated they were adopted as a child, as defined by their answers to ~F1767~""	http://biobank.ctsu.ox.ac.uk/showcase/field.cgi?id=1787
Maternal smoking around birth	3. GI	8679	48079	0.163734	0.024675	3.23158e-11	1.52074e-10	Medical history and mental health > Early life factors	UK Biobank Assessment Centre > Touchscreen > Early life factors	1787	Categorical single	0	1	NA	ACE touchscreen question Did your mother smoke regularly around the time when you were born? ~F1787~ was collected from all participants except those who indicated they were adopted as a child, as defined by their answers to ~F1767~""	http://biobank.ctsu.ox.ac.uk/showcase/field.cgi?id=1787
Maternal smoking around birth	4. Lymphoma	354	2152	0.129903	0.126554	0.304673	0.387765	Medical history and mental health > Early life factors	UK Biobank Assessment Centre > Touchscreen > Early life factors	1787	Categorical single	0	1	NA	ACE touchscreen question Did your mother smoke regularly around the time when you were born? ~F1787~ was collected from all participants except those who indicated they were adopted as a child, as defined by their answers to ~F1767~""	http://biobank.ctsu.ox.ac.uk/showcase/field.cgi?id=1787
Maternal smoking around birth	5. Musculoskeletal	2883	20298	0.0882084	0.0425658	0.038239	0.0648904	Medical history and mental health > Early life factors	UK Biobank Assessment Centre > Touchscreen > Early life factors	1787	Categorical single	0	1	NA	ACE touchscreen question Did your mother smoke regularly around the time when you were born? ~F1787~ was collected from all participants except those who indicated they were adopted as a child, as defined by their answers to ~F1767~""	http://biobank.ctsu.ox.ac.uk/showcase/field.cgi?id=1787
Maternal smoking around birth	6. Lung	1401	2518	0.116818	0.0705122	0.0975805	0.147248	Medical history and mental health > Early life factors	UK Biobank Assessment Centre > Touchscreen > Early life factors	1787	Categorical single	0	1	NA	ACE touchscreen question Did your mother smoke regularly around the time when you were born? ~F1787~ was collected from all participants except those who indicated they were adopted as a child, as defined by their answers to ~F1767~""	http://biobank.ctsu.ox.ac.uk/showcase/field.cgi?id=1787
Maternal smoking around birth	7. Heart	2496	12812	0.154136	0.0465751	0.000934965	0.0022092	Medical history and mental health > Early life factors	UK Biobank Assessment Centre > Touchscreen > Early life factors	1787	Categorical single	0	1	NA	ACE touchscreen question Did your mother smoke regularly around the time when you were born? ~F1787~ was collected from all participants except those who indicated they were adopted as a child, as defined by their answers to ~F1767~""	http://biobank.ctsu.ox.ac.uk/showcase/field.cgi?id=1787
Maternal smoking around birth	8. Cardiovascular	8134	48220	0.194838	0.0254739	2.03237e-14	1.20224e-13	Medical history and mental health > Early life factors	UK Biobank Assessment Centre > Touchscreen > Early life factors	1787	Categorical single	0	1	NA	ACE touchscreen question Did your mother smoke regularly around the time when you were born? ~F1787~ was collected from all participants except those who indicated they were adopted as a child, as defined by their answers to ~F1767~""	http://biobank.ctsu.ox.ac.uk/showcase/field.cgi?id=1787
Maternal smoking around birth	9. Brain	1235	7832	0.203738	0.065062	0.00173947	0.0039173	Medical history and mental health > Early life factors	UK Biobank Assessment Centre > Touchscreen > Early life factors	1787	Categorical single	0	1	NA	ACE touchscreen question Did your mother smoke regularly around the time when you were born? ~F1787~ was collected from all participants except those who indicated they were adopted as a child, as defined by their answers to ~F1767~""	http://biobank.ctsu.ox.ac.uk/showcase/field.cgi?id=1787
Maternal smoking around birth	10. Thyroid	2016	11325	0.174745	0.0512573	0.000651603	0.00157058	Medical history and mental health > Early life factors	UK Biobank Assessment Centre > Touchscreen > Early life factors	1787	Categorical single	0	1	NA	ACE touchscreen question Did your mother smoke regularly around the time when you were born? ~F1787~ was collected from all participants except those who indicated they were adopted as a child, as defined by their answers to ~F1767~""	http://biobank.ctsu.ox.ac.uk/showcase/field.cgi?id=1787
Maternal smoking around birth	11. Psychiatric	929	5711	0.195309	0.0749997	0.00921075	0.0179235	Medical history and mental health > Early life factors	UK Biobank Assessment Centre > Touchscreen > Early life factors	1787	Categorical single	0	1	NA	ACE touchscreen question Did your mother smoke regularly around the time when you were born? ~F1787~ was collected from all participants except those who indicated they were adopted as a child, as defined by their answers to ~F1767~""	http://biobank.ctsu.ox.ac.uk/showcase/field.cgi?id=1787
Birth weight	any CDs	28408	166777	-0.545402	0.0710667	1.66056e-14	9.8927e-14	Medical history and mental health > Early life factors	UK Biobank Assessment Centre > Verbal interview > Early life factors	20022	Continuous	0.45	7.77	Kg	Participants were asked to enter their own birth-weight. The weight could be entered either in Kg or in Imperial pounds+ounces. Values entered as Imperial units are held in ~F121~ and ~F122~, and their values have been converted into Kg and incorporated into this field.	http://biobank.ctsu.ox.ac.uk/showcase/field.cgi?id=20022
Birth weight	1. Diabetes	659	2437	-0.586489	0.420967	0.163561	0.227093	Medical history and mental health > Early life factors	UK Biobank Assessment Centre > Verbal interview > Early life factors	20022	Continuous	0.45	7.77	Kg	Participants were asked to enter their own birth-weight. The weight could be entered either in Kg or in Imperial pounds+ounces. Values entered as Imperial units are held in ~F121~ and ~F122~, and their values have been converted into Kg and incorporated into this field.	http://biobank.ctsu.ox.ac.uk/showcase/field.cgi?id=20022
Birth weight	2. Autoimmune	325	1854	-2.27853	0.662322	0.000581241	0.00141725	Medical history and mental health > Early life factors	UK Biobank Assessment Centre > Verbal interview > Early life factors	20022	Continuous	0.45	7.77	Kg	Participants were asked to enter their own birth-weight. The weight could be entered either in Kg or in Imperial pounds+ounces. Values entered as Imperial units are held in ~F121~ and ~F122~, and their values have been converted into Kg and incorporated into this field.	http://biobank.ctsu.ox.ac.uk/showcase/field.cgi?id=20022
Birth weight	3. GI	5785	32104	-0.802368	0.158013	3.81694e-07	1.3557e-06	Medical history and mental health > Early life factors	UK Biobank Assessment Centre > Verbal interview > Early life factors	20022	Continuous	0.45	7.77	Kg	Participants were asked to enter their own birth-weight. The weight could be entered either in Kg or in Imperial pounds+ounces. Values entered as Imperial units are held in ~F121~ and ~F122~, and their values have been converted into Kg and incorporated into this field.	http://biobank.ctsu.ox.ac.uk/showcase/field.cgi?id=20022
Birth weight	4. Lymphoma	229	1377	-0.776074	0.816385	0.341796	0.425029	Medical history and mental health > Early life factors	UK Biobank Assessment Centre > Verbal interview > Early life factors	20022	Continuous	0.45	7.77	Kg	Participants were asked to enter their own birth-weight. The weight could be entered either in Kg or in Imperial pounds+ounces. Values entered as Imperial units are held in ~F121~ and ~F122~, and their values have been converted into Kg and incorporated into this field.	http://biobank.ctsu.ox.ac.uk/showcase/field.cgi?id=20022
Birth weight	5. Musculoskeletal	2065	14004	-0.434146	0.26812	0.1054	0.157678	Medical history and mental health > Early life factors	UK Biobank Assessment Centre > Verbal interview > Early life factors	20022	Continuous	0.45	7.77	Kg	Participants were asked to enter their own birth-weight. The weight could be entered either in Kg or in Imperial pounds+ounces. Values entered as Imperial units are held in ~F121~ and ~F122~, and their values have been converted into Kg and incorporated into this field.	http://biobank.ctsu.ox.ac.uk/showcase/field.cgi?id=20022
Birth weight	6. Lung	889	1681	-0.128837	0.456053	0.777557	0.835227	Medical history and mental health > Early life factors	UK Biobank Assessment Centre > Verbal interview > Early life factors	20022	Continuous	0.45	7.77	Kg	Participants were asked to enter their own birth-weight. The weight could be entered either in Kg or in Imperial pounds+ounces. Values entered as Imperial units are held in ~F121~ and ~F122~, and their values have been converted into Kg and incorporated into this field.	http://biobank.ctsu.ox.ac.uk/showcase/field.cgi?id=20022
Birth weight	7. Heart	1443	7534	0.20228	0.298255	0.497638	0.584229	Medical history and mental health > Early life factors	UK Biobank Assessment Centre > Verbal interview > Early life factors	20022	Continuous	0.45	7.77	Kg	Participants were asked to enter their own birth-weight. The weight could be entered either in Kg or in Imperial pounds+ounces. Values entered as Imperial units are held in ~F121~ and ~F122~, and their values have been converted into Kg and incorporated into this field.	http://biobank.ctsu.ox.ac.uk/showcase/field.cgi?id=20022
Birth weight	8. Cardiovascular	5278	30405	-0.60205	0.15962	0.000162092	0.000430198	Medical history and mental health > Early life factors	UK Biobank Assessment Centre > Verbal interview > Early life factors	20022	Continuous	0.45	7.77	Kg	Participants were asked to enter their own birth-weight. The weight could be entered either in Kg or in Imperial pounds+ounces. Values entered as Imperial units are held in ~F121~ and ~F122~, and their values have been converted into Kg and incorporated into this field.	http://biobank.ctsu.ox.ac.uk/showcase/field.cgi?id=20022
Birth weight	9. Brain	791	4942	-0.503622	0.401176	0.209347	0.282492	Medical history and mental health > Early life factors	UK Biobank Assessment Centre > Verbal interview > Early life factors	20022	Continuous	0.45	7.77	Kg	Participants were asked to enter their own birth-weight. The weight could be entered either in Kg or in Imperial pounds+ounces. Values entered as Imperial units are held in ~F121~ and ~F122~, and their values have been converted into Kg and incorporated into this field.	http://biobank.ctsu.ox.ac.uk/showcase/field.cgi?id=20022
Birth weight	10. Thyroid	1431	8073	-0.428117	0.317203	0.177124	0.243112	Medical history and mental health > Early life factors	UK Biobank Assessment Centre > Verbal interview > Early life factors	20022	Continuous	0.45	7.77	Kg	Participants were asked to enter their own birth-weight. The weight could be entered either in Kg or in Imperial pounds+ounces. Values entered as Imperial units are held in ~F121~ and ~F122~, and their values have been converted into Kg and incorporated into this field.	http://biobank.ctsu.ox.ac.uk/showcase/field.cgi?id=20022
Birth weight	11. Psychiatric	659	4071	-0.178224	0.483464	0.712396	0.783742	Medical history and mental health > Early life factors	UK Biobank Assessment Centre > Verbal interview > Early life factors	20022	Continuous	0.45	7.77	Kg	Participants were asked to enter their own birth-weight. The weight could be entered either in Kg or in Imperial pounds+ounces. Values entered as Imperial units are held in ~F121~ and ~F122~, and their values have been converted into Kg and incorporated into this field.	http://biobank.ctsu.ox.ac.uk/showcase/field.cgi?id=20022
Waist circumference	any CDs	49456	290751	2.92519	0.0632798	0	0	Baseline characteristics > Anthropometry	UK Biobank Assessment Centre > Physical measures > Anthropometry > Body size measures	48	Continuous	20	184	cm	Waist circumference	http://biobank.ctsu.ox.ac.uk/showcase/field.cgi?id=48
Waist circumference	1. Diabetes	1251	4999	3.80839	0.37213	1.39565e-24	1.24058e-23	Baseline characteristics > Anthropometry	UK Biobank Assessment Centre > Physical measures > Anthropometry > Body size measures	48	Continuous	20	184	cm	Waist circumference	http://biobank.ctsu.ox.ac.uk/showcase/field.cgi?id=48
Waist circumference	2. Autoimmune	600	3300	3.64676	0.587244	5.30001e-10	2.38075e-09	Baseline characteristics > Anthropometry	UK Biobank Assessment Centre > Physical measures > Anthropometry > Body size measures	48	Continuous	20	184	cm	Waist circumference	http://biobank.ctsu.ox.ac.uk/showcase/field.cgi?id=48
Waist circumference	3. GI	10118	55610	2.83291	0.147407	2.60494e-82	6.83796e-81	Baseline characteristics > Anthropometry	UK Biobank Assessment Centre > Physical measures > Anthropometry > Body size measures	48	Continuous	20	184	cm	Waist circumference	http://biobank.ctsu.ox.ac.uk/showcase/field.cgi?id=48
Waist circumference	4. Lymphoma	410	2495	2.39439	0.739661	0.00120731	0.00279378	Baseline characteristics > Anthropometry	UK Biobank Assessment Centre > Physical measures > Anthropometry > Body size measures	48	Continuous	20	184	cm	Waist circumference	http://biobank.ctsu.ox.ac.uk/showcase/field.cgi?id=48
Waist circumference	5. Musculoskeletal	3342	23567	2.97509	0.254308	1.29357e-31	1.34148e-30	Baseline characteristics > Anthropometry	UK Biobank Assessment Centre > Physical measures > Anthropometry > Body size measures	48	Continuous	20	184	cm	Waist circumference	http://biobank.ctsu.ox.ac.uk/showcase/field.cgi?id=48
Waist circumference	6. Lung	1657	2922	3.42923	0.440727	7.20417e-15	4.38515e-14	Baseline characteristics > Anthropometry	UK Biobank Assessment Centre > Physical measures > Anthropometry > Body size measures	48	Continuous	20	184	cm	Waist circumference	http://biobank.ctsu.ox.ac.uk/showcase/field.cgi?id=48
Waist circumference	7. Heart	2953	14872	3.00802	0.258659	2.92651e-31	2.97972e-30	Baseline characteristics > Anthropometry	UK Biobank Assessment Centre > Physical measures > Anthropometry > Body size measures	48	Continuous	20	184	cm	Waist circumference	http://biobank.ctsu.ox.ac.uk/showcase/field.cgi?id=48
Waist circumference	8. Cardiovascular	9586	56550	3.01631	0.141038	1.78299e-101	5.34898e-100	Baseline characteristics > Anthropometry	UK Biobank Assessment Centre > Physical measures > Anthropometry > Body size measures	48	Continuous	20	184	cm	Waist circumference	http://biobank.ctsu.ox.ac.uk/showcase/field.cgi?id=48
Waist circumference	9. Brain	1431	9089	2.59689	0.379345	7.60869e-12	3.82713e-11	Baseline characteristics > Anthropometry	UK Biobank Assessment Centre > Physical measures > Anthropometry > Body size measures	48	Continuous	20	184	cm	Waist circumference	http://biobank.ctsu.ox.ac.uk/showcase/field.cgi?id=48
Waist circumference	10. Thyroid	2334	13093	3.54078	0.274876	5.73164e-38	7.18593e-37	Baseline characteristics > Anthropometry	UK Biobank Assessment Centre > Physical measures > Anthropometry > Body size measures	48	Continuous	20	184	cm	Waist circumference	http://biobank.ctsu.ox.ac.uk/showcase/field.cgi?id=48
Waist circumference	11. Psychiatric	1074	6516	3.11687	0.422828	1.68748e-13	9.44987e-13	Baseline characteristics > Anthropometry	UK Biobank Assessment Centre > Physical measures > Anthropometry > Body size measures	48	Continuous	20	184	cm	Waist circumference	http://biobank.ctsu.ox.ac.uk/showcase/field.cgi?id=48
Hip circumference	any CDs	49448	290717	2.23415	0.0819819	1.58398e-163	7.39189e-162	Baseline characteristics > Anthropometry	UK Biobank Assessment Centre > Physical measures > Anthropometry > Body size measures	49	Continuous	30	195	cm	Hip circumference	http://biobank.ctsu.ox.ac.uk/showcase/field.cgi?id=49
Hip circumference	1. Diabetes	1247	4998	2.90203	0.438785	3.7462e-11	1.75799e-10	Baseline characteristics > Anthropometry	UK Biobank Assessment Centre > Physical measures > Anthropometry > Body size measures	49	Continuous	30	195	cm	Hip circumference	http://biobank.ctsu.ox.ac.uk/showcase/field.cgi?id=49
Hip circumference	2. Autoimmune	600	3299	3.0386	0.761923	6.66147e-05	0.000186211	Baseline characteristics > Anthropometry	UK Biobank Assessment Centre > Physical measures > Anthropometry > Body size measures	49	Continuous	30	195	cm	Hip circumference	http://biobank.ctsu.ox.ac.uk/showcase/field.cgi?id=49
Hip circumference	3. GI	10120	55605	2.03373	0.189635	7.81762e-27	7.50491e-26	Baseline characteristics > Anthropometry	UK Biobank Assessment Centre > Physical measures > Anthropometry > Body size measures	49	Continuous	30	195	cm	Hip circumference	http://biobank.ctsu.ox.ac.uk/showcase/field.cgi?id=49
Hip circumference	4. Lymphoma	410	2495	1.2135	0.990114	0.220343	0.293558	Baseline characteristics > Anthropometry	UK Biobank Assessment Centre > Physical measures > Anthropometry > Body size measures	49	Continuous	30	195	cm	Hip circumference	http://biobank.ctsu.ox.ac.uk/showcase/field.cgi?id=49
Hip circumference	5. Musculoskeletal	3342	23568	2.79328	0.322096	4.23839e-18	2.90633e-17	Baseline characteristics > Anthropometry	UK Biobank Assessment Centre > Physical measures > Anthropometry > Body size measures	49	Continuous	30	195	cm	Hip circumference	http://biobank.ctsu.ox.ac.uk/showcase/field.cgi?id=49
Hip circumference	6. Lung	1657	2922	1.63056	0.579632	0.00490662	0.0102514	Baseline characteristics > Anthropometry	UK Biobank Assessment Centre > Physical measures > Anthropometry > Body size measures	49	Continuous	30	195	cm	Hip circumference	http://biobank.ctsu.ox.ac.uk/showcase/field.cgi?id=49
Hip circumference	7. Heart	2952	14867	1.67486	0.348399	1.52991e-06	5.07955e-06	Baseline characteristics > Anthropometry	UK Biobank Assessment Centre > Physical measures > Anthropometry > Body size measures	49	Continuous	30	195	cm	Hip circumference	http://biobank.ctsu.ox.ac.uk/showcase/field.cgi?id=49
Hip circumference	8. Cardiovascular	9588	56548	2.14363	0.176594	6.58002e-34	7.41908e-33	Baseline characteristics > Anthropometry	UK Biobank Assessment Centre > Physical measures > Anthropometry > Body size measures	49	Continuous	30	195	cm	Hip circumference	http://biobank.ctsu.ox.ac.uk/showcase/field.cgi?id=49
Hip circumference	9. Brain	1428	9077	1.52349	0.499127	0.00227086	0.00500661	Baseline characteristics > Anthropometry	UK Biobank Assessment Centre > Physical measures > Anthropometry > Body size measures	49	Continuous	30	195	cm	Hip circumference	http://biobank.ctsu.ox.ac.uk/showcase/field.cgi?id=49
Hip circumference	10. Thyroid	2334	13095	2.91431	0.32918	8.50075e-19	6.05138e-18	Baseline characteristics > Anthropometry	UK Biobank Assessment Centre > Physical measures > Anthropometry > Body size measures	49	Continuous	30	195	cm	Hip circumference	http://biobank.ctsu.ox.ac.uk/showcase/field.cgi?id=49
Hip circumference	11. Psychiatric	1074	6514	2.47485	0.531692	3.24518e-06	1.05038e-05	Baseline characteristics > Anthropometry	UK Biobank Assessment Centre > Physical measures > Anthropometry > Body size measures	49	Continuous	30	195	cm	Hip circumference	http://biobank.ctsu.ox.ac.uk/showcase/field.cgi?id=49
Sitting height	any CDs	49405	290636	-2.42577	0.137963	3.34371e-69	6.93511e-68	Baseline characteristics > Anthropometry	UK Biobank Assessment Centre > Physical measures > Anthropometry > Body size measures	20015	Continuous	20	124	cm	Distance from rump to crown when sitting, calculated as the difference between ~F51~ and ~F3077~.	http://biobank.ctsu.ox.ac.uk/showcase/field.cgi?id=20015
Sitting height	1. Diabetes	1247	4995	-2.38598	0.890454	0.00737301	0.014746	Baseline characteristics > Anthropometry	UK Biobank Assessment Centre > Physical measures > Anthropometry > Body size measures	20015	Continuous	20	124	cm	Distance from rump to crown when sitting, calculated as the difference between ~F51~ and ~F3077~.	http://biobank.ctsu.ox.ac.uk/showcase/field.cgi?id=20015
Sitting height	2. Autoimmune	598	3295	-4.40636	1.22556	0.000323928	0.000819576	Baseline characteristics > Anthropometry	UK Biobank Assessment Centre > Physical measures > Anthropometry > Body size measures	20015	Continuous	20	124	cm	Distance from rump to crown when sitting, calculated as the difference between ~F51~ and ~F3077~.	http://biobank.ctsu.ox.ac.uk/showcase/field.cgi?id=20015
Sitting height	3. GI	10114	55601	-2.33371	0.307705	3.3441e-14	1.94397e-13	Baseline characteristics > Anthropometry	UK Biobank Assessment Centre > Physical measures > Anthropometry > Body size measures	20015	Continuous	20	124	cm	Distance from rump to crown when sitting, calculated as the difference between ~F51~ and ~F3077~.	http://biobank.ctsu.ox.ac.uk/showcase/field.cgi?id=20015
Sitting height	4. Lymphoma	409	2495	-3.53293	1.56973	0.0244068	0.0431616	Baseline characteristics > Anthropometry	UK Biobank Assessment Centre > Physical measures > Anthropometry > Body size measures	20015	Continuous	20	124	cm	Distance from rump to crown when sitting, calculated as the difference between ~F51~ and ~F3077~.	http://biobank.ctsu.ox.ac.uk/showcase/field.cgi?id=20015
Sitting height	5. Musculoskeletal	3335	23567	-1.76666	0.528561	0.00083055	0.00197358	Baseline characteristics > Anthropometry	UK Biobank Assessment Centre > Physical measures > Anthropometry > Body size measures	20015	Continuous	20	124	cm	Distance from rump to crown when sitting, calculated as the difference between ~F51~ and ~F3077~.	http://biobank.ctsu.ox.ac.uk/showcase/field.cgi?id=20015
Sitting height	6. Lung	1654	2922	-3.74416	0.853246	1.14324e-05	3.45438e-05	Baseline characteristics > Anthropometry	UK Biobank Assessment Centre > Physical measures > Anthropometry > Body size measures	20015	Continuous	20	124	cm	Distance from rump to crown when sitting, calculated as the difference between ~F51~ and ~F3077~.	http://biobank.ctsu.ox.ac.uk/showcase/field.cgi?id=20015
Sitting height	7. Heart	2942	14861	-3.80266	0.561411	1.25787e-11	6.12528e-11	Baseline characteristics > Anthropometry	UK Biobank Assessment Centre > Physical measures > Anthropometry > Body size measures	20015	Continuous	20	124	cm	Distance from rump to crown when sitting, calculated as the difference between ~F51~ and ~F3077~.	http://biobank.ctsu.ox.ac.uk/showcase/field.cgi?id=20015
Sitting height	8. Cardiovascular	9581	56533	-2.42477	0.313931	1.12834e-14	6.81873e-14	Baseline characteristics > Anthropometry	UK Biobank Assessment Centre > Physical measures > Anthropometry > Body size measures	20015	Continuous	20	124	cm	Distance from rump to crown when sitting, calculated as the difference between ~F51~ and ~F3077~.	http://biobank.ctsu.ox.ac.uk/showcase/field.cgi?id=20015
Sitting height	9. Brain	1423	9062	-2.10016	0.739878	0.00453233	0.00954175	Baseline characteristics > Anthropometry	UK Biobank Assessment Centre > Physical measures > Anthropometry > Body size measures	20015	Continuous	20	124	cm	Distance from rump to crown when sitting, calculated as the difference between ~F51~ and ~F3077~.	http://biobank.ctsu.ox.ac.uk/showcase/field.cgi?id=20015
Sitting height	10. Thyroid	2335	13089	-1.834	0.65135	0.00486735	0.0101959	Baseline characteristics > Anthropometry	UK Biobank Assessment Centre > Physical measures > Anthropometry > Body size measures	20015	Continuous	20	124	cm	Distance from rump to crown when sitting, calculated as the difference between ~F51~ and ~F3077~.	http://biobank.ctsu.ox.ac.uk/showcase/field.cgi?id=20015
Sitting height	11. Psychiatric	1074	6514	-3.23601	0.936689	0.000550838	0.00134703	Baseline characteristics > Anthropometry	UK Biobank Assessment Centre > Physical measures > Anthropometry > Body size measures	20015	Continuous	20	124	cm	Distance from rump to crown when sitting, calculated as the difference between ~F51~ and ~F3077~.	http://biobank.ctsu.ox.ac.uk/showcase/field.cgi?id=20015
Body mass index (BMI)	any CDs	49344	290323	2.22359	0.0595042	1.26392e-305	1.06169e-303	Baseline characteristics > Anthropometry	UK Biobank Assessment Centre > Physical measures > Anthropometry > Body size measures	21001	Continuous	12.1212	74.6837	Kg/m2	BMI value here is constructed from height and weight measured during the initial Assessment Centre visit. Value is not present if either of these readings were omitted.	http://biobank.ctsu.ox.ac.uk/showcase/field.cgi?id=21001
Body mass index (BMI)	1. Diabetes	1242	4987	2.75569	0.337365	3.12863e-16	1.99851e-15	Baseline characteristics > Anthropometry	UK Biobank Assessment Centre > Physical measures > Anthropometry > Body size measures	21001	Continuous	12.1212	74.6837	Kg/m2	BMI value here is constructed from height and weight measured during the initial Assessment Centre visit. Value is not present if either of these readings were omitted.	http://biobank.ctsu.ox.ac.uk/showcase/field.cgi?id=21001
Body mass index (BMI)	2. Autoimmune	598	3288	3.25016	0.556172	5.10231e-09	2.13231e-08	Baseline characteristics > Anthropometry	UK Biobank Assessment Centre > Physical measures > Anthropometry > Body size measures	21001	Continuous	12.1212	74.6837	Kg/m2	BMI value here is constructed from height and weight measured during the initial Assessment Centre visit. Value is not present if either of these readings were omitted.	http://biobank.ctsu.ox.ac.uk/showcase/field.cgi?id=21001
Body mass index (BMI)	3. GI	10105	55565	2.1477	0.139464	1.64554e-53	2.63287e-52	Baseline characteristics > Anthropometry	UK Biobank Assessment Centre > Physical measures > Anthropometry > Body size measures	21001	Continuous	12.1212	74.6837	Kg/m2	BMI value here is constructed from height and weight measured during the initial Assessment Centre visit. Value is not present if either of these readings were omitted.	http://biobank.ctsu.ox.ac.uk/showcase/field.cgi?id=21001
Body mass index (BMI)	4. Lymphoma	408	2492	1.74314	0.699301	0.0126778	0.0240392	Baseline characteristics > Anthropometry	UK Biobank Assessment Centre > Physical measures > Anthropometry > Body size measures	21001	Continuous	12.1212	74.6837	Kg/m2	BMI value here is constructed from height and weight measured during the initial Assessment Centre visit. Value is not present if either of these readings were omitted.	http://biobank.ctsu.ox.ac.uk/showcase/field.cgi?id=21001
Body mass index (BMI)	5. Musculoskeletal	3337	23527	2.57392	0.241012	1.26784e-26	1.20338e-25	Baseline characteristics > Anthropometry	UK Biobank Assessment Centre > Physical measures > Anthropometry > Body size measures	21001	Continuous	12.1212	74.6837	Kg/m2	BMI value here is constructed from height and weight measured during the initial Assessment Centre visit. Value is not present if either of these readings were omitted.	http://biobank.ctsu.ox.ac.uk/showcase/field.cgi?id=21001
Body mass index (BMI)	6. Lung	1653	2921	1.77283	0.42128	2.57406e-05	7.50767e-05	Baseline characteristics > Anthropometry	UK Biobank Assessment Centre > Physical measures > Anthropometry > Body size measures	21001	Continuous	12.1212	74.6837	Kg/m2	BMI value here is constructed from height and weight measured during the initial Assessment Centre visit. Value is not present if either of these readings were omitted.	http://biobank.ctsu.ox.ac.uk/showcase/field.cgi?id=21001
Body mass index (BMI)	7. Heart	2938	14831	2.13617	0.247866	6.79995e-18	4.58792e-17	Baseline characteristics > Anthropometry	UK Biobank Assessment Centre > Physical measures > Anthropometry > Body size measures	21001	Continuous	12.1212	74.6837	Kg/m2	BMI value here is constructed from height and weight measured during the initial Assessment Centre visit. Value is not present if either of these readings were omitted.	http://biobank.ctsu.ox.ac.uk/showcase/field.cgi?id=21001
Body mass index (BMI)	8. Cardiovascular	9569	56473	2.20421	0.129583	6.9267e-65	1.40203e-63	Baseline characteristics > Anthropometry	UK Biobank Assessment Centre > Physical measures > Anthropometry > Body size measures	21001	Continuous	12.1212	74.6837	Kg/m2	BMI value here is constructed from height and weight measured during the initial Assessment Centre visit. Value is not present if either of these readings were omitted.	http://biobank.ctsu.ox.ac.uk/showcase/field.cgi?id=21001
Body mass index (BMI)	9. Brain	1416	9031	1.74162	0.361952	1.49631e-06	4.97783e-06	Baseline characteristics > Anthropometry	UK Biobank Assessment Centre > Physical measures > Anthropometry > Body size measures	21001	Continuous	12.1212	74.6837	Kg/m2	BMI value here is constructed from height and weight measured during the initial Assessment Centre visit. Value is not present if either of these readings were omitted.	http://biobank.ctsu.ox.ac.uk/showcase/field.cgi?id=21001
Body mass index (BMI)	10. Thyroid	2329	13081	2.76193	0.245819	2.72512e-29	2.70899e-28	Baseline characteristics > Anthropometry	UK Biobank Assessment Centre > Physical measures > Anthropometry > Body size measures	21001	Continuous	12.1212	74.6837	Kg/m2	BMI value here is constructed from height and weight measured during the initial Assessment Centre visit. Value is not present if either of these readings were omitted.	http://biobank.ctsu.ox.ac.uk/showcase/field.cgi?id=21001
Body mass index (BMI)	11. Psychiatric	1073	6504	2.62401	0.388384	1.41638e-11	6.87723e-11	Baseline characteristics > Anthropometry	UK Biobank Assessment Centre > Physical measures > Anthropometry > Body size measures	21001	Continuous	12.1212	74.6837	Kg/m2	BMI value here is constructed from height and weight measured during the initial Assessment Centre visit. Value is not present if either of these readings were omitted.	http://biobank.ctsu.ox.ac.uk/showcase/field.cgi?id=21001
Weight	any CDs	49384	290412	1.42941	0.05507	1.54692e-148	6.3386e-147	Baseline characteristics > Anthropometry	UK Biobank Assessment Centre > Physical measures > Anthropometry > Body size measures	21002	Continuous	30	197.7	Kg	Weight was measured by a variety of means during the initial Assessment Centre visit. This field amalgamates these values into a single item.	http://biobank.ctsu.ox.ac.uk/showcase/field.cgi?id=21002
Weight	1. Diabetes	1246	4989	1.95926	0.298301	5.09737e-11	2.3854e-10	Baseline characteristics > Anthropometry	UK Biobank Assessment Centre > Physical measures > Anthropometry > Body size measures	21002	Continuous	30	197.7	Kg	Weight was measured by a variety of means during the initial Assessment Centre visit. This field amalgamates these values into a single item.	http://biobank.ctsu.ox.ac.uk/showcase/field.cgi?id=21002
Weight	2. Autoimmune	599	3290	2.00962	0.536112	0.000177892	0.000471385	Baseline characteristics > Anthropometry	UK Biobank Assessment Centre > Physical measures > Anthropometry > Body size measures	21002	Continuous	30	197.7	Kg	Weight was measured by a variety of means during the initial Assessment Centre visit. This field amalgamates these values into a single item.	http://biobank.ctsu.ox.ac.uk/showcase/field.cgi?id=21002
Weight	3. GI	10112	55574	1.30612	0.129154	4.84484e-24	4.23923e-23	Baseline characteristics > Anthropometry	UK Biobank Assessment Centre > Physical measures > Anthropometry > Body size measures	21002	Continuous	30	197.7	Kg	Weight was measured by a variety of means during the initial Assessment Centre visit. This field amalgamates these values into a single item.	http://biobank.ctsu.ox.ac.uk/showcase/field.cgi?id=21002
Weight	4. Lymphoma	409	2492	0.720863	0.651885	0.268807	0.348185	Baseline characteristics > Anthropometry	UK Biobank Assessment Centre > Physical measures > Anthropometry > Body size measures	21002	Continuous	30	197.7	Kg	Weight was measured by a variety of means during the initial Assessment Centre visit. This field amalgamates these values into a single item.	http://biobank.ctsu.ox.ac.uk/showcase/field.cgi?id=21002
Weight	5. Musculoskeletal	3338	23535	1.72572	0.220787	5.4429e-15	3.32512e-14	Baseline characteristics > Anthropometry	UK Biobank Assessment Centre > Physical measures > Anthropometry > Body size measures	21002	Continuous	30	197.7	Kg	Weight was measured by a variety of means during the initial Assessment Centre visit. This field amalgamates these values into a single item.	http://biobank.ctsu.ox.ac.uk/showcase/field.cgi?id=21002
Weight	6. Lung	1656	2921	0.815168	0.380924	0.0323569	0.0557534	Baseline characteristics > Anthropometry	UK Biobank Assessment Centre > Physical measures > Anthropometry > Body size measures	21002	Continuous	30	197.7	Kg	Weight was measured by a variety of means during the initial Assessment Centre visit. This field amalgamates these values into a single item.	http://biobank.ctsu.ox.ac.uk/showcase/field.cgi?id=21002
Weight	7. Heart	2946	14838	1.08306	0.219554	8.09719e-07	2.78186e-06	Baseline characteristics > Anthropometry	UK Biobank Assessment Centre > Physical measures > Anthropometry > Body size measures	21002	Continuous	30	197.7	Kg	Weight was measured by a variety of means during the initial Assessment Centre visit. This field amalgamates these values into a single item.	http://biobank.ctsu.ox.ac.uk/showcase/field.cgi?id=21002
Weight	8. Cardiovascular	9574	56498	1.41194	0.119111	2.05195e-32	2.18182e-31	Baseline characteristics > Anthropometry	UK Biobank Assessment Centre > Physical measures > Anthropometry > Body size measures	21002	Continuous	30	197.7	Kg	Weight was measured by a variety of means during the initial Assessment Centre visit. This field amalgamates these values into a single item.	http://biobank.ctsu.ox.ac.uk/showcase/field.cgi?id=21002
Weight	9. Brain	1419	9046	0.932124	0.336231	0.00556666	0.0114889	Baseline characteristics > Anthropometry	UK Biobank Assessment Centre > Physical measures > Anthropometry > Body size measures	21002	Continuous	30	197.7	Kg	Weight was measured by a variety of means during the initial Assessment Centre visit. This field amalgamates these values into a single item.	http://biobank.ctsu.ox.ac.uk/showcase/field.cgi?id=21002
Weight	10. Thyroid	2329	13084	2.23823	0.24021	1.18796e-20	9.03063e-20	Baseline characteristics > Anthropometry	UK Biobank Assessment Centre > Physical measures > Anthropometry > Body size measures	21002	Continuous	30	197.7	Kg	Weight was measured by a variety of means during the initial Assessment Centre visit. This field amalgamates these values into a single item.	http://biobank.ctsu.ox.ac.uk/showcase/field.cgi?id=21002
Weight	11. Psychiatric	1073	6505	1.7738	0.367815	1.41742e-06	4.73413e-06	Baseline characteristics > Anthropometry	UK Biobank Assessment Centre > Physical measures > Anthropometry > Body size measures	21002	Continuous	30	197.7	Kg	Weight was measured by a variety of means during the initial Assessment Centre visit. This field amalgamates these values into a single item.	http://biobank.ctsu.ox.ac.uk/showcase/field.cgi?id=21002
Body fat percentage	any CDs	48518	286009	1.86892	0.0509895	4.09613e-294	3.2769e-292	Baseline characteristics > Anthropometry	UK Biobank Assessment Centre > Physical measures > Anthropometry > Impedance measures	23099	Continuous	5	69.8	percent	Body composition estimation by impedance measurement. Body fat percentage Body fat percentage. Range 1% - 75% in 0.1% increments.	http://biobank.ctsu.ox.ac.uk/showcase/field.cgi?id=23099
Body fat percentage	1. Diabetes	1211	4864	3.17522	0.356503	5.26412e-19	3.79559e-18	Baseline characteristics > Anthropometry	UK Biobank Assessment Centre > Physical measures > Anthropometry > Impedance measures	23099	Continuous	5	69.8	percent	Body composition estimation by impedance measurement. Body fat percentage Body fat percentage. Range 1% - 75% in 0.1% increments.	http://biobank.ctsu.ox.ac.uk/showcase/field.cgi?id=23099
Body fat percentage	2. Autoimmune	589	3221	2.68334	0.466683	8.93463e-09	3.60822e-08	Baseline characteristics > Anthropometry	UK Biobank Assessment Centre > Physical measures > Anthropometry > Impedance measures	23099	Continuous	5	69.8	percent	Body composition estimation by impedance measurement. Body fat percentage Body fat percentage. Range 1% - 75% in 0.1% increments.	http://biobank.ctsu.ox.ac.uk/showcase/field.cgi?id=23099
Body fat percentage	3. GI	9980	54927	1.94605	0.114865	2.20142e-64	4.40283e-63	Baseline characteristics > Anthropometry	UK Biobank Assessment Centre > Physical measures > Anthropometry > Impedance measures	23099	Continuous	5	69.8	percent	Body composition estimation by impedance measurement. Body fat percentage Body fat percentage. Range 1% - 75% in 0.1% increments.	http://biobank.ctsu.ox.ac.uk/showcase/field.cgi?id=23099
Body fat percentage	4. Lymphoma	402	2461	1.36718	0.567811	0.0160486	0.0297589	Baseline characteristics > Anthropometry	UK Biobank Assessment Centre > Physical measures > Anthropometry > Impedance measures	23099	Continuous	5	69.8	percent	Body composition estimation by impedance measurement. Body fat percentage Body fat percentage. Range 1% - 75% in 0.1% increments.	http://biobank.ctsu.ox.ac.uk/showcase/field.cgi?id=23099
Body fat percentage	5. Musculoskeletal	3304	23255	1.9604	0.196219	1.67164e-23	1.42556e-22	Baseline characteristics > Anthropometry	UK Biobank Assessment Centre > Physical measures > Anthropometry > Impedance measures	23099	Continuous	5	69.8	percent	Body composition estimation by impedance measurement. Body fat percentage Body fat percentage. Range 1% - 75% in 0.1% increments.	http://biobank.ctsu.ox.ac.uk/showcase/field.cgi?id=23099
Body fat percentage	6. Lung	1633	2894	1.78247	0.318741	2.24176e-08	8.79943e-08	Baseline characteristics > Anthropometry	UK Biobank Assessment Centre > Physical measures > Anthropometry > Impedance measures	23099	Continuous	5	69.8	percent	Body composition estimation by impedance measurement. Body fat percentage Body fat percentage. Range 1% - 75% in 0.1% increments.	http://biobank.ctsu.ox.ac.uk/showcase/field.cgi?id=23099
Body fat percentage	7. Heart	2766	14062	1.76576	0.221602	1.61082e-15	1.00229e-14	Baseline characteristics > Anthropometry	UK Biobank Assessment Centre > Physical measures > Anthropometry > Impedance measures	23099	Continuous	5	69.8	percent	Body composition estimation by impedance measurement. Body fat percentage Body fat percentage. Range 1% - 75% in 0.1% increments.	http://biobank.ctsu.ox.ac.uk/showcase/field.cgi?id=23099
Body fat percentage	8. Cardiovascular	9419	55734	1.93275	0.121697	8.49802e-57	1.48715e-55	Baseline characteristics > Anthropometry	UK Biobank Assessment Centre > Physical measures > Anthropometry > Impedance measures	23099	Continuous	5	69.8	percent	Body composition estimation by impedance measurement. Body fat percentage Body fat percentage. Range 1% - 75% in 0.1% increments.	http://biobank.ctsu.ox.ac.uk/showcase/field.cgi?id=23099
Body fat percentage	9. Brain	1366	8784	1.16721	0.295585	7.85371e-05	0.000217727	Baseline characteristics > Anthropometry	UK Biobank Assessment Centre > Physical measures > Anthropometry > Impedance measures	23099	Continuous	5	69.8	percent	Body composition estimation by impedance measurement. Body fat percentage Body fat percentage. Range 1% - 75% in 0.1% increments.	http://biobank.ctsu.ox.ac.uk/showcase/field.cgi?id=23099
Body fat percentage	10. Thyroid	2294	12898	2.35846	0.228325	5.18969e-25	4.68747e-24	Baseline characteristics > Anthropometry	UK Biobank Assessment Centre > Physical measures > Anthropometry > Impedance measures	23099	Continuous	5	69.8	percent	Body composition estimation by impedance measurement. Body fat percentage Body fat percentage. Range 1% - 75% in 0.1% increments.	http://biobank.ctsu.ox.ac.uk/showcase/field.cgi?id=23099
Body fat percentage	11. Psychiatric	1057	6436	1.73898	0.3262	9.76659e-08	3.64619e-07	Baseline characteristics > Anthropometry	UK Biobank Assessment Centre > Physical measures > Anthropometry > Impedance measures	23099	Continuous	5	69.8	percent	Body composition estimation by impedance measurement. Body fat percentage Body fat percentage. Range 1% - 75% in 0.1% increments.	http://biobank.ctsu.ox.ac.uk/showcase/field.cgi?id=23099
Whole body fat mass	any CDs	48456	285748	1.83651	0.0513149	1.64093e-280	1.14865e-278	Baseline characteristics > Anthropometry	UK Biobank Assessment Centre > Physical measures > Anthropometry > Impedance measures	23100	Continuous	5	108.1	Kg	Body composition estimation by impedance measurement. Fat mass Total fat mass in Kg, in 0.1Kg increments.	http://biobank.ctsu.ox.ac.uk/showcase/field.cgi?id=23100
Whole body fat mass	1. Diabetes	1211	4862	2.41536	0.287739	4.68708e-17	3.06393e-16	Baseline characteristics > Anthropometry	UK Biobank Assessment Centre > Physical measures > Anthropometry > Impedance measures	23100	Continuous	5	108.1	Kg	Body composition estimation by impedance measurement. Fat mass Total fat mass in Kg, in 0.1Kg increments.	http://biobank.ctsu.ox.ac.uk/showcase/field.cgi?id=23100
Whole body fat mass	2. Autoimmune	588	3216	2.61864	0.484776	6.59933e-08	2.50834e-07	Baseline characteristics > Anthropometry	UK Biobank Assessment Centre > Physical measures > Anthropometry > Impedance measures	23100	Continuous	5	108.1	Kg	Body composition estimation by impedance measurement. Fat mass Total fat mass in Kg, in 0.1Kg increments.	http://biobank.ctsu.ox.ac.uk/showcase/field.cgi?id=23100
Whole body fat mass	3. GI	9970	54861	1.81828	0.1193	1.88167e-52	2.92704e-51	Baseline characteristics > Anthropometry	UK Biobank Assessment Centre > Physical measures > Anthropometry > Impedance measures	23100	Continuous	5	108.1	Kg	Body composition estimation by impedance measurement. Fat mass Total fat mass in Kg, in 0.1Kg increments.	http://biobank.ctsu.ox.ac.uk/showcase/field.cgi?id=23100
Whole body fat mass	4. Lymphoma	402	2457	1.44142	0.609434	0.0180211	0.0329439	Baseline characteristics > Anthropometry	UK Biobank Assessment Centre > Physical measures > Anthropometry > Impedance measures	23100	Continuous	5	108.1	Kg	Body composition estimation by impedance measurement. Fat mass Total fat mass in Kg, in 0.1Kg increments.	http://biobank.ctsu.ox.ac.uk/showcase/field.cgi?id=23100
Whole body fat mass	5. Musculoskeletal	3300	23236	1.99777	0.202898	7.11945e-23	5.92113e-22	Baseline characteristics > Anthropometry	UK Biobank Assessment Centre > Physical measures > Anthropometry > Impedance measures	23100	Continuous	5	108.1	Kg	Body composition estimation by impedance measurement. Fat mass Total fat mass in Kg, in 0.1Kg increments.	http://biobank.ctsu.ox.ac.uk/showcase/field.cgi?id=23100
Whole body fat mass	6. Lung	1623	2890	1.9747	0.370293	9.6703e-08	3.61829e-07	Baseline characteristics > Anthropometry	UK Biobank Assessment Centre > Physical measures > Anthropometry > Impedance measures	23100	Continuous	5	108.1	Kg	Body composition estimation by impedance measurement. Fat mass Total fat mass in Kg, in 0.1Kg increments.	http://biobank.ctsu.ox.ac.uk/showcase/field.cgi?id=23100
[truncated: 689 more rows]
