# Supplementary material for: Discerning asthma endotypes through comorbidity mapping
Source: Nat Commun. 2022 Nov 7;13:6712. doi: 10.1038/s41467-022-33628-8 (PMC9640644; doi:10.1038/s41467-022-33628-8)
Supplement: Supplementary file 15 — Supplementary Data 12 [file 41467_2022_33628_MOESM15_ESM.xlsx]

## Sheet: Posterior_Mean
Phenotypes	1. Diabetes - any CDs 1	2. Autoimmune - any CDs	3. GI - any CDs	4. Lymphoma - any CDs	5. Musculoskeletal - any CDs	6. Lung - any CDs	7. Heart - any CDs	8. Cardiovascular - any CDs	9. Brain - any CDs	10. Thyroid - any CDs	11. Psychiatric - any CDs
Percentage predicted FEV1	-1.15169	1.54649	0.658096	1.77485	2.16742	-0.174818	-3.9474	-0.286414	1.3103	-0.261652	2.29159
Percentage predicted FVC	-2.58525	0.0930491	0.492577	4.91067	3.29629	-3.18335	-5.65511	-0.477152	2.10942	-0.988358	2.77418
Percentage predicted PEF	-2.34738	0.188407	0.996633	-0.333975	1.77314	-3.21565	-3.96642	0.0414704	0.28081	-0.0474796	0.769617
Percentage predicted ratio of FEV1 to FVC	-0.168107	0.75423	0.302722	-0.180572	0.465804	0.43646	-1.08838	0.0238961	0.246851	0.124414	0.539271
Forced expiratory volume in 1-second (FEV1)	-1.49231	1.09159	0.430224	2.9739	2.35295	0.0110272	-4.07899	-0.592392	1.69535	-0.519814	2.6112
Forced vital capacity (FVC)	-2.13416	-0.21365	0.235864	4.63147	2.67707	-2.54954	-4.44357	-0.494224	1.86483	-0.937344	2.31137
Peak expiratory flow (PEF)	-2.36317	-0.0169227	0.868114	-0.13542	1.64979	-2.88284	-3.68344	-0.0825644	0.322027	-0.0965667	0.749252
Ratio of FEV1 to FVC	-0.236337	0.754617	0.308531	-0.14684	0.515015	0.505698	-1.15135	-0.0495335	0.288089	0.114615	0.641576
White blood cell (leukocyte) count	4.37076	7.09784	1.45393	-15.6102	-4.15244	14.4383	5.1345	0.162112	-3.35821	3.47463	-1.19311
Red blood cell (erythrocyte) count	-0.920654	0.240661	0.169095	-0.919145	0.116323	1.87795	-0.617223	-0.634692	0.131523	0.141417	0.519474
Hemoglobin concentration	-1.41207	0.220818	0.195135	-0.93899	0.255963	2.52698	-0.985532	-0.945951	0.294079	0.118289	0.822602
Hematocrit percentage	-1.34316	0.331895	0.137849	-1.30004	0.0382225	3.54368	-0.636106	-1.11877	0.263128	0.194907	0.859292
Mean corpuscular volume	0.0185909	0.116572	-0.0544188	-0.215535	-0.137245	0.701711	0.210236	-0.141004	0.0120872	0.0528334	0.114283
Mean corpuscular hemoglobin	-0.0669348	0.0514742	-0.0213443	-0.0379958	-0.0101753	0.130521	-0.0102516	-0.056526	0.0179111	0.00647046	0.0560152
Mean corpuscular hemoglobin concentration	-0.910529	0.304745	0.635249	1.80859	1.84988	-4.35545	-3.31615	0.619	0.590154	-0.350752	0.782625
Red blood cell (erythrocyte) distribution width	2.2319	0.993352	-0.138602	-1.72799	-1.23415	1.46194	2.40129	0.641563	-0.767269	0.482235	-0.871119
Platelet count	0.414883	0.456275	0.150467	-2.79945	-0.959323	1.71372	1.25105	0.0149094	-0.802306	0.54762	-0.712378
Platelet crit	0.188536	0.493088	0.178063	-2.61127	-0.784038	1.8648	0.916931	-0.104413	-0.658956	0.506631	-0.485367
Mean platelet (thrombocyte) volume	0.00243711	-0.00841145	0.00122709	0.00956572	0.020134	0.00577152	-0.0375106	-0.0141773	0.00807719	-0.00475963	0.0198157
Platelet distribution width	0.00864706	0.0367385	-0.00397742	0.0434434	0.0112868	0.194777	-0.0649585	-0.0430949	0.0640586	0.000148222	0.0682913
Lymphocyte count	0.0341162	0.0963942	0.0155285	-0.0811588	-0.00254054	0.199921	-0.0114522	-0.0270969	0.00962348	0.022787	0.0547773
Monocyte count	6.44519	7.54829	-0.490762	-7.31838	-3.72252	21.5581	6.79123	-1.44601	-0.369397	2.16067	2.06992
Neutrophil count	1.17631	0.775908	0.055645	-3.98142	-1.68834	3.07026	2.52087	0.0783022	-1.20488	0.816826	-1.13567
Eosinophil count	-12.318	-8.14356	0.990361	-6.0863	0.199863	-4.92965	-4.37884	-3.34153	-1.59285	-0.0879165	-2.46853
Basophil count	0.0470992	0.12789	0.0381363	-0.150252	-0.00909638	0.210886	-0.0349658	0.011536	-0.0330894	0.0297706	0.020788
Nucleated red blood cell count	-0.0772968	-0.237205	-0.0161688	-0.0303638	-0.0618548	-0.433204	0.096836	0.0499277	-0.0860711	-0.0131702	-0.192912
Lymphocyte percentage	-0.50254	-0.326803	-0.0423554	1.58931	0.652026	-1.04106	-0.969952	-0.0872855	0.498948	-0.328313	0.480915
Monocyte percentage	0.115102	-0.147114	-0.0960542	0.179249	-0.11223	0.148118	0.328221	-0.0854449	0.00632401	-0.0441965	-0.0199911
Neutrophil percentage	0.79921	0.558603	0.00442128	-0.865528	-0.432064	0.898991	0.783978	0.186886	-0.273803	0.230731	-0.214841
Eosinophil percentage	-9.13335	-6.20362	0.731998	-3.28568	0.614728	-5.19953	-3.85144	-2.23548	-0.927678	-0.295813	-1.68341
Basophil percentage	0.047046	0.0510376	0.0138987	0.0354343	0.022295	0.00464058	-0.0491826	0.030476	0.00038531	-0.00471468	0.0105649
Nucleated red blood cell percentage	-0.120672	-0.312295	-0.0175643	0.00970209	-0.0643438	-0.541756	0.106512	0.0491984	-0.0890699	-0.0344689	-0.222924
Reticulocyte percentage	3.56853	5.70119	-0.422816	-1.15201	-0.746084	15.6465	2.09274	-1.81231	1.5329	0.794674	3.90544
Reticulocyte count	2.38055	4.13677	-0.240867	-0.899923	-0.449167	11.15	1.21163	-1.2723	1.10464	0.579676	2.79709
Mean reticulocyte volume	0.474347	0.341275	-0.0537519	-0.19299	-0.228142	0.637927	0.458031	0.0637711	-0.0456187	0.0925368	0.00173716
Mean sphered cell volume	0.197504	0.139787	-0.033858	-0.0617033	-0.0867325	0.229481	0.178294	0.0377378	-0.0103992	0.0300786	0.0118485
Immature reticulocyte fraction	0.26465	0.107928	-0.0607155	-0.105192	-0.156218	0.412627	0.337036	0.00223078	-0.0370302	0.0396555	-0.0258119
High light scatter reticulocyte percentage	12.1559	15.569	-1.24288	-9.45736	-3.13557	54.9479	15.3121	-13.3355	5.05725	3.16035	19.4139
High light scatter reticulocyte count	0.746149	1.69213	-0.163388	-1.28836	-0.577261	6.40651	1.03932	-0.991025	0.354111	0.39065	1.20756
Albumin	-0.156722	-0.0641603	0.0456957	0.516713	0.293873	-0.756851	-0.484674	0.0879425	0.13592	-0.0997269	0.113713
Alkaline phosphatase	0.991824	0.0447593	-0.384608	0.4924	-0.50708	1.01945	1.34723	-0.00851193	0.0324351	-0.0249912	-0.0655186
Alanine aminotransferase	-0.377066	0.0341022	0.124715	-0.181293	0.192276	-0.0224107	-0.492619	-0.0959334	0.0157978	0.04571	0.104499
Apolipoprotein A	0.080388	0.0569328	-6.35931e-05	0.00490515	-0.00998049	0.0341612	0.0268268	0.0420571	-0.00564896	0.00647209	-0.0194373
Apolipoprotein B	-0.0390938	0.0419984	0.0190955	0.063129	0.0696924	-0.00312806	-0.130686	-0.0104175	0.0431261	-0.00915248	0.0708403
Aspartate aminotransferase	-0.420482	-0.142175	0.103764	0.06758	0.224392	-0.394396	-0.494571	-0.0813802	0.0561149	-0.0412896	0.0877093
Direct bilirubin	-0.0633058	0.0629189	0.0400956	-0.500347	-0.147718	0.51945	0.154147	-0.115709	-0.105911	0.0907061	-0.0354376
Urea	0.909268	-0.451451	-0.408193	0.834759	-0.24722	-2.02889	0.886435	0.734652	-0.243339	-0.140525	-0.749721
Calcium	-0.209769	-0.0465896	0.0562145	-0.13959	-0.00466427	-0.0397802	-0.10125	-0.0315723	-0.0358126	0.0356048	-0.0160633
Cholesterol	0.017208	0.114546	0.0443726	-0.0132867	0.0737731	-0.0138038	-0.16769	0.0371481	0.0207273	0.0135853	0.0468128
Creatinine	0.167059	-0.143601	-0.0439885	-0.415171	-0.291879	-0.219603	0.470249	0.139595	-0.246272	0.0710432	-0.371533
C-reactive protein	0.0444716	-0.0290154	-0.0148456	-0.459598	-0.218379	0.469179	0.311363	-0.0810624	-0.136936	0.0919797	-0.102734
Cystatin C	-0.913477	-0.106531	0.143201	-2.4323	-0.660559	2.56736	0.579213	-0.771201	-0.428884	0.411622	-0.152107
Gamma glutamyltransferase	0.320554	0.210547	-0.0581772	-0.0725195	-0.105907	0.625982	0.25288	-0.102522	-0.0166574	0.0934962	0.109224
Glucose	-0.383905	-0.27408	0.0362916	-0.106265	-0.0495794	0.362704	0.201059	-0.470142	0.0469666	-0.0328889	-0.0116427
Glycated hemoglobin (HbA1c)	-4.02626	-2.87496	0.0947259	-3.07847	-0.551012	1.47439	0.168306	-2.28689	-0.50131	0.134445	-0.131692
HDL cholesterol	-0.15952	-0.0305701	0.0876256	0.246213	-0.0673275	0.706937	0.355902	0.534691	-0.220517	-0.23403	-0.637466
IGF-1	0.504993	0.6218	-0.0951991	-0.361421	-0.257843	1.96676	0.537658	-0.194085	0.0734593	0.137151	0.283764
LDL direct	-0.0063764	0.133547	0.0590991	0.0126103	0.117529	-0.0370581	-0.249511	0.0376101	0.0380003	0.0159568	0.0822384
Lipoprotein A	0.00913028	0.012736	0.00290365	-0.0462486	-0.0149624	0.0354854	0.0195345	0.000127787	-0.0119737	0.00955122	-0.00865299
Oestradiol	-0.198151	-0.10499	0.0137483	-0.000235338	0.0532152	-0.0760423	-0.140055	-0.070426	0.0127733	-0.011622	0.021476
Phosphate	-0.0446208	-0.0133174	-0.00392672	0.0655995	0.0257868	-0.0771907	-0.0398378	0.00983352	0.0167224	-0.0150352	0.00680158
Rheumatoid factor	0.0473398	0.0835672	0.0166374	-0.0223954	0.0265396	0.0432978	-0.0630795	0.0209411	0.0078659	0.00586788	0.0286632
SHBG	0.0500369	0.0673282	-0.00808877	0.0732245	0.0194378	0.0917239	-0.00782104	0.000931918	0.0347966	-0.010577	0.0627832
Total bilirubin	-0.588618	0.181804	0.18655	-0.82199	0.057906	1.10407	-0.415135	-0.393679	-0.0329677	0.114814	0.26971
Testosterone	-0.0987072	-0.0136644	0.00545728	-0.0323163	0.00475171	0.0437008	-0.0177026	-0.0293101	-0.00187552	0.00336116	0.0167946
Total protein	-0.102443	-0.0705457	-5.42582e-05	0.00554215	0.00139005	-0.0829347	-0.0131762	-0.0136869	-0.00600619	-0.0078909	-0.0212689
Triglycerides	0.190023	0.315214	0.0450791	-0.441303	0.19682	-0.495014	-0.363437	-0.288411	0.411023	0.504375	0.199589
Urate	-0.152698	-0.0271924	0.0240615	-0.242685	-0.0379129	0.171549	-0.00773708	-0.080609	-0.056143	0.0432408	-0.00136658
Vitamin D	-0.592834	-0.134716	0.0337406	-0.119779	0.0476678	-0.0739978	-0.162674	-0.0649554	-0.034315	-0.0031722	0.0152196
Microalbumin in urine	0.0158667	-0.0576667	-0.0275491	-0.00100433	-0.0471589	0.00648408	0.115687	-0.0154651	-0.0181433	-0.00542902	-0.0326727
Creatinine (enzymatic) in urine	0.0731149	0.037917	0.00933006	-0.00743396	0.0151877	0.00758394	-0.0380691	0.00787619	0.00263567	0.00765041	0.0145844
Potassium in urine	-0.0349534	0.00983208	0.0152028	0.0122429	0.0345101	-0.0455125	-0.0767964	0.00326226	0.0110836	-0.00320416	0.0171495
Sodium in urine	0.0831022	0.0195113	0.0040015	0.0065186	-0.00390333	-0.128971	0.00550885	0.062668	-0.0255141	0.00285468	-0.048748
Breastfed as a baby	0.00148636	3.31325e-05	1.64194e-05	-0.000174325	-8.40483e-05	-0.000180109	9.80394e-05	0.000134998	-0.000109187	3.97505e-05	-0.000180337
Maternal smoking around birth	0.00257364	0.00132687	0.000133716	-0.000197926	-0.000201778	-0.0011283	0.000555876	0.00127511	-0.000379448	0.000229355	-0.000569624
Birth weight	0.0654579	-0.308614	-0.13352	0.17872	-0.147728	0.0234409	0.437183	-0.105952	-0.00836983	-0.0505947	-0.0595483
Waist circumference	0.269081	0.145952	-0.00280871	-0.0689313	-0.0392474	0.230551	0.0905327	0.0201067	-0.00601531	0.0328345	0.0281398
Hip circumference	0.0998434	0.0582645	-0.0123409	-0.0203532	0.0723651	-0.0527116	-0.0953567	0.00142899	-0.0389659	0.0625651	0.0257283
Sitting height	-0.301919	-0.192973	0.0581793	0.134333	0.172673	-0.606767	-0.372803	0.0187056	0.0258788	-0.0449601	-0.023233
Body mass index (BMI)	0.0832499	0.0363741	0.00125808	0.0022376	0.0134299	-0.0038317	-0.0107226	0.0093907	-0.00449208	0.0124511	0.0138034
Weight	0.230554	0.141765	-0.0574044	-0.12271	0.134635	-0.211498	-0.170458	-0.00331062	-0.171328	0.334141	0.113455
Body fat percentage	0.863082	0.0408587	0.00573482	-0.0218751	-0.000470314	0.00916749	0.0038475	0.0127676	-0.0221408	0.0196666	-0.00305176
Whole body fat mass	0.137156	0.0526006	0.00332891	-0.0288609	-0.00440783	0.0816661	0.0088519	0.000296273	-0.0011856	0.0129659	0.0168444
Basal metabolic rate	0.404827	0.0553068	-0.306738	-0.179949	0.32872	-0.58706	-0.378401	0.0755253	-0.393436	0.941589	0.332004
Number cigarettes previously daily	0.0511066	-0.0289728	-0.0284135	0.0443604	-0.0372664	0.0537827	0.095613	-0.01557	0.0133051	-0.0113909	-0.00666839
Ever addicted to any substance or behaviour	-0.0324236	-0.00237415	0.000219128	-0.0123318	-0.00527627	0.000813223	0.00713086	0.000601196	-0.00486731	0.0020223	-0.00627684
Frequency of drinking alcohol	-0.0307901	-0.0264074	-0.00158183	0.00998912	0.000140242	-0.0504974	-0.00119365	0.00350274	-0.00443861	-0.0043319	-0.0145404
Exposure to tobacco smoke at home	0.0184134	0.0467434	-0.00391341	-0.00029579	-0.00398289	0.0761273	-0.00438253	0.00203457	0.0136615	0.00380579	0.0334823
Exposure to tobacco smoke outside home	-0.188697	-0.0775002	0.0189417	0.0725418	0.0775718	-0.206734	-0.191721	-0.00414471	0.0376487	-0.0224485	0.0252408
Age started smoking in former smokers	-0.0858848	0.218483	0.136168	-0.150518	0.168961	-0.105245	-0.433027	0.117854	-0.00907166	0.0238938	0.0380778
Age stopped smoking	0.198571	-0.142769	-0.115286	-0.317708	-0.500365	0.581245	0.305148	-0.0509796	0.366749	0.129647	-0.722525
Number of cigarettes previously smoked daily	0.0511066	-0.0289728	-0.0284135	0.0443604	-0.0372664	0.0537827	0.095613	-0.01557	0.0133051	-0.0113909	-0.00666839
Pack years of smoking	0.0328716	-0.138355	-0.0783126	0.0659671	-0.1751	0.0260037	0.261226	-0.046455	0.0108752	0.00926953	-0.112201
Pack years adult smoking as proportion of life span exposed to smoking	0.0997284	-0.182674	-0.14038	0.0980524	-0.325795	0.0572337	0.459434	-0.0245805	0.0167902	0.0225057	-0.233304
Cooked vegetable intake	-0.0793592	-0.0641896	-0.00802932	-0.0788018	-0.0133269	0.019202	0.0564133	-0.0353109	-0.0297904	0.00499426	-0.0379577
Salad or raw vegetable intake	0.0482713	-0.0482417	-0.0192026	-0.0343516	-0.0569576	-0.00963269	0.127934	0.00353876	-0.0364666	0.00689826	-0.0511484
Fresh fruit intake	0.0754179	-0.0544632	-0.0340312	-0.0442779	-0.0924747	0.123323	0.223953	-0.0647866	-0.0172405	0.0140553	-0.0256546
Dried fruit intake	-0.101936	-0.0646123	0.00217486	0.112913	0.066292	-0.234416	-0.117276	0.00362383	0.0269902	-0.0337223	0.0126508
Bread intake	0.342374	-0.0807847	-0.130385	0.498085	-0.0403523	-0.147367	0.238724	0.0665914	0.080202	-0.0772011	-0.00825406
Cereal intake	-0.301883	-0.0587806	0.126193	-0.0120313	0.222974	-0.213341	-0.419248	-0.055767	0.126296	-0.0840086	0.0869739
Tea intake	0.116965	0.0156646	-0.0105519	0.0243626	-0.0382017	0.0444705	0.0866756	-0.00166183	0.015826	-0.0147123	0.00496955
Coffee intake	-0.238053	-0.0763887	0.000745202	0.0553126	0.0392091	0.0121614	-0.138697	-0.0896676	0.0516332	0.0103261	0.0534348
Water intake	0.042166	-0.0120299	-0.0103213	0.0333318	-0.0109409	-0.0277665	0.0374916	0.00806847	0.00229938	-0.00805144	-0.00956596
Oily fish intake	-0.0585934	0.00456748	0.0165692	-0.0189931	0.027767	-0.00697269	-0.0724766	-0.0121383	0.00760805	0.00101482	0.0194221
Non-oily fish intake	0.0106267	0.00678959	0.00135115	0.0137544	0.00752606	-0.0110753	-0.0113098	0.00435494	0.00441362	-0.00176321	0.00531021
Processed meat intake	0.0200732	0.00161544	-0.00715227	0.0154749	-0.00754663	0.0141808	0.0237942	0.00152857	0.00185427	-0.00160345	-0.000320931
Poultry intake	-0.0997529	-0.00648582	0.00152032	0.00515171	0.00898346	0.0107578	-0.0205028	-0.012115	0.00725216	-0.00251648	0.0116244
Beef intake	0.228631	0.142004	-0.0238027	0.177484	0.003323	0.00577775	0.0387544	0.109396	0.0296105	-0.00936099	-0.000675378
Lamb or mutton intake	0.072025	0.0826474	-0.00478997	-0.0235277	-0.0196477	0.170082	0.0384207	-0.0051444	0.0112083	0.0122098	0.0330325
Pork intake	0.0884924	0.099879	-0.00381051	-0.0982426	-0.0476201	0.255061	0.0864525	-0.0108993	-0.00897028	0.0288549	0.0213164
Cheese intake	-0.0320084	-0.0232803	0.00735204	0.0635859	0.0379359	-0.134746	-0.0653669	0.0150119	0.0118993	-0.0144579	0.00349072
Salt added to food	0.219674	0.0846963	-0.0361793	0.0711401	-0.0545885	0.0942367	0.166288	0.0533362	-0.000232897	0.00394353	-0.0108446
Variation in diet	0.000770135	0.000576651	-6.18471e-05	-0.00244625	-0.00136004	0.00131237	0.00232526	0.00049125	-0.000984595	0.000550043	-0.00115459
Greenspace percentage, buffer 1000m	-0.202666	-0.0624167	0.0158653	0.0284938	0.0601126	-0.0380697	-0.141205	-0.0545404	0.0312631	-0.0172607	0.0441196
Greenspace percentage, buffer 300m	-0.254662	-0.0738613	0.0153799	0.0484827	0.0661105	-0.0807294	-0.149209	-0.0482956	0.0323147	-0.0218008	0.0392914
Natural environment percentage, buffer 1000m	-0.25566	-0.130177	0.0173648	0.0358	0.0680469	-0.138781	-0.169078	-0.0614235	0.0241562	-0.0266225	0.0198285
Natural environment percentage, buffer 300m	-0.305629	-0.0364355	0.00317344	0.0332694	0.0260108	-0.0467527	-0.0548543	-0.0167409	0.0137378	-0.0114956	0.0124736
Nitrogen dioxide air pollution; 2010	0.752595	0.260909	-0.092656	0.176976	-0.163145	0.144483	0.484663	0.211944	-0.020539	0.0233281	-0.0823736
Nitrogen oxides air pollution; 2010	0.695863	0.192809	-0.0805857	0.17825	-0.121794	0.0388676	0.38052	0.199452	-0.0122582	0.0153427	-0.0935408
Particulate matter air pollution (pm10); 2010	-0.0512356	-0.0111081	-0.00172495	-0.0415745	-0.0129244	0.0810821	0.0135201	-0.0300364	-0.0021382	0.00538141	0.00691711
Particulate matter air pollution (pm2.5); 2010	0.87736	0.17021	-0.0471722	0.170642	-0.0496743	0.0351237	0.193661	0.133576	0.0145918	0.00118452	-0.0187017
Particulate matter air pollution (pm2.5) absorbance; 2010	-0.00671963	0.00225698	-0.0039856	0.00281675	-0.00571916	0.0319425	0.0137576	-0.00517051	0.00446686	0.00013468	0.00358729
Particulate matter air pollution 2.5-10um; 2010	-0.154132	-0.0503791	0.00229018	0.0300399	0.029258	-0.011498	-0.0648858	-0.0388887	0.0200098	-0.0133681	0.0249578
Nitrogen dioxide air pollution; 2005	0.231868	0.0279027	-0.042404	-0.0156274	-0.105839	0.11556	0.245469	0.0349665	-0.0330023	0.0160153	-0.0589854
Nitrogen dioxide air pollution; 2006	0.36592	0.0836877	-0.0577426	-0.00946434	-0.145529	0.181693	0.343543	0.0692595	-0.041083	0.0256275	-0.0749321
Nitrogen dioxide air pollution; 2007	0.163055	-0.0150337	-0.0395672	-0.00451262	-0.0890418	0.07549	0.208154	0.0140038	-0.0274344	0.00753796	-0.0529259
Particulate matter air pollution (pm10); 2007	0.089807	-0.0676498	-0.0291778	0.0129338	-0.0564385	-0.0286112	0.134972	0.00105508	-0.0231009	-0.00476555	-0.0519898
Duration of walks	-0.0599246	-0.0110657	0.0177241	0.0681367	0.0600169	-0.161748	-0.119038	0.0215537	0.0179239	-0.0147686	0.0135413
Number of days/week of moderate physical activity 10+ minutes	-0.146629	-0.0912841	0.0299526	-0.0912994	0.01741	-0.199079	-0.0847376	-0.00176788	-0.037054	0.00278311	-0.0545591
Duration of moderate activity	-0.181257	0.00613403	0.00261939	-0.007648	-0.00853867	-0.021961	0.0111343	-0.00138582	-0.00368228	0.00103328	0.0186274
Number of days/week of vigorous physical activity 10+ minutes	-0.21428	-0.13328	0.039219	-0.0335153	0.0634792	-0.311802	-0.174929	-0.00998898	-0.018321	-0.0141691	-0.0386031
Duration of vigorous activity	0.0152507	0.0353497	0.0109389	-0.0226106	-0.0118244	0.0463209	0.00907081	0.0010563	-0.00546157	-0.00518811	0.0259157
Number of days/week walked 10+ minutes	-0.135368	-0.106405	0.00739259	0.0459883	0.0325437	-0.236523	-0.0733978	0.00543796	-0.00612039	-0.020811	-0.0361837
Usual walking pace	-0.248415	-0.174786	0.0256813	0.178928	0.132813	-0.439697	-0.263652	-0.0133815	0.0415299	-0.0563185	0.0123287
Frequency of stair climbing in last 4 weeks	-0.165456	-0.0224994	0.0444268	-0.00566556	0.0893905	-0.140416	-0.214724	-0.0165043	0.020178	-0.00851077	0.0363111
Time spent watching television (TV)	0.12839	0.0216901	-0.0429744	0.00955413	-0.073909	0.174933	0.179097	-0.00725272	0.000120942	0.00910977	0.000300706
Sleep duration	0.383488	0.182695	-0.163518	0.370576	-0.0100213	-0.0136237	-0.00386654	0.274065	0.052146	-0.0678956	0.086853
Nap during day	0.174679	0.0978896	-0.0211384	0.0261716	-0.0339317	0.177273	0.102868	0.0164937	0.012075	0.00963023	0.026774
Sleeplessness or insomnia	0.0246196	0.0316607	0.00731161	-0.0300582	-0.00111563	0.0251308	-0.00206436	0.00687172	-0.00440427	0.00840735	0.00420941
Daytime dozing or sleeping (narcolepsy)	0.383013	0.00791098	-0.00086214	0.00480068	-7.77308e-05	0.00859473	0.00333215	0.00170122	0.00204374	0.000191099	0.0034791
1 The posterior mean of the difference between the slope estimate of the phenotype in asthma subgroup 1 (diabetes) and the slope estimate of the phenotype in the any-CDs group.

## Sheet: Posterior_SD
Phenotypes	1. Diabetes - any CDs 1	2. Autoimmune - any CDs	3. GI - any CDs	4. Lymphoma - any CDs	5. Musculoskeletal - any CDs	6. Lung - any CDs	7. Heart - any CDs	8. Cardiovascular - any CDs	9. Brain - any CDs	10. Thyroid - any CDs	11. Psychiatric - any CDs
Percentage predicted FEV1	0.839649	0.893263	0.25295	1.21042	0.378592	1.02036	0.651312	0.336112	0.373905	0.228727	0.531957
Percentage predicted FVC	1.41916	1.40067	0.371811	2.00567	0.649238	1.85491	1.08488	0.561989	0.643649	0.368589	0.908249
Percentage predicted PEF	0.652805	0.706086	0.217604	1.0235	0.276066	0.831666	0.483053	0.269436	0.297552	0.197344	0.396665
Percentage predicted ratio of FEV1 to FVC	0.250711	0.365141	0.0975631	0.419354	0.177713	0.375133	0.225473	0.192265	0.215033	0.156471	0.324038
Forced expiratory volume in 1-second (FEV1)	0.947412	0.973643	0.265716	1.36282	0.429125	1.16165	0.717205	0.378091	0.434123	0.25269	0.612193
Forced vital capacity (FVC)	1.16325	1.15809	0.306397	1.7153	0.547924	1.5156	0.888581	0.466648	0.560348	0.31404	0.778712
Peak expiratory flow (PEF)	0.656995	0.723593	0.224551	1.03577	0.276551	0.838608	0.490243	0.271313	0.297315	0.201185	0.39849
Ratio of FEV1 to FVC	0.268755	0.361651	0.0955591	0.414775	0.172812	0.347413	0.220366	0.174122	0.189863	0.160672	0.280879
White blood cell (leukocyte) count	1.85182	1.86371	0.39398	0.985011	0.703647	2.45739	1.40535	0.772505	0.504982	0.251424	1.02086
Red blood cell (erythrocyte) count	0.456608	0.422497	0.118506	0.58875	0.189332	0.644768	0.34441	0.19977	0.186328	0.115213	0.280986
Hemoglobin concentration	0.432652	0.438137	0.123977	0.634685	0.195287	0.605707	0.331846	0.18392	0.199745	0.119271	0.279803
Hematocrit percentage	0.485716	0.486262	0.13494	0.694841	0.214346	0.673361	0.363742	0.205647	0.219292	0.130456	0.307567
Mean corpuscular volume	0.296234	0.283019	0.116722	0.359876	0.16613	0.664122	0.247086	0.160323	0.143785	0.11829	0.229831
Mean corpuscular hemoglobin	0.360349	0.288274	0.148093	0.346827	0.176426	0.544383	0.265089	0.187766	0.166065	0.141859	0.219929
Mean corpuscular hemoglobin concentration	1.30115	1.25057	0.459506	1.97404	0.880884	2.3215	1.56696	0.604814	0.613398	0.365541	0.860639
Red blood cell (erythrocyte) distribution width	0.517912	0.498616	0.135095	0.697523	0.23314	0.78658	0.404085	0.231378	0.230808	0.131489	0.333577
Platelet count	0.572641	0.55167	0.150109	0.863309	0.275633	0.772875	0.446345	0.232161	0.281494	0.159884	0.378269
Platelet crit	0.551192	0.531651	0.151451	0.895147	0.267522	0.775643	0.423474	0.221947	0.277693	0.165066	0.360562
Mean platelet (thrombocyte) volume	0.157744	0.0940363	0.0287625	0.112409	0.0561067	0.131701	0.0872509	0.0435751	0.0526091	0.0326978	0.0620936
Platelet distribution width	0.165821	0.177485	0.0469144	0.201765	0.0995963	0.29085	0.164394	0.0789951	0.138186	0.0692544	0.146544
Lymphocyte count	0.568647	0.569641	0.157067	0.397225	0.237999	1.03434	0.457958	0.240914	0.194865	0.152228	0.349583
Monocyte count	2.60662	2.55594	0.515201	2.58001	1.00999	4.49793	1.87203	1.03024	0.906765	0.52363	1.53995
Neutrophil count	0.652133	0.621856	0.168947	0.893064	0.293603	0.835383	0.498675	0.268273	0.293299	0.165142	0.409031
Eosinophil count	1.30336	1.32809	0.372195	1.93031	0.565205	1.75775	0.94004	0.536769	0.594352	0.360379	0.816935
Basophil count	0.319017	0.352076	0.128145	0.422004	0.171856	0.591062	0.311504	0.14821	0.163009	0.141642	0.184819
Nucleated red blood cell count	1.0335	1.12738	0.214402	1.18561	0.494276	2.11667	0.839578	0.426791	0.465376	0.260703	0.792451
Lymphocyte percentage	0.277271	0.268197	0.0693238	0.348118	0.120407	0.356267	0.208538	0.115998	0.119463	0.0668738	0.17207
Monocyte percentage	0.322895	0.417585	0.172084	0.378974	0.19658	0.475907	0.465659	0.174791	0.149249	0.136535	0.187735
Neutrophil percentage	0.237234	0.225564	0.0573096	0.281771	0.0973657	0.296264	0.172273	0.0976417	0.0935308	0.0553653	0.135924
Eosinophil percentage	1.0585	1.05482	0.291554	1.48023	0.432117	1.33649	0.732596	0.431746	0.455058	0.277161	0.627239
Basophil percentage	0.320589	0.276145	0.113359	0.323991	0.156714	0.406347	0.267758	0.149023	0.147784	0.119108	0.174948
Nucleated red blood cell percentage	0.825702	1.03179	0.193441	0.892342	0.381261	1.70839	0.626676	0.328938	0.393753	0.211853	0.70805
Reticulocyte percentage	1.87015	2.1837	0.457639	2.68519	0.76694	3.78919	1.2684	0.747985	0.90791	0.506857	1.39804
Reticulocyte count	1.21977	1.46576	0.327943	1.956	0.552597	2.48362	0.837327	0.468398	0.67262	0.365615	1.00832
Mean reticulocyte volume	0.524537	0.407003	0.103551	0.430749	0.232255	0.67938	0.415764	0.154592	0.1641	0.137849	0.205343
Mean sphered cell volume	0.40693	0.317547	0.105968	0.316879	0.171067	0.480069	0.304329	0.135681	0.131923	0.114027	0.164975
Immature reticulocyte fraction	0.287233	0.271558	0.0869436	0.299025	0.142768	0.424909	0.287128	0.0956993	0.096965	0.0792682	0.129246
High light scatter reticulocyte percentage	1.77534	2.2722	0.181563	1.38049	0.457785	8.01809	2.23533	1.94657	0.738738	0.461151	2.83463
High light scatter reticulocyte count	0.966748	0.971825	0.250795	1.37003	0.443368	1.8308	0.760345	0.457404	0.459867	0.260511	0.715254
Albumin	0.254111	0.285761	0.0780205	0.483232	0.182423	0.521249	0.290759	0.109209	0.138953	0.109294	0.174247
Alkaline phosphatase	1.03617	0.896301	0.30865	1.06976	0.415551	1.37561	0.934408	0.339402	0.310325	0.237833	0.430407
Alanine aminotransferase	0.569235	0.453167	0.176219	0.549114	0.261761	0.58242	0.558818	0.249458	0.204	0.181762	0.278197
Apolipoprotein A	0.144452	0.107085	0.02852	0.147547	0.0514803	0.13492	0.081343	0.0788298	0.050547	0.0361161	0.0929069
Apolipoprotein B	0.105263	0.103372	0.0300627	0.137146	0.0625483	0.132275	0.114034	0.0437614	0.0506957	0.0333901	0.0781267
Aspartate aminotransferase	0.959017	0.674488	0.235827	0.827789	0.46918	1.25041	0.952828	0.312671	0.295664	0.213731	0.422686
Direct bilirubin	0.718231	0.625698	0.193699	1.35907	0.405569	1.42009	0.543046	0.350841	0.350514	0.27147	0.393359
Urea	0.586822	0.595827	0.329394	0.910345	0.30337	1.1567	0.501641	0.249015	0.307098	0.246478	0.448073
Calcium	0.380667	0.261419	0.131072	0.405604	0.145077	0.319225	0.239814	0.130724	0.144952	0.135152	0.164474
Cholesterol	0.165201	0.178068	0.0647753	0.178209	0.0900705	0.146167	0.20197	0.0609705	0.0537881	0.0523043	0.082133
Creatinine	0.755194	0.808636	0.219864	1.37236	0.640997	1.38765	1.02859	0.36484	0.607083	0.27394	0.899434
C-reactive protein	0.235148	0.22647	0.0657542	0.435168	0.170098	0.388464	0.237906	0.10118	0.1503	0.10719	0.187368
Cystatin C	0.70317	0.68954	0.219108	1.36346	0.426074	1.57175	0.526299	0.345866	0.365175	0.247907	0.473594
Gamma glutamyltransferase	0.364493	0.400349	0.117588	0.386434	0.186218	0.822552	0.295446	0.190975	0.190723	0.196516	0.237971
Glucose	0.372072	0.415021	0.242644	0.56948	0.292417	0.743491	0.342637	0.353371	0.288839	0.254242	0.323071
Glycated hemoglobin (HbA1c)	0.997403	1.03189	0.46863	1.79902	0.553445	1.98162	0.728131	0.594025	0.467576	0.313928	0.756219
HDL cholesterol	0.333003	0.353616	0.144577	0.382398	0.214994	0.303096	0.234087	0.15281	0.281068	0.248102	0.320497
IGF-1	0.406818	0.386111	0.123906	0.551591	0.191477	0.770007	0.310652	0.166344	0.183885	0.118821	0.264107
LDL direct	0.177585	0.207282	0.0710246	0.232642	0.113921	0.176227	0.218613	0.0706806	0.0807926	0.0793788	0.120622
Lipoprotein A	0.0515019	0.0433832	0.0106967	0.0899875	0.0288472	0.0795804	0.0425093	0.0168058	0.0252452	0.017763	0.0279983
Oestradiol	0.825813	0.585004	0.162618	0.684458	0.295482	0.914457	0.588901	0.316676	0.226642	0.177912	0.298415
Phosphate	0.245793	0.166604	0.0601101	0.246774	0.0982386	0.289609	0.162017	0.0767414	0.0872411	0.0717918	0.102127
Rheumatoid factor	0.185065	0.152807	0.0618384	0.166139	0.0815199	0.174575	0.186302	0.0639365	0.0615695	0.0630783	0.081229
SHBG	0.156658	0.127781	0.0300657	0.181936	0.0590814	0.187614	0.0849609	0.0449992	0.070318	0.0566477	0.119749
Total bilirubin	0.764391	0.575177	0.216078	1.02632	0.262892	1.16126	0.525964	0.376119	0.28816	0.233673	0.39561
Testosterone	0.262963	0.14274	0.0418185	0.184168	0.0720956	0.22314	0.119315	0.0876147	0.0712709	0.0577321	0.0930859
Total protein	0.249349	0.175168	0.0409974	0.168934	0.0698315	0.248863	0.129078	0.0671145	0.0601743	0.0464952	0.0886294
Triglycerides	0.239408	0.339742	0.122434	0.381158	0.191421	0.303464	0.210113	0.137806	0.266633	0.254271	0.271439
Urate	0.211587	0.155084	0.0476929	0.305076	0.0746612	0.25181	0.101782	0.0981712	0.125741	0.0818674	0.099177
Vitamin D	0.503	0.261959	0.07342	0.300594	0.110871	0.269811	0.239604	0.135281	0.138909	0.0819499	0.158662
Microalbumin in urine	0.304803	0.322759	0.132247	0.383265	0.187595	0.544558	0.330364	0.147227	0.15393	0.131984	0.209383
Creatinine (enzymatic) in urine	0.237729	0.12725	0.0418262	0.130362	0.0603408	0.161084	0.132097	0.0494625	0.0536382	0.0537652	0.0656612
Potassium in urine	0.0832538	0.0814799	0.0256779	0.0931222	0.0428627	0.107317	0.0938364	0.0309496	0.0270638	0.0206319	0.038088
Sodium in urine	0.157879	0.115957	0.0328235	0.16866	0.0543865	0.191934	0.090527	0.0769946	0.07402	0.03728	0.0918781
Breastfed as a baby	0.0194736	0.00852552	0.00248745	0.0114922	0.00378982	0.0102435	0.00744069	0.00391436	0.00350195	0.00211291	0.00493428
Maternal smoking around birth	0.0180154	0.0110464	0.00285596	0.0145447	0.00439971	0.0129918	0.00825845	0.00699898	0.00472725	0.00277177	0.00637327
Birth weight	0.106151	0.266644	0.102766	0.210658	0.112264	0.158579	0.315002	0.0867591	0.0482508	0.0635752	0.0796061
Waist circumference	0.296401	0.20251	0.032336	0.181514	0.0681894	0.298512	0.127681	0.0616854	0.0582419	0.0599683	0.0828045
Hip circumference	0.26442	0.202045	0.102793	0.213938	0.166971	0.224011	0.201826	0.0871353	0.175221	0.186212	0.144335
Sitting height	0.436263	0.405754	0.105986	0.435943	0.201163	0.736076	0.393839	0.131781	0.138061	0.130662	0.186372
Body mass index (BMI)	0.200614	0.123269	0.0345595	0.121914	0.0672307	0.151704	0.0870617	0.0430459	0.0740841	0.0772612	0.0747606
Weight	0.277159	0.286686	0.118577	0.310956	0.186512	0.289271	0.205241	0.0968702	0.26046	0.354018	0.235272
Body fat percentage	0.419328	0.145339	0.033587	0.122123	0.0453039	0.0965183	0.0653266	0.0534599	0.108651	0.085424	0.061529
Whole body fat mass	0.235829	0.11129	0.023302	0.111778	0.043813	0.177701	0.0776391	0.0343801	0.0491191	0.0431296	0.055159
Basal metabolic rate	0.289396	0.388858	0.165655	0.400613	0.243023	0.326299	0.234074	0.151926	0.315313	0.287799	0.341293
Number cigarettes previously daily	0.177334	0.194325	0.0755679	0.217188	0.103136	0.238488	0.210146	0.0761898	0.10107	0.0764463	0.10174
Ever addicted to any substance or behaviour	0.137127	0.0452105	0.0107321	0.065488	0.0238881	0.0736938	0.0424108	0.0199642	0.0206404	0.01219	0.028983
Frequency of drinking alcohol	0.0984233	0.0633366	0.0112265	0.0661668	0.0223605	0.110142	0.040004	0.0215216	0.021585	0.0138459	0.036766
Exposure to tobacco smoke at home	0.236345	0.200222	0.0711024	0.223145	0.111562	0.337453	0.167933	0.0881352	0.0961183	0.0802192	0.138535
Exposure to tobacco smoke outside home	0.491018	0.405062	0.133131	0.510385	0.246567	0.70758	0.440223	0.179839	0.186362	0.154737	0.227622
Age started smoking in former smokers	0.249314	0.432289	0.174941	0.370995	0.206486	0.389892	0.484919	0.167064	0.147858	0.150694	0.175154
Age stopped smoking	0.245812	0.32785	0.123261	0.353446	0.239418	0.270682	0.198484	0.112881	0.3623	0.204798	0.455547
Number of cigarettes previously smoked daily	0.177334	0.194325	0.0755679	0.217188	0.103136	0.238488	0.210146	0.0761898	0.10107	0.0764463	0.10174
Pack years of smoking	0.212844	0.307699	0.134446	0.305093	0.268748	0.263228	0.335751	0.125986	0.174251	0.1616	0.232001
Pack years adult smoking as proportion of life span exposed to smoking	0.291668	0.400025	0.174748	0.41806	0.343422	0.346503	0.417987	0.180352	0.250158	0.217124	0.32345
Cooked vegetable intake	0.276509	0.222633	0.0776656	0.297551	0.14669	0.278629	0.196866	0.112347	0.121857	0.0945939	0.149608
Salad or raw vegetable intake	0.235102	0.217957	0.0763435	0.27537	0.131198	0.288248	0.259272	0.0969721	0.116269	0.0797112	0.153234
Fresh fruit intake	0.277997	0.313765	0.129051	0.361633	0.18051	0.407267	0.359652	0.159342	0.143778	0.133487	0.168285
Dried fruit intake	0.440507	0.379963	0.124015	0.521717	0.226214	0.748846	0.381002	0.169382	0.173602	0.149108	0.215452
Bread intake	0.444709	0.340689	0.171477	0.741063	0.165876	0.418617	0.349228	0.180424	0.182609	0.149221	0.183136
Cereal intake	0.389706	0.345502	0.165374	0.387453	0.225064	0.403297	0.371182	0.162529	0.238056	0.204738	0.21602
Tea intake	0.280102	0.206211	0.084637	0.219475	0.124853	0.261719	0.21317	0.09629	0.120353	0.112305	0.121638
Coffee intake	0.411165	0.269305	0.0920704	0.339948	0.164719	0.349463	0.278332	0.184238	0.160559	0.165864	0.186016
Water intake	0.202173	0.148168	0.04963	0.177902	0.076123	0.22709	0.154566	0.0699824	0.0658087	0.056327	0.0807533
Oily fish intake	0.0864017	0.0723818	0.0228991	0.0848137	0.0373043	0.0910114	0.0841885	0.035249	0.026039	0.0169797	0.0394682
Non-oily fish intake	0.071814	0.0451799	0.0117798	0.0653414	0.0244115	0.0730065	0.0441081	0.0205477	0.0194894	0.0119278	0.027377
Processed meat intake	0.0636557	0.0471725	0.0156018	0.0598469	0.0223947	0.0654483	0.0518882	0.019942	0.0171785	0.0109018	0.0243342
Poultry intake	0.166262	0.0458004	0.0107656	0.0635366	0.0257135	0.0737788	0.0495734	0.0280658	0.0229214	0.0125091	0.0336433
Beef intake	0.143134	0.104222	0.0190418	0.153372	0.030529	0.0965751	0.0622061	0.0874095	0.0326613	0.0180078	0.0415079
Lamb or mutton intake	0.10554	0.104995	0.0199052	0.105699	0.0528587	0.192594	0.0730723	0.032333	0.041352	0.0293268	0.0566929
Pork intake	0.106381	0.0999779	0.0179108	0.125948	0.0486205	0.204693	0.083845	0.0343466	0.0356839	0.0277422	0.052417
Cheese intake	0.0716565	0.0672952	0.016632	0.101134	0.0398867	0.144201	0.0694332	0.0272117	0.027417	0.0205956	0.036738
Salt added to food	0.0667234	0.0611118	0.0162217	0.089075	0.0277095	0.0848472	0.0486928	0.02628	0.0274216	0.0162687	0.0376842
Variation in diet	0.0266868	0.015925	0.00428805	0.0244065	0.00870192	0.0217753	0.01535	0.00720637	0.00783043	0.00464268	0.0104953
Greenspace percentage, buffer 1000m	0.122583	0.0754933	0.0180549	0.100481	0.0417444	0.109169	0.0829682	0.0388495	0.034185	0.019897	0.0484022
Greenspace percentage, buffer 300m	0.152985	0.0772679	0.0177999	0.0972079	0.0450176	0.109915	0.0910967	0.0378631	0.0337272	0.0206306	0.0463658
Natural environment percentage, buffer 1000m	0.0931939	0.0740762	0.0168256	0.0949732	0.0348402	0.105086	0.0669812	0.0322821	0.0303042	0.0185819	0.0421685
Natural environment percentage, buffer 300m	0.19444	0.0628215	0.0112675	0.0737572	0.0376169	0.0865283	0.0754874	0.0277547	0.02563	0.0181909	0.031143
Nitrogen dioxide air pollution; 2010	0.34492	0.259289	0.073917	0.337406	0.125519	0.312353	0.276496	0.136568	0.119667	0.0738618	0.155155
Nitrogen oxides air pollution; 2010	0.42952	0.292063	0.0884272	0.368723	0.145342	0.33626	0.327237	0.173492	0.135136	0.0913358	0.182784
Particulate matter air pollution (pm10); 2010	0.151509	0.0947052	0.0223381	0.125138	0.042437	0.170991	0.0771298	0.0551382	0.0342534	0.0241724	0.0490176
Particulate matter air pollution (pm2.5); 2010	0.404883	0.243157	0.0681266	0.303248	0.0968761	0.22497	0.255616	0.157961	0.0865994	0.0549708	0.1112
Particulate matter air pollution (pm2.5) absorbance; 2010	0.152865	0.0930851	0.0253754	0.114127	0.0457929	0.161814	0.0873657	0.0393507	0.0486738	0.0288301	0.0541332
Particulate matter air pollution 2.5-10um; 2010	0.190444	0.0982525	0.0201973	0.127278	0.0494099	0.134579	0.09156	0.0565775	0.0444601	0.0278103	0.0586553
Nitrogen dioxide air pollution; 2005	0.258869	0.202159	0.0613756	0.221093	0.110088	0.236657	0.234848	0.0960269	0.0794329	0.0567861	0.111474
Nitrogen dioxide air pollution; 2006	0.339295	0.250519	0.0730472	0.278801	0.136658	0.297817	0.289177	0.123248	0.101506	0.0707279	0.138589
Nitrogen dioxide air pollution; 2007	0.223389	0.195497	0.0632081	0.205503	0.103345	0.214439	0.226783	0.0871352	0.0718606	0.0538893	0.103948
Particulate matter air pollution (pm10); 2007	0.17212	0.138768	0.0498255	0.141113	0.0687359	0.141841	0.160875	0.0606877	0.0502475	0.0347659	0.0800337
Duration of walks	0.196375	0.184564	0.0561325	0.233522	0.10175	0.3104	0.204562	0.0696416	0.0676696	0.0571399	0.0912554
Number of days/week of moderate physical activity 10+ minutes	0.0688577	0.0608839	0.0165019	0.084746	0.0252647	0.0935805	0.0468647	0.0229774	0.0270712	0.0150107	0.037662
Duration of moderate activity	0.387935	0.143959	0.0469014	0.144741	0.0806068	0.183847	0.119005	0.0587122	0.080336	0.0718706	0.138991
Number of days/week of vigorous physical activity 10+ minutes	0.0730611	0.0684591	0.018737	0.102474	0.0303671	0.0992401	0.0521787	0.0281145	0.031145	0.0188449	0.0423722
Duration of vigorous activity	0.279373	0.224305	0.0942149	0.257975	0.129587	0.351197	0.203089	0.110307	0.120312	0.120147	0.155165
Number of days/week walked 10+ minutes	0.0945203	0.0738059	0.0147839	0.0855474	0.0300494	0.135729	0.0549021	0.0239311	0.0260762	0.0178695	0.0396894
Usual walking pace	0.0619688	0.0578357	0.0151832	0.0850783	0.026265	0.0839387	0.0442946	0.0244802	0.026446	0.0155686	0.0367011
Frequency of stair climbing in last 4 weeks	0.0879948	0.108399	0.0230133	0.104184	0.0306381	0.111948	0.0582511	0.0422319	0.0291825	0.0246768	0.039751
Time spent watching television (TV)	0.179907	0.203834	0.070182	0.200928	0.0928928	0.265602	0.200837	0.0717369	0.0701354	0.0620005	0.0896251
Sleep duration	0.409304	0.345847	0.21895	0.461208	0.188594	0.296697	0.209339	0.244618	0.206249	0.183214	0.243391
Nap during day	0.0802672	0.0685814	0.0161805	0.0802127	0.0276735	0.105328	0.056003	0.0240984	0.0252332	0.0153584	0.0362926
Sleeplessness or insomnia	0.0519975	0.0553099	0.0134168	0.0621596	0.0143113	0.0561146	0.0270215	0.0156536	0.0147517	0.0149432	0.0189982
Daytime dozing or sleeping (narcolepsy)	0.213784	0.036585	0.00618848	0.0359999	0.0111515	0.048342	0.02189	0.0117481	0.0129886	0.00635393	0.0191087
1 The posterior standard deviation of the difference between the slope estimate of the phenotype in asthma subgroup 1 (diabetes) and the slope estimate of the phenotype in the any-CDs group.

## Sheet: Local_false_sign_rate
Phenotypes	1. Diabetes - any CDs	2. Autoimmune - any CDs	3. GI - any CDs	4. Lymphoma - any CDs	5. Musculoskeletal - any CDs	6. Lung - any CDs	7. Heart - any CDs	8. Cardiovascular - any CDs	9. Brain - any CDs	10. Thyroid - any CDs	11. Psychiatric - any CDs
Percentage predicted FEV1	0.0854998	0.041173	0.00291876	0.0715716	1.34372e-07	0.431735	5.91524e-08	0.196294	0.000179081	0.127042	4.8001e-06
Percentage predicted FVC	0.0343329	0.479031	0.0885869	0.00633254	4.00755e-06	0.0433881	3.99387e-06	0.197037	0.000303688	0.00355078	0.000958301
Percentage predicted PEF	0.000172155	0.394753	3.24929e-07	0.373669	5.27296e-11	5.68143e-05	3.66374e-15	0.440495	0.172646	0.406448	0.0257486
Percentage predicted ratio of FEV1 to FVC	0.192426	0.0432852	0.00156009	0.324694	0.0143648	0.0224038	6.82471e-06	0.482891	0.00732118	0.146549	0.00844608
Forced expiratory volume in 1-second (FEV1)	0.0579514	0.13135	0.0486722	0.0136504	3.71442e-07	0.496649	2.21168e-07	0.0581276	2.10819e-05	0.01992	5.39028e-06
Forced vital capacity (FVC)	0.0334294	0.419193	0.214674	0.00223964	3.20078e-06	0.0467969	3.22773e-06	0.142972	0.000139494	0.00102356	0.000895247
Peak expiratory flow (PEF)	0.00017969	0.487607	4.7882e-06	0.45305	1.15053e-09	0.000305342	2.11942e-13	0.377704	0.139596	0.315775	0.0291931
Ratio of FEV1 to FVC	0.162186	0.0399842	0.000976412	0.361137	0.0112589	0.0262729	7.92402e-07	0.308826	0.00723346	0.169401	0.00498707
White blood cell (leukocyte) count	0.00874376	4.72855e-05	6.31158e-05	0	4.13933e-09	2.4907e-09	0.000157185	0.419653	2.01841e-11	1.31306e-46	0.121336
Red blood cell (erythrocyte) count	0.0198581	0.281	0.0646948	0.0547802	0.273484	0.00257439	0.0341158	0.0023845	0.235948	0.0959239	0.0284503
Hemoglobin concentration	0.000515613	0.306748	0.0564224	0.0689865	0.0947108	1.62932e-05	0.00143016	8.37764e-07	0.0698075	0.159858	0.00151739
Hematocrit percentage	0.0026932	0.246418	0.151978	0.0306378	0.429838	9.75326e-08	0.039715	5.41077e-08	0.114486	0.0675629	0.00245056
Mean corpuscular volume	0.471008	0.382194	0.387663	0.343543	0.242419	0.228927	0.268967	0.239177	0.551716	0.317135	0.386785
Mean corpuscular hemoglobin	0.617209	0.653921	0.693607	0.669564	0.683677	0.640184	0.69797	0.618264	0.679022	0.66934	0.630477
Mean corpuscular hemoglobin concentration	0.239893	0.43608	0.0726885	0.192016	0.0335997	0.058495	0.0329501	0.158105	0.165674	0.182039	0.190913
Red blood cell (erythrocyte) distribution width	6.67307e-06	0.0230708	0.150839	0.00618138	6.69004e-07	0.0318145	1.6781e-08	0.0023971	0.000337511	0.000100783	0.00411291
Platelet count	0.231223	0.199651	0.157515	0.00107002	0.0010998	0.0139445	0.00255676	0.483148	0.00206753	0.00116359	0.027009
Platelet crit	0.359126	0.171136	0.113715	0.00298169	0.00353457	0.00965205	0.0150247	0.310915	0.00641636	0.00297262	0.0859111
Mean platelet (thrombocyte) volume	0.688258	0.769731	0.742571	0.762202	0.680937	0.769448	0.660099	0.696366	0.700231	0.74198	0.68381
Platelet distribution width	0.659345	0.567002	0.672631	0.64514	0.613803	0.462367	0.568477	0.48775	0.480276	0.670597	0.470836
Lymphocyte count	0.645186	0.648492	0.663568	0.634641	0.678718	0.636372	0.692351	0.667595	0.686854	0.633667	0.651689
Monocyte count	0.00608003	0.00128822	0.167481	0.00221743	9.34927e-05	4.06792e-06	0.000113801	0.0771919	0.337905	1.79308e-05	0.0862747
Neutrophil count	0.0356589	0.105235	0.375873	8.50631e-07	6.41735e-09	0.000126443	1.20289e-07	0.387478	5.72055e-06	7.58804e-08	0.0020438
Eosinophil count	0	2.18304e-10	0.00388279	0.000726747	0.361292	0.00251568	1.62835e-06	1.14894e-10	0.00348595	0.40278	0.00118383
Basophil count	0.636842	0.571402	0.605457	0.564599	0.663798	0.550099	0.690832	0.679304	0.675472	0.564334	0.628379
Nucleated red blood cell count	0.62579	0.621314	0.653333	0.66775	0.64594	0.621933	0.647245	0.649153	0.627874	0.65399	0.608662
Lymphocyte percentage	0.0342891	0.109175	0.273155	2.51483e-07	7.57079e-05	0.00187071	3.25281e-06	0.226613	5.075e-05	0.000226762	0.00153758
Monocyte percentage	0.414178	0.558667	0.430242	0.484193	0.446576	0.612083	0.411894	0.479191	0.543498	0.520867	0.54716
Neutrophil percentage	0.000315812	0.00596275	0.476859	0.000804048	0.000279335	0.00121326	1.61237e-05	0.0250429	0.00156676	0.000532196	0.0551901
Eosinophil percentage	4.44089e-16	1.23771e-09	0.00599511	0.012851	0.0775648	4.97868e-05	7.24232e-08	7.91717e-08	0.0204004	0.142705	0.00352977
Basophil percentage	0.651645	0.664964	0.693239	0.693598	0.663619	0.695804	0.677992	0.656259	0.670809	0.708237	0.683444
Nucleated red blood cell percentage	0.612337	0.583322	0.644677	0.651672	0.636235	0.578008	0.63496	0.638106	0.60785	0.619005	0.572963
Reticulocyte percentage	0.0250808	0.0025812	0.164686	0.317404	0.160176	0.000503829	0.0513129	0.00535754	0.0403876	0.0586173	0.00235726
Reticulocyte count	0.0226252	0.0011286	0.226337	0.31122	0.205857	7.78563e-05	0.0749503	0.00228033	0.0441656	0.0575229	0.00123578
Mean reticulocyte volume	0.221841	0.263935	0.348129	0.405696	0.21732	0.270568	0.197464	0.446632	0.427068	0.280776	0.575665
Mean sphered cell volume	0.444254	0.509115	0.546137	0.603123	0.487748	0.5346	0.455788	0.604668	0.611719	0.541292	0.667022
Immature reticulocyte fraction	0.185973	0.356914	0.266205	0.426458	0.182183	0.292853	0.166904	0.568889	0.365264	0.335847	0.491054
High light scatter reticulocyte percentage	1.60456e-05	8.34716e-07	1.89622e-05	1.20024e-06	1.35595e-06	3.36247e-08	2.92134e-06	8.11552e-08	2.09767e-05	2.90397e-07	1.33428e-06
High light scatter reticulocyte count	0.218161	0.0422125	0.245976	0.160281	0.0899566	0.00410024	0.0877614	0.0110103	0.224561	0.0691877	0.036547
Albumin	0.248464	0.373889	0.288726	0.159357	0.0571605	0.138127	0.0595739	0.226423	0.132994	0.155583	0.285647
Alkaline phosphatase	0.127158	0.511153	0.119245	0.343359	0.132327	0.402543	0.104691	0.499307	0.447505	0.47617	0.413054
Alanine aminotransferase	0.300169	0.606687	0.334447	0.484369	0.349882	0.552181	0.293187	0.489052	0.492403	0.528017	0.43411
Apolipoprotein A	0.538482	0.561994	0.709923	0.723601	0.708341	0.696173	0.582808	0.555038	0.735822	0.673136	0.667857
Apolipoprotein B	0.420227	0.498182	0.39668	0.48035	0.273207	0.593248	0.270223	0.528241	0.296532	0.487202	0.289989
Aspartate aminotransferase	0.464402	0.583753	0.495028	0.633677	0.487799	0.582476	0.461556	0.590645	0.575123	0.591209	0.581617
Direct bilirubin	0.632134	0.630705	0.619877	0.552312	0.549712	0.56053	0.590784	0.567686	0.574722	0.553288	0.659224
Urea	0.0619334	0.229844	0.0325735	0.191416	0.190713	0.0335612	0.0406932	0.00418202	0.19976	0.212547	0.0549677
Calcium	0.440691	0.63468	0.530924	0.590773	0.685871	0.698628	0.560765	0.630489	0.650555	0.619033	0.697714
Cholesterol	0.524629	0.474705	0.451769	0.614709	0.385358	0.562459	0.398836	0.484459	0.410826	0.58875	0.419752
Creatinine	0.553471	0.622623	0.586768	0.582078	0.506764	0.611641	0.504558	0.547364	0.518376	0.586182	0.516792
C-reactive protein	0.421498	0.533756	0.449996	0.182075	0.117495	0.189753	0.134209	0.246856	0.16136	0.180979	0.308118
Cystatin C	0.0987282	0.465361	0.246419	0.0516509	0.057216	0.0527526	0.174812	0.0228178	0.10934	0.0421022	0.409398
Gamma glutamyltransferase	0.237162	0.400163	0.401032	0.536384	0.359589	0.368105	0.30821	0.416307	0.578065	0.390744	0.462935
Glucose	0.215176	0.312453	0.498474	0.494314	0.412077	0.372018	0.416605	0.135232	0.531073	0.546809	0.531824
Glycated hemoglobin (HbA1c)	0.001089	0.00741507	0.356364	0.0735009	0.0357183	0.0601598	0.31723	0.00184864	0.132929	0.231683	0.349841
HDL cholesterol	0.316896	0.468682	0.275018	0.261609	0.377487	0.0124804	0.0643914	0.00355984	0.217062	0.177002	0.0248995
IGF-1	0.10349	0.0563647	0.183886	0.238793	0.0809601	0.0195743	0.0432807	0.115083	0.366189	0.104201	0.128298
LDL direct	0.40038	0.407782	0.318438	0.586634	0.238036	0.521767	0.240883	0.436052	0.277887	0.558509	0.280802
Lipoprotein A	0.771962	0.767673	0.771634	0.705049	0.703284	0.725714	0.720498	0.835984	0.716765	0.698098	0.764808
Oestradiol	0.585125	0.643801	0.653601	0.683122	0.643857	0.673349	0.619919	0.634068	0.669273	0.667458	0.665355
Phosphate	0.635624	0.704679	0.732941	0.661558	0.650354	0.668539	0.666906	0.703413	0.67425	0.655611	0.727754
Rheumatoid factor	0.666048	0.564817	0.661207	0.678356	0.642485	0.61894	0.670768	0.645047	0.618105	0.649399	0.596072
SHBG	0.576677	0.555637	0.636994	0.60382	0.628044	0.588669	0.711141	0.724342	0.540658	0.677419	0.528046
Total bilirubin	0.284759	0.448579	0.247904	0.274424	0.510349	0.222297	0.295072	0.222274	0.555209	0.315211	0.305009
Testosterone	0.589443	0.736211	0.706111	0.707697	0.754685	0.692718	0.7028	0.650591	0.75321	0.722264	0.69377
Total protein	0.569178	0.616627	0.731063	0.724185	0.731106	0.653269	0.689105	0.701778	0.706282	0.676867	0.676935
Triglycerides	0.227951	0.190856	0.36123	0.136625	0.158551	0.0667466	0.0510032	0.0377639	0.0690189	0.0469126	0.23783
Urate	0.370563	0.600431	0.418281	0.341171	0.428118	0.378957	0.587237	0.339902	0.427268	0.360167	0.607195
Vitamin D	0.161424	0.548433	0.537769	0.612913	0.589021	0.670629	0.488312	0.56659	0.680963	0.708618	0.696594
Microalbumin in urine	0.61705	0.656432	0.629251	0.684659	0.614862	0.674356	0.603893	0.662875	0.628845	0.681795	0.635942
Creatinine (enzymatic) in urine	0.673413	0.706895	0.722097	0.761816	0.713675	0.743331	0.718538	0.738059	0.718898	0.743853	0.70653
Potassium in urine	0.52508	0.711864	0.536691	0.713558	0.486716	0.676902	0.477337	0.7006	0.55693	0.682059	0.569417
Sodium in urine	0.479375	0.634214	0.63314	0.648283	0.650402	0.463889	0.601732	0.380316	0.572982	0.656985	0.463387
Breastfed as a baby	0.955855	0.978488	0.979221	0.978287	0.978816	0.9785	0.977582	0.976727	0.978587	0.978417	0.977022
Maternal smoking around birth	0.939166	0.956296	0.967301	0.96885	0.969844	0.961323	0.959398	0.948603	0.967068	0.96483	0.960147
Birth weight	0.216319	0.252119	0.194335	0.280972	0.186856	0.306468	0.178097	0.222231	0.224173	0.285065	0.236766
Waist circumference	0.255221	0.424681	0.628155	0.554327	0.49524	0.444994	0.449272	0.598053	0.65529	0.457099	0.579444
Hip circumference	0.615246	0.659159	0.7128	0.714787	0.583154	0.702663	0.595514	0.691282	0.705667	0.668966	0.655604
Sitting height	0.29035	0.394202	0.378905	0.48577	0.28236	0.352865	0.262176	0.535483	0.483411	0.409832	0.578287
Body mass index (BMI)	0.62518	0.718385	0.780013	0.793909	0.749385	0.793467	0.781655	0.730857	0.766914	0.770152	0.747729
Weight	0.352064	0.475619	0.514337	0.518689	0.38393	0.41918	0.368605	0.620111	0.47063	0.376166	0.472369
Body fat percentage	0.060603	0.87413	0.905991	0.900827	0.919829	0.91451	0.910964	0.884955	0.897287	0.877979	0.926747
Whole body fat mass	0.506322	0.656312	0.764229	0.72626	0.761128	0.667759	0.7506	0.795543	0.778128	0.680026	0.70597
Basal metabolic rate	0.0818478	0.444387	0.0336399	0.327762	0.0886413	0.0370524	0.05384	0.310126	0.10752	0.00357624	0.166402
Number cigarettes previously daily	0.556184	0.708607	0.586095	0.66172	0.603152	0.714666	0.577669	0.661701	0.682321	0.684114	0.677763
Ever addicted to any substance or behaviour	0.781771	0.868324	0.872745	0.84186	0.834048	0.876667	0.843196	0.872715	0.831048	0.846489	0.835332
Frequency of drinking alcohol	0.721378	0.739036	0.809701	0.806992	0.838126	0.726004	0.83695	0.80609	0.79534	0.766208	0.743445
Exposure to tobacco smoke at home	0.667557	0.665142	0.722361	0.723888	0.729956	0.671326	0.725954	0.7289	0.689317	0.703298	0.665136
Exposure to tobacco smoke outside home	0.504906	0.625591	0.616369	0.655916	0.573517	0.625952	0.54184	0.68493	0.611057	0.629178	0.648202
Age started smoking in former smokers	0.365527	0.4853	0.349264	0.464697	0.33036	0.524437	0.319514	0.378628	0.436544	0.504227	0.454137
Age stopped smoking	0.19972	0.371023	0.152133	0.177495	0.0046266	0.0195444	0.0589724	0.316555	0.245518	0.214368	0.0579622
Number of cigarettes previously smoked daily	0.556184	0.708607	0.586095	0.66172	0.603152	0.714666	0.577669	0.661701	0.682321	0.684114	0.677763
Pack years of smoking	0.472423	0.515415	0.426069	0.552273	0.366615	0.566623	0.3771	0.515932	0.488895	0.599738	0.41561
Pack years adult smoking as proportion of life span exposed to smoking	0.349157	0.439515	0.270887	0.457695	0.201782	0.512942	0.211381	0.506706	0.411356	0.550279	0.251986
Cooked vegetable intake	0.623783	0.645479	0.716689	0.654899	0.642041	0.711046	0.662834	0.62707	0.614128	0.68777	0.650103
Salad or raw vegetable intake	0.571294	0.660495	0.627021	0.690061	0.5608	0.667207	0.55192	0.698317	0.563659	0.687181	0.575665
Fresh fruit intake	0.491133	0.649577	0.56718	0.648947	0.472581	0.649007	0.464202	0.538088	0.533815	0.63395	0.585771
Dried fruit intake	0.577739	0.643209	0.669439	0.636933	0.601244	0.611745	0.599437	0.677333	0.643603	0.616353	0.682173
Bread intake	0.285658	0.571945	0.343296	0.364411	0.574085	0.462212	0.400439	0.514277	0.55773	0.404419	0.558894
Cereal intake	0.234371	0.468695	0.245119	0.563854	0.208696	0.452933	0.19188	0.453773	0.307986	0.410261	0.383228
Tea intake	0.519015	0.686684	0.646791	0.69956	0.631987	0.713503	0.601169	0.726778	0.711842	0.720043	0.713854
Coffee intake	0.437561	0.603841	0.650127	0.651171	0.598168	0.67906	0.520705	0.533183	0.588658	0.649041	0.591687
Water intake	0.632792	0.731817	0.682366	0.694347	0.719156	0.696884	0.689133	0.711776	0.729299	0.702981	0.698993
Oily fish intake	0.457353	0.708971	0.477788	0.630054	0.490308	0.684773	0.446212	0.601157	0.588725	0.688809	0.54017
Non-oily fish intake	0.82295	0.839885	0.85422	0.834886	0.801892	0.850876	0.821438	0.825429	0.814747	0.843478	0.82933
Processed meat intake	0.721996	0.836757	0.7289	0.778178	0.770204	0.8304	0.728641	0.835749	0.845931	0.806319	0.823725
Poultry intake	0.546755	0.820448	0.82028	0.836908	0.774884	0.816186	0.748101	0.747053	0.780169	0.811739	0.76741
Beef intake	0.156058	0.197963	0.214914	0.236556	0.397668	0.40682	0.200852	0.184157	0.279161	0.347624	0.415231
Lamb or mutton intake	0.460001	0.44448	0.616942	0.625712	0.563436	0.434275	0.519871	0.644495	0.605817	0.51462	0.507883
Pork intake	0.327332	0.301174	0.544644	0.362089	0.304893	0.263577	0.296484	0.509345	0.530894	0.290396	0.48162
Cheese intake	0.508205	0.559852	0.53907	0.488594	0.386304	0.417932	0.391382	0.501205	0.524493	0.457389	0.637881
Salt added to food	0.00244967	0.084991	0.0160272	0.215064	0.0308373	0.140563	0.00687041	0.0264444	0.497373	0.40396	0.388681
Variation in diet	0.931644	0.954136	0.956466	0.948686	0.939978	0.95399	0.938486	0.951462	0.943432	0.946568	0.944401
Greenspace percentage, buffer 1000m	0.0656286	0.290016	0.277807	0.472036	0.174027	0.453632	0.152957	0.175694	0.267323	0.283297	0.266012
Greenspace percentage, buffer 300m	0.0247706	0.282549	0.307644	0.423153	0.202437	0.351405	0.195767	0.221821	0.282886	0.261649	0.312927
Natural environment percentage, buffer 1000m	0.00492554	0.0784138	0.184422	0.385464	0.069089	0.129528	0.0587677	0.0698921	0.247087	0.11177	0.352333
Natural environment percentage, buffer 300m	0.0669577	0.63878	0.727592	0.680337	0.60937	0.654067	0.603684	0.632494	0.651915	0.624861	0.693267
Nitrogen dioxide air pollution; 2010	0.0225075	0.193025	0.133222	0.362073	0.156553	0.391875	0.0916309	0.116364	0.440583	0.411783	0.331124
Nitrogen oxides air pollution; 2010	0.0727377	0.343197	0.250991	0.432798	0.326647	0.58497	0.204222	0.233957	0.527114	0.541472	0.380605
Particulate matter air pollution (pm10); 2010	0.630386	0.733276	0.748891	0.661342	0.654324	0.621643	0.725378	0.57427	0.719292	0.677384	0.708335
Particulate matter air pollution (pm2.5); 2010	0.0230153	0.511203	0.495775	0.5676	0.604293	0.722196	0.472556	0.477328	0.681604	0.720905	0.656442
Particulate matter air pollution (pm2.5) absorbance; 2010	0.737214	0.777884	0.749031	0.787527	0.760292	0.754535	0.753755	0.752915	0.782899	0.787354	0.775815
Particulate matter air pollution 2.5-10um; 2010	0.353958	0.552597	0.663874	0.644525	0.540928	0.698483	0.485521	0.48583	0.572936	0.567718	0.57525
Nitrogen dioxide air pollution; 2005	0.212649	0.50509	0.333888	0.581874	0.275298	0.509543	0.248392	0.469789	0.386435	0.484289	0.399335
Nitrogen dioxide air pollution; 2006	0.146529	0.413551	0.273852	0.562708	0.221515	0.425722	0.192127	0.37909	0.368851	0.423107	0.374533
Nitrogen dioxide air pollution; 2007	0.290817	0.61115	0.393875	0.636492	0.338206	0.605092	0.314224	0.572052	0.421552	0.572472	0.430522
Particulate matter air pollution (pm10); 2007	0.378953	0.537415	0.460225	0.627695	0.407401	0.532133	0.393238	0.648089	0.428674	0.63643	0.408212
Duration of walks	0.51945	0.632437	0.594199	0.598797	0.485162	0.567079	0.490398	0.595915	0.568094	0.577909	0.649939
Number of days/week of moderate physical activity 10+ minutes	0.030772	0.102589	0.0729352	0.17254	0.279723	0.0679584	0.0749506	0.49866	0.123282	0.458853	0.112074
Duration of moderate activity	0.570391	0.793062	0.787373	0.794457	0.787278	0.77773	0.797259	0.797735	0.782528	0.802175	0.800496
Number of days/week of vigorous physical activity 10+ minutes	0.0019627	0.0272898	0.0106898	0.377404	0.0188022	0.00343468	0.00092841	0.35892	0.279942	0.210259	0.181377
Duration of vigorous activity	0.666926	0.683639	0.709227	0.701007	0.704541	0.690872	0.709217	0.726646	0.724426	0.702973	0.688775
Number of days/week walked 10+ minutes	0.0808367	0.182175	0.404525	0.392618	0.238396	0.167709	0.193616	0.499709	0.498091	0.222225	0.280461
Usual walking pace	2.98729e-05	0.00135267	0.0443435	0.0179033	1.95751e-07	8.51284e-08	1.81167e-09	0.292245	0.0580122	0.000203926	0.368624
Frequency of stair climbing in last 4 weeks	0.00638027	0.315334	0.0119235	0.480378	0.00400722	0.193088	0.00254632	0.274049	0.189159	0.310619	0.16768
Time spent watching television (TV)	0.315503	0.52452	0.372889	0.631859	0.346132	0.497121	0.312176	0.603098	0.529004	0.55257	0.593352
Sleep duration	0.253052	0.383987	0.235779	0.307085	0.46371	0.465049	0.453406	0.221012	0.388172	0.345716	0.582079
Nap during day	0.0314292	0.150306	0.166195	0.435762	0.180937	0.136318	0.120457	0.313823	0.39035	0.333467	0.304145
Sleeplessness or insomnia	0.698282	0.683835	0.694566	0.706083	0.821913	0.711688	0.829507	0.72363	0.788375	0.686306	0.775827
Daytime dozing or sleeping (narcolepsy)	0.121646	0.930855	0.942868	0.943964	0.960095	0.939897	0.94144	0.942512	0.941249	0.957873	0.938546
