# Supplementary material for: Discerning asthma endotypes through comorbidity mapping
Source: Nat Commun. 2022 Nov 7;13:6712. doi: 10.1038/s41467-022-33628-8 (PMC9640644; doi:10.1038/s41467-022-33628-8)
Supplement: Supplementary file 16 — Source Data [file 41467_2022_33628_MOESM16_ESM.xlsx]

## Sheet: Fig_1b
Subgroup 1 "Diabetes"			Subgroup 2 "Autoimmune"			Subgroup 3 "GI"			Subgroup 4 "Lymphoma"			Subgroup 5 "Musculoskeletal"			Subgroup 6 "Lung"			Subgroup 7 "Heart"			Subgroup 8 "Cardiovascular"			Subgroup 9 "Brain"			Subgroup 10 "Thyroid"			Subgroup 11 "Psychiatric"
Disease_name	Median		Disease_name	Median		Disease_name	Median		Disease_name	Median		Disease_name	Median		Disease_name	Median		Disease_name	Median		Disease_name	Median		Disease_name	Median		Disease_name	Median		Disease_name	Median
Type_II_Diabetes_Mellitus	0.581471		Rheumatoid_Arthritis_Related_Conditions	0.448489		Esophageal_Disease	0.169238		Non-Hodgkins_Lymphoma	0.14974		Non-Specific_Joint_Disorder	0.315608		Emphysema_COPD	0.523355		Cardiac_Dysrhythmia	0.194368		General_Hypertension	0.481931		Cerebrovascular_Disease	0.212189		Acquired_Hypothyroidism	0.364251		Depression	0.57695
General_Hypertension	0.105191		Lupus_Erythematosus	0.0982349		Non-Specific_Gastrointestinal_Disorder	0.0643256		Unspecified_White_Blood_Cell_Disease	0.0569321		Muscle_Ligament_Disorder	0.177552		Non-Specific_Pulmonary_Disorder	0.120386		Atherosclerosis	0.189541		Unspecified_Hyperlipidemia	0.146002		Epilepsy_Related_Disorders	0.0725936		Goiter	0.091842		Anxiety_Phobic_Disorder	0.210074
Type_I_Diabetes_Mellitus	0.0669281		Non-Specific_Joint_Disorder	0.0321485		Functional_Digestive_Disorder	0.0630461		General_Thrombocytopenia	0.0547591		Osteoarthritis	0.152278		Pneumonia	0.0817319		Non-Specific_Cardiovascular_Disease	0.0998915		Mixed_Hyperlipidemia	0.0285811		Multiple_Sclerosis_Other_Demyelinating_Disease	0.0529636		Vitamin_Deficiency	0.0601768		PTSD	0.033569
Unspecified_Hyperlipidemia	0.0426003		Non-Specific_Arthritis	0.0318004		Gastritis_Duodenitis	0.0597053		Lymphoid_Leukemia	0.0537196		Non-Specific_Acquired_Musculoskeletal_Abnormality	0.0696261		Acute_Bronchitis	0.0359236		General_Hypertension	0.0654134		Acute_Bronchitis	0.025314		Unspecified_Encephalopathy	0.0299701		Unspecified_Hyperlipidemia	0.0478466		Non-Specific_Pain	0.00490062
Unspecified_Diabetes_Mellitus	0.0217938		Sjogrens_Syndrome	0.0288652		Biliary_Tract_Disease	0.0541622		Myeloid_Leukemia	0.0390432		Non-Specific_Pain	0.067463		Non-Specific_Cardiovascular_Disease	0.0192236		Non-Rheumatic_Heart_Disease	0.0520757		Esophageal_Disease	0.0166549		Brain_Damage	0.0258901		Menopausal_Disorder	0.0268207		Acute_Upper_Respiratory_Infection	0.00332146
Mixed_Hyperlipidemia	0.0117694		Osteoarthritis	0.0284954		IBS	0.04718		Hodgkins_Disease	0.0293486		Synovium_Tendon_Bursa_Disorder	0.0410204		Substance_Abuse	0.0159617		Non-Specified_Cardiac_Ischemia	0.0506682		Obesity	0.0146426		Neonatal_Disease	0.023964		Thyroiditis	0.0228202		Adjustment_Disorder	0.00322363
Obesity	0.0095075		Non-Specific_Soft_Tissue_Disorder	0.0169311		Hernia	0.0423398		Non-Specific_Anemia	0.0230134		Non-Specific_Arthritis	0.0171862		General_Hypertension	0.0153188		Cardiomyopathy	0.0315688		Non-Specific_Pain	0.0126741		Parkinsons_Disease	0.0234397		Thyrotoxicosis	0.0226881		Non-Specific_Joint_Disorder	0.00316962
Fungal_Infection	0.0091056		Osteoporosis	0.0136984		Diverticulosis_Diverticulitis	0.0301406		Myeloproliferative_Disease	0.0217175		Non-Specific_Osteopathy	0.0158187		Pleuritis	0.012892		Myocardial_Infarction	0.0251339		Osteoarthritis	0.0106525		General_Paralysis	0.0227558		Thyroid_Cancer	0.016612		Acute_Bronchitis	0.00289987
Cataract	0.00862219		Non-Specific_Osteopathy	0.00946075		Non-Specific_Vascular_Disease	0.0254413		Non-Specific_Pulmonary_Disorder	0.0137953		Peripheral_Nerve_Disorder	0.0102722		Electrolyte_Acid_Base_Balance_Disorder	0.00972971		Cerebrovascular_Disease	0.0217602		Non-Specific_Joint_Disorder	0.0105897		Non-Specific_Pulmonary_Disorder	0.0205465		Non-Specific_Thryroid_Disorder	0.0155873		Upper_Respiratory_Inflammation	0.00264708
Acute_Bronchitis	0.00782207		Vitamin_Deficiency	0.00885809		Non-Specific_Pain	0.0219496		Pneumonia	0.0120375		Acute_Bronchitis	0.0069726		Cataract	0.00812279		Unspecified_Hyperlipidemia	0.0202593		Gout_Related_Crystal_Arthropathies	0.0104645		UTI	0.017718		Disease_of_the_Female_Reproductive_Organs	0.015476		Mood_Disorder	0.00246103

## Sheet: Fig_3b
Supplementary Table 6. Summary statistics of the identified 109 lead SNPs in asthma subgroups and in the any-CDs group as well as the test result of their effect size heterogeneity (see Methods 3).
SNP information					Cochran’s Q test for ln(OR) heterogeneity e		ln(OR) and p-value (in parentheses) from asthma GWAS in
Lead SNP a	Position b	Nearest gene	Allele c	AAF d	Cochran’s Q	p-value	any CDs f	1. Diabetes	2. Autoimmune	3. GI	4. Lymphoma	5. Musculoskeletal	6. Lung	7. Heart	8. Cardiovascular	9. Brain	10. Thyroid	11. Psychiatric
rs117378200	16:11266124	CLEC16A	G/T	0.021587	10.8881	0.366304	-0.15 (1.7E-08)	-0.216 (0.224)	-0.424 (0.114)	-0.146 (0.012)	0.33 (0.193)	-0.309 (3.72E-03)	5.46E-03 (0.974)	-0.124 (0.267)	-0.043 (0.463)	-0.236 (0.155)	-0.15 (0.213)	-0.1 (0.586)
rs117710327	19:33726578	SLC7A10	C/A	0.066808	6.58474	0.763979	-0.149 (1.06E-21)	-0.128 (0.196)	-0.035 (0.798)	-0.114 (8.36E-04)	0.034 (0.836)	-0.161 (7.55E-03)	-0.062 (0.534)	-0.14 (0.028)	-0.201 (2.13E-08)	-0.192 (0.037)	-0.197 (7.64E-03)	-0.171 (0.111)
rs3771175	2:102960210	IL1RL1	A/T	0.137156	12.9225	0.228039	-0.139 (5.24E-37)	-0.237 (9.06E-04)	-0.034 (0.724)	-0.15 (7.42E-10)	0.159 (0.15)	-0.149 (3.47E-04)	-0.142 (0.043)	-0.158 (5.21E-04)	-0.122 (8.33E-07)	-0.187 (3.89E-03)	-0.183 (3.94E-04)	-0.192 (0.012)
rs150707349	9:101989706	SEC61B	A/G	0.030566	9.73248	0.464269	-0.138 (1.8E-09)	0.051 (0.727)	-0.286 (0.211)	-0.18 (4.18E-04)	0.092 (0.698)	-0.055 (0.524)	-0.025 (0.866)	-0.068 (0.459)	-0.087 (0.095)	-0.365 (0.012)	-0.21 (0.056)	-0.22 (0.15)
rs60227565	2:102892339	IL1RL1	G/A	0.130017	16.8018	0.0788674	-0.137 (8.08E-34)	-0.263 (4.29E-04)	-0.079 (0.422)	-0.16 (2.25E-10)	0.219 (0.051)	-0.135 (1.61E-03)	-0.166 (0.023)	-0.126 (6.86E-03)	-0.109 (1.91E-05)	-0.154 (0.02)	-0.182 (6.1E-04)	-0.195 (0.013)
rs186856025	10:9043457	LOC105376400	C/T	0.107527	15.486	0.115321	-0.128 (1.17E-25)	0.05 (0.504)	1.66E-04 (0.999)	-0.176 (1.95E-10)	-0.052 (0.703)	-0.108 (0.02)	-0.103 (0.19)	-0.077 (0.123)	-0.126 (5.58E-06)	-0.241 (1.17E-03)	-0.192 (7.36E-04)	-0.092 (0.265)
rs10490944	10:9143511	LINC00709	C/T	0.076842	9.93934	0.445831	-0.119 (4.11E-17)	-0.055 (0.54)	-0.187 (0.161)	-0.133 (2.96E-05)	-0.169 (0.296)	-0.074 (0.171)	-0.207 (0.025)	-0.053 (0.356)	-0.127 (8.74E-05)	-0.272 (2.05E-03)	-0.134 (0.039)	0.037 (0.694)
rs118077070	10:9037669	LOC105376400	G/A	0.038865	10.4634	0.400817	-0.112 (1.37E-08)	0.024 (0.841)	-0.02 (0.91)	-0.199 (1.08E-05)	-0.16 (0.495)	-0.197 (0.013)	0.089 (0.492)	-0.076 (0.357)	-0.097 (0.029)	-0.091 (0.434)	-0.016 (0.858)	-0.064 (0.627)
rs3024971	12:57493727	STAT6	G/T	0.107474	5.56464	0.850419	-0.108 (6.03E-19)	-0.137 (0.081)	-0.234 (0.038)	-0.103 (1.28E-04)	-0.108 (0.441)	-0.158 (6.7E-04)	-0.195 (0.012)	-0.107 (0.032)	-0.106 (1.42E-04)	-0.07 (0.31)	-0.042 (0.448)	-0.096 (0.234)
rs1837253	5:110401872	TSLP	T/C	0.25972	15.3134	0.121047	-0.106 (6.96E-36)	0.026 (0.624)	-0.073 (0.33)	-0.095 (4.11E-07)	-0.059 (0.531)	-0.133 (3.99E-05)	-0.11 (0.041)	-0.065 (0.059)	-0.125 (9.22E-11)	-0.082 (0.094)	-0.163 (4.25E-05)	-2.79E-03 (0.96)
rs34290285	2:242698640	D2HGDH	G/A	0.25516	10.5467	0.393905	-0.103 (1.13E-33)	-0.087 (0.108)	-0.021 (0.787)	-0.117 (6.06E-10)	-0.05 (0.589)	-0.055 (0.084)	-0.2 (2.77E-04)	-0.127 (3.15E-04)	-0.134 (6.37E-12)	-0.13 (8.39E-03)	-0.113 (4.21E-03)	-0.052 (0.362)
rs10975413	9:6049843	RANBP6	A/G	0.187122	8.2957	0.599977	-0.097 (4.59E-24)	4.03E-03 (0.947)	-4.15E-03 (0.961)	-0.107 (5.2E-07)	-0.103 (0.339)	-0.058 (0.108)	-0.13 (0.031)	-0.083 (0.034)	-0.104 (2.22E-06)	-0.146 (9.36E-03)	-0.1 (0.024)	-0.182 (6.79E-03)
rs35441874	16:11213021	CLEC16A	A/T	0.246754	11.9313	0.289678	-0.084 (1.14E-22)	-0.081 (0.146)	-0.213 (7.08E-03)	-0.09 (2.76E-06)	0.086 (0.347)	-0.128 (9.29E-05)	-0.165 (2.69E-03)	-0.084 (0.019)	-0.073 (1.96E-04)	-0.086 (0.088)	-0.069 (0.08)	-0.018 (0.754)
rs75125788	10:9255890	LINC00709	C/T	0.080426	14.751	0.141408	-0.078 (1.12E-08)	5.36E-04 (0.995)	-0.042 (0.725)	-0.053 (0.083)	0.167 (0.245)	-0.06 (0.251)	0.034 (0.694)	-0.045 (0.417)	-0.093 (3.06E-03)	-0.257 (2.08E-03)	-0.055 (0.37)	-0.26 (8.53E-03)
rs34986765	15:61069201	RORA	C/T	0.129739	6.59525	0.763023	-0.076 (5.11E-12)	-0.012 (0.861)	0.051 (0.593)	-0.087 (4.12E-04)	-0.017 (0.887)	-0.06 (0.15)	-0.031 (0.661)	-0.03 (0.5)	-0.035 (0.165)	-0.073 (0.252)	-0.1 (0.048)	-0.142 (0.066)
rs6899623	6:90986559	BACH2	A/G	0.353763	4.67297	0.911927	-0.076 (5.2E-23)	-0.04 (0.42)	-0.036 (0.595)	-0.077 (6.97E-06)	-9.2E-03 (0.912)	-0.081 (5.24E-03)	-0.082 (0.1)	-0.056 (0.074)	-0.077 (1.04E-05)	-0.132 (3.36E-03)	-0.037 (0.294)	-0.08 (0.125)
rs59186511	13:99986238	UBAC2	C/T	0.119932	7.74877	0.653362	-0.074 (7.34E-11)	-0.173 (0.027)	0.014 (0.891)	-0.05 (0.046)	-0.047 (0.716)	-0.109 (0.012)	2.43E-03 (0.973)	-0.05 (0.279)	-0.115 (1.34E-05)	-0.059 (0.373)	-0.078 (0.133)	-0.098 (0.217)
rs10152595	15:67475488	SMAD3	C/G	0.248205	13.5386	0.195096	-0.068 (2.43E-15)	-0.062 (0.268)	2.6E-03 (0.973)	-0.058 (2.42E-03)	-0.087 (0.357)	-0.052 (0.106)	-1.85E-03 (0.973)	-0.141 (8.8E-05)	-0.043 (0.027)	-0.05 (0.321)	-0.157 (9.32E-05)	-0.053 (0.361)
rs1892958	11:76277902	EMSY	T/C	0.103541	19.6931	0.0322925	-0.068 (3.43E-08)	-0.096 (0.234)	-0.199 (0.081)	-0.089 (1.23E-03)	0.116 (0.375)	-0.121 (0.011)	0.094 (0.213)	-0.105 (0.041)	-0.074 (7.89E-03)	0.056 (0.415)	-0.057 (0.321)	0.125 (0.112)
rs145835664	17:37579383	MED1	G/A	0.150783	9.59459	0.476751	-0.067 (1.25E-10)	-0.073 (0.286)	-0.169 (0.077)	-0.044 (0.053)	-0.182 (0.124)	-0.048 (0.221)	-9.27E-03 (0.891)	-0.042 (0.336)	-0.033 (0.161)	-0.014 (0.825)	-0.154 (1.84E-03)	-0.12 (0.091)
rs17547610	12:57530341	LRP1	C/A	0.155568	4.69716	0.910469	-0.065 (1.75E-10)	-0.087 (0.188)	-0.09 (0.322)	-0.075 (1.05E-03)	-0.062 (0.595)	-0.086 (0.029)	-0.131 (0.046)	-0.061 (0.151)	-0.087 (1.78E-04)	-0.033 (0.578)	-0.02 (0.667)	0.012 (0.857)
rs75636497	9:6545605	GLDC	C/G	0.116635	8.47224	0.582811	-0.063 (4.25E-08)	-0.083 (0.279)	-0.175 (0.102)	-0.075 (3.86E-03)	-5.37E-03 (0.966)	-0.037 (0.395)	0.064 (0.383)	-0.063 (0.19)	-0.05 (0.055)	-0.033 (0.624)	-0.159 (3.83E-03)	-0.041 (0.599)
rs7134784	12:94582477	PLXNC1	T/C	0.149754	5.58979	0.84847	-0.061 (4.24E-09)	-0.042 (0.533)	-0.021 (0.82)	-0.05 (0.028)	-0.04 (0.72)	-0.061 (0.124)	-0.08 (0.225)	-0.044 (0.303)	-0.083 (4.74E-04)	0.02 (0.74)	-0.028 (0.566)	-0.155 (0.033)
rs10178845	2:8443803	LINC00299	G/A	0.29401	14.0065	0.172694	-0.06 (1.36E-13)	-0.058 (0.266)	-0.132 (0.071)	-0.065 (3.21E-04)	-0.033 (0.708)	-0.095 (1.86E-03)	0.04 (0.446)	-0.024 (0.462)	-0.054 (3.05E-03)	-0.077 (0.102)	0.036 (0.336)	-0.094 (0.089)
rs10491424	5:110453806	WDR36	C/T	0.356229	10.3105	0.413685	-0.059 (1.48E-14)	7.4E-03 (0.881)	0.07 (0.31)	-0.057 (7.74E-04)	0.038 (0.65)	-0.064 (0.027)	-0.072 (0.143)	-0.011 (0.718)	-0.069 (8.33E-05)	-0.025 (0.573)	-0.023 (0.519)	-0.092 (0.08)
rs12365699	11:118743286	CXCR5	G/A	0.16664	8.98941	0.533109	-0.059 (3.5E-09)	-0.108 (0.097)	0.042 (0.649)	-0.04 (0.07)	-0.204 (0.062)	-0.087 (0.021)	0.054 (0.381)	-0.023 (0.575)	-0.061 (6.57E-03)	-0.074 (0.203)	-0.051 (0.265)	-0.09 (0.183)
rs112144981	16:89418705	ANKRD11	C/G	0.157451	12.1869	0.272745	-0.057 (2.17E-08)	-0.105 (0.115)	-0.072 (0.444)	-0.075 (1.09E-03)	-0.049 (0.66)	9.44E-03 (0.804)	-0.059 (0.364)	-0.062 (0.146)	-0.071 (2.12E-03)	0.04 (0.488)	0.043 (0.357)	-1.66E-03 (0.981)
rs2025758	10:8841669	LOC105376400	C/T	0.456479	9.72363	0.465066	-0.056 (1.83E-14)	-0.06 (0.211)	0.018 (0.789)	-0.064 (8.55E-05)	0.087 (0.281)	-0.041 (0.145)	-0.013 (0.775)	-0.071 (0.02)	-0.055 (9.13E-04)	0.018 (0.676)	-0.025 (0.451)	-4.45E-03 (0.929)
rs112819286	1:168740269	DPT	A/G	0.176699	8.84223	0.547139	-0.054 (4.48E-08)	0.027 (0.656)	0.044 (0.61)	-0.061 (5.41E-03)	-0.174 (0.108)	-0.083 (0.027)	-0.075 (0.232)	-0.05 (0.22)	-0.089 (7.98E-05)	-0.043 (0.446)	-0.054 (0.236)	-0.169 (0.014)
rs11590405	1:203080264	ADORA1	C/T	0.323932	5.96967	0.817805	-0.053 (1.36E-11)	-0.015 (0.766)	-0.075 (0.298)	-0.052 (2.82E-03)	-4.2E-03 (0.961)	-0.04 (0.181)	-0.035 (0.483)	-0.063 (0.051)	-0.032 (0.073)	-0.012 (0.792)	-0.051 (0.158)	-0.148 (6.28E-03)
rs28607030	6:33716716	IP6K3	A/G	0.340557	4.85886	0.900405	-0.048 (4.76E-10)	-0.025 (0.619)	-0.093 (0.184)	-0.056 (1.09E-03)	-0.132 (0.126)	-0.078 (7.68E-03)	-0.1 (0.043)	-0.032 (0.309)	-0.057 (1.12E-03)	-0.022 (0.617)	-0.03 (0.397)	-0.02 (0.699)
rs72797327	5:131843465	IRF1	A/G	0.25929	14.3137	0.159158	-0.048 (1.2E-08)	-0.047 (0.394)	-0.153 (0.045)	-0.082 (1.22E-05)	-0.013 (0.881)	-7.39E-03 (0.815)	-0.029 (0.588)	0.017 (0.617)	-0.022 (0.253)	-0.058 (0.236)	-0.095 (0.015)	-0.011 (0.845)
rs7626218	3:176852038	TBL1XR1	A/T	0.394913	10.5273	0.395507	-0.047 (2.27E-10)	-0.085 (0.081)	0.061 (0.358)	-0.054 (1.15E-03)	-0.151 (0.069)	-0.084 (3.34E-03)	-0.077 (0.108)	-0.015 (0.615)	-0.037 (0.029)	-0.077 (0.074)	-7.21E-03 (0.833)	-0.074 (0.148)
rs4594881	5:35846815	IL7R	G/T	0.342383	14.9659	0.133311	-0.046 (1.89E-09)	0.032 (0.52)	-0.03 (0.662)	-0.064 (1.7E-04)	-0.182 (0.035)	-0.099 (8.03E-04)	-0.015 (0.766)	-0.075 (0.019)	-0.014 (0.421)	-0.046 (0.304)	-0.03 (0.4)	2.35E-03 (0.964)
rs2074190	17:45811210	TBX21	A/G	0.257283	9.79971	0.458238	-0.046 (3.68E-08)	-0.015 (0.776)	-0.04 (0.599)	-0.052 (5.68E-03)	-0.217 (0.022)	-0.024 (0.442)	-0.024 (0.665)	-0.066 (0.058)	-0.056 (3.28E-03)	-8.2E-04 (0.987)	0.029 (0.438)	-0.023 (0.681)
rs249677	5:141539339	NDFIP1	A/C	0.367355	11.4998	0.319925	-0.046 (1.98E-09)	-0.019 (0.698)	0.072 (0.283)	-0.081 (1.7E-06)	7.63E-03 (0.927)	-0.034 (0.244)	-8.79E-03 (0.857)	-0.015 (0.629)	-0.055 (1.46E-03)	-0.052 (0.235)	-0.038 (0.273)	0.013 (0.799)
rs3851611	12:71524042	TSPAN8	C/G	0.408678	5.13804	0.881768	-0.045 (9.77E-10)	-0.058 (0.224)	-0.066 (0.33)	-0.04 (0.015)	-0.076 (0.351)	-0.072 (0.011)	0.022 (0.639)	-0.024 (0.425)	-0.053 (1.82E-03)	-8.32E-03 (0.847)	-0.048 (0.161)	-0.01 (0.836)
rs1381928	1:8690933	RERE	A/G	0.361125	5.87395	0.82574	-0.045 (4.27E-09)	-0.028 (0.569)	-0.059 (0.393)	-0.037 (0.027)	0.033 (0.692)	-0.032 (0.263)	-0.078 (0.11)	-0.052 (0.104)	-0.053 (2.24E-03)	-0.083 (0.064)	-7.37E-03 (0.832)	0.029 (0.575)
rs174566	11:61592362	FADS2	A/G	0.349875	4.20562	0.937595	-0.044 (1.24E-08)	0.012 (0.814)	-0.031 (0.655)	-0.062 (3.22E-04)	-0.019 (0.82)	-0.032 (0.275)	-0.058 (0.238)	-0.072 (0.024)	-0.032 (0.064)	-0.049 (0.268)	-0.041 (0.256)	-0.073 (0.167)
rs6602347	10:8979851	LOC105376400	G/A	0.356055	12.4883	0.253703	-0.043 (1.97E-08)	-0.011 (0.827)	-9.92E-03 (0.885)	-6.41E-04 (0.97)	-0.074 (0.385)	-0.016 (0.569)	0.012 (0.807)	-0.015 (0.63)	-0.051 (3.61E-03)	-0.108 (0.017)	-0.091 (9.98E-03)	-0.062 (0.228)
rs13241235	7:20584837	EEF1A1P27	C/T	0.355943	18.5623	0.0461873	-0.042 (2.95E-08)	-7.01E-03 (0.887)	-0.148 (0.034)	-0.067 (7.8E-05)	0.024 (0.773)	-0.035 (0.23)	0.015 (0.763)	-0.097 (2.01E-03)	-5.49E-03 (0.751)	-0.02 (0.647)	-0.013 (0.719)	0.057 (0.268)
rs4842921	15:84556623	ADAMTSL3	G/A	0.387945	9.26374	0.50727	-0.042 (1.83E-08)	-0.084 (0.085)	-0.11 (0.105)	-0.038 (0.023)	0.107 (0.195)	-0.066 (0.02)	-0.109 (0.024)	-0.061 (0.049)	-0.057 (8.59E-04)	-0.031 (0.477)	-0.037 (0.283)	0.01 (0.837)
rs7523907	1:167427247	CD247	T/C	0.453755	8.10369	0.61871	-0.041 (1.58E-08)	0.029 (0.532)	1.81E-03 (0.978)	-0.049 (2.56E-03)	-8.61E-03 (0.915)	-0.042 (0.129)	-0.096 (0.042)	-0.016 (0.591)	-0.044 (8.98E-03)	-4.45E-03 (0.917)	-0.03 (0.374)	0.038 (0.45)
rs9350929	6:64175668	EEF1B2P5	G/A	0.447351	5.88419	0.824898	-0.041 (2.55E-08)	-0.038 (0.426)	-0.118 (0.076)	-0.034 (0.035)	-0.031 (0.697)	-7.23E-03 (0.795)	-0.026 (0.575)	-0.07 (0.021)	-0.052 (2E-03)	-0.02 (0.645)	-4.63E-03 (0.892)	-0.059 (0.237)
rs1888072	9:92205987	GADD45G	T/C	0.492429	8.8185	0.549411	-0.04 (3.34E-08)	0.022 (0.648)	-0.066 (0.319)	-0.018 (0.28)	-0.014 (0.863)	-0.036 (0.197)	-0.075 (0.114)	-0.063 (0.039)	-0.056 (8.83E-04)	-0.088 (0.039)	-0.015 (0.655)	-0.095 (0.057)
rs76225731	15:25393616	SNHG14	A/G	0.038397	36.9441	5.78683e-05	-3.4E-03 (0.86)	0.011 (0.924)	0.055 (0.739)	-0.034 (0.437)	-0.198 (0.413)	0.028 (0.704)	0.626 (3.66E-08)	-0.092 (0.272)	-7.56E-03 (0.863)	-0.2 (0.102)	0.073 (0.4)	0.105 (0.4)
rs11144271	9:77785171	OSTF1	C/T	0.106458	42.4763	6.16795e-06	1.11E-03 (0.925)	9.95E-03 (0.898)	0.141 (0.185)	-3.9E-03 (0.883)	0.14 (0.26)	0.235 (2.5E-08)	0.107 (0.163)	0.013 (0.796)	-0.043 (0.117)	7.47E-03 (0.913)	-4.87E-03 (0.929)	-0.201 (0.019)
rs113757163	17:13898421	COX10	G/A	0.022424	41.5143	9.14739e-06	1.99E-03 (0.937)	0.17 (0.266)	-0.074 (0.759)	-6.05E-03 (0.913)	-0.14 (0.638)	0.498 (1.58E-09)	0.111 (0.49)	0.037 (0.721)	-0.134 (0.025)	0.082 (0.578)	0.079 (0.481)	0.035 (0.831)
rs117262476	21:47794898	PCNT	C/G	0.025724	45.1683	2.02783e-06	3.77E-03 (0.87)	-0.07 (0.655)	0.235 (0.238)	-0.042 (0.413)	1.116 (1.46E-08)	0.149 (0.068)	-0.373 (0.018)	-0.035 (0.721)	-0.044 (0.407)	-0.034 (0.797)	-0.052 (0.641)	0.139 (0.375)
rs2249851	9:130324154	FAM129B	A/G	0.25964	33.035	0.000268719	0.026 (1.56E-03)	0.042 (0.421)	0.079 (0.296)	0.108 (3.3E-09)	0.06 (0.509)	-0.013 (0.677)	-8E-04 (0.988)	6.8E-03 (0.844)	3.76E-03 (0.841)	-0.028 (0.57)	-0.044 (0.259)	-0.093 (0.104)
rs2765400	10:8566517	KRT8P37	T/C	0.36854	31.434	0.000497297	0.037 (1.13E-06)	-0.106 (0.034)	0.073 (0.28)	0.032 (0.053)	0.042 (0.616)	0.052 (0.065)	-0.069 (0.162)	0.01 (0.741)	0.095 (2.56E-08)	0.029 (0.513)	-0.046 (0.191)	0.05 (0.323)
rs179771	16:27417744	IL21R	G/C	0.487627	11.3772	0.328897	0.04 (3.9E-08)	5.92E-03 (0.901)	0.045 (0.492)	0.06 (2.47E-04)	-0.141 (0.084)	0.015 (0.585)	-7.37E-03 (0.876)	0.025 (0.409)	0.026 (0.12)	0.057 (0.184)	3.22E-03 (0.924)	0.09 (0.069)
rs10905361	10:8455537	LOC105376396	C/T	0.455592	4.10401	0.942533	0.04 (2.99E-08)	0.075 (0.112)	0.022 (0.738)	0.045 (5.41E-03)	0.087 (0.281)	0.068 (0.014)	0.052 (0.277)	0.062 (0.039)	0.044 (7.49E-03)	-0.017 (0.686)	0.056 (0.095)	0.03 (0.553)
rs4945084	11:76121290	THAP12	C/G	0.332441	8.14609	0.614569	0.042 (3.12E-08)	0.06 (0.236)	0.099 (0.148)	0.036 (0.037)	0.164 (0.052)	0.031 (0.294)	-0.015 (0.765)	0.036 (0.253)	0.073 (2.75E-05)	0.012 (0.779)	0.062 (0.081)	0.029 (0.583)
rs157577	5:131563571	P4HA2	C/G	0.27923	4.70543	0.909968	0.045 (2.14E-08)	-3.67E-03 (0.944)	0.072 (0.322)	0.054 (2.85E-03)	0.044 (0.621)	0.058 (0.059)	0.076 (0.141)	0.016 (0.628)	0.024 (0.185)	0.038 (0.42)	0.079 (0.036)	0.02 (0.712)
rs4742214	9:6548053	GLDC	C/G	0.365502	7.69356	0.658741	0.047 (4.8E-10)	0.082 (0.098)	0.105 (0.129)	0.06 (3.24E-04)	0.028 (0.738)	0.053 (0.065)	0.02 (0.683)	0.039 (0.209)	0.032 (0.061)	0.077 (0.074)	0.012 (0.725)	-0.049 (0.354)
rs4792811	17:43347336	MAP3K14	G/C	0.267549	15.1197	0.127758	0.047 (6.64E-09)	-0.116 (0.03)	0.024 (0.75)	0.052 (4.22E-03)	-0.015 (0.865)	0.048 (0.126)	0.042 (0.426)	-0.024 (0.475)	0.055 (2.97E-03)	0.096 (0.043)	0.044 (0.245)	0.024 (0.666)
rs2069772	4:123373133	IL2	C/T	0.277057	12.6359	0.244745	0.048 (3.91E-09)	0.068 (0.193)	0.101 (0.161)	0.061 (7.18E-04)	0.103 (0.251)	0.058 (0.061)	0.097 (0.059)	8.23E-03 (0.806)	0.036 (0.053)	-0.045 (0.348)	0.021 (0.581)	-0.071 (0.208)
rs12785018	10:8515348	LOC105376397	C/T	0.338882	5.78301	0.833153	0.048 (4.5E-10)	0.041 (0.42)	0.156 (0.024)	0.036 (0.039)	0.095 (0.256)	0.068 (0.018)	0.038 (0.439)	0.059 (0.067)	0.036 (0.04)	0.046 (0.314)	0.09 (0.012)	0.056 (0.281)
rs4749785	10:8603844	KRT8P16	C/T	0.269554	18.0332	0.0544069	0.048 (3.05E-09)	-0.027 (0.613)	0.087 (0.23)	0.065 (3.13E-04)	0.022 (0.81)	0.033 (0.287)	-0.024 (0.66)	0.044 (0.185)	0.08 (1.56E-05)	0.022 (0.638)	-0.049 (0.2)	0.145 (7.29E-03)
rs35570272	3:33047662	GLB1	G/T	0.395936	6.98513	0.726848	0.05 (2.17E-11)	-4.13E-03 (0.932)	0.106 (0.114)	0.056 (6.26E-04)	-0.049 (0.559)	0.034 (0.236)	0.02 (0.672)	0.02 (0.516)	0.063 (2E-04)	0.059 (0.172)	0.042 (0.215)	0.105 (0.04)
rs17312661	6:28300336	ZSCAN31	A/G	0.212013	14.145	0.166481	0.05 (1.09E-08)	-0.11 (0.061)	0.092 (0.249)	0.033 (0.093)	0.229 (0.014)	0.071 (0.032)	0.02 (0.721)	0.075 (0.041)	0.052 (9.57E-03)	3.5E-03 (0.946)	0.068 (0.093)	0.054 (0.371)
rs6808893	3:188133439	LPP	T/C	0.487802	10.6963	0.38166	0.051 (5.71E-12)	0.078 (0.099)	-0.061 (0.353)	0.061 (1.97E-04)	0.077 (0.333)	0.023 (0.416)	0.132 (5.09E-03)	0.051 (0.095)	0.035 (0.038)	6.33E-03 (0.883)	0.023 (0.511)	0.09 (0.071)
rs62065216	17:38218773	THRA	G/A	0.42458	8.54971	0.575303	0.051 (5.11E-12)	0.075 (0.119)	-0.035 (0.598)	0.04 (0.015)	0.052 (0.52)	0.085 (2.23E-03)	-5.81E-03 (0.903)	0.05 (0.096)	0.039 (0.019)	-1.23E-03 (0.977)	0.088 (9.35E-03)	0.011 (0.822)
rs802731	6:128279429	PTPRK	C/G	0.270809	11.8489	0.295294	0.051 (3.52E-10)	0.034 (0.519)	0.01 (0.888)	0.043 (0.017)	0.027 (0.763)	0.108 (3.94E-04)	0.15 (4.37E-03)	0.019 (0.568)	0.016 (0.395)	0.064 (0.178)	0.046 (0.228)	0.059 (0.278)
rs705700	12:56389293	RAB5B	C/T	0.425049	14.5359	0.149921	0.051 (2.83E-12)	-9.32E-03 (0.847)	-0.034 (0.604)	0.024 (0.148)	0.104 (0.199)	0.048 (0.083)	-0.01 (0.832)	0.042 (0.168)	0.068 (5.27E-05)	0.093 (0.029)	-6.14E-03 (0.855)	-0.052 (0.302)
rs10131490	14:68743307	RAD51B	A/G	0.278911	8.51808	0.578366	0.052 (1.48E-10)	0.014 (0.788)	0.032 (0.662)	0.052 (3.82E-03)	0.151 (0.091)	0.028 (0.357)	-0.016 (0.763)	0.086 (9.51E-03)	0.027 (0.139)	0.034 (0.47)	0.047 (0.209)	-0.05 (0.374)
rs7047575	9:5841438	ERMP1	A/G	0.469217	5.54928	0.851604	0.052 (1.09E-12)	0.098 (0.041)	-0.017 (0.793)	0.078 (1.64E-06)	0.076 (0.345)	0.032 (0.246)	0.056 (0.239)	0.05 (0.098)	0.058 (5.3E-04)	0.047 (0.279)	0.055 (0.104)	0.111 (0.027)
rs4296278	16:11541685	LOC400499	G/A	0.169046	6.09116	0.807547	0.054 (2.27E-08)	0.064 (0.294)	0.115 (0.18)	0.031 (0.152)	0.055 (0.61)	0.077 (0.031)	0.152 (0.013)	0.055 (0.161)	0.072 (1.03E-03)	0.013 (0.817)	0.034 (0.446)	0.042 (0.523)
rs1007027	2:102731596	IL1R1	A/C	0.38918	22.9406	0.0109679	0.054 (4.39E-13)	0.117 (0.016)	0.112 (0.097)	0.082 (8.8E-07)	0.093 (0.261)	0.07 (0.013)	0.07 (0.144)	0.015 (0.631)	0.054 (1.37E-03)	-0.056 (0.197)	0.05 (0.149)	-0.1 (0.05)
rs11255507	10:8109615	GATA3	G/T	0.177402	9.8444	0.454249	0.054 (1.21E-08)	0.039 (0.525)	0.035 (0.686)	0.034 (0.106)	-0.124 (0.253)	4.7E-03 (0.898)	0.106 (0.079)	0.081 (0.039)	0.08 (2.06E-04)	0.035 (0.528)	0.107 (0.014)	0.082 (0.208)
rs3785356	16:27349168	IL4R	C/T	0.297875	16.3639	0.089678	0.055 (5.07E-12)	0.035 (0.492)	0.022 (0.756)	0.048 (7.25E-03)	-0.111 (0.208)	0.035 (0.251)	-0.09 (0.079)	0.081 (0.013)	0.062 (6.5E-04)	-2.1E-03 (0.964)	0.02 (0.579)	0.13 (0.015)
rs16948048	17:47440466	ZNF652	A/G	0.369134	6.08255	0.80828	0.056 (6.7E-14)	7.35E-03 (0.881)	-0.044 (0.525)	0.057 (6.24E-04)	0.05 (0.541)	0.043 (0.128)	0.074 (0.123)	0.041 (0.182)	0.071 (3.4E-05)	0.032 (0.472)	0.012 (0.719)	0.034 (0.504)
rs35654771	10:9310831	LINC00709	C/A	0.155658	9.38447	0.496046	0.057 (1.56E-08)	0.128 (0.042)	0.043 (0.63)	0.057 (0.011)	0.085 (0.443)	0.03 (0.431)	0.148 (0.02)	-0.027 (0.516)	0.065 (4.58E-03)	-0.013 (0.821)	0.064 (0.169)	0.04 (0.559)
rs2834787	21:36502558	RUNX1	A/G	0.153711	4.97302	0.892973	0.058 (7.14E-09)	0.043 (0.503)	0.013 (0.88)	0.059 (8.23E-03)	0.129 (0.252)	0.026 (0.493)	0.025 (0.694)	0.028 (0.503)	0.051 (0.024)	-0.05 (0.408)	0.033 (0.487)	0.103 (0.122)
rs6879838	5:156966567	ADAM19	A/T	0.145074	10.7166	0.380022	0.062 (1.8E-09)	0.063 (0.34)	-0.027 (0.777)	0.056 (0.014)	0.17 (0.123)	0.075 (0.052)	-0.054 (0.431)	0.073 (0.086)	0.1 (1.56E-05)	0.183 (1.83E-03)	0.087 (0.064)	0.072 (0.301)
rs4141183	17:45858487	OSBPL7	C/T	0.131418	9.70787	0.466486	0.062 (6.44E-09)	-0.019 (0.791)	-0.053 (0.587)	0.089 (1.46E-04)	0.075 (0.517)	0.079 (0.05)	0.049 (0.47)	0.073 (0.095)	0.031 (0.198)	0.17 (4.67E-03)	0.102 (0.039)	0.051 (0.485)
rs10455052	5:132034588	KIF3A	C/A	0.127704	8.4851	0.581563	0.063 (4.96E-09)	-0.056 (0.429)	0.106 (0.269)	0.078 (1.18E-03)	0.113 (0.329)	0.039 (0.344)	0.109 (0.112)	0.062 (0.16)	0.017 (0.49)	0.077 (0.224)	0.111 (0.024)	0.063 (0.388)
rs1233493	6:29458241	RPS17P1	A/G	0.126271	5.68729	0.840816	0.063 (4.24E-09)	0.036 (0.599)	0.057 (0.555)	0.057 (0.019)	0.232 (0.03)	0.086 (0.034)	0.093 (0.18)	0.051 (0.256)	0.039 (0.117)	0.013 (0.835)	0.029 (0.543)	0.122 (0.096)
rs3001425	12:57509569	STAT6	C/T	0.404073	16.9547	0.0753714	0.065 (3.08E-18)	0.081 (0.095)	0.065 (0.331)	0.06 (2.89E-04)	0.212 (8.55E-03)	0.116 (3.23E-05)	0.089 (0.059)	0.024 (0.429)	0.08 (2.25E-06)	0.027 (0.534)	-0.021 (0.554)	0.032 (0.523)
rs13263709	8:81287175	LOC100216346	T/C	0.351829	10.0227	0.438505	0.066 (4.2E-18)	0.094 (0.051)	-0.029 (0.672)	0.039 (0.02)	0.098 (0.236)	0.098 (6.06E-04)	0.042 (0.397)	0.066 (0.034)	0.081 (2.75E-06)	0.046 (0.299)	0.028 (0.424)	-0.011 (0.839)
rs72837826	2:111933001	BCL2L11	G/T	0.102233	9.07866	0.524655	0.067 (1.43E-08)	0.135 (0.082)	-0.058 (0.583)	0.073 (5.04E-03)	0.112 (0.365)	0.016 (0.728)	0.012 (0.867)	0.124 (9.64E-03)	0.123 (3.41E-06)	0.052 (0.464)	0.076 (0.168)	0.033 (0.686)
rs28617673	15:67371244	SMAD3	C/T	0.110028	16.5661	0.0845331	0.075 (7E-11)	-0.161 (0.044)	-0.051 (0.639)	0.068 (7.74E-03)	-0.085 (0.51)	0.046 (0.29)	0.033 (0.657)	0.132 (4.82E-03)	0.073 (5.26E-03)	0.179 (5.91E-03)	0.101 (0.053)	0.053 (0.507)
rs9903269	17:37742383	CDK12	T/A	0.17841	8.519	0.578277	0.078 (9.64E-17)	-0.017 (0.784)	0.103 (0.225)	0.044 (0.036)	0.117 (0.256)	0.124 (5.07E-04)	0.022 (0.721)	0.045 (0.245)	0.073 (6.73E-04)	0.065 (0.236)	0.121 (4.64E-03)	0.068 (0.299)
rs1023518	5:131793772	IRF1	G/T	0.264194	3.4501	0.968766	0.08 (9.73E-23)	0.031 (0.565)	0.105 (0.156)	0.065 (3.84E-04)	6.44E-03 (0.944)	0.083 (7.27E-03)	0.083 (0.117)	0.046 (0.174)	0.08 (1.55E-05)	0.095 (0.045)	0.041 (0.278)	0.1 (0.072)
rs2390314	7:20455978	ITGB8	T/A	0.0706555	4.46411	0.923991	0.083 (3.32E-09)	0.112 (0.217)	0.086 (0.497)	0.043 (0.17)	0.083 (0.584)	0.085 (0.109)	0.08 (0.365)	0.124 (0.031)	0.062 (0.056)	0.066 (0.416)	0.168 (7.2E-03)	0.1 (0.284)
rs16903574	5:14610309	FAM105A	C/G	0.076612	13.5014	0.196971	0.083 (1.37E-09)	0.214 (0.013)	-0.14 (0.262)	0.053 (0.091)	0.076 (0.615)	0.139 (6.95E-03)	0.079 (0.373)	-0.045 (0.429)	0.097 (1.86E-03)	0.081 (0.324)	0.133 (0.031)	0.058 (0.533)
rs72693791	9:5816825	ERMP1	G/A	0.08603	10.6344	0.386704	0.083 (4.71E-11)	0.027 (0.754)	-0.16 (0.185)	0.095 (7.08E-04)	-0.09 (0.546)	0.081 (0.093)	0.062 (0.46)	0.13 (0.012)	0.114 (7.4E-05)	-0.04 (0.599)	0.096 (0.094)	0.085 (0.318)
rs45613035	4:123141070	KIAA1109	C/T	0.099101	9.40581	0.494072	0.085 (7.15E-13)	4.13E-03 (0.958)	0.143 (0.173)	0.094 (3.22E-04)	-0.245 (0.109)	0.106 (0.017)	-0.04 (0.604)	0.092 (0.066)	0.068 (0.014)	0.108 (0.109)	0.09 (0.098)	0.104 (0.199)
rs17513503	5:110146446	SLC25A46	C/G	0.073961	8.39206	0.590599	0.089 (6.9E-11)	7.18E-03 (0.936)	0.375 (1.55E-03)	0.102 (7.91E-04)	0.095 (0.535)	0.118 (0.02)	0.154 (0.077)	0.08 (0.149)	0.092 (2.89E-03)	0.056 (0.487)	0.164 (8.67E-03)	0.101 (0.266)
rs1612986	10:9064716	LOC105376400	C/T	0.186557	12.8374	0.232908	0.089 (4.65E-22)	0.174 (3.2E-03)	0.012 (0.891)	0.102 (5.06E-07)	0.068 (0.502)	0.078 (0.027)	0.134 (0.025)	0.023 (0.555)	0.115 (3.51E-08)	0.147 (6.44E-03)	0.063 (0.147)	-0.021 (0.744)
rs10037959	5:110265787	TSLP	C/T	0.058998	8.67777	0.562933	0.09 (2.77E-09)	-0.075 (0.464)	8.61E-04 (0.995)	0.067 (0.045)	-0.051 (0.774)	0.166 (3.15E-03)	0.157 (0.104)	0.109 (0.081)	0.043 (0.22)	0.124 (0.15)	0.077 (0.279)	0.166 (0.085)
rs12470864	2:102926362	IL1RL1	G/A	0.388278	14.1282	0.167223	0.09 (8.96E-34)	0.198 (3.64E-05)	0.104 (0.123)	0.093 (1.78E-08)	-0.044 (0.595)	0.079 (5.02E-03)	0.05 (0.296)	0.076 (0.013)	0.085 (4.66E-07)	0.132 (2.16E-03)	0.128 (2.04E-04)	2.34E-03 (0.963)
rs114442993	5:110431897	WDR36	A/G	0.070476	1.99049	0.996413	0.092 (2.58E-10)	0.133 (0.14)	0.11 (0.392)	0.114 (3.68E-04)	-0.041 (0.801)	0.115 (0.036)	0.043 (0.648)	0.086 (0.157)	0.089 (7E-03)	0.087 (0.313)	0.067 (0.329)	0.123 (0.209)
rs7110818	11:76292575	EMSY	C/T	0.452033	6.45692	0.775527	0.092 (1.41E-36)	0.138 (3.41E-03)	0.088 (0.172)	0.098 (1.83E-09)	-4.45E-03 (0.957)	0.091 (1.06E-03)	0.031 (0.5)	0.051 (0.091)	0.075 (6.7E-06)	0.073 (0.086)	0.104 (2.04E-03)	0.088 (0.078)
rs115008099	5:131991881	IL13	C/T	0.168176	7.51913	0.675694	0.092 (1.05E-21)	0.085 (0.176)	0.12 (0.163)	0.09 (3.11E-05)	0.18 (0.093)	0.085 (0.02)	0.058 (0.351)	0.01 (0.799)	0.099 (4.87E-06)	0.078 (0.174)	0.115 (0.01)	-0.01 (0.876)
rs1011082	17:38068514	GSDMB	C/T	0.479908	4.21915	0.93692	0.097 (2.43E-40)	0.04 (0.393)	0.148 (0.023)	0.101 (4.5E-10)	0.072 (0.365)	0.085 (2.04E-03)	0.1 (0.032)	0.085 (4.57E-03)	0.08 (1.34E-06)	0.109 (9.81E-03)	0.115 (6.41E-04)	0.051 (0.305)
rs1704996	6:33182895	ZNF70P1	A/C	0.053761	4.42742	0.926013	0.1 (1.45E-10)	0.017 (0.868)	0.179 (0.137)	0.07 (0.049)	0.079 (0.636)	0.117 (0.047)	0.207 (0.044)	0.144 (0.024)	0.097 (6.99E-03)	0.046 (0.626)	0.125 (0.064)	0.024 (0.823)
rs72743461	15:67441750	SMAD3	C/A	0.237152	5.46489	0.858042	0.104 (3.59E-35)	0.096 (0.082)	0.177 (0.017)	0.11 (3.83E-09)	0.116 (0.211)	0.086 (7.83E-03)	0.076 (0.164)	0.084 (0.016)	0.116 (1.33E-09)	0.081 (0.098)	0.172 (7.59E-06)	0.111 (0.052)
rs992969	9:6209697	IL33	G/A	0.252314	11.4425	0.324094	0.119 (4.46E-47)	0.121 (0.027)	0.04 (0.594)	0.151 (9.77E-17)	0.142 (0.117)	0.06 (0.058)	0.044 (0.413)	0.153 (7.05E-06)	0.129 (6.29E-12)	0.147 (1.97E-03)	0.113 (3.09E-03)	0.084 (0.14)
rs17406680	10:9208204	LINC00709	G/C	0.052491	7.64279	0.663683	0.121 (1.33E-14)	0.158 (0.106)	0.091 (0.537)	0.092 (8.37E-03)	0.276 (0.093)	0.22 (1.33E-04)	0.118 (0.251)	0.13 (0.044)	0.113 (1.61E-03)	0.227 (0.011)	0.12 (0.092)	-0.021 (0.858)
rs9271365	6:32586794	HLA-DQA1	T/G	0.430984	6.9685	0.728415	0.138 (7.12E-80)	0.09 (0.054)	0.176 (6.97E-03)	0.129 (3.62E-15)	0.188 (0.02)	0.164 (2.85E-09)	0.172 (2.96E-04)	0.085 (5.07E-03)	0.128 (1.51E-14)	0.097 (0.025)	0.118 (4.73E-04)	0.13 (0.011)
rs61815704	1:152893891	IVL	C/G	0.023938	4.2591	0.934903	0.148 (1.22E-10)	0.349 (0.013)	0.054 (0.812)	0.112 (0.029)	0.105 (0.713)	0.16 (0.066)	-6.66E-03 (0.964)	0.127 (0.173)	0.131 (0.014)	0.084 (0.532)	0.139 (0.189)	0.236 (0.125)
rs12123821	1:152179152	HRNR	C/T	0.04813	6.54056	0.767989	0.16 (5.07E-23)	0.15 (0.154)	-0.091 (0.553)	0.16 (1.08E-05)	-0.012 (0.947)	0.111 (0.073)	0.256 (0.011)	0.163 (0.014)	0.17 (3.9E-06)	0.11 (0.259)	0.085 (0.267)	0.228 (0.042)
rs78728108	9:5966313	KIAA2026	C/T	0.045806	13.8931	0.177925	0.16 (7.52E-22)	0.059 (0.593)	-0.067 (0.674)	0.234 (2.01E-10)	0.27 (0.12)	0.11 (0.088)	0.165 (0.146)	0.107 (0.126)	0.191 (2.7E-07)	-0.019 (0.851)	0.238 (1.89E-03)	0.049 (0.672)
rs146644295	17:37574592	MED1	G/C	0.02245	7.06867	0.718947	0.163 (9.2E-12)	0.016 (0.92)	-0.017 (0.939)	0.172 (1.06E-03)	0.166 (0.528)	0.275 (2E-03)	0.378 (0.014)	0.078 (0.448)	0.124 (0.027)	0.112 (0.432)	0.061 (0.577)	0.159 (0.369)
rs340928	9:6086913	RANBP6	G/A	0.044636	14.4277	0.154361	0.166 (3.08E-23)	0.064 (0.559)	-0.024 (0.881)	0.225 (1.44E-09)	0.263 (0.136)	0.101 (0.12)	0.208 (0.07)	0.072 (0.311)	0.204 (4.38E-08)	-0.023 (0.817)	0.259 (6.89E-04)	0.078 (0.499)
rs55646091	11:76299431	EMSY	G/A	0.050982	10.4378	0.402956	0.185 (2.2E-31)	0.167 (0.109)	-0.061 (0.703)	0.138 (1.02E-04)	0.493 (2.62E-03)	0.177 (4.28E-03)	0.258 (0.01)	0.185 (5.02E-03)	0.162 (8.33E-06)	0.074 (0.434)	0.263 (1.72E-04)	0.168 (0.128)
rs78757963	9:6282511	IL33	G/A	0.035438	5.28968	0.871006	0.191 (4.79E-25)	0.161 (0.178)	0.208 (0.218)	0.224 (5.68E-08)	-5.37E-03 (0.98)	0.156 (0.032)	0.325 (9.88E-03)	0.105 (0.18)	0.162 (1.31E-04)	0.122 (0.262)	0.159 (0.068)	0.084 (0.508)
a Lead SNPs are defined as SNPs which are significant (p-value < 5x10-8) and are independent from each other at r2 < 0.1;
b Chromosome number: SNP position (Human Genome version 19);
c Reference/Alternative allele;
d Alternative allele frequency (AAF);
e Cochran’s Q test for heterogeneity in ln(OR)s across the 11 asthma subgroups, and we highlighted the SNPs that showed significant heterogeneity (p-value < 0.05) in red here;
f Asthma association in the general population with any comorbid diseases (CDs).

## Sheet: Fig_3c
Normalized transcript count of OSTF1 (rs11144271)				Normalized transcript count of COX10 (rs113757163)				Normalized transcript count of FAM129B (rs2249851)
non-Asthma (28)	5.Musculoskeletal w/ Asthma (5)	non-Musculoskeletal w/ Asthma (37)		non-Asthma (28)	5.Musculoskeletal w/ Asthma (5)	non-Musculoskeletal w/ Asthma (37)		non-Asthma (28)	3.GI w/ Asthma (7)	non-GI w/ Asthma (35)
9.50459	9.2357	9.19592		8.15785	8.33319	7.6493		12.6212	12.9055	12.4473
9.5033	8.90598	9.7134		8.03527	8.34583	8.1066		12.8027	13.1548	12.6319
9.67012	9.42683	9.34391		7.81733	8.13861	8.31215		13.0427	13.1751	13.3857
9.64196	9.3378	9.58735		8.08219	8.25869	8.19562		13.246	13.3483	12.5842
9.57909	9.31441	9.55116		7.80084	8.26241	7.91807		12.5993	13.2904	12.5988
9.63517		9.36716		8.15467		7.99805		13.4363	13.0641	12.8826
9.32371		9.31878		8.13655		7.97158		13.0506	13.0551	13.1264
9.44965		9.689		8.01662		7.8928		12.9122		13.1706
9.76031		9.33864		8.02251		7.8618		12.9975		12.7159
9.65423		9.54455		7.87235		8.0111		12.6296		12.9977
9.35253		9.38437		8.02786		7.79309		13.3338		12.3715
9.42665		9.30038		8.07396		8.00113		12.8147		12.9947
9.31249		9.50353		8.29814		7.87434		12.8078		12.6487
9.44489		9.27299		8.11643		8.07819		12.6253		12.6744
9.82297		9.29052		8.03052		7.87285		12.8718		13.0551
9.56482		9.33297		7.9456		8.0746		12.8443		12.6709
9.75711		9.37399		7.99325		8.09269		12.6533		12.9555
9.79609		9.91598		7.92324		8.01397		12.9295		13.0891
9.67867		9.64269		8.07052		8.23569		12.8133		12.3556
9.67026		9.41227		8.29282		7.81885		12.613		12.7072
9.67395		9.34293		8.04072		8.15452		12.8491		12.3495
9.5126		9.74542		8.12498		7.85533		13.0944		13.0262
9.38787		9.39213		8.18299		8.00422		12.8546		13.6442
9.9267		9.44711		8.05127		8.33079		12.4142		12.7317
9.4849		9.35606		7.97163		7.7317		12.9015		12.8329
9.40503		9.97283		7.95998		8.13681		13.0422		13.5833
9.32494		9.82656		8.0167		7.83382		12.7288		12.8423
9.16988		9.4506		7.8733		7.87174		12.8002		12.8536
		9.23354				7.15468				13.2585
		9.32487				7.82705				12.2828
		9.27511				7.87721				13.5342
		9.56009				8.05137				12.6683
		9.46521				7.82251				12.5664
		9.72869				8.16255				12.7137
		9.70142				8.02662				12.6076
		9.55503				8.18513
		9.47965				8.01442

## Sheet: Fig_4
	Posterior_Mean												Posterior_SD												Local_false_sign_rate
Phenotypes	1. Diabetes - any CDs 1	2. Autoimmune - any CDs	3. GI - any CDs	4. Lymphoma - any CDs	5. Musculoskeletal - any CDs	6. Lung - any CDs	7. Heart - any CDs	8. Cardiovascular - any CDs	9. Brain - any CDs	10. Thyroid - any CDs	11. Psychiatric - any CDs		1. Diabetes - any CDs 2	2. Autoimmune - any CDs	3. GI - any CDs	4. Lymphoma - any CDs	5. Musculoskeletal - any CDs	6. Lung - any CDs	7. Heart - any CDs	8. Cardiovascular - any CDs	9. Brain - any CDs	10. Thyroid - any CDs	11. Psychiatric - any CDs		1. Diabetes - any CDs	2. Autoimmune - any CDs	3. GI - any CDs	4. Lymphoma - any CDs	5. Musculoskeletal - any CDs	6. Lung - any CDs	7. Heart - any CDs	8. Cardiovascular - any CDs	9. Brain - any CDs	10. Thyroid - any CDs	11. Psychiatric - any CDs
Reticulocyte count	2.38055	4.13677	-0.240867	-0.899923	-0.449167	11.15	1.21163	-1.2723	1.10464	0.579676	2.79709		1.21977	1.46576	0.327943	1.956	0.552597	2.48362	0.837327	0.468398	0.67262	0.365615	1.00832		0.0226252	0.0011286	0.226337	0.31122	0.205857	7.78563e-05	0.0749503	0.00228033	0.0441656	0.0575229	0.00123578
Reticulocyte percentage	3.56853	5.70119	-0.422816	-1.15201	-0.746084	15.6465	2.09274	-1.81231	1.5329	0.794674	3.90544		1.87015	2.1837	0.457639	2.68519	0.76694	3.78919	1.2684	0.747985	0.90791	0.506857	1.39804		0.0250808	0.0025812	0.164686	0.317404	0.160176	0.000503829	0.0513129	0.00535754	0.0403876	0.0586173	0.00235726
High light scatter reticulocyte count	0.746149	1.69213	-0.163388	-1.28836	-0.577261	6.40651	1.03932	-0.991025	0.354111	0.39065	1.20756		0.966748	0.971825	0.250795	1.37003	0.443368	1.8308	0.760345	0.457404	0.459867	0.260511	0.715254		0.218161	0.0422125	0.245976	0.160281	0.0899566	0.00410024	0.0877614	0.0110103	0.224561	0.0691877	0.036547
High light scatter reticulocyte percentage	12.1559	15.569	-1.24288	-9.45736	-3.13557	54.9479	15.3121	-13.3355	5.05725	3.16035	19.4139		1.77534	2.2722	0.181563	1.38049	0.457785	8.01809	2.23533	1.94657	0.738738	0.461151	2.83463		1.60456e-05	8.34716e-07	1.89622e-05	1.20024e-06	1.35595e-06	3.36247e-08	2.92134e-06	8.11552e-08	2.09767e-05	2.90397e-07	1.33428e-06
Red blood cell (erythrocyte) count	-0.920654	0.240661	0.169095	-0.919145	0.116323	1.87795	-0.617223	-0.634692	0.131523	0.141417	0.519474		0.456608	0.422497	0.118506	0.58875	0.189332	0.644768	0.34441	0.19977	0.186328	0.115213	0.280986		0.0198581	0.281	0.0646948	0.0547802	0.273484	0.00257439	0.0341158	0.0023845	0.235948	0.0959239	0.0284503
Hematocrit percentage	-1.34316	0.331895	0.137849	-1.30004	0.0382225	3.54368	-0.636106	-1.11877	0.263128	0.194907	0.859292		0.485716	0.486262	0.13494	0.694841	0.214346	0.673361	0.363742	0.205647	0.219292	0.130456	0.307567		0.0026932	0.246418	0.151978	0.0306378	0.429838	9.75326e-08	0.039715	5.41077e-08	0.114486	0.0675629	0.00245056
Hemoglobin concentration	-1.41207	0.220818	0.195135	-0.93899	0.255963	2.52698	-0.985532	-0.945951	0.294079	0.118289	0.822602		0.432652	0.438137	0.123977	0.634685	0.195287	0.605707	0.331846	0.18392	0.199745	0.119271	0.279803		0.000515613	0.306748	0.0564224	0.0689865	0.0947108	1.62932e-05	0.00143016	8.37764e-07	0.0698075	0.159858	0.00151739
Platelet count	0.414883	0.456275	0.150467	-2.79945	-0.959323	1.71372	1.25105	0.0149094	-0.802306	0.54762	-0.712378		0.572641	0.55167	0.150109	0.863309	0.275633	0.772875	0.446345	0.232161	0.281494	0.159884	0.378269		0.231223	0.199651	0.157515	0.00107002	0.0010998	0.0139445	0.00255676	0.483148	0.00206753	0.00116359	0.027009
Platelet crit	0.188536	0.493088	0.178063	-2.61127	-0.784038	1.8648	0.916931	-0.104413	-0.658956	0.506631	-0.485367		0.551192	0.531651	0.151451	0.895147	0.267522	0.775643	0.423474	0.221947	0.277693	0.165066	0.360562		0.359126	0.171136	0.113715	0.00298169	0.00353457	0.00965205	0.0150247	0.310915	0.00641636	0.00297262	0.0859111
White blood cell (leukocyte) count	4.37076	7.09784	1.45393	-15.6102	-4.15244	14.4383	5.1345	0.162112	-3.35821	3.47463	-1.19311		1.85182	1.86371	0.39398	0.985011	0.703647	2.45739	1.40535	0.772505	0.504982	0.251424	1.02086		0.00874376	4.72855e-05	6.31158e-05	0	4.13933e-09	2.4907e-09	0.000157185	0.419653	2.01841e-11	1.31306e-46	0.121336
Neutrophil count	1.17631	0.775908	0.055645	-3.98142	-1.68834	3.07026	2.52087	0.0783022	-1.20488	0.816826	-1.13567		0.652133	0.621856	0.168947	0.893064	0.293603	0.835383	0.498675	0.268273	0.293299	0.165142	0.409031		0.0356589	0.105235	0.375873	8.50631e-07	6.41735e-09	0.000126443	1.20289e-07	0.387478	5.72055e-06	7.58804e-08	0.0020438
Monocyte count	6.44519	7.54829	-0.490762	-7.31838	-3.72252	21.5581	6.79123	-1.44601	-0.369397	2.16067	2.06992		2.60662	2.55594	0.515201	2.58001	1.00999	4.49793	1.87203	1.03024	0.906765	0.52363	1.53995		0.00608003	0.00128822	0.167481	0.00221743	9.34927e-05	4.06792e-06	0.000113801	0.0771919	0.337905	1.79308e-05	0.0862747
Neutrophil percentage	0.79921	0.558603	0.00442128	-0.865528	-0.432064	0.898991	0.783978	0.186886	-0.273803	0.230731	-0.214841		0.237234	0.225564	0.0573096	0.281771	0.0973657	0.296264	0.172273	0.0976417	0.0935308	0.0553653	0.135924		0.000315812	0.00596275	0.476859	0.000804048	0.000279335	0.00121326	1.61237e-05	0.0250429	0.00156676	0.000532196	0.0551901
Eosinophil count	-12.318	-8.14356	0.990361	-6.0863	0.199863	-4.92965	-4.37884	-3.34153	-1.59285	-0.0879165	-2.46853		1.30336	1.32809	0.372195	1.93031	0.565205	1.75775	0.94004	0.536769	0.594352	0.360379	0.816935		0	2.18304e-10	0.00388279	0.000726747	0.361292	0.00251568	1.62835e-06	1.14894e-10	0.00348595	0.40278	0.00118383
Eosinophil percentage	-9.13335	-6.20362	0.731998	-3.28568	0.614728	-5.19953	-3.85144	-2.23548	-0.927678	-0.295813	-1.68341		1.0585	1.05482	0.291554	1.48023	0.432117	1.33649	0.732596	0.431746	0.455058	0.277161	0.627239		4.44089e-16	1.23771e-09	0.00599511	0.012851	0.0775648	4.97868e-05	7.24232e-08	7.91717e-08	0.0204004	0.142705	0.00352977
Natural environment percentage, buffer 1000m	-0.25566	-0.130177	0.0173648	0.0358	0.0680469	-0.138781	-0.169078	-0.0614235	0.0241562	-0.0266225	0.0198285		0.0931939	0.0740762	0.0168256	0.0949732	0.0348402	0.105086	0.0669812	0.0322821	0.0303042	0.0185819	0.0421685		0.00492554	0.0784138	0.184422	0.385464	0.069089	0.129528	0.0587677	0.0698921	0.247087	0.11177	0.352333
Greenspace percentage, buffer 300m	-0.254662	-0.0738613	0.0153799	0.0484827	0.0661105	-0.0807294	-0.149209	-0.0482956	0.0323147	-0.0218008	0.0392914		0.152985	0.0772679	0.0177999	0.0972079	0.0450176	0.109915	0.0910967	0.0378631	0.0337272	0.0206306	0.0463658		0.0247706	0.282549	0.307644	0.423153	0.202437	0.351405	0.195767	0.221821	0.282886	0.261649	0.312927
Nitrogen dioxide air pollution; 2010	0.752595	0.260909	-0.092656	0.176976	-0.163145	0.144483	0.484663	0.211944	-0.020539	0.0233281	-0.0823736		0.34492	0.259289	0.073917	0.337406	0.125519	0.312353	0.276496	0.136568	0.119667	0.0738618	0.155155		0.0225075	0.193025	0.133222	0.362073	0.156553	0.391875	0.0916309	0.116364	0.440583	0.411783	0.331124
Particulate matter air pollution (pm2.5); 2010	0.87736	0.17021	-0.0471722	0.170642	-0.0496743	0.0351237	0.193661	0.133576	0.0145918	0.00118452	-0.0187017		0.404883	0.243157	0.0681266	0.303248	0.0968761	0.22497	0.255616	0.157961	0.0865994	0.0549708	0.1112		0.0230153	0.511203	0.495775	0.5676	0.604293	0.722196	0.472556	0.477328	0.681604	0.720905	0.656442
Salt added to food	0.219674	0.0846963	-0.0361793	0.0711401	-0.0545885	0.0942367	0.166288	0.0533362	-0.000232897	0.00394353	-0.0108446		0.0667234	0.0611118	0.0162217	0.089075	0.0277095	0.0848472	0.0486928	0.02628	0.0274216	0.0162687	0.0376842		0.00244967	0.084991	0.0160272	0.215064	0.0308373	0.140563	0.00687041	0.0264444	0.497373	0.40396	0.388681
Number of days/week of moderate physical activity 10+ minutes	-0.146629	-0.0912841	0.0299526	-0.0912994	0.01741	-0.199079	-0.0847376	-0.00176788	-0.037054	0.00278311	-0.0545591		0.0688577	0.0608839	0.0165019	0.084746	0.0252647	0.0935805	0.0468647	0.0229774	0.0270712	0.0150107	0.037662		0.030772	0.102589	0.0729352	0.17254	0.279723	0.0679584	0.0749506	0.49866	0.123282	0.458853	0.112074
Number of days/week of vigorous physical activity 10+ minutes	-0.21428	-0.13328	0.039219	-0.0335153	0.0634792	-0.311802	-0.174929	-0.00998898	-0.018321	-0.0141691	-0.0386031		0.0730611	0.0684591	0.018737	0.102474	0.0303671	0.0992401	0.0521787	0.0281145	0.031145	0.0188449	0.0423722		0.0019627	0.0272898	0.0106898	0.377404	0.0188022	0.00343468	0.00092841	0.35892	0.279942	0.210259	0.181377
Frequency of stair climbing in last 4 weeks	-0.165456	-0.0224994	0.0444268	-0.00566556	0.0893905	-0.140416	-0.214724	-0.0165043	0.020178	-0.00851077	0.0363111		0.0879948	0.108399	0.0230133	0.104184	0.0306381	0.111948	0.0582511	0.0422319	0.0291825	0.0246768	0.039751		0.00638027	0.315334	0.0119235	0.480378	0.00400722	0.193088	0.00254632	0.274049	0.189159	0.310619	0.16768
Usual walking pace	-0.248415	-0.174786	0.0256813	0.178928	0.132813	-0.439697	-0.263652	-0.0133815	0.0415299	-0.0563185	0.0123287		0.0619688	0.0578357	0.0151832	0.0850783	0.026265	0.0839387	0.0442946	0.0244802	0.026446	0.0155686	0.0367011		2.98729e-05	0.00135267	0.0443435	0.0179033	1.95751e-07	8.51284e-08	1.81167e-09	0.292245	0.0580122	0.000203926	0.368624
Nap during day	0.174679	0.0978896	-0.0211384	0.0261716	-0.0339317	0.177273	0.102868	0.0164937	0.012075	0.00963023	0.026774		0.0802672	0.0685814	0.0161805	0.0802127	0.0276735	0.105328	0.056003	0.0240984	0.0252332	0.0153584	0.0362926		0.0314292	0.150306	0.166195	0.435762	0.180937	0.136318	0.120457	0.313823	0.39035	0.333467	0.304145
1 The posterior mean of the difference between the slope estimate of the phenotype in asthma subgroup 1 (diabetes) and the slope estimate of the phenotype in the any-CDs group.
2 The posterior standard deviation of the difference between the slope estimate of the phenotype in asthma subgroup 1 (diabetes) and the slope estimate of the phenotype in the any-CDs group.

## Sheet: Suppl_Fig_7
	Posterior_Mean												Posterior_SD												Local_false_sign_rate
Phenotypes	1. Diabetes - any CDs 1	2. Autoimmune - any CDs	3. GI - any CDs	4. Lymphoma - any CDs	5. Musculoskeletal - any CDs	6. Lung - any CDs	7. Heart - any CDs	8. Cardiovascular - any CDs	9. Brain - any CDs	10. Thyroid - any CDs	11. Psychiatric - any CDs		1. Diabetes - any CDs 2	2. Autoimmune - any CDs	3. GI - any CDs	4. Lymphoma - any CDs	5. Musculoskeletal - any CDs	6. Lung - any CDs	7. Heart - any CDs	8. Cardiovascular - any CDs	9. Brain - any CDs	10. Thyroid - any CDs	11. Psychiatric - any CDs		1. Diabetes - any CDs	2. Autoimmune - any CDs	3. GI - any CDs	4. Lymphoma - any CDs	5. Musculoskeletal - any CDs	6. Lung - any CDs	7. Heart - any CDs	8. Cardiovascular - any CDs	9. Brain - any CDs	10. Thyroid - any CDs	11. Psychiatric - any CDs
Percentage predicted PEF	-2.34738	0.188407	0.996633	-0.333975	1.77314	-3.21565	-3.96642	0.0414704	0.28081	-0.0474796	0.769617		0.652805	0.706086	0.217604	1.0235	0.276066	0.831666	0.483053	0.269436	0.297552	0.197344	0.396665		0.000172155	0.394753	3.24929e-07	0.373669	5.27296e-11	5.68143e-05	3.66374e-15	0.440495	0.172646	0.406448	0.0257486
Peak expiratory flow (PEF)	-2.36317	-0.0169227	0.868114	-0.13542	1.64979	-2.88284	-3.68344	-0.0825644	0.322027	-0.0965667	0.749252		0.656995	0.723593	0.224551	1.03577	0.276551	0.838608	0.490243	0.271313	0.297315	0.201185	0.39849		0.00017969	0.487607	4.7882e-06	0.45305	1.15053e-09	0.000305342	2.11942e-13	0.377704	0.139596	0.315775	0.0291931
Percentage predicted FEV1	-1.15169	1.54649	0.658096	1.77485	2.16742	-0.174818	-3.9474	-0.286414	1.3103	-0.261652	2.29159		0.839649	0.893263	0.25295	1.21042	0.378592	1.02036	0.651312	0.336112	0.373905	0.228727	0.531957		0.0854998	0.041173	0.00291876	0.0715716	1.34372e-07	0.431735	5.91524e-08	0.196294	0.000179081	0.127042	4.8001e-06
Forced expiratory volume in 1-second (FEV1)	-1.49231	1.09159	0.430224	2.9739	2.35295	0.0110272	-4.07899	-0.592392	1.69535	-0.519814	2.6112		0.947412	0.973643	0.265716	1.36282	0.429125	1.16165	0.717205	0.378091	0.434123	0.25269	0.612193		0.0579514	0.13135	0.0486722	0.0136504	3.71442e-07	0.496649	2.21168e-07	0.0581276	2.10819e-05	0.01992	5.39028e-06
Percentage predicted FVC	-2.58525	0.0930491	0.492577	4.91067	3.29629	-3.18335	-5.65511	-0.477152	2.10942	-0.988358	2.77418		1.41916	1.40067	0.371811	2.00567	0.649238	1.85491	1.08488	0.561989	0.643649	0.368589	0.908249		0.0343329	0.479031	0.0885869	0.00633254	4.00755e-06	0.0433881	3.99387e-06	0.197037	0.000303688	0.00355078	0.000958301
Forced vital capacity (FVC)	-2.13416	-0.21365	0.235864	4.63147	2.67707	-2.54954	-4.44357	-0.494224	1.86483	-0.937344	2.31137		1.16325	1.15809	0.306397	1.7153	0.547924	1.5156	0.888581	0.466648	0.560348	0.31404	0.778712		0.0334294	0.419193	0.214674	0.00223964	3.20078e-06	0.0467969	3.22773e-06	0.142972	0.000139494	0.00102356	0.000895247
Percentage predicted ratio of FEV1 to FVC	-0.168107	0.75423	0.302722	-0.180572	0.465804	0.43646	-1.08838	0.0238961	0.246851	0.124414	0.539271		0.250711	0.365141	0.0975631	0.419354	0.177713	0.375133	0.225473	0.192265	0.215033	0.156471	0.324038		0.192426	0.0432852	0.00156009	0.324694	0.0143648	0.0224038	6.82471e-06	0.482891	0.00732118	0.146549	0.00844608
Ratio of FEV1 to FVC	-0.236337	0.754617	0.308531	-0.14684	0.515015	0.505698	-1.15135	-0.0495335	0.288089	0.114615	0.641576		0.268755	0.361651	0.0955591	0.414775	0.172812	0.347413	0.220366	0.174122	0.189863	0.160672	0.280879		0.162186	0.0399842	0.000976412	0.361137	0.0112589	0.0262729	7.92402e-07	0.308826	0.00723346	0.169401	0.00498707
Basal metabolic rate	0.404827	0.0553068	-0.306738	-0.179949	0.32872	-0.58706	-0.378401	0.0755253	-0.393436	0.941589	0.332004		0.289396	0.388858	0.165655	0.400613	0.243023	0.326299	0.234074	0.151926	0.315313	0.287799	0.341293		0.0818478	0.444387	0.0336399	0.327762	0.0886413	0.0370524	0.05384	0.310126	0.10752	0.00357624	0.166402
Age stopped smoking	0.198571	-0.142769	-0.115286	-0.317708	-0.500365	0.581245	0.305148	-0.0509796	0.366749	0.129647	-0.722525		0.245812	0.32785	0.123261	0.353446	0.239418	0.270682	0.198484	0.112881	0.3623	0.204798	0.455547		0.19972	0.371023	0.152133	0.177495	0.0046266	0.0195444	0.0589724	0.316555	0.245518	0.214368	0.0579622
Glycated hemoglobin (HbA1c)	-4.02626	-2.87496	0.0947259	-3.07847	-0.551012	1.47439	0.168306	-2.28689	-0.50131	0.134445	-0.131692		0.997403	1.03189	0.46863	1.79902	0.553445	1.98162	0.728131	0.594025	0.467576	0.313928	0.756219		0.001089	0.00741507	0.356364	0.0735009	0.0357183	0.0601598	0.31723	0.00184864	0.132929	0.231683	0.349841
HDL cholesterol	-0.15952	-0.0305701	0.0876256	0.246213	-0.0673275	0.706937	0.355902	0.534691	-0.220517	-0.23403	-0.637466		0.333003	0.353616	0.144577	0.382398	0.214994	0.303096	0.234087	0.15281	0.281068	0.248102	0.320497		0.316896	0.468682	0.275018	0.261609	0.377487	0.0124804	0.0643914	0.00355984	0.217062	0.177002	0.0248995
Urea	0.909268	-0.451451	-0.408193	0.834759	-0.24722	-2.02889	0.886435	0.734652	-0.243339	-0.140525	-0.749721		0.586822	0.595827	0.329394	0.910345	0.30337	1.1567	0.501641	0.249015	0.307098	0.246478	0.448073		0.0619334	0.229844	0.0325735	0.191416	0.190713	0.0335612	0.0406932	0.00418202	0.19976	0.212547	0.0549677
IGF-1	0.504993	0.6218	-0.0951991	-0.361421	-0.257843	1.96676	0.537658	-0.194085	0.0734593	0.137151	0.283764		0.406818	0.386111	0.123906	0.551591	0.191477	0.770007	0.310652	0.166344	0.183885	0.118821	0.264107		0.10349	0.0563647	0.183886	0.238793	0.0809601	0.0195743	0.0432807	0.115083	0.366189	0.104201	0.128298
Cystatin C	-0.913477	-0.106531	0.143201	-2.4323	-0.660559	2.56736	0.579213	-0.771201	-0.428884	0.411622	-0.152107		0.70317	0.68954	0.219108	1.36346	0.426074	1.57175	0.526299	0.345866	0.365175	0.247907	0.473594		0.0987282	0.465361	0.246419	0.0516509	0.057216	0.0527526	0.174812	0.0228178	0.10934	0.0421022	0.409398
Triglycerides	0.190023	0.315214	0.0450791	-0.441303	0.19682	-0.495014	-0.363437	-0.288411	0.411023	0.504375	0.199589		0.239408	0.339742	0.122434	0.381158	0.191421	0.303464	0.210113	0.137806	0.266633	0.254271	0.271439		0.227951	0.190856	0.36123	0.136625	0.158551	0.0667466	0.0510032	0.0377639	0.0690189	0.0469126	0.23783
Mean corpuscular hemoglobin concentration	-0.910529	0.304745	0.635249	1.80859	1.84988	-4.35545	-3.31615	0.619	0.590154	-0.350752	0.782625		1.30115	1.25057	0.459506	1.97404	0.880884	2.3215	1.56696	0.604814	0.613398	0.365541	0.860639		0.239893	0.43608	0.0726885	0.192016	0.0335997	0.058495	0.0329501	0.158105	0.165674	0.182039	0.190913
Red blood cell (erythrocyte) distribution width	2.2319	0.993352	-0.138602	-1.72799	-1.23415	1.46194	2.40129	0.641563	-0.767269	0.482235	-0.871119		0.517912	0.498616	0.135095	0.697523	0.23314	0.78658	0.404085	0.231378	0.230808	0.131489	0.333577		6.67307e-06	0.0230708	0.150839	0.00618138	6.69004e-07	0.0318145	1.6781e-08	0.0023971	0.000337511	0.000100783	0.00411291
Lymphocyte percentage	-0.50254	-0.326803	-0.0423554	1.58931	0.652026	-1.04106	-0.969952	-0.0872855	0.498948	-0.328313	0.480915		0.277271	0.268197	0.0693238	0.348118	0.120407	0.356267	0.208538	0.115998	0.119463	0.0668738	0.17207		0.0342891	0.109175	0.273155	2.51483e-07	7.57079e-05	0.00187071	3.25281e-06	0.226613	5.075e-05	0.000226762	0.00153758
1 The posterior mean of the difference between the slope estimate of the phenotype in asthma subgroup 1 (diabetes) and the slope estimate of the phenotype in the any-CDs group.
2 The posterior standard deviation of the difference between the slope estimate of the phenotype in asthma subgroup 1 (diabetes) and the slope estimate of the phenotype in the any-CDs group.
